# Supplementary material for: Glufosinate-Ammonium Induced Aberrant Histone Modifications in Mouse Sperm Are Concordant With Transcriptome in Preimplantation Embryos
Source: Front Physiol. 2022 Jan 25;12:819856. doi: 10.3389/fphys.2021.819856 (PMC8821811; doi:10.3389/fphys.2021.819856)
Supplement: Supplementary file 1 [file Table_1.xlsx]

## Sheet: Figure1 Cluster_GO
Supplementary Table 1. Significant pathways from Gene Ontology analysis on genes from Cluster 1-3 in CON sperm.
Description	pvalue	BgRatio	geneID	Count	Cluster
myeloid cell differentiation	2.47709e-21	414/23328	17684/56484/216161/16969/78926/22778/17268/20185/18472/18103/18023/19401/20848/107817/15902/18035/15251/12192/109711/14281/217864/83924/100041230/69386/319156/18708/19229/321019/21847/211770/17869/17886/328572/57259/19411/20683/224109/15163/56637/11820/13388/21926/15526/20044/16149/19255/18018/27060/107173/12675/20846/12370/12912/16331/226421/98386/11308/20375/17536/12010/215653/16658/50754/56417…	113	Cluster 1
negative regulation of phosphorylation	2.26505e-20	471/23328	215748/21929/18605/171580/74747/59090/17873/70312/67603/216505/18016/22433/114716/18148/14694/22210/15525/16362/23939/20185/18626/18472/19062/70834/20848/192231/71059/19084/26941/12702/19720/105352/94245/18753/16475/100037258/211770/66725/12703/547253/56637/208650/21648/22350/50873/19252/106504/12575/21926/14154/22436/19255/52662/17131/108995/110355/19211/240672/13669/227292/387219/108900/108954/…	121	Cluster 1
autophagy	6.04848e-18	425/23328	21929/56484/20869/71712/22433/19324/15944/22333/73158/54396/20787/18858/56486/78246/66048/192652/67300/170749/20848/66840/15251/20773/56048/83924/19720/74140/271221/223453/67154/12257/66725/110213/68118/56637/67841/50873/54197/21425/72238/225131/76482/72512/27060/329015/107173/93679/12421/245860/23830/20479/12523/74159/11350/171543/75608/19338/67890/50754/17210/19260/67171/54673/60599/269523/2425…	108	Cluster 1
response to oxidative stress	8.05993e-18	409/23328	21929/211329/66521/15182/56484/19156/625249/20852/22433/69922/14694/11927/11671/23939/216850/18806/12928/18604/18023/18453/11852/15251/53618/13665/14281/212032/76251/93692/13361/21974/80795/18753/14528/19229/382985/11911/66725/20683/15369/104156/11820/20655/50873/21926/19765/225887/110355/12333/54683/12675/12633/15926/59041/108954/11758/69051/269254/11350/18024/23992/16410/19261/13010/207182/5075…	105	Cluster 1
actin filament organization	3.01915e-15	437/23328	171580/18016/78926/13169/20742/11840/18643/19062/17913/237860/217124/11858/108100/11465/11852/19878/12632/11845/109711/14026/19720/218397/18708/26401/18753/19229/20410/19219/211401/223601/20401/110253/65970/15163/16423/22350/50873/56716/27361/12488/260409/225115/75415/30948/13367/104252/12333/27360/74117/16456/11308/11350/74192/74194/19261/59030/56431/15901/20971/277360/18759/16800/59069/20194/12…	104	Cluster 1
regulation of apoptotic signaling pathway	3.1597e-15	413/23328	21929/72567/15182/59004/17246/22433/14694/23939/22187/18858/70310/17428/67338/26941/18453/15251/15387/22334/18753/16854/382985/17869/223701/66725/110213/56637/20655/50873/51792/27279/13163/21926/19765/12211/16149/19255/19367/12015/19211/433256/12421/170755/12633/12370/69660/17248/19264/117198/11910/18024/23992/16410/228355/12505/171543/14827/12048/26943/19246/50754/56772/17210/54673/12042/60599/1…	100	Cluster 1
negative regulation of immune system process	3.25044e-15	462/23328	21929/74048/70312/20852/78926/17268/16362/12928/118453/18103/217166/19401/19084/74136/15902/18035/12192/83924/19720/100041230/69386/319156/193385/105352/18708/16854/12143/19229/13709/19219/211770/17869/57259/110213/21357/12703/547253/17470/16423/208650/22350/13388/19252/21355/21926/15040/19043/225160/15526/16149/19255/17131/108995/107173/107321/16331/19264/12523/12946/13482/18024/104418/12505/175…	108	Cluster 1
regulation of protein-containing complex assembly	3.55006e-15	438/23328	20393/20224/13169/22778/20742/14694/54396/11840/18643/17913/237860/108100/11845/14026/19720/20963/218397/26401/22334/18753/16854/16475/19229/19219/223601/328572/15163/56637/56716/21926/260409/225115/75739/30948/52662/104252/12333/56327/27360/12912/381280/74117/108909/11350/74192/171543/59030/13589/277360/16800/83679/12340/16911/54673/269523/11303/21898/242687/68943/12345/50907/21899/75991/19353/1…	104	Cluster 1
positive regulation of cellular catabolic process	3.77288e-15	396/23328	21929/268291/56484/338359/20610/216157/20869/56371/17246/22433/14694/15944/73158/69125/54396/22057/71240/217351/19878/15251/12192/20773/110616/19720/18753/19229/67154/30945/75841/211770/17869/213988/66725/56637/56490/11820/22350/50873/224727/21926/21425/16549/12193/225131/72512/17131/12894/68034/19211/93679/433256/12227/19246/20878/229096/50754/17454/54673/60599/329795/269523/56374/12795/230738/8…	97	Cluster 1
proteasomal protein catabolic process	4.31362e-15	470/23328	268291/216150/216157/56371/17246/22433/17846/103573/14694/22210/21402/22187/18858/116891/20316/67338/217069/18023/71240/72194/217166/19167/104771/110616/26931/28199/19186/19188/68889/30945/67819/75841/211770/106025/56438/66725/67118/224109/56637/76302/30940/50873/18763/22196/16912/16913/54197/224727/12488/15516/224826/50758/71745/225131/17131/13194/68034/67812/30839/18024/20878/26444/81004/212114…	109	Cluster 1
regulation of myeloid cell differentiation	9.36234e-15	224/23328	56484/16969/78926/22778/17268/18103/19401/20848/15902/18035/15251/12192/14281/217864/83924/100041230/69386/319156/18708/19229/21847/211770/17869/57259/19411/15163/56637/13388/21926/15526/16149/19255/107173/20846/12370/12912/16331/226421/20375/17536/12010/215653/16658/50754/97122/229615/18129/229700/16476/12571/68235/17342/93694/21803/22177/50794/23991/14159/14082/234515/22761/23871/102791/74443/1…	66	Cluster 1
dephosphorylation	1.47565e-14	374/23328	19205/20869/67603/17931/19058/104570/79560/192652/19062/237860/53892/170749/217124/50773/19878/26931/105352/18753/73062/209039/223989/104015/51792/19252/21926/15516/19043/225283/19255/67655/19211/240672/19243/227059/227292/16331/67444/107895/108954/19264/226591/226849/110854/70470/228852/228866/19246/320024/56205/194126/66659/19260/229776/19055/72519/19244/68943/100072/68991/19248/14208/19046/665…	92	Cluster 1
regulation of viral process	2.18166e-14	201/23328	54198/20587/268373/73158/94091/18643/19062/217069/13207/18453/66354/19720/21974/218850/16852/80287/328572/20683/21357/50873/21926/30960/240255/16149/67655/23825/13194/93679/20846/20479/12767/13830/75608/67778/56417/84505/27354/16476/230738/230908/20817/23962/330192/16543/12390/78781/66700/67246/19294/57444/233532/667823/20128/80876/66141/16201/20586/235047/15481/18854/22038	61	Cluster 1
protein localization to plasma membrane	2.52302e-14	295/23328	53331/17846/20742/14694/192786/22318/19062/67300/217124/26941/260302/19325/19878/207304/20334/11845/56217/53612/18708/52588/16854/17387/76108/66629/106039/22350/224624/21926/14251/106572/106522/225049/107975/13660/20908/319740/74998/69660/74117/53330/16456/226849/70231/228136/12048/18759/20194/109905/108058/56224/329877/56374/13836/231580/80291/11461/19353/22320/21937/50918/21803/72287/23991/2334…	78	Cluster 1
positive regulation of catabolic process	2.55349e-14	463/23328	21929/268291/56484/14609/74048/338359/20610/216157/20869/18245/56371/17246/22433/14694/15944/73158/69125/54396/22057/71240/260302/217351/19878/15251/12192/20773/110616/19720/218203/18753/19229/67154/30945/75841/211770/17869/106039/213988/66725/56637/56490/208650/11820/22350/50873/224727/21926/21425/16549/12193/225131/72512/17131/12894/13194/68034/19211/93679/433256/12227/19246/20878/229096/50754/…	106	Cluster 1
nucleocytoplasmic transport	3.37909e-14	308/23328	19386/17931/432508/17246/22433/19058/103573/18148/268420/276770/16211/20848/13207/18035/218210/20963/28114/18708/18753/57258/71844/328572/18141/66725/224092/15163/56637/67045/18763/20383/12575/53817/15516/71810/225160/66306/15526/71983/240354/53319/14296/59014/108989/18769/110750/67890/56417/56338/19260/229709/19055/22166/230673/230738/20218/230908/74504/100764/208104/20422/16543/72170/52163/2193…	80	Cluster 1
nuclear transport	3.37909e-14	308/23328	19386/17931/432508/17246/22433/19058/103573/18148/268420/276770/16211/20848/13207/18035/218210/20963/28114/18708/18753/57258/71844/328572/18141/66725/224092/15163/56637/67045/18763/20383/12575/53817/15516/71810/225160/66306/15526/71983/240354/53319/14296/59014/108989/18769/110750/67890/56417/56338/19260/229709/19055/22166/230673/230738/20218/230908/74504/100764/208104/20422/16543/72170/52163/2193…	80	Cluster 1
cellular response to chemical stress	3.84619e-14	332/23328	21929/211329/66521/15182/56484/19156/20852/22433/69922/14694/23939/216850/12928/18604/18023/18453/11852/15251/53618/13665/12192/14281/212032/76251/93692/13361/21974/18753/14528/11911/66725/104156/11820/20655/50873/21926/19765/12333/54683/12015/12675/12633/59041/226594/69051/269254/11350/18024/23992/107723/19261/50754/17210/229731/60599/15502/18391/18124/22166/21898/16476/230738/68943/21899/100604…	84	Cluster 1
response to peptide	5.50201e-14	400/23328	21929/20393/18605/56484/14609/216233/237542/17246/216443/20852/22433/16362/20787/83431/22318/18806/19062/17913/12928/18604/20848/12702/19325/19878/72183/18035/12192/19141/15387/18708/59079/18753/50933/209039/20683/12703/56637/11820/20383/12445/106572/19255/110355/12333/19211/12675/68421/20846/12912/23830/72999/72674/12301/107508/22352/109241/16401/19246/18759/16800/22724/20416/19260/229709/18124/…	95	Cluster 1
endomembrane system organization	1.01955e-13	410/23328	237336/54198/19156/19073/19205/11776/26396/104303/23943/19344/19324/20742/83431/70310/18472/192197/67300/19345/26941/20973/108100/19325/56217/68581/52635/17101/94245/80289/18753/66629/22631/211401/17886/23970/66725/105722/20655/104015/71446/50873/224727/14251/271457/30948/20168/109168/19211/319740/70675/170829/12912/59041/20479/12767/19264/58244/208263/53330/20932/70231/75608/99371/228983/19338/8…	96	Cluster 1
protein dephosphorylation	1.16387e-13	235/23328	19205/20869/67603/17931/19058/104570/79560/237860/53892/170749/217124/19878/26931/105352/18753/73062/209039/51792/19252/21926/15516/19043/225283/19255/67655/19211/240672/227059/227292/67444/107895/108954/19264/226591/226849/110854/70470/228852/19246/320024/56205/19260/229776/19055/19244/68943/100072/68991/19248/14208/19046/665775/243382/72102/243819/19060/21803/17872/19267/319520/17973/67905/2355…	66	Cluster 1
regulation of DNA-binding transcription factor activity	2.21722e-13	415/23328	21929/18605/66521/15182/71371/20587/16414/21423/16969/59004/70312/17846/18148/217069/20848/15902/18035/19720/20963/59079/223453/67154/211770/328572/74039/15163/17470/11820/18763/22196/18712/17691/21926/18038/14251/72512/240354/17131/19211/12675/24069/93679/12633/241066/16978/226421/19821/12523/22033/227541/11909/15901/17979/66589/18759/16800/19055/12042/12913/16600/21898/230594/230738/15903/68943…	96	Cluster 1
positive regulation of cellular protein localization	5.18286e-13	317/23328	20224/20869/18245/17246/22433/17846/12464/20742/18148/14694/22318/216856/17913/192197/217124/19878/11845/83924/15387/18708/18753/16854/57258/71175/12465/328572/15163/56637/22350/50873/21454/67045/21926/12488/15516/20908/93679/74998/74117/108989/13830/12298/228136/99237/18759/50754/19260/269473/54673/12795/230738/13836/230908/66437/231803/12390/13666/192193/52163/21937/170770/21803/22177/23991/298…	79	Cluster 1
regulation of response to endoplasmic reticulum stress	5.8642e-13	86/23328	216157/22433/116891/18023/110616/18708/100037258/68889/66725/110213/67118/30940/11820/50873/224727/19255/108954/12048/26943/19246/329795/12913/66073/67397/12389/13666/192193/14792/22260/17872/66333/64209/17973/74840/71472	35	Cluster 1
regulation of protein catabolic process	1.19814e-12	395/23328	21929/268291/54198/14609/20610/216157/18245/56371/17246/22433/17846/103573/14694/22187/116891/18023/71240/72194/22123/260302/21858/18263/110616/218203/19186/19188/19229/68889/30945/54375/75841/211770/106039/66725/56637/208650/30940/11820/22350/50873/18763/224727/21926/15516/225131/17131/13194/68034/19211/24069/68833/17248/13010/20878/50754/269473/53378/329795/269523/19359/17025/12795/21938/71890/…	91	Cluster 1
vesicle organization	1.26803e-12	275/23328	237336/53331/54198/20224/19073/19205/11776/19344/19324/11840/22318/18472/19345/20334/53612/68581/17101/94245/271221/66629/209018/104015/17858/50873/12488/271457/30960/20908/12912/20479/226421/58244/53330/20844/24136/77038/214585/75608/20971/99371/18759/20194/15247/53378/11303/231070/50907/209086/12390/73178/22320/19294/72287/233489/66333/78610/66508/74349/12721/20909/17274/11767/170833/14339/5386…	71	Cluster 1
regulation of binding	1.44093e-12	390/23328	15182/20610/208266/16969/14797/14694/15525/12928/19401/15902/13665/12313/69237/193385/94245/18193/15387/105638/211286/71175/67819/17869/55944/328572/66725/110213/56637/208650/11820/50873/18763/12575/14251/15516/72512/107975/13728/107182/381280/74117/11350/227737/16401/12010/15901/13589/20878/64138/50754/11490/20194/15257/19055/12395/16600/22166/21898/16476/71890/13806/20481/109552/66993/13667/231…	90	Cluster 1
regulation of intracellular transport	1.46989e-12	329/23328	54198/52014/20224/20869/18245/26396/17931/216344/432508/17246/22433/17846/103573/11840/20787/83431/22318/116891/19062/17913/192197/13424/218210/28114/18708/18753/57258/71844/68889/75841/328572/66725/15163/56637/22350/67045/15516/13660/23830/74117/108989/13830/99237/18769/19246/67890/50754/360213/19260/54673/22166/12795/230738/20218/68943/230908/231070/50907/66437/16543/66700/72170/192193/52163/21…	80	Cluster 1
mRNA processing	2.09179e-12	462/23328	19205/12696/20222/16969/70312/432508/103135/103284/18148/72290/59013/268420/110809/67684/13207/107817/328110/12192/66354/51786/19134/15387/100715/16854/15381/56215/22380/219249/105559/67040/20462/11820/224432/106583/75956/19826/20383/53817/16549/72692/225027/225160/225283/20227/72289/22668/269061/76479/81898/11758/56009/14007/269254/227707/56194/229279/228410/20638/24128/19383/170791/70470/56758/…	101	Cluster 1
negative regulation of cell cycle	2.68227e-12	451/23328	21929/20869/208266/56371/12226/17246/78926/18148/12450/16362/18858/216965/54394/22680/192231/71059/26941/21858/11852/15902/12192/193385/20677/28114/12380/21974/17869/60364/18763/12575/21926/53817/15516/12193/225131/225160/14465/30948/240255/107047/19367/109113/19211/109019/227292/387219/17248/12227/108989/226591/208768/11350/12298/11909/104418/12048/20878/229228/229543/18129/229776/60599/329795/2…	99	Cluster 1
regulation of protein stability	3.92992e-12	287/23328	21423/17246/18016/22433/17846/12464/18148/22210/54396/20787/18643/192652/22680/217166/260302/68339/69237/20677/218203/18708/66897/12465/67819/75841/328572/66725/50873/21454/71718/18712/54197/224727/14251/15516/16149/17131/19211/68833/12912/52838/23992/12388/378702/215653/15901/20878/19302/50754/68943/230908/231130/100503670/67604/269774/101206/232430/22177/29810/16783/12367/67903/12317/21376/1548…	72	Cluster 1
positive regulation of cell adhesion	4.15761e-12	435/23328	22288/17684/110829/74048/16414/11776/22433/22778/16362/18806/12928/19401/70450/18453/56048/20677/18081/20963/16195/11534/328365/80795/18950/19229/19219/223601/16852/110253/16402/12703/56637/16423/80859/21926/14251/15040/22324/16149/240354/17131/20227/12333/12015/20908/26921/19264/16456/20163/54519/11350/13482/16401/16410/56348/12505/19261/74030/20971/277360/22724/20194/19260/19055/12042/18124/164…	96	Cluster 1
regulation of cellular component size	6.7375e-12	413/23328	216344/13169/20742/18148/11840/83431/18643/18472/17913/237860/11858/26941/108100/12632/11845/14026/19720/218397/26401/18753/19229/223601/20401/328572/105722/65970/15163/56637/22350/27279/56716/15516/271457/260409/225115/30948/104252/12333/19211/319740/27360/12421/20353/12168/12912/74117/56177/241296/11350/74192/107723/59030/56431/277360/360213/20360/12340/242687/12345/20346/22388/19353/11867/7317…	92	Cluster 1
protein localization to nucleus	1.12731e-11	293/23328	19386/20610/20869/16969/237542/17246/18016/22433/19058/103573/18148/21402/16211/20848/13207/18035/218210/20963/18708/18753/71844/328572/18141/66725/15163/56637/11820/12575/12488/15516/66306/71983/110355/56327/93679/59014/54354/108989/208263/12298/18769/110750/67890/15191/56417/56338/19260/19055/14469/22166/230673/230738/230908/23950/74504/231803/16543/12390/13666/20019/21937/21803/29810/15568/263…	72	Cluster 1
protein polymerization	1.12731e-11	293/23328	20393/625249/13169/20742/11840/83431/18643/17913/237860/103733/108100/11845/14026/19720/218397/26401/22334/18753/19229/211401/223601/15163/17858/50873/56716/27361/260409/225115/30948/13367/104252/12333/56327/27360/74117/11350/74192/59030/13589/75608/277360/83679/12340/242687/12345/75991/19353/11867/12389/17295/73178/66700/12332/19240/12576/13860/50918/77891/22323/101497/20430/14159/101706/12721/1…	72	Cluster 1
negative regulation of transferase activity	1.75387e-11	260/23328	21929/59090/17873/67603/216505/18016/114716/18148/23939/19062/192231/71059/19084/19720/105352/94245/18753/16475/100037258/211770/56637/208650/50873/19252/106504/12575/14154/19255/17131/19211/240672/108900/19264/19735/108909/226849/11350/18769/52840/19246/229007/56417/19260/15502/12580/70012/71890/108099/100503670/16923/11461/12389/13197/232341/12576/67605/16332/26889/319520/12367/320795/12988/188…	66	Cluster 1
regulation of mRNA metabolic process	1.79605e-11	266/23328	19205/12696/16969/432508/103284/18148/73158/69125/268420/110809/22057/13207/12006/107817/217351/19878/12192/66354/77134/15387/15381/56215/105559/67040/213988/20462/19826/20383/16549/225027/12193/72289/22668/269061/12227/11758/14007/22352/227707/170791/229096/12457/56758/17454/229700/229709/230738/230753/20218/80912/230908/20817/78781/101214/22185/20924/233033/15388/20637/233908/15568/19656/234594…	67	Cluster 1
positive regulation of establishment of protein localization	2.05052e-11	364/23328	14609/20224/19205/18245/17246/22433/268373/17846/12464/14694/11840/22318/216856/17913/192197/11845/15251/20677/20963/93692/18708/18753/14661/11727/57258/12143/19219/66629/12465/328572/15163/56637/11820/22350/50873/21454/67045/11307/21926/15040/12488/15516/17929/12475/225523/12015/23830/74117/18640/108989/70456/13830/99237/50754/19260/54673/68151/21898/12795/230738/230908/192185/109552/12494/66437…	83	Cluster 1
establishment of protein localization to organelle	4.05427e-11	426/23328	21929/19386/11776/18717/22433/19058/12464/15525/20787/103737/16211/20848/13207/19325/18035/53612/218210/20963/218441/18708/18753/69019/71844/71175/12465/22631/328572/12257/18141/66725/15163/104015/71446/17858/21454/12575/15516/66384/66306/71983/170829/66821/108989/641376/20844/52838/18633/75608/18769/110750/19302/69276/67890/50754/56417/56338/19260/19055/54673/15502/230673/230738/68943/230895/230…	92	Cluster 1
positive regulation of protein transport	7.82736e-11	348/23328	14609/20224/19205/18245/17246/22433/268373/17846/14694/11840/22318/216856/17913/192197/11845/15251/20677/20963/93692/18708/18753/14661/11727/57258/12143/19219/66629/328572/15163/56637/11820/22350/50873/67045/11307/21926/15040/12488/15516/17929/12475/12015/23830/74117/18640/108989/70456/13830/99237/50754/19260/54673/68151/21898/12795/230738/230908/192185/109552/12494/66437/19353/54324/22320/192193…	79	Cluster 1
regulation of cell growth	8.37084e-11	438/23328	20393/18605/14609/338359/20869/12696/216233/216344/18016/78926/22433/13169/58172/18148/14694/14566/83431/116891/18472/12928/54394/387140/70834/217124/11858/22632/14706/15387/17387/19229/328572/56637/50873/27279/12575/53817/15193/17131/67655/68034/67155/319740/107250/20353/12168/74117/12767/72674/19735/100040462/56177/11350/12505/68142/17979/67778/229227/83409/360213/11490/20360/54673/53378/12913/…	93	Cluster 1
response to topologically incorrect protein	1.20974e-10	141/23328	22433/12330/18858/116891/20316/104771/15512/110616/18708/100037258/67819/11911/328572/110213/67118/110920/13163/54197/224727/15526/19255/67812/11910/326622/18024/19246/269523/12913/76299/27368/208647/13666/11993/192193/17872/29810/12317/64209/80517/15481/17973/74840/68292	43	Cluster 1
histone modification	1.30176e-10	448/23328	15182/20587/21423/208266/116848/22433/76901/22210/21402/20787/216825/20185/18626/216850/246198/74026/238317/66354/217864/50708/218214/18676/18193/54169/18753/71175/328572/223775/66725/56233/70238/11820/110948/21652/56399/13163/224826/20230/116871/225131/74322/225888/225876/107260/13194/214855/14897/13714/19821/27878/66617/20375/228829/329559/81004/192195/22724/84505/99890/76804/230674/68943/17769…	94	Cluster 1
RNA catabolic process	1.42349e-10	254/23328	338359/19205/12696/103135/78428/18148/104625/73158/69125/268420/103677/22057/13207/12006/217351/19878/12192/77134/28114/100715/105083/15381/387609/213988/68195/100037283/19826/56055/16549/12193/72416/225363/14156/12227/326622/22352/24128/229096/12457/229663/17454/230594/230738/230753/80912/52830/21938/230908/56463/78781/232791/233033/57444/233789/233908/15568/67207/50783/234594/117149/213550/2129…	63	Cluster 1
covalent chromatin modification	1.44568e-10	462/23328	15182/20587/21423/208266/116848/22433/76901/22210/21402/20787/216825/20185/18626/216850/246198/74026/238317/66354/217864/50708/218214/18676/18193/54169/218850/18753/71175/328572/223775/66725/56233/70238/11820/110948/21652/56399/13163/224826/20230/116871/225131/74322/225888/225876/107260/13194/214855/14897/13714/19821/27878/66617/20375/228829/329559/81004/192195/22724/84505/99890/76804/230674/6894…	96	Cluster 1
response to virus	1.96843e-10	286/23328	15979/74747/16362/27041/54396/94091/11840/237886/217069/53859/70450/74136/56048/17101/218442/80795/67040/80287/21357/15976/15975/15980/72536/21926/110558/19043/72512/54445/15959/12675/20846/19264/117198/71586/12048/56045/26943/56417/19260/17454/12913/230738/80912/14190/23962/27056/78781/107569/11993/12051/232989/67070/12493/57444/20128/267019/12176/80876/66141/14082/234311/16201/18854/22038/81897…	68	Cluster 1
ameboidal-type cell migration	2.51577e-10	427/23328	70097/52014/14609/20397/71371/16414/18858/18643/18472/67338/192197/26406/11852/19878/11845/15251/19141/14026/56048/19229/17886/20401/56233/20683/13001/21926/212307/107321/22682/19211/20353/26921/12168/52392/74117/12767/72674/11350/24136/13482/18024/16401/16410/74030/20971/14173/50754/83409/20360/16600/16476/12331/230738/242687/108911/13836/20346/55982/19303/18438/19353/17295/13197/232227/11857/10…	90	Cluster 1
cell activation involved in immune response	3.18293e-10	289/23328	21929/16414/216161/20852/22433/94176/16362/22318/69583/619441/18806/19401/20848/70450/56048/20963/17079/16854/12143/19229/321019/19219/22631/16852/70238/80859/11820/13388/17688/225160/16149/240354/17131/225888/19264/12523/54519/11350/22724/16194/18129/27354/18124/21898/230738/71890/14190/55982/56715/56743/16848/22320/108655/19698/12051/21803/22177/14159/16190/12721/67278/20909/16783/11765/15894/1…	68	Cluster 1
intracellular receptor signaling pathway	4.01192e-10	207/23328	17684/21929/66521/16969/54396/20185/18626/19401/20848/13207/74136/18035/66354/59079/328365/67040/328572/19411/22196/18712/13163/21815/77889/16601/20181/71586/17979/16592/67890/19260/15502/21898/80912/93760/20148/22629/80751/78781/14056/19060/60595/67070/22260/22215/72461/67278/234311/16598/110784/12317/234594/59035/20586/18854	54	Cluster 1
cellular response to topologically incorrect protein	4.36964e-10	110/23328	22433/12330/18858/116891/20316/15512/110616/18708/100037258/67819/11911/328572/110213/67118/110920/13163/54197/224727/15526/19255/11910/18024/19246/269523/12913/27368/208647/13666/11993/17872/29810/12317/64209/80517/15481/17973	36	Cluster 1
positive regulation of cytoskeleton organization	4.46586e-10	225/23328	18016/18148/11840/18643/17913/192197/108100/19878/12632/11845/14026/13424/19720/26401/19229/20410/54375/211401/328572/16423/56716/260409/30948/225523/104252/56327/20479/74117/11350/74192/56431/15901/13589/20971/20194/83679/20301/242687/22388/75991/19303/19353/11867/12389/17295/73178/54324/12576/22323/20430/14159/101706/12721/15894/17127/17973/70235	57	Cluster 1
response to reactive oxygen species	4.63537e-10	202/23328	21929/15182/56484/19156/20852/14694/11671/23939/216850/18806/12928/18604/11852/14281/212032/76251/93692/13361/21974/18753/14528/19229/66725/20655/21926/12333/54683/12675/12633/59041/108954/11758/269254/11350/18024/16410/19261/18391/18124/22166/16476/12795/68943/17295/14056/108655/22228/12176/11502/12367/75747/15587/14775	53	Cluster 1
vacuole organization	4.88282e-10	174/23328	19324/15944/54396/11840/56486/78246/66048/66840/17101/211286/66725/68118/67841/11984/54197/21425/17158/72512/329015/12421/245860/226421/214585/75608/19338/54673/60599/11303/68943/13806/100855/71900/69834/66508/74349/233724/18704/12721/29810/13033/233979/26889/170833/14339/15481/15211/76524/12306	48	Cluster 1
lymphocyte differentiation	7.1029e-10	409/23328	21929/19156/74048/20869/21423/11776/16969/20852/22433/22778/94176/16362/20185/19401/20848/107817/15902/207304/12192/56048/20677/20963/18708/328365/18950/17387/19229/321019/19219/16852/328572/74039/56233/12703/80859/13388/20230/22324/12193/16149/240354/19255/17131/18018/27060/20227/12015/14369/16331/19264/12902/227525/11350/20375/12505/12010/17289/16658/277360/22724/16194/18129/19260/230738/12571/…	86	Cluster 1
protein import	8.80259e-10	217/23328	19386/22433/19058/15525/103737/16211/20848/13207/18035/218210/20963/18708/18753/71844/328572/18141/66725/15163/11820/12575/15516/66306/71983/108989/641376/52838/18633/18769/110750/19302/67890/56417/56338/19260/19055/230673/230738/230908/74504/16543/54324/72170/74043/19305/21937/21803/29810/15568/26356/18709/15481/66069/18854/235442/15587	55	Cluster 1
regulation of response to cytokine stimulus	1.27885e-09	119/23328	59004/70312/14797/69922/15944/54396/23939/18472/67338/20963/16195/106025/12703/547253/50873/16149/19255/12767/19264/71586/56045/263876/229096/56417/15257/16600/21898/16923/56715/12389/108960/67070/14082/73945/74256/434341/12363	37	Cluster 1
cell cycle phase transition	1.5e-09	415/23328	12696/21423/56371/237459/17246/18148/12450/72290/216965/54394/22680/53892/194655/15902/15512/12192/12313/20677/19186/19188/12544/11820/12013/60364/67045/18763/12575/56399/12445/50758/116871/12193/16906/107047/67655/18018/13194/19211/227292/387219/20479/19264/108989/12298/104418/68142/75608/229776/108058/19055/27354/16600/66440/12580/12795/108911/66993/55982/107976/21335/52206/12452/231803/72611/1…	86	Cluster 1
regulation of response to oxidative stress	1.81026e-09	100/23328	211329/56484/19156/14694/23939/18453/15251/53618/212032/93692/13361/14528/11911/66725/11820/20655/50873/21926/19765/18024/207182/50754/17210/18124/22166/21898/68943/21899/17295/108655/75747/14775/12387	33	Cluster 1
defense response to virus	1.83371e-09	239/23328	15979/74747/16362/27041/94091/237886/217069/53859/70450/74136/17101/218442/80795/67040/80287/21357/15976/15975/15980/72536/110558/19043/72512/54445/15959/12675/20846/19264/71586/12048/56045/26943/56417/19260/17454/12913/230738/80912/14190/23962/27056/78781/107569/67070/12493/57444/20128/12176/80876/66141/14082/234311/16201/18854/22038/81897/15587/235626	58	Cluster 1
positive regulation of cell cycle	1.88968e-09	358/23328	17684/21423/17246/18148/72290/22210/216825/18472/54394/19401/19878/15902/15512/19141/13424/193385/20677/12380/71175/54375/17869/12544/11820/18763/12575/18712/21926/53817/15516/12445/116871/225160/14465/240255/225523/16906/14156/109113/211660/20479/17248/108989/11350/17536/68142/20878/229776/108058/18124/108911/20817/66993/52206/231803/16848/17295/12366/14056/66700/12576/21803/233552/101706/101867…	77	Cluster 1
regulation of cellular response to oxidative stress	2.31958e-09	91/23328	211329/56484/19156/14694/23939/18453/15251/53618/212032/93692/13361/14528/11911/66725/11820/20655/50873/21926/19765/18024/50754/17210/18124/22166/21898/68943/21899/17295/108655/14775/12387	31	Cluster 1
protein autophosphorylation	2.56075e-09	241/23328	18605/20869/17347/26396/69922/12750/216965/18103/26406/13665/26931/20963/18753/12143/19229/76108/20491/223775/66725/56637/67045/18712/15526/13728/98267/12747/59041/19264/226849/11350/12388/228140/215653/74012/108058/27354/16476/68943/21682/12389/17295/13666/269774/232341/101540/26411/14159/29875/233789/13631/16337/15481/235344/244895/12988/102414/102626/108737	58	Cluster 1
phospholipid metabolic process	2.79528e-09	374/23328	52014/57319/28169/18717/216233/13139/216505/11840/320207/70310/18806/192652/19062/170749/71795/12702/67452/20773/319554/17101/19210/218442/18708/208715/18753/105501/16475/19229/12703/224020/13026/11820/104015/225049/14465/225651/19211/433256/15926/16331/11758/12334/104418/110911/228812/26943/16592/14173/194126/66659/54673/242291/72519/230801/18707/320951/110524/19353/101240/14792/75320/21803/2330…	79	Cluster 1
cytokine-mediated signaling pathway	3.39832e-09	369/23328	15979/56484/110829/59004/70312/20852/69922/15944/16362/54396/52700/18472/67338/20848/18035/23849/20963/16195/19229/106025/266632/12703/547253/15976/15975/15980/50873/13001/21926/16149/19255/12015/12675/12982/20846/12767/72674/19264/22033/20375/59030/56045/263876/229096/56417/16194/229615/15257/229700/16451/230594/231130/57914/16923/56715/13856/12389/27056/108960/232341/21937/60595/67070/12606/239…	78	Cluster 1
regulation of reactive oxygen species metabolic process	3.5001e-09	207/23328	56484/16414/22333/276770/20848/19878/73389/15251/20963/13361/11843/18753/14528/19229/19219/12257/16423/11820/20655/50873/12575/21926/16549/22436/12633/18024/19261/20416/16600/21898/230738/68943/21899/19353/12389/13197/21803/22177/72461/20128/12176/16337/16598/13057/11797/11796/15894/17127/11891/13627/14678/21813	52	Cluster 1
regulation of intracellular protein transport	4.26969e-09	232/23328	54198/20224/18245/17246/22433/17846/103573/20787/83431/22318/116891/19062/17913/192197/28114/18708/18753/57258/71844/68889/328572/66725/15163/56637/67045/15516/74117/108989/13830/99237/18769/19246/67890/50754/19260/54673/22166/12795/230738/68943/230908/231070/66437/16543/72170/192193/52163/21937/170770/21803/23991/101706/29810/18709/15587/235626	56	Cluster 1
cellular nitrogen compound catabolic process	4.53451e-09	391/23328	18605/57319/338359/19205/12696/103135/78428/18148/17308/104625/73158/69125/268420/103677/22057/13207/12006/50773/217351/76025/19878/12192/104776/77134/28114/100715/105083/18950/15381/213484/387609/213988/15369/68195/100037283/19826/56055/16549/22436/12193/72416/225363/14156/12495/12227/326622/22352/24128/56045/229096/12457/229663/17454/269523/230594/230738/230753/80912/52830/21938/230908/18984/56…	81	Cluster 1
regulation of GTPase activity	6.53281e-09	303/23328	110829/70719/66687/216445/14694/76795/192786/83431/18472/12928/192197/217201/544817/78232/217869/83924/218397/170625/16475/19229/20401/140570/66725/56637/208650/20655/56716/72238/22324/19765/75415/212307/30948/108995/56327/74998/26921/16456/20163/70296/76117/59030/277360/20194/109905/13609/108911/13836/100855/12390/54324/14056/232227/232341/233204/29875/108797/233489/109689/69710/56212/19414/1792…	67	Cluster 1
response to hydrogen peroxide	7.94567e-09	121/23328	21929/15182/56484/19156/20852/14694/23939/216850/18806/12928/11852/212032/93692/21974/18753/19229/66725/20655/12333/59041/108954/269254/11350/18024/19261/18391/18124/22166/68943/17295/14056/108655/12176/11502/12367/14775	36	Cluster 1
heterocycle catabolic process	9.35129e-09	397/23328	18605/57319/338359/19205/12696/103135/78428/18148/17308/104625/73158/69125/268420/103677/22057/13207/12006/50773/217351/76025/19878/12192/104776/77134/28114/100715/105083/18950/15381/213484/387609/213988/15369/68195/100037283/19826/56055/16549/22436/12193/72416/225363/14156/12495/12227/326622/22352/18024/24128/56045/229096/12457/229663/17454/269523/230594/230738/230753/80912/52830/21938/230908/56…	81	Cluster 1
erythrocyte homeostasis	9.49092e-09	149/23328	17684/56484/16969/78926/22778/20185/18023/20848/107817/15902/15251/12192/217864/20683/15163/15526/20044/19255/20846/16331/20375/12010/16658/56417/12571/59003/16923/13856/20085/14751/12611/50794/20068/20679/12367/16598/13423/22761/20586/23871/74443	41	Cluster 1
interleukin-6 production	1.17718e-08	167/23328	21929/22433/20848/20963/80795/56490/17470/16423/11820/21926/16149/17196/54445/110355/214855/16331/226421/12523/12334/71586/19261/16800/192195/16194/19260/21898/230594/230738/21899/56715/17295/107607/21937/22177/16170/109689/20128/16598/13057/117149/12988/81897/15587/27215	44	Cluster 1
regulation of interleukin-6 production	1.26741e-08	156/23328	21929/22433/20848/20963/80795/56490/17470/16423/11820/21926/16149/17196/54445/110355/214855/16331/226421/12523/12334/71586/19261/16800/16194/19260/21898/230594/230738/21899/56715/17295/107607/21937/22177/16170/109689/20128/16598/13057/117149/12988/81897/15587	42	Cluster 1
epithelium migration	1.66809e-08	297/23328	70097/52014/16414/18643/192197/26406/11852/19878/11845/15251/19141/14026/56048/19229/17886/20401/56233/20683/13001/21926/212307/107321/19211/26921/12168/72674/11350/24136/13482/18024/16410/74030/14173/50754/16600/16476/230738/13836/20346/55982/19303/18438/17295/13197/232227/101540/21803/14751/20130/23991/72461/18704/11502/18709/67903/320795/12317/16412/23871/53869/13036/14775/104831/76499/21813	65	Cluster 1
negative regulation of catabolic process	1.94997e-08	311/23328	21929/54198/74747/19205/12696/73158/20185/78246/116891/22057/20848/12006/21858/77134/28114/100715/15381/68889/223453/54375/12257/66725/30940/54197/224727/21926/15516/72416/225131/24069/68833/17248/171543/13010/75608/12457/17210/19260/269473/53378/17025/230674/230753/68943/71890/230908/100855/100503670/17425/66117/66333/13690/233789/233908/15568/67903/102122/101943/102193/12398/117149/16154/18854/…	67	Cluster 1
reactive oxygen species metabolic process	2.02001e-08	292/23328	56484/74747/16414/22333/276770/20848/19878/73389/15251/20963/13361/11843/18753/14528/19229/19219/12257/66725/224109/16423/11820/20655/50873/12575/21926/16549/22324/22436/54683/12633/11758/18024/19261/277360/20416/16600/21898/230738/68943/21899/18438/18984/19353/12389/17295/13063/13197/21803/22177/72461/20128/12176/16337/16598/13057/11797/11796/15894/17127/11891/13627/14678/14775/21813	64	Cluster 1
aromatic compound catabolic process	2.17716e-08	411/23328	18605/57319/338359/19205/12696/103135/78428/18148/17308/104625/73158/69125/268420/103677/22057/13207/12006/50773/217351/76025/19878/12192/77134/28114/100715/105083/18950/15381/213484/387609/213988/15369/12846/68195/100037283/19826/56055/16549/22436/12193/72416/225363/14156/12495/12227/326622/22352/24128/56045/229096/12457/229663/17454/269523/230594/230738/230753/80912/52830/21938/230908/110391/56…	82	Cluster 1
response to transforming growth factor beta	2.32243e-08	212/23328	17684/20869/16969/22433/114716/23939/12928/387140/170749/19878/72183/53618/12192/14281/66354/105352/26401/328365/328572/224109/15516/12193/52662/17131/107321/14718/12633/12912/74117/53378/16476/20481/19303/12390/12389/22793/20678/21803/108075/20679/11502/353310/69260/15446/67903/80288/18854/17127/17130/15587/21813	51	Cluster 1
cellular response to transforming growth factor beta stimulus	3.25876e-08	208/23328	17684/20869/16969/22433/114716/23939/12928/387140/170749/72183/53618/12192/14281/66354/105352/26401/328365/328572/224109/15516/12193/52662/17131/107321/14718/12633/12912/74117/53378/16476/20481/19303/12390/12389/22793/20678/21803/108075/20679/11502/353310/69260/15446/67903/80288/18854/17127/17130/15587/21813	50	Cluster 1
organic cyclic compound catabolic process	3.31126e-08	442/23328	18605/57319/338359/19205/12696/103135/78428/18148/17308/104625/73158/69125/268420/103677/22057/13207/12006/50773/217351/76025/19878/12192/104776/77134/28114/100715/105083/18950/15381/213484/387609/213988/15369/12846/68195/100037283/19826/56055/16549/22436/12193/72416/225363/14156/12495/12227/326622/22352/18024/24128/56045/229096/12457/229663/17454/269523/230594/230738/230753/80912/52830/21938/230…	86	Cluster 1
regulation of cell cycle phase transition	3.97823e-08	297/23328	12696/21423/56371/17246/18148/12450/72290/216965/22680/15902/15512/12192/20677/19186/19188/12544/11820/60364/67045/18763/12575/12445/116871/12193/16906/107047/13194/19211/227292/387219/20479/108989/12298/104418/68142/229776/108058/27354/16600/66440/12795/108911/66993/55982/107976/52206/231803/72611/12366/14056/24100/12576/21803/233805/30949/67278/69957/19651/76454/67177/19684/18854/53869/19054	64	Cluster 1
receptor-mediated endocytosis	4.01254e-08	240/23328	16414/18717/213326/216344/13169/19058/12330/11840/18806/67300/544817/94245/20963/15387/11766/11820/104015/17858/22350/13388/14251/12488/72238/271457/106572/12475/110355/68421/16401/12010/53378/12331/12492/140780/231580/56715/12390/12389/73178/269774/232227/12527/11771/233489/109689/101490/66141/233979/16337/11765/16412/16835/12306/235567/21813	55	Cluster 1
pri-miRNA transcription by RNA polymerase II	5.28815e-08	58/23328	15182/56484/20787/20848/13207/15251/14281/22632/67040/20788/11820/21926/14465/20375/16600/16476/21803/18021/20586/23871/17127/17130	22	Cluster 1
ribonucleoside diphosphate metabolic process	5.88405e-08	108/23328	74747/18641/16969/18293/14923/20185/20848/76025/15251/56421/212032/213484/17869/328572/56490/11820/12015/12495/18640/66588/11637/74246/13806/108099/17425/21991/14751/11674/16337/12398/72141/18746	32	Cluster 1
Golgi vesicle transport	6.02993e-08	268/23328	54198/20224/11776/104303/19324/17846/20742/14694/11840/22318/260302/19325/20334/78232/338320/53612/68581/11843/11766/66629/75841/106039/66725/70028/30960/106572/106522/225651/226421/98710/58244/53330/77038/99371/18759/19338/269523/27096/231070/50907/100855/231580/67397/13047/11781/11844/208647/68137/78610/19346/101706/74105/16783/17274/11765/17083/60409/12988/235442	59	Cluster 1
maintenance of location	6.24101e-08	320/23328	18605/14609/19073/11776/237542/14421/21402/14667/18643/18472/18035/19229/66629/20788/12257/224109/18763/11307/21926/66905/13367/19255/110355/56327/13660/14319/24069/72999/19264/20652/11350/16410/110911/229227/14173/108058/12913/22166/69863/11520/230738/68943/230895/109552/231070/21335/67604/12389/69573/19240/11993/16439/170770/21803/18036/22260/14325/68137/78610/12721/66853/233979/13057/50868/188…	67	Cluster 1
myeloid leukocyte activation	6.74393e-08	231/23328	15979/16414/216161/94176/22318/18806/217166/70450/107817/83924/20963/18753/12143/22631/66725/17470/11820/15980/21926/224938/12523/20375/18129/12042/18124/21898/16476/231130/19664/21899/74734/57914/56715/56743/22320/19698/19294/21803/22177/12606/12493/14159/16170/13032/16190/20909/19267/11502/16835/22038/81897/15587/21813	53	Cluster 1
establishment of organelle localization	7.96524e-08	382/23328	14609/20224/20869/11776/14533/19324/103573/18148/22210/11840/22187/83431/18806/18472/17913/16211/26941/70450/15251/68581/212073/13424/76205/94245/20963/12143/22631/17886/66725/224092/212514/104015/17858/21648/22350/67045/225523/213993/59014/59041/20479/74117/12523/16401/228355/77038/214585/75608/16800/360213/18124/16561/50907/21335/56715/56743/73178/22320/19294/60595/14159/233489/101706/16190/167…	76	Cluster 1
regulation of chromosome organization	8.41111e-08	369/23328	20587/22433/12464/22210/20787/20185/103677/22680/246198/12006/320817/66354/50708/18676/18193/218850/15381/71175/12465/17869/328572/66725/12544/11820/21454/67045/21652/56399/13163/107047/225876/107260/14156/214855/14897/59125/108989/15078/20375/329559/22724/84505/99890/27354/66440/76804/230674/68943/17769/55982/21335/52206/101206/214899/67246/101540/21803/101685/13626/109689/101706/233789/30949/26…	74	Cluster 1
response to hypoxia	8.7489e-08	208/23328	17684/74747/17846/268420/18806/18453/19878/112407/15251/12192/20677/11727/16475/17869/328572/110213/15369/12013/14465/12015/19211/12946/13482/18024/99237/108058/12795/68943/14688/14284/21335/12494/19664/27368/13856/12389/110157/16439/112406/22228/12176/18021/12398/11797/18854/17127/71472/56295/29806	49	Cluster 1
cellular response to hydrogen peroxide	9.56321e-08	89/23328	21929/15182/56484/19156/20852/14694/23939/216850/11852/212032/93692/21974/18753/66725/12333/59041/269254/11350/18024/19261/18391/18124/22166/68943/17295/14056/108655/12176	28	Cluster 1
regulation of response to biotic stimulus	9.92711e-08	291/23328	70097/21929/70312/15944/16362/54396/20787/12928/192231/74136/17079/80795/211770/80287/21357/12703/547253/21355/18038/15040/22324/19043/72512/16149/19255/17087/20846/12523/15951/100040462/381308/15950/56045/229096/56417/19260/12913/21898/230594/230738/80912/14190/78781/107607/17059/80782/93694/19294/20085/67070/12493/14082/16783/234311/434341/11765/13057/117149/18854/22038/81897/12768	62	Cluster 1
lipopolysaccharide-mediated signaling pathway	1.11043e-07	51/23328	70097/21929/70312/18035/17079/67154/211770/21926/18038/12475/240354/17087/20846/12523/19260/12042/21898/230594/108960/21803	20	Cluster 1
regulation of endocytosis	1.13346e-07	222/23328	18717/213326/216344/19344/19058/11840/18806/19345/104836/94245/20963/15387/16854/23970/66725/105722/11820/104015/13388/14251/12488/72238/271457/20405/106572/30948/12475/53330/12010/12048/19246/19055/53378/140780/110524/56715/12389/73178/22320/269774/232227/19342/60595/22260/11771/233489/109689/13631/16337/16412/12306	51	Cluster 1
muscle cell proliferation	1.41398e-07	236/23328	17684/21929/15182/14609/17246/17268/21385/20848/19084/15902/15251/18708/11727/211770/17869/266632/12846/56637/12575/18712/21926/53817/271457/19765/14465/110355/22668/19211/18569/20846/12633/20181/14173/17261/20416/16194/13609/108058/18124/16600/16476/19664/12389/108655/232334/60611/12576/20841/15446/13057/14678/21813/12387	53	Cluster 1
response to tumor necrosis factor	1.77309e-07	188/23328	56484/110829/59004/70312/16362/52700/19062/67338/217166/18035/12192/20963/59079/14528/19229/106025/50873/21926/12193/12475/240255/19255/12675/20846/12370/74117/22033/18024/207182/263876/229615/15257/230738/21937/60595/12606/23991/16337/26400/11502/11886/74256/12363/11797/11796	45	Cluster 1
regulation of neuron death	2.05593e-07	377/23328	211329/56484/74747/216150/216157/19696/67579/18148/14694/22187/20848/112407/72183/15251/13665/14281/19141/94245/19229/11911/66725/56233/56637/17470/74185/11820/20655/50873/13163/21926/15516/19765/12015/12370/12912/12227/12334/56086/11350/11909/12048/75608/64138/13002/18759/50754/17210/18391/18124/21898/16476/68943/21938/20817/21899/66437/13856/12366/21937/22192/170770/19060/112406/22177/14751/676…	74	Cluster 1
regulation of smooth muscle cell proliferation	2.09831e-07	165/23328	21929/14609/17246/15902/15251/18708/11727/211770/17869/266632/12846/56637/12575/21926/53817/271457/19765/110355/22668/19211/18569/20846/14173/17261/20416/16194/13609/108058/18124/16600/16476/19664/12389/60611/12576/20841/15446/13057/14678/21813/12387	41	Cluster 1
cell-substrate adhesion	2.32416e-07	351/23328	22288/110829/16414/19324/12928/192197/70450/11465/18453/109711/110616/105352/18081/218397/18708/22330/17387/16475/19229/20410/16852/110253/16402/20440/56637/27279/108101/107321/19211/226255/26921/14369/226519/20163/11350/16401/16410/56348/17289/19261/74030/20971/277360/11490/20194/14595/230316/108911/230959/12571/19303/19353/22793/50918/60595/20130/23991/29875/14366/57373/12721/11502/12317/16412/…	70	Cluster 1
regulation of small molecule metabolic process	2.38888e-07	358/23328	18605/19386/74747/20869/59090/16969/104570/20787/20185/19062/67300/18604/18023/217166/20848/15251/20540/19229/271221/19219/17869/328572/20788/12846/56490/11820/20655/50873/11307/17691/21926/16149/19255/12894/12015/13194/12495/433256/72999/18640/72674/74450/12048/19302/16592/56790/11364/269523/18124/69863/108099/231070/19046/59003/110524/18984/17425/12389/13666/14583/14792/21803/22260/11771/30949/…	71	Cluster 1
muscle cell differentiation	2.40865e-07	399/23328	15182/19205/13008/17246/17938/22433/18858/216850/276770/21385/70834/19401/19084/11465/15902/12632/22632/193385/17387/239167/17886/223701/328572/21357/56637/13388/17691/13163/53817/14251/14465/30948/67655/18018/13660/67155/12675/18569/20353/12633/14369/13007/19735/12301/15078/12334/20181/12298/67220/12508/108058/19055/11364/93760/12345/20481/66993/22388/19664/12390/17295/14056/108655/52163/12527/2…	77	Cluster 1
leukocyte cell-cell adhesion	2.52735e-07	345/23328	74048/16414/11776/22433/22778/16362/19401/19084/56048/193385/20677/105352/20963/16195/11534/328365/80795/16854/18950/66629/223601/16852/16402/12703/16423/208650/80859/21926/15040/16149/240354/19255/17131/20227/12333/12015/108101/19264/16456/13482/16401/12505/19261/20971/22724/69769/19260/12042/18124/16600/230738/230979/14190/74734/13856/12389/232341/21803/16190/12721/14082/12367/74256/16412/15894…	69	Cluster 1
cell-substrate junction organization	2.6839e-07	93/23328	110829/192197/11465/11845/109711/105352/22330/17387/16475/19229/18810/16402/212307/19211/26921/226519/11350/16410/20971/20194/108911/19303/19353/232227/29875/244895/17127/76499	28	Cluster 1
regulation of epithelial cell migration	3.02524e-07	235/23328	70097/52014/18643/192197/26406/11852/19878/11845/15251/19141/14026/19229/20401/56233/20683/13001/21926/212307/19211/26921/12168/72674/11350/18024/74030/14173/50754/16600/16476/230738/13836/20346/18438/17295/13197/232227/101540/21803/14751/20130/23991/72461/18704/11502/18709/12317/23871/53869/13036/104831/76499/21813	52	Cluster 1
antigen processing and presentation	3.62058e-07	116/23328	19156/11776/19344/19325/19186/19188/21356/16912/16913/21355/14969/224727/14964/15015/110557/110558/15042/15040/16149/54445/12010/13040/14190/107607/213233/19698/19346/72925/12317/15894/235442/11891	32	Cluster 1
negative regulation of receptor signaling pathway via JAK-STAT	3.67325e-07	25/23328	216233/18016/16362/12702/12703/547253/19255/72674/230514/16923/12389/12051/101490	13	Cluster 1
modulation of process of other organism involved in symbiotic interaction	3.88909e-07	84/23328	20587/15944/54396/19062/66354/17869/328572/20683/50873/30960/240255/67655/12015/20181/13830/12048/67778/16476/230738/230908/12390/16337/20586/15481/12306/15587	26	Cluster 1
regulation of lipid metabolic process	4.13978e-07	363/23328	19156/20869/216505/104570/11840/20787/20185/320207/192652/170749/18604/18023/217166/15902/18708/353187/18753/19229/271221/20788/12257/56490/11820/20655/11307/17691/21926/16149/12894/22668/20249/433256/12912/15926/72999/72674/12334/226849/104418/74450/19302/16592/81004/14173/11928/54673/18124/69863/108099/231070/110524/18984/19353/12389/101240/66117/13666/14792/232430/21803/22260/66508/66853/13360…	71	Cluster 1
receptor metabolic process	4.17381e-07	212/23328	15182/16414/18717/213326/56530/19058/11840/18806/67300/217166/15251/53618/19141/94245/218203/20963/15387/11820/104015/17858/22350/21926/14251/72238/271457/106572/110355/12333/68421/16410/99371/19246/54673/53378/12389/232227/12527/21803/233489/78610/109689/69710/66508/101490/16337/16412/60409/12306	48	Cluster 1
hexose metabolic process	4.21137e-07	231/23328	18605/19386/18641/20869/59090/104570/19062/18604/18023/15251/56421/18708/271221/17869/11911/328572/50873/17691/21926/17158/19255/12894/12015/13194/18640/72674/11910/14571/16592/56790/11364/14595/71665/74246/19046/59003/110524/231841/17425/14583/21991/14751/16332/30949/11674/16337/17159/73744/72141/18746/270198	51	Cluster 1
positive regulation of cell morphogenesis involved in differentiation	4.73227e-07	188/23328	20393/110829/20869/26396/216344/13169/83431/18472/12928/11858/70450/108100/18453/73710/110253/328572/140570/56637/27279/319740/12168/59041/74117/11350/24136/53872/277360/20194/54673/13047/19353/17295/50918/20430/23991/233489/13690/13631/12317/71955/76454/67891/53869/67095	44	Cluster 1
organophosphate biosynthetic process	5.00395e-07	427/23328	237336/52014/28169/216134/18717/13139/14923/70310/18806/18103/18604/103711/20848/268566/20773/319554/19210/218442/208715/11534/18950/105501/16475/19229/382985/17869/13026/11957/11820/14450/55951/50873/56738/225651/12495/433256/12859/15926/227399/171567/70456/11566/12334/104418/74450/110911/12048/228812/16592/14173/229363/11950/109674/23971/54673/269523/66588/11637/230801/18707/192185/320951/23132…	80	Cluster 1
developmental cell growth	6.9011e-07	267/23328	20869/216344/13169/76884/76901/14566/83431/18472/70834/11858/22632/15387/22330/328572/19411/56637/11820/50873/27279/53817/15516/17131/67655/319740/20353/12168/74117/12767/19735/56177/11350/24136/16401/214585/20878/360213/20360/108058/54673/20346/108655/20430/75547/20352/29875/233489/13690/71955/16412/235072/67891/53869/23807/76499/21813/12387	56	Cluster 1
nucleosome organization	7.85427e-07	137/23328	104248/20587/18148/319162/57376/83796/100041230/69386/260423/319156/50708/54169/170644/13163/14312/27221/67155/19231/381280/56086/68142/66471/15077/97122/67733/93760/66993/12611/101685/233532/17955/93762/66929/20586/235626	35	Cluster 1
chromatin assembly or disassembly	8.0928e-07	173/23328	104248/20587/116848/18148/319162/216848/57376/21429/83796/100041230/69386/260423/319156/50708/18676/54169/218850/170644/13163/14312/27221/67155/381280/108989/15078/56086/84505/15077/97122/67733/93760/66993/67246/12611/101685/233532/101867/17955/93762/66929/20586	41	Cluster 1
positive regulation of response to external stimulus	8.14675e-07	418/23328	70097/15944/54396/20787/83431/20848/192231/18035/66354/19141/193385/73710/17079/19229/19219/66725/105722/16423/80859/11820/106512/21926/15040/22324/72512/16149/20908/18569/17087/12168/12767/15951/100040462/381308/15950/227541/14173/13040/13609/20301/12913/21898/80912/21899/18438/19353/17295/78781/107607/22320/232341/21937/17059/101540/19294/20085/21803/67070/12606/16170/13032/20909/14082/16783/23…	78	Cluster 1
establishment or maintenance of cell polarity	8.15483e-07	223/23328	14609/110829/20869/94176/83431/18472/12928/192197/11858/26941/19157/19325/11852/11845/56217/193385/11843/19229/66629/223601/17886/20401/56637/21648/22350/18763/15516/13728/74998/59041/74117/74194/18759/16800/12331/22388/74734/11461/19353/101706/56212/22390/17925/16412/270163/74025/17758/18571/76499	49	Cluster 1
regulation of vasculature development	8.46633e-07	356/23328	70097/16414/12226/22433/23939/20848/26406/11852/19878/15251/16854/19229/19219/67154/56233/20683/16402/13388/27279/21926/22436/14465/21413/18018/18569/68833/20846/12633/12767/11350/11909/18024/74030/15901/228852/14173/50754/20416/16194/20193/109905/16600/16451/230738/13836/19303/14886/13197/60611/21937/13854/101540/20130/23991/20866/18704/107702/18709/16598/14388/387216/18021/16412/23871/18854/187…	69	Cluster 1
negative regulation of nervous system development	1.05801e-06	365/23328	15182/56484/19205/17246/74203/17268/94091/18858/18472/70834/217166/20848/15902/11845/94245/218203/15387/668253/387609/16852/12257/66725/56637/212547/11820/21648/13388/21926/14964/19211/24069/20353/26921/227292/74117/22352/56177/12010/15901/64138/16800/360213/20360/76893/269473/19055/27354/230674/20481/20346/22629/12494/19664/231580/12389/13666/21803/22215/20352/23991/13032/16332/101490/67207/1231…	70	Cluster 1
neuron death	1.32079e-06	416/23328	211329/56484/74747/216150/216157/19696/67579/18148/14694/22187/20848/112407/72183/15251/13665/14281/19141/94245/19229/11911/66725/56233/56637/17470/74185/11820/20655/50873/13163/21926/15516/19765/12015/12370/12912/12227/12334/56086/11350/11909/12048/75608/64138/13002/18759/50754/17210/18391/18124/21898/16476/68943/21938/20817/21899/66437/13856/12366/21937/22192/170770/19060/112406/22177/14751/676…	77	Cluster 1
substrate adhesion-dependent cell spreading	1.51324e-06	106/23328	110829/19324/12928/70450/18453/110253/20440/108101/107321/226255/14369/226519/11350/16401/16410/17289/277360/20194/230316/108911/19303/19353/50918/60595/23991/14366/57373/12317/244895	29	Cluster 1
positive regulation of GTPase activity	1.70788e-06	222/23328	110829/70719/66687/14694/76795/192786/83431/12928/192197/217201/544817/217869/218397/170625/19229/20401/56637/72238/22324/19765/212307/30948/108995/74998/26921/16456/20163/70296/277360/20194/109905/13609/108911/13836/100855/12390/54324/14056/232227/233204/108797/233489/69710/56212/17925/16412/15894/270163	48	Cluster 1
regulation of cell shape	1.92661e-06	154/23328	12928/11858/57778/26941/108100/11852/212073/19229/17886/140570/22350/67938/260409/13367/104252/13728/16456/76117/74194/56194/67220/22388/74734/19303/19353/13860/20430/14159/69710/56212/12721/11674/102098/69581/15894/19684/29806	37	Cluster 1
spindle organization	2.06599e-06	179/23328	20185/216848/22680/67300/16211/103733/13424/193385/218850/219072/17886/212514/22350/51792/18763/19765/212307/225523/13006/20479/108989/110854/66617/68142/13589/75608/20878/83679/269523/21335/78610/101706/22428/53869/215351/20842/70235/235587/17758/17350/76499	41	Cluster 1
negative regulation of neurogenesis	2.06665e-06	337/23328	15182/56484/19205/17246/74203/17268/94091/18858/18472/70834/217166/20848/15902/11845/94245/218203/668253/387609/16852/12257/66725/56637/212547/11820/21648/13388/14964/19211/20353/26921/227292/74117/22352/56177/12010/15901/64138/16800/360213/20360/76893/269473/19055/27354/230674/20481/20346/22629/12494/19664/231580/12389/21803/22215/20352/23991/16332/101490/67207/12317/16412/59035/16835/13209/12387	65	Cluster 1
cholesterol homeostasis	2.1379e-06	91/23328	52014/22433/17846/20185/70310/18023/217166/338320/67963/218203/20788/65970/11307/13660/20652/19383/19302/109674/11303/69863/231070/12389/22260/66508/16835/14385	26	Cluster 1
nucleotide phosphorylation	2.28989e-06	108/23328	74747/18641/16969/18293/14923/20185/18103/20848/15251/56421/212032/17869/328572/56490/11820/18640/171567/66588/74246/13806/108099/17425/21991/14751/11674/16337/12398/72141/18746	29	Cluster 1
epithelial cell development	2.31103e-06	257/23328	14609/19156/22433/216527/18472/19401/26941/19878/319710/15251/68339/193385/26401/16195/286940/22330/319448/110253/11911/19411/20655/22350/13388/21926/12015/19726/12767/16456/22352/15901/228852/18129/109905/109674/14595/29876/13836/12571/19744/14284/80291/19353/17295/21937/50918/14739/15894/20586/19143/19684/14155/14775/12387	53	Cluster 1
positive regulation of neuron differentiation	2.31866e-06	472/23328	20393/54198/19205/20869/21423/26396/15353/216233/216344/13169/11840/83431/216856/18472/18103/70834/19401/11858/21858/108100/73710/15387/19229/328572/140570/104156/56637/67102/11820/21648/50873/27279/21815/21413/13660/13728/19211/319740/12633/12168/59041/74117/12767/19735/227541/269254/24136/18024/53872/12396/18759/20713/16800/109905/54673/76804/230674/12492/13047/13856/19353/71900/17295/208647/14…	84	Cluster 1
negative regulation of cell development	2.37669e-06	387/23328	15182/56484/19205/17246/74203/17268/94091/18858/18472/70834/217166/20848/15902/11845/22632/94245/218203/668253/387609/16852/12257/66725/56637/212547/11820/21648/13388/14964/67655/19211/20353/26921/227292/74117/19735/22352/56177/12010/15901/64138/50754/16800/360213/20360/76893/269473/19055/27354/230674/108911/20481/20346/22629/12494/19664/231580/12389/108655/21803/60595/22215/20352/23991/16332/101…	72	Cluster 1
mitochondrion organization	2.70491e-06	481/23328	338359/66152/22333/15525/75530/20787/21975/216821/70310/56486/74148/192652/20848/66840/15251/26401/18950/66629/22631/17869/223601/106025/239555/328572/12257/66725/56637/67841/17858/50873/17158/20463/225887/329015/12015/12421/66821/245860/23830/641376/66359/52838/11909/171543/14391/74450/12048/67388/50754/56772/17210/99890/15247/54673/16476/76824/15356/68943/230895/14467/66437/68033/12390/66117/76…	85	Cluster 1
protein-DNA complex subunit organization	3.2873e-06	214/23328	104248/20587/22778/18148/319162/57376/83796/52504/100041230/69386/260423/319156/50708/54169/17869/328572/170644/12544/13163/14312/27221/21413/67155/12912/19231/381280/15078/56086/68142/66471/15077/97122/67733/93760/66993/12611/101685/233532/17955/93762/66929/67177/20586/235459/215351/235626	46	Cluster 1
negative regulation of immune response	3.6812e-06	158/23328	21929/74048/70312/20852/16362/12928/19720/105352/16854/547253/21355/21926/15040/225160/19255/17131/16331/19264/12523/12946/56045/229096/22724/56417/230738/230979/14190/56715/80782/93694/20085/21803/16190/434341/235587/14775/12768	37	Cluster 1
vacuolar transport	3.82933e-06	140/23328	19156/11776/213326/11840/11852/53612/17101/218441/11766/50873/30948/20479/226421/20844/75608/269523/230514/68943/230895/12492/231580/330192/11781/71900/66700/101706/74349/16783/170833/14339/11972/11765/15481/67095	34	Cluster 1
vesicle budding from membrane	4.10714e-06	62/23328	54198/20224/11776/19324/11840/20334/68581/66629/17858/50873/30960/77038/75608/18759/20194/231070/50907/73178/233489/12306	20	Cluster 1
response to radiation	4.56867e-06	401/23328	20393/20869/12696/17246/18148/22210/319162/18626/11852/15902/15251/13665/22632/12925/18708/18950/71175/17869/328572/70238/11820/12575/17691/50758/17688/26447/19367/13194/109019/12912/19264/208768/227525/12298/228140/17536/171543/68142/18538/110911/12048/50754/229543/60599/22166/16476/230484/12795/63958/14688/107976/19046/71101/231841/13197/20893/18294/170770/12051/109689/233805/101489/54006/26400…	73	Cluster 1
regulation of developmental growth	4.9536e-06	409/23328	17684/15182/14609/20397/14431/216233/67603/216344/17938/13169/22778/17268/19377/20185/83431/18472/21385/70834/20848/11858/19141/22632/15387/19219/71175/328572/56637/11820/20655/22350/50873/13388/27279/12575/18712/13163/53817/14465/17131/67655/19211/319740/20353/12168/12912/74117/12767/19735/56177/11350/109241/59030/14173/360213/20360/54673/20346/19664/18984/108655/232334/19305/12576/20430/20352/2…	74	Cluster 1
negative regulation of growth	5.29478e-06	264/23328	17684/18605/15182/14609/20869/12696/216233/18016/78926/17268/58172/14694/14566/19377/54394/70834/217124/15251/19141/22632/14706/56637/12575/67655/67155/19211/20353/12168/74117/72674/19735/100040462/360213/11490/20360/18129/12580/20346/17425/108655/232334/12576/170770/21803/170742/55942/20352/233805/20586/18854/17127/15587/21813	53	Cluster 1
carbohydrate catabolic process	5.34983e-06	142/23328	74747/18641/16969/18293/14667/20185/20848/15251/56421/212032/75731/17869/328572/56490/11820/12015/12421/18640/71884/74246/110208/13806/108099/19046/12492/17425/21991/14751/11674/16337/12398/73744/72141/18746	34	Cluster 1
regulation of cell-substrate junction organization	5.41328e-06	63/23328	110829/192197/11465/11845/105352/22330/17387/212307/19211/26921/11350/20971/20194/108911/19353/232227/29875/244895/17127/76499	20	Cluster 1
regulation of microtubule-based process	5.74681e-06	258/23328	20393/20869/78926/103573/18148/18472/216965/67300/19878/13424/193385/54375/56637/212514/18763/212307/13367/225523/56327/13728/20479/108989/30839/11350/59030/13589/75608/16800/360213/83679/329795/70012/12345/21335/75991/19353/12389/17295/66700/12576/23991/14159/101706/16783/74256/215351/70235/235587/56289/18571/76499/12387	52	Cluster 1
cell-substrate junction assembly	5.80652e-06	90/23328	110829/192197/11465/109711/105352/22330/17387/16475/19229/18810/16402/19211/26921/226519/11350/16410/20971/20194/108911/19303/19353/29875/244895/17127/76499	25	Cluster 1
hormone-mediated signaling pathway	5.8634e-06	161/23328	20393/66521/16969/20185/18626/217166/19401/13207/353187/328365/67040/328572/19411/22196/13163/13001/77889/16601/72674/17979/67890/15502/93760/22629/71835/19060/22215/75547/54608/72461/67278/14081/110784/12317/234594/59035/20586	37	Cluster 1
positive regulation of protein secretion	5.88037e-06	199/23328	14609/19205/22433/268373/11840/216856/11845/15251/20677/20963/93692/14661/11727/12143/19219/66629/328572/22350/50873/11307/21926/15040/12488/17929/12475/12015/23830/18640/70456/68151/21898/192185/109552/12494/19353/22320/21803/14751/22260/109689/20909/11502/104831	43	Cluster 1
striated muscle tissue development	5.97837e-06	447/23328	17684/15182/14609/15353/17938/17268/18858/216850/21385/19401/13207/19084/15902/12632/14281/66354/22632/193385/286940/353187/239167/17869/17069/67040/328572/56233/56637/13388/18712/17691/53817/14251/225115/14465/17131/67655/19211/12633/12370/14369/12912/12227/19735/12301/11910/20181/14173/56758/17261/13609/108058/19055/11364/93760/63958/20481/19664/13856/12390/12389/17295/108655/232334/333654/2180…	79	Cluster 1
regulation of adaptive immune response	6.73942e-06	213/23328	21929/53331/74048/20852/16362/69583/619441/19720/105352/18950/223601/80859/21355/21926/14964/15015/110557/110558/15042/15040/225160/16149/240354/17131/225888/214855/19264/13482/12505/12010/22724/230738/21938/71890/230979/55982/19294/21803/16190/67278/14082/320795/15481/235587/17350	45	Cluster 1
methylation	6.94052e-06	349/23328	18537/15182/20587/14431/208266/12226/116848/22433/53892/246198/104836/66354/50708/218214/18193/28114/67011/17869/12846/56637/106338/21652/20230/225363/74322/225888/67099/12227/15278/74455/66617/20375/329504/20638/228866/329559/192195/84505/229700/99890/76804/230674/17769/55982/208043/67956/231803/14056/194388/14911/13626/19346/101867/30949/67278/234135/244694/16201/59035/20586/382066/214162/77305…	65	Cluster 1
muscle organ development	6.9757e-06	420/23328	17684/15182/53599/14609/71371/15353/17938/22433/17268/18858/21385/13207/12632/14281/66354/22632/382639/193385/94245/286940/353187/239167/211401/17869/17069/67040/328572/56233/56637/13388/18712/53817/14251/225115/14465/17131/67655/225888/19211/12633/14369/12912/12227/19735/11910/20181/14173/56758/17261/13609/19055/15903/63958/20481/19664/13856/17425/12390/12389/17295/108655/232334/21803/244059/206…	75	Cluster 1
negative regulation of organelle organization	6.9757e-06	420/23328	20393/20224/20587/78926/20742/18148/22210/78246/18643/103677/19062/237860/216965/22680/246198/320817/14026/50708/18676/18753/15381/223601/12257/66725/65970/50873/21652/225115/107047/12333/107260/27360/14897/108989/16456/15078/20375/59030/13589/75608/16800/12340/99890/13609/329795/27354/76804/230674/242687/68943/12345/231070/17295/12332/19240/214899/13860/50918/23991/69710/30949/12721/29810/12176/…	75	Cluster 1
cellular response to external stimulus	6.99812e-06	280/23328	56484/12798/14797/216443/78926/22433/67579/20787/56486/18604/66840/13665/14281/66354/193385/19219/223453/21847/11911/20788/66725/12846/56637/12575/18712/17691/21425/20469/14718/19264/16456/11910/18024/16401/171543/14827/11928/54673/16476/230738/108099/27368/19353/12389/13666/15388/14159/101867/18704/29810/234839/75747/235344/12387/56295	55	Cluster 1
ATP metabolic process	7.00186e-06	253/23328	18605/74747/18641/16969/66152/18293/14923/20185/20848/15251/56421/212032/12867/17869/328572/12257/56490/11964/11957/11820/50873/21926/20463/225887/12015/12495/12859/18640/227731/12048/11950/109674/269523/11637/74246/68943/13806/108099/14467/17425/13063/21991/21803/14751/11674/16337/12398/15481/27425/72141/18746	51	Cluster 1
pyruvate metabolic process	7.49776e-06	120/23328	74747/18641/16969/18293/20185/18604/20848/15251/56421/212032/17869/328572/56490/11820/55951/107029/18640/70456/18124/74246/13806/108099/17425/21991/14751/11674/16337/12398/72141/18746	30	Cluster 1
generation of precursor metabolites and energy	7.94929e-06	400/23328	18605/74747/18641/16969/14533/66152/18293/75530/20185/19062/217166/20848/15251/56421/212032/12867/16195/18115/271221/17869/328572/56637/56490/74185/11957/11820/21926/20463/225887/12421/12859/67876/15926/18640/66359/227731/74450/11950/11532/11364/11428/269523/18124/76824/15356/74246/68943/110208/13806/108099/19046/14467/17425/13063/19895/56451/14583/72170/21991/14751/11674/12176/68267/16337/66171/…	72	Cluster 1
regulation of carbohydrate metabolic process	8.16419e-06	195/23328	18605/19386/74747/20869/59090/16969/104570/20185/19062/67300/18604/18023/20848/15251/19229/271221/19219/17869/328572/56490/11820/50873/17691/19255/12015/13194/18640/72674/56790/11364/108099/19046/59003/12492/110524/17425/14583/21803/11771/30949/16337/12398	42	Cluster 1
gastrulation	8.39106e-06	176/23328	21929/14609/21423/18016/14694/23939/216850/19084/217351/18193/16402/23872/19252/21815/14465/17196/240672/14369/12168/19821/16410/56790/68151/18124/16600/93760/13836/66116/232341/50918/14751/101489/319520/17127/74025/235626/76499/21813/12387	39	Cluster 1
response to fluid shear stress	8.49108e-06	23/23328	17684/22433/23939/19229/211401/18763/18024/11303/16600/18438/16598	11	Cluster 1
ruffle assembly	9.18405e-06	45/23328	13169/83431/18643/19062/11845/14026/20401/108911/19353/12389/13860/20430/16332/56212/15894/19684	16	Cluster 1
multicellular organism growth	9.85408e-06	216/23328	20397/71371/14431/216233/216527/22778/19377/20185/18858/78912/19401/20848/12192/19141/71175/328572/209039/19411/21357/11820/20655/22350/13163/106522/225876/12912/15078/227731/109241/14571/59030/17979/81004/18129/29876/232685/19305/333654/11784/19647/13360/18004/16598/70661/19944	45	Cluster 1
regulation of muscle cell differentiation	1.0633e-05	165/23328	15182/19205/17246/17938/22433/276770/15902/22632/193385/17387/328572/21357/56637/13388/17691/13163/53817/14251/67655/18018/13660/18569/12633/14369/19735/12334/12508/66993/19664/14056/108655/52163/21803/75547/20679/16190/18021	37	Cluster 1
response to starvation	1.11074e-05	178/23328	56484/216443/78926/22433/67579/73158/20787/56486/192197/66840/13665/223453/21847/11911/20788/66725/12846/12575/17691/21425/72238/11910/18024/171543/229317/54673/11364/16476/230738/108099/27368/17425/13666/15388/101867/18704/75747/235344/56295	39	Cluster 1
cellular carbohydrate metabolic process	1.21331e-05	292/23328	18605/19386/74747/20869/59090/53625/104570/20185/19062/18604/18023/217166/20848/15251/75731/16195/17423/19229/271221/328572/56637/74185/104015/50873/17691/19255/12015/13194/19211/14718/12421/15926/227399/18640/72674/56790/23908/11364/14595/110208/108099/19046/59003/12492/110524/17425/14583/21991/30949/212111/16337/71780/234515/102093/12398/14385	56	Cluster 1
positive regulation of cell projection organization	1.26801e-05	478/23328	20393/54198/19205/20869/26396/216344/13169/11840/83431/216856/18643/18472/192197/18103/11858/53860/108100/193385/73710/15387/19229/328572/140570/56637/67102/21648/50873/27279/260409/225523/104252/13660/13728/319740/12633/12168/59041/74117/12767/19735/227541/269254/24136/18024/53872/12396/18759/20713/109905/54673/329795/242687/12492/13047/13856/19353/71900/17295/73178/208647/14056/52163/13860/1177…	82	Cluster 1
negative regulation of response to external stimulus	1.29061e-05	384/23328	21929/14609/70312/12928/118453/217166/74136/12702/353187/18753/19219/211770/106025/21357/20440/547253/17470/20655/19252/21355/21926/18038/15040/14154/19043/19255/19211/18569/20353/52392/13482/12505/19261/59030/21824/56045/229096/14173/192195/56417/69769/20360/76893/269473/230738/21938/230959/20346/14190/16923/56715/14792/21937/12527/80782/93694/20085/20352/101490/68038/434341/16835/23871/17127/12…	69	Cluster 1
gland development	1.30178e-05	471/23328	17684/21929/14609/110829/19156/71371/20869/26396/216233/20852/22433/22778/21385/26941/14104/15902/11845/15251/17069/19411/20683/104156/18763/21926/17158/77889/22436/14465/12333/19211/12675/20249/12421/12633/12912/326622/20181/11350/12298/12388/12505/16658/17979/20878/14173/192195/22724/18129/16911/11364/68151/14595/16476/13836/20346/19664/231580/12389/17295/14056/13666/110157/12576/21803/12606/22…	81	Cluster 1
muscle adaptation	1.50241e-05	124/23328	56484/216874/19878/22632/11534/67731/328572/56637/53817/14465/67655/18018/12633/19735/108058/19055/18124/16600/230674/21938/18438/14886/14056/108655/21937/17258/101490/18021/13057/17127	30	Cluster 1
regulation of cysteine-type endopeptidase activity	1.73395e-05	234/23328	171580/17246/76884/14694/67338/19141/20963/12380/223453/17869/223701/328572/11820/16912/21926/22436/240354/110355/12015/20846/12633/12370/12505/12042/269523/16600/23950/80751/18984/66437/12366/13063/107607/13666/65106/170770/14751/109689/13033/14082/64209/11797/11796/18854/17127/12047/14775	47	Cluster 1
regulation of ossification	1.78821e-05	241/23328	18605/14609/19073/22057/13207/12006/15902/15251/16195/19229/19219/71175/11911/57259/105722/56233/12609/56637/114584/21926/106522/17131/18018/27060/12168/226551/15951/215653/15901/14173/12457/13609/15903/20148/20481/12571/19664/140780/94111/21803/12606/16478/387216/17127/17130/12387/29806/12768	48	Cluster 1
leukocyte migration	1.94083e-05	360/23328	16414/12928/118453/19141/17101/193385/20963/80795/16854/17387/19229/321019/19219/66629/266632/105722/17470/16423/11820/19252/106512/21926/22324/16149/12333/16456/227541/13482/16401/19261/277360/381485/19260/13609/14595/20301/12913/18578/230979/21936/22388/74734/18438/56715/19353/54324/232341/12527/13860/20085/21803/22121/16170/56212/12721/14082/102103/17925/12317/16412/15894/117149/14385/108737/1…	65	Cluster 1
response to interleukin-7	2.03916e-05	17/23328	59013/18453/14827/15191/19359/16451/13806/16985/67903	9	Cluster 1
cellular response to interleukin-7	2.03916e-05	17/23328	59013/18453/14827/15191/19359/16451/13806/16985/67903	9	Cluster 1
muscle cell apoptotic process	2.05495e-05	102/23328	18537/17938/18148/276770/18708/19229/67731/11911/56637/14465/110355/12333/19211/18569/12633/12334/18024/108058/230738/14688/19664/12389/109689/29810/12176/15481	26	Cluster 1
response to interferon-beta	2.23647e-05	58/23328	216150/15944/15953/16362/54396/15976/72512/15959/20846/15951/100040462/381308/15950/55932/14469/80876/66141/22038	18	Cluster 1
protein localization to extracellular region	2.24691e-05	478/23328	14609/19156/19073/18641/19205/59090/22433/268373/11840/20787/67510/216856/18472/217166/217344/19325/338320/11845/15251/17101/20677/20963/93692/105638/14661/11727/12143/19219/66629/328572/223775/110213/27426/12703/224109/17470/22350/50873/11307/21926/15040/12488/17929/12475/12894/27060/12015/19726/213993/74998/26921/93691/23830/18640/70456/228355/56205/19055/68151/21898/192185/109552/50907/12494/2…	81	Cluster 1
establishment of protein localization to extracellular region	2.31355e-05	471/23328	14609/19156/19073/18641/19205/59090/22433/268373/11840/20787/67510/216856/18472/217166/217344/19325/338320/11845/15251/17101/20677/20963/93692/105638/14661/11727/12143/19219/66629/328572/223775/110213/27426/12703/17470/22350/50873/11307/21926/15040/12488/17929/12475/12894/27060/12015/19726/213993/74998/26921/93691/23830/18640/70456/228355/56205/19055/68151/21898/192185/109552/50907/12494/21899/57…	80	Cluster 1
negative regulation of cell activation	2.38825e-05	210/23328	21929/74048/16362/217166/19084/15902/193385/105352/18753/16854/12143/12703/17470/208650/225160/16149/19255/17131/108995/16331/12523/12505/17289/20971/22724/69769/19260/230738/230979/14190/16923/56715/12527/21803/22177/12493/16190/12367/320795/74256/16835/14629/235587	43	Cluster 1
regulation of muscle cell apoptotic process	2.40179e-05	97/23328	18537/17938/18148/276770/18708/19229/67731/11911/56637/14465/110355/12333/19211/18569/12633/12334/18024/108058/230738/19664/12389/109689/29810/12176/15481	25	Cluster 1
protein polyubiquitination	2.44017e-05	237/23328	70097/21929/268291/216150/76901/22210/21402/67338/18023/207304/19720/30945/106025/56438/67118/70238/50873/54197/50758/107260/14897/22033/81018/66589/212114/67845/19260/66440/63958/52206/117146/80751/22214/26965/77891/22192/22215/667823/20128/69957/72925/14339/68718/11797/11796/23807/12387	47	Cluster 1
syncytium formation	2.4617e-05	69/23328	216161/12450/193385/239167/17886/56637/14251/13660/20846/12633/12334/12505/67220/12508/52163/12527/22177/16190/11502/102791	20	Cluster 1
reactive nitrogen species metabolic process	2.64868e-05	86/23328	16414/19878/19229/12257/16423/11820/21926/16549/54683/67247/19261/16600/21898/230738/21899/18438/18984/19353/12389/16337/16598/15894/17127	23	Cluster 1
platelet-derived growth factor receptor signaling pathway	2.69306e-05	64/23328	20397/71371/26941/93692/208650/19255/22682/19211/11350/19246/56338/269473/18124/75725/29875/16332/14388/76499/215418	19	Cluster 1
nucleosome disassembly	2.89876e-05	14/23328	20587/319162/57376/83796/93760/66993/12611/20586	8	Cluster 1
cellular response to abiotic stimulus	2.99596e-05	294/23328	14609/12798/20869/17246/18148/319162/11852/13665/12192/22632/12925/193385/18708/19219/71175/328572/70238/56637/12575/26447/19367/20469/12015/13194/19211/14718/226594/16456/208768/228140/107723/171543/68142/18538/12048/50754/11928/60599/100604/231549/13856/11461/19353/12389/13197/170770/19698/29810/12367/234839/244694/15587/109685/108737/12387	55	Cluster 1
cellular response to environmental stimulus	2.99596e-05	294/23328	14609/12798/20869/17246/18148/319162/11852/13665/12192/22632/12925/193385/18708/19219/71175/328572/70238/56637/12575/26447/19367/20469/12015/13194/19211/14718/226594/16456/208768/228140/107723/171543/68142/18538/12048/50754/11928/60599/100604/231549/13856/11461/19353/12389/13197/170770/19698/29810/12367/234839/244694/15587/109685/108737/12387	55	Cluster 1
alpha-beta T cell activation	2.99608e-05	166/23328	19156/74048/11776/20852/22778/94176/16362/20185/19401/20848/20963/18950/321019/19219/12703/208650/80859/15040/20230/240354/17131/27060/19264/11350/12505/22724/16194/19260/230738/230979/108655/19698/12051/21803/16190/21813	36	Cluster 1
positive regulation of neuron apoptotic process	3.03368e-05	81/23328	56484/216150/11911/56637/11820/21926/19765/11909/64138/50754/17210/16476/20817/66437/12366/21937/22192/170770/22177/26400/12367/12387	22	Cluster 1
epithelial tube morphogenesis	3.11882e-05	387/23328	270685/17684/14609/216527/19058/18643/21385/19401/11852/19878/207304/15251/20677/17387/211401/17869/18141/140570/19411/104156/13388/18763/13001/21926/21815/18018/225876/24069/20353/12370/12767/11350/24136/12505/74533/20971/17979/64138/14173/18129/229700/16911/23908/12042/329795/14595/93760/29876/13836/17769/20481/19664/19303/17295/78783/22323/21803/277939/54006/18021/19143/18854/17127/13036/74025…	68	Cluster 1
regulation of lipid kinase activity	3.13058e-05	49/23328	216505/320207/192652/18708/19229/11820/226849/104418/14173/54673/19353/101240/21803/18709/19651/244882	16	Cluster 1
positive regulation of T cell activation	3.54811e-05	200/23328	74048/11776/22433/22778/16362/19401/56048/20677/20963/16195/11534/328365/80795/18950/223601/16852/12703/16423/80859/15040/16149/240354/20227/12015/19264/13482/19261/22724/19260/12042/230979/74734/13856/12389/21803/16190/12721/14082/74256/17973/21813	41	Cluster 1
macromolecule deacylation	3.5485e-05	111/23328	15182/116848/114716/20787/20185/18626/238317/217864/71175/328572/66725/56233/56399/116871/13714/81004/22724/99890/68943/71954/101206/214899/101540/21803/69260/18854/21761	27	Cluster 1
vesicle localization	3.67691e-05	174/23328	20224/20869/11776/14533/19324/11840/83431/216856/18472/17913/68581/13424/76205/94245/66725/104015/17858/19211/213993/16401/228355/77038/214585/12048/360213/16561/50907/73178/60595/233489/64933/53869/11891/76499/12387/67095/17281	37	Cluster 1
response to molecule of bacterial origin	3.68685e-05	389/23328	70097/21929/216161/21423/70312/22433/54396/70310/387160/217166/19401/18035/77134/17079/59079/14528/19219/67154/211770/223601/56722/15975/56399/21355/21926/18038/12475/240354/12675/18569/17087/214855/20846/387219/12523/22352/11350/16410/12010/19261/207182/12457/19260/11532/14469/12042/11303/21898/18578/230594/230738/21938/231130/21899/27056/108960/723944/56615/21803/18036/22121/26400/11502/117149/…	68	Cluster 1
negative regulation of cell projection organization	3.69655e-05	207/23328	15182/17246/18858/18472/70834/11845/14026/94245/218203/18753/668253/16852/66725/56637/14964/19211/20353/26921/74117/22352/12010/15901/64138/360213/20360/76893/269473/19055/12345/20346/22629/12494/19664/231580/22215/20352/23991/16332/101490/16412/59035/17758	42	Cluster 1
regulation of amyloid-beta formation	3.70433e-05	35/23328	15979/260302/19878/68581/20683/11820/11307/21926/30948/56177/212167/233489/12367	13	Cluster 1
protein folding	3.84649e-05	155/23328	19386/268373/12464/12330/12467/73635/18453/15512/67285/100037258/12465/110920/21454/15516/72726/15526/16149/68833/52838/14827/12010/59030/13002/54673/15502/56323/76299/63958/23950/72170/67943/12317/56445/15481	34	Cluster 1
regulation of innate immune response	3.9093e-05	181/23328	21929/70312/15944/16362/54396/20787/12928/192231/12703/547253/21355/15040/22324/72512/16149/19255/15951/100040462/381308/15950/56045/229096/56417/21898/17059/80782/93694/19294/20085/67070/14082/16783/434341/11765/117149/22038/81897/12768	38	Cluster 1
ruffle organization	3.979e-05	55/23328	13169/83431/18643/19062/11845/14026/20401/65970/108911/19353/12389/13860/20430/16332/56212/15894/19684	17	Cluster 1
regulation of posttranscriptional gene silencing	4.14754e-05	50/23328	26396/103284/20185/20848/13207/217351/16475/21357/21926/56417/19055/230738/80912/21803/15568/29806	16	Cluster 1
regulation of gene silencing by RNA	4.14754e-05	50/23328	26396/103284/20185/20848/13207/217351/16475/21357/21926/56417/19055/230738/80912/21803/15568/29806	16	Cluster 1
cellular response to glucose starvation	4.18945e-05	45/23328	56484/22433/67579/11911/17691/18024/54673/230738/108099/27368/13666/101867/75747/235344/56295	15	Cluster 1
negative regulation of cellular component movement	4.28044e-05	326/23328	17684/56484/14609/12798/237542/12928/118453/20848/26941/11852/109711/14026/69237/193385/105352/76108/19219/211770/56637/17470/19252/13001/21926/30948/16149/52662/19211/20353/52392/72674/56177/13482/18024/14173/74012/11490/20360/76893/60599/16600/29876/20346/19664/56715/13197/17342/12527/12576/11857/21803/60595/20130/54608/20352/18709/12317/15587/104831/76499	59	Cluster 1
regulation of dephosphorylation	4.47392e-05	169/23328	19205/17931/192652/19062/170749/217124/19878/18753/73062/223989/21926/15516/227059/107895/108954/19264/226591/226849/110854/228852/228866/56205/68943/100072/665775/100503670/69871/232341/243819/232947/21803/17872/29875/13716/17127/14678	36	Cluster 1
modulation by host of symbiont process	4.75993e-05	61/23328	20587/19062/66354/328572/20683/50873/30960/240255/67655/13830/67778/16476/230738/230908/12390/20586/15481/12306	18	Cluster 1
tissue remodeling	4.87942e-05	196/23328	18605/14609/17246/19878/15251/23849/83924/20963/17387/19229/19219/56637/27060/12333/107173/12168/69660/16331/226551/16401/16410/215653/13040/18129/13609/19055/14595/13836/723848/12494/19664/19353/12389/17342/233328/234515/18021/12988/18854/12387	40	Cluster 1
cellular response to hypoxia	4.99445e-05	101/23328	17684/17846/18453/19878/112407/15251/12192/16475/17869/110213/12013/14465/12015/19211/12946/18024/12795/68943/14688/19664/27368/112406/12176/71472/56295	25	Cluster 1
nucleic acid transport	5.06519e-05	157/23328	19386/432508/103573/18148/268420/276770/17913/110809/12192/218210/28114/22117/224092/67045/20383/53817/14251/16549/225027/72416/225160/53319/59014/108989/56009/229279/20218/20492/20422/68278/234733/66069/235626/21813	34	Cluster 1
RNA transport	5.06519e-05	157/23328	19386/432508/103573/18148/268420/276770/17913/110809/12192/218210/28114/22117/224092/67045/20383/53817/14251/16549/225027/72416/225160/53319/59014/108989/56009/229279/20218/20492/20422/68278/234733/66069/235626/21813	34	Cluster 1
regulation of T cell activation	5.18827e-05	321/23328	74048/11776/22433/22778/16362/19401/19084/56048/193385/20677/105352/20963/16195/11534/328365/80795/16854/18950/223601/16852/12703/16423/208650/80859/15040/16149/240354/19255/17131/20227/12015/19264/11350/13482/12505/19261/20971/22724/69769/19260/12042/230738/21938/230979/14190/74734/13856/12389/21803/16190/12721/14082/12367/74256/12988/17973/21813/12387	58	Cluster 1
chromatin assembly	5.36373e-05	151/23328	104248/116848/18148/21429/100041230/69386/260423/319156/50708/18676/54169/218850/170644/13163/14312/27221/67155/381280/108989/15078/56086/84505/15077/97122/67733/67246/101685/233532/101867/17955/93762/66929/20586	33	Cluster 1
cell-cell fusion	5.43991e-05	67/23328	216161/193385/239167/17886/56637/14251/13660/20846/12633/12334/12505/67220/12508/52163/12527/22177/16190/11502/102791	19	Cluster 1
fat cell differentiation	5.86225e-05	252/23328	18605/16775/71371/16969/237542/22433/20787/217166/15902/12192/104776/50933/71175/328572/12703/12609/56637/18712/16913/21926/12193/329003/20249/12912/19735/11909/59030/81004/229227/12457/22724/12395/18124/16600/230738/231070/100604/13666/232430/21803/12606/68952/12176/22761/59035/17127/17130/14775	48	Cluster 1
B cell activation	6.00088e-05	417/23328	21929/21423/16969/20852/22433/22778/69583/619441/15902/12192/56048/20963/18708/17079/18753/18950/17387/12143/19229/321019/16852/328572/74039/56233/70238/13388/12575/12193/17688/225160/16149/240354/19255/18018/225888/27060/108995/12015/227059/16331/19264/12902/227525/11350/18129/27354/21898/71890/18707/55982/231130/12494/19664/56743/16848/108655/12051/21803/22177/12611/67278/12367/320795/17095/742…	71	Cluster 1
regulation of antigen receptor-mediated signaling pathway	6.03929e-05	62/23328	105352/16854/12143/13709/74039/208650/22350/240354/19255/107321/227059/19264/104418/19260/12042/101540/19294/74256	18	Cluster 1
membrane raft organization	6.13535e-05	23/23328	94176/18858/23970/14251/19264/20194/12390/12389/50918/12306	10	Cluster 1
positive regulation of secretion by cell	6.16621e-05	388/23328	14609/16414/19205/22433/268373/11840/216856/18806/70450/11845/15251/20677/94245/20963/93692/14661/16854/11727/12143/19219/66629/328572/22350/50873/11307/21926/15040/12488/271457/17929/12475/110355/12015/12912/23830/20479/18640/70456/20844/12048/20971/68151/53378/21898/68943/192185/109552/12494/19353/22320/111173/21803/14751/22260/109689/16190/20909/16783/11502/110877/11765/235442/11891/109685/104…	67	Cluster 1
P-body assembly	6.33991e-05	19/23328	104625/13424/12457/67070/233871/50783/234594/13209/29806	9	Cluster 1
lysosome localization	6.43799e-05	79/23328	14533/83431/71923/18806/70834/70450/20963/12143/22631/17886/21425/12523/18124/16561/56715/56743/71900/22320/14159/66508/16190	21	Cluster 1
muscle hypertrophy	6.99749e-05	109/23328	216874/19878/22632/11534/67731/328572/56637/53817/14465/67655/19735/108058/19055/18124/230674/21938/18438/14056/108655/21937/17258/75547/101490/18021/13057/17127	26	Cluster 1
regulation of organelle assembly	7.16848e-05	206/23328	15182/18148/104625/27041/216846/78246/53860/13424/193385/328572/66725/212514/67841/22350/106633/54197/21926/225523/20479/108989/20844/18286/75608/20971/16800/54673/53378/329795/68943/100855/54324/75547/101706/233871/74256/234594/235072/19684/215351/17758/18571	41	Cluster 1
membrane assembly	7.27386e-05	37/23328	19156/20742/216856/23970/14251/19211/20194/231580/12390/12389/233489/20909/12306	13	Cluster 1
establishment of RNA localization	7.55606e-05	160/23328	19386/432508/103573/18148/268420/276770/17913/110809/12192/218210/28114/22117/224092/67045/20383/53817/14251/16549/225027/72416/225160/53319/59014/108989/56009/229279/20218/20492/20422/68278/234733/66069/235626/21813	34	Cluster 1
endothelium development	7.80245e-05	122/23328	12226/216527/216850/11852/19878/22330/22350/13388/13001/21926/22436/12168/12767/16456/15901/228852/109905/29876/19664/17295/60611/21937/50918/14739/15894/19684/14775/12387	28	Cluster 1
synaptic vesicle recycling	7.85508e-05	80/23328	11776/18717/12330/22318/216856/67300/11465/11845/66725/104015/17858/271457/20405/30948/53330/12048/229227/110524/11461/20430/233489	21	Cluster 1
protein N-linked glycosylation	8.41579e-05	58/23328	52014/17308/103534/217664/53618/20440/107895/57170/20014/66789/14595/56737/57357/14583/16430/109785/68292	17	Cluster 1
regulation of nitric oxide biosynthetic process	8.44294e-05	69/23328	16414/19878/19229/12257/16423/11820/21926/16549/19261/16600/21898/230738/21899/19353/12389/16337/16598/15894/17127	19	Cluster 1
negative regulation of defense response	8.51385e-05	228/23328	21929/70312/12928/217166/74136/12702/353187/19219/106025/21357/547253/17470/20655/21355/15040/14154/19043/19255/18569/52392/12505/19261/56045/229096/192195/56417/69769/230738/21938/14190/56715/14792/21937/80782/93694/20085/68038/434341/16835/23871/17127/23959/14775/12768	44	Cluster 1
response to interferon-alpha	9.50683e-05	24/23328	17869/15976/15975/15959/108989/15951/56417/80876/66141/22038	10	Cluster 1
negative regulation of phagocytosis	9.50683e-05	24/23328	54198/12798/14694/67841/16423/19211/19261/72519/21803/12988	10	Cluster 1
regulation of mitochondrial membrane potential	9.54257e-05	81/23328	14694/22187/17869/12257/66725/56637/20655/50873/114584/12015/14718/74450/12048/56772/74776/269523/68943/65106/22228/12176/14629	21	Cluster 1
maintenance of cell number	9.5669e-05	175/23328	56484/74203/20848/20677/105083/71175/21847/387609/17869/13388/77889/12193/268996/93679/13006/14369/20375/17979/16600/76804/230594/93760/20481/19664/14056/110157/108098/232791/15568/67207/234594/234959/20586/80288/13209/12387	36	Cluster 1
ossification	9.90803e-05	394/23328	18605/14609/19073/216161/17937/22057/13207/12006/15902/15251/16195/17387/19229/19219/71175/21847/211401/11911/57259/105722/56233/20683/12609/56637/114584/21926/106522/13521/17131/18018/27060/107250/12168/226551/15951/15078/215653/15901/14173/12457/17261/56417/13609/242291/15903/13836/20148/20481/12571/19664/140780/94111/13666/21803/12606/20256/67943/16332/16478/387216/16477/70661/17127/17130/1238…	67	Cluster 1
negative regulation of cardiac muscle tissue development	0.000100452	43/23328	17684/15182/14609/17268/22632/13388/67655/19211/14369/19735/108655/232334/20679/21813	14	Cluster 1
cellular response to sterol depletion	0.000101887	16/23328	20787/20788/72999/229317/22724/231070/13666/14792	8	Cluster 1
circadian regulation of gene expression	0.00010433	70/23328	15182/19377/20185/18626/217166/15902/11911/12916/225876/15901/12457/15903/19046/14583/20893/214899/19698/214162/18854	19	Cluster 1
cardiac muscle tissue development	0.00010683	258/23328	17684/15182/14609/17268/216850/21385/19401/19084/15902/22632/17069/328572/56637/13388/18712/17691/53817/14465/17131/67655/19211/12370/14369/12912/19735/12301/20181/14173/13609/108058/11364/93760/63958/19664/13856/17295/108655/232334/333654/21803/17258/75547/20679/14082/22761/16412/21813/12387	48	Cluster 1
epithelial cell apoptotic process	0.000109639	118/23328	21929/56484/59004/22433/23939/11845/13665/12192/12380/105722/56637/21926/12015/18569/12633/12370/12168/23830/11350/18024/16401/12048/18759/15257/231130/15894/21813	27	Cluster 1
regulation of chemotaxis	0.000115328	224/23328	118453/19141/193385/73710/67263/19229/321019/223601/105722/20440/11820/19252/106512/16149/19255/20908/20353/12168/12767/227541/13482/14173/20360/13609/20301/12913/20346/18438/19353/17295/232341/101540/21803/20352/16170/20909/102103/212168/12317/117149/17127/108737/12768	43	Cluster 1
heterotypic cell-cell adhesion	0.000117121	54/23328	21929/16414/23939/16402/17470/21926/14251/17196/19264/16401/16410/12505/16600/232341/50918/16412	16	Cluster 1
cell redox homeostasis	0.000118802	65/23328	18023/18453/93692/56551/54683/11758/96979/18024/14827/76299/22166/66073/73723/232223/112406/14782/14629/14775	18	Cluster 1
positive regulation of leukocyte activation	0.000122732	479/23328	74048/16414/21423/11776/20852/22433/22778/16362/69583/619441/18806/19401/56048/17101/20677/20963/16195/11534/328365/80795/18950/17387/321019/223601/16852/66725/12703/16423/80859/12575/21926/15040/16149/240354/225888/20227/12015/227059/16331/19264/13482/19261/329559/22724/19260/12042/18124/21898/71890/230979/55982/231130/12494/21899/74734/57914/13856/12389/22320/19294/21803/22177/12606/16170/13032…	78	Cluster 1
stem cell population maintenance	0.00013183	171/23328	56484/74203/20848/20677/105083/71175/21847/387609/17869/13388/77889/12193/268996/93679/13006/14369/20375/17979/16600/76804/230594/93760/20481/19664/110157/108098/232791/15568/67207/234594/234959/20586/80288/13209/12387	35	Cluster 1
membrane biogenesis	0.000132868	44/23328	19156/20742/216856/23970/14251/19211/18633/20194/231580/12390/12389/233489/20909/12306	14	Cluster 1
toxin transport	0.000132868	44/23328	12464/12467/12465/106039/21454/53330/69408/15502/93760/100972/71914/69834/170770/12176	14	Cluster 1
neuron projection extension	0.000133642	198/23328	20869/216344/13169/76884/76901/83431/18472/70834/15387/22330/328572/56637/50873/27279/15516/319740/20353/12168/74117/12767/56177/11350/16401/214585/20878/360213/20360/54673/20346/20430/20352/29875/233489/13690/16412/67891/53869/76499/12387	39	Cluster 1
regulation of focal adhesion assembly	0.000133863	60/23328	110829/192197/11465/105352/22330/17387/19211/26921/11350/20971/20194/108911/19353/29875/244895/17127/76499	17	Cluster 1
regulation of cell-substrate junction assembly	0.000133863	60/23328	110829/192197/11465/105352/22330/17387/19211/26921/11350/20971/20194/108911/19353/29875/244895/17127/76499	17	Cluster 1
T cell mediated immunity	0.000134043	132/23328	53331/74048/17101/105352/18950/223601/21355/14964/15015/110557/110558/15042/15040/240354/17131/214855/19264/13482/12010/21938/57914/19294/68137/13032/14082/15894/15481/11891/13036	29	Cluster 1
cellular modified amino acid biosynthetic process	0.000134998	39/23328	270685/14431/19210/13361/14528/14450/18024/207182/11364/13666/14629/107885/22038	13	Cluster 1
negative regulation of locomotion	0.000149779	326/23328	17684/56484/14609/12798/237542/12928/118453/20848/26941/11852/14026/69237/193385/105352/105171/76108/19219/211770/20440/56637/17470/19252/13001/21926/16149/19255/52662/19211/20353/52392/72674/56177/13482/18024/14173/74012/11490/20360/76893/60599/16600/29876/20346/19664/56715/13197/17342/11857/21803/20130/54608/20352/18709/12317/15587/104831/76499	57	Cluster 1
autophagic cell death	0.000156153	13/23328	11984/171543/54673/60599/12576/12176/16783	7	Cluster 1
cellular response to biotic stimulus	0.000166344	320/23328	70097/21929/216161/70312/22433/54396/70310/387160/217166/19401/18035/20963/17079/14528/67154/211770/223601/56722/56637/56399/21926/18038/12475/240354/18569/17087/214855/20846/387219/108954/12523/22352/11350/12010/19261/56338/19260/14469/12042/11303/21898/18578/230594/230738/21938/231130/21899/13666/108960/723944/21803/18036/26400/11502/117149/22038	56	Cluster 1
mitochondrial transport	0.000166534	200/23328	15525/20787/20848/76137/67712/22631/22117/69029/66725/13358/56637/11957/55951/50873/12015/94280/12859/66821/70456/641376/52838/11909/12048/50754/11950/229731/54673/68943/66437/72170/170770/72287/22228/29810/12176/68267/234847/27425/14629	39	Cluster 1
cytokinesis	0.000173819	160/23328	20742/11840/216846/53860/11852/19878/170625/17886/13163/12211/74107/211660/20479/74117/56194/56431/12048/75608/20878/229776/54673/12795/242785/52398/66700/78610/67903/71955/235072/19200/53869/235626/18571	33	Cluster 1
response to sterol depletion	0.000174328	17/23328	20787/20788/72999/229317/22724/231070/13666/14792	8	Cluster 1
DNA conformation change	0.000174459	242/23328	77987/338359/104248/116848/18148/21975/21429/100041230/69386/260423/319156/50708/18676/21974/54169/218850/56215/71175/170644/56399/13163/14312/27221/23825/67155/226153/381280/108989/15078/56086/11350/84505/15077/97122/27354/14211/67733/67246/101685/233532/101867/17955/93762/66929/20586	45	Cluster 1
regulation of osteoblast differentiation	0.000177265	147/23328	22057/13207/12006/15902/16195/19219/11911/56233/12609/56637/114584/21926/18018/27060/12168/226551/15951/215653/15901/14173/12457/15903/20481/12571/12606/16478/387216/17127/17130/12387/29806	31	Cluster 1
leukocyte mediated cytotoxicity	0.000189693	141/23328	53331/12928/70450/17101/18950/223601/21355/14964/15015/110557/110558/15042/15040/22324/19264/12010/17059/80782/93694/19294/22177/12611/13032/12721/14082/16783/11765/15481/11891/13036	30	Cluster 1
vasculogenesis	0.00019661	97/23328	17684/20397/216527/12192/328365/56233/22436/74030/50754/109905/13836/55982/13856/12389/78783/21803/20130/14366/16477/20586/235626/21813/12387	23	Cluster 1
cortical cytoskeleton organization	0.000207539	62/23328	18472/11858/57778/11852/19878/11845/109711/22350/21926/74194/22388/74734/19353/56212/12317/235072/18571	17	Cluster 1
positive regulation of T cell mediated cytotoxicity	0.000207825	51/23328	53331/18950/223601/21355/14964/15015/110557/110558/15042/15040/19264/12010/19294/14082/15481	15	Cluster 1
glucose homeostasis	0.0002237	273/23328	56484/20587/20869/22433/14694/70310/19062/18604/217166/20848/15251/20677/212032/18708/223775/20462/56490/50873/19255/110355/12015/213993/74998/26921/93691/72674/70456/109241/16592/19055/192185/109552/17425/19353/17295/110157/14751/12606/72461/109689/22228/20909/16337/18709/75747/15894/20586/14385/14775	49	Cluster 1
response to carbohydrate	0.000229613	203/23328	20587/18641/22433/14694/20787/22318/217166/15251/12192/20677/328572/223775/20462/56490/50873/110355/12015/213993/74998/26921/93691/18640/70456/19055/192185/109552/13667/19353/110157/109689/22228/20909/12367/67177/15894/50868/20586/14775/171429	39	Cluster 1
leukocyte degranulation	0.000231357	74/23328	16414/22318/18806/70450/20963/12143/22631/12523/18124/56715/56743/22320/14159/16190/12721/20909/16783/11765/11891	19	Cluster 1
lipid localization	0.000233846	413/23328	18605/52014/19156/237542/14421/23943/17846/14566/14667/70310/71795/26941/73389/67452/18035/67963/52635/20963/18753/20524/20788/12257/105722/65970/11957/27410/11307/21926/66905/19255/66943/18739/13660/433256/110611/20479/20652/107508/16410/110911/66390/228983/16592/229227/18391/11303/69863/11520/100273/230738/11980/12492/12389/69573/58887/11993/14792/52857/22260/14366/66508/66853/14081/16835/24488…	68	Cluster 1
somatic diversification of immune receptors	0.000236358	80/23328	21423/20852/69583/619441/70238/17688/225160/225888/19264/227525/56045/56417/27354/71890/55982/108655/21803/67278/235587/17350	20	Cluster 1
axo-dendritic transport	0.000236358	80/23328	11776/216344/14533/83431/18472/15251/13424/16593/94245/11820/20655/68724/228355/214585/360213/16561/64933/234847/15481/67095	20	Cluster 1
amyloid-beta formation	0.000238463	41/23328	15979/260302/19878/68581/20683/11820/11307/21926/30948/56177/212167/233489/12367	13	Cluster 1
lens fiber cell differentiation	0.00024317	36/23328	56371/18016/114716/11911/22352/24136/14173/13836/12576/21803/20586/17127	12	Cluster 1
carbohydrate biosynthetic process	0.000252025	197/23328	18605/19386/20869/53625/104570/19062/67300/18604/217166/217664/15251/17423/19229/19219/11911/328572/74185/17691/19255/13194/14718/11910/14571/56790/23908/11364/14595/110208/19046/59003/110524/14583/21991/21803/14751/11771/16337/71780	38	Cluster 1
somatic recombination of immunoglobulin gene segments	0.000256102	63/23328	21423/20852/69583/619441/70238/17688/225160/225888/19264/27354/71890/55982/108655/21803/67278/235587/17350	17	Cluster 1
response to steroid hormone	0.000258198	218/23328	20393/66521/74747/16969/20185/18626/387140/13207/12192/18708/328365/67731/67040/328572/22196/13163/21926/77889/12193/16601/15926/20181/17979/67890/11928/15502/93760/22629/12389/19060/21803/22215/75547/54608/67278/11502/110784/12317/234594/59035/20586	41	Cluster 1
adipose tissue development	0.00026335	52/23328	71371/22433/22187/15902/20773/105171/329003/93691/227731/11909/81004/229227/70804/55982/232685	15	Cluster 1
developmental growth involved in morphogenesis	0.000267107	275/23328	20869/216344/13169/76884/76901/83431/18472/21385/70834/11858/15387/22330/328572/19411/56637/11820/50873/27279/15516/319740/20353/12168/74117/12767/56177/11350/24136/16401/214585/20878/360213/20360/13609/54673/20346/21803/20430/20352/29875/233489/13690/71955/16412/235072/67891/53869/76499/21813/12387	49	Cluster 1
protein-DNA complex assembly	0.000289688	171/23328	104248/22778/18148/52504/100041230/69386/260423/319156/50708/54169/328572/170644/12544/13163/14312/27221/21413/67155/12912/381280/15078/56086/15077/97122/67733/101685/233532/17955/93762/66929/67177/20586/235459/215351	34	Cluster 1
cellular response to interferon-beta	0.000289762	47/23328	216150/15944/15953/16362/54396/72512/15959/20846/15951/100040462/381308/15950/55932/14469	14	Cluster 1
response to wounding	0.000290113	492/23328	21929/14609/12798/26396/18717/17938/22433/83431/100042498/12928/11465/15251/12192/14026/17101/94245/20963/13361/26401/18753/16475/12143/19219/18810/17886/223701/105722/20655/27279/12575/21926/12193/66961/108101/19211/12495/12633/14369/387219/12767/16456/18024/12505/17289/21824/20971/20878/14173/74012/76893/18129/269473/100503636/14595/16600/21898/16476/230959/21682/16923/18438/12389/12527/67529/2…	78	Cluster 1
tube closure	0.000291223	112/23328	270685/17684/18643/19401/19878/207304/140570/19411/21815/225876/24069/20353/11350/24136/20971/16911/12042/93760/17769/20481/22323/21803/54006/19143/235626	25	Cluster 1
alcohol biosynthetic process	0.000300083	138/23328	52014/20787/20773/13361/208715/14528/19229/20788/109754/20655/11307/21926/14718/227399/72999/98386/19302/14173/231070/110391/57357/110524/18984/14792/233011/66190/13360/11886/71780	29	Cluster 1
mononuclear cell proliferation	0.000302213	320/23328	14609/74048/16414/21423/94176/16362/19084/193385/20963/17079/16195/11534/80795/18753/16854/18950/12143/321019/20440/208650/12575/15040/12445/20230/16149/240354/227059/16331/12767/19264/12902/11350/12505/20971/329559/22724/19260/21898/21938/230979/12494/13856/21803/22177/12721/14082/12367/320795/19171/117149/17973/81897/21813/27215/12387	55	Cluster 1
purine-containing compound biosynthetic process	0.000315602	165/23328	14923/18103/18604/20848/11534/18950/17869/11957/14450/55951/50873/12495/433256/12859/171567/70456/11566/74450/12048/229363/11950/109674/23971/269523/11637/231327/23962/21803/11674/14081/27425/18746/23959	33	Cluster 1
heart morphogenesis	0.000317954	277/23328	17684/14609/17246/17938/21385/19401/12006/15902/15251/399558/20677/328365/71175/17069/13388/18712/14465/17131/18018/225876/24069/18569/12168/17248/20181/11909/11490/18129/229700/13609/14707/16476/20148/63958/66993/19664/13856/19353/333654/21803/277939/16337/22761/20586/17127/17130/74025/21813/12387	49	Cluster 1
regulation of necrotic cell death	0.000324067	32/23328	12257/12633/12370/263876/12389/21366/12176/14082/74256/11797/11796	11	Cluster 1
positive regulation of leukocyte mediated cytotoxicity	0.000336477	82/23328	53331/18950/223601/21355/14964/15015/110557/110558/15042/15040/22324/19264/12010/17059/19294/22177/14082/16783/11765/15481	20	Cluster 1
regulation of cell killing	0.000343595	126/23328	53331/12928/20963/18950/223601/21355/14964/15015/110557/110558/15042/15040/15516/22324/12015/19264/12946/12010/17059/80782/93694/19294/22177/14082/16783/11765/15481	27	Cluster 1
positive regulation of defense response	0.000346504	278/23328	14609/15944/54396/20787/20848/192231/18035/19219/66725/16423/80859/106512/21926/15040/22324/72512/16149/18569/15951/100040462/381308/15950/13040/21898/80912/21899/78781/107607/22320/21937/17059/19294/20085/67070/12606/16170/13032/14082/16783/234311/434341/11765/13057/16835/23871/117149/22038/81897/15587	49	Cluster 1
low-density lipoprotein particle clearance	0.000376021	23/23328	56530/17846/218203/15387/16549/13660/16835/12988/12306	9	Cluster 1
extracellular vesicle biogenesis	0.000376021	23/23328	50873/20479/20844/215705/20971/53378/53869/11891/18571	9	Cluster 1
cardiac chamber development	0.00037948	194/23328	17684/17246/17938/21385/19401/15902/207304/15251/20677/108154/17069/14465/17131/18018/24069/12168/12767/17248/20181/26920/18129/229700/16911/93760/20148/63958/66993/19664/13856/333654/21803/22761/20586/17130/74025/21813/12387	37	Cluster 1
DNA repair	0.000381577	481/23328	19714/77987/208266/16969/56371/17846/18148/22210/319162/216965/12006/22632/76251/21974/18950/71175/382985/56438/223989/12544/70238/12013/27221/17688/56515/26447/225888/19367/69745/225876/107260/14156/13194/13006/55947/109019/14897/227525/269254/11350/228140/68142/69596/18538/24128/56045/66589/229543/99890/27354/269523/19359/230484/71890/67513/55982/107976/71101/665775/14886/20422/78412/72170/1829…	76	Cluster 1
alcohol metabolic process	0.00038322	323/23328	52014/20787/11671/18858/19062/18023/67963/20773/13361/208715/14528/105501/19229/20788/109754/65970/11820/20655/104015/11307/21926/19211/14718/15926/110611/227399/72999/20652/98386/19302/14173/11532/11303/69863/20148/231070/110391/57357/67111/110524/18984/14792/21991/233011/12606/66190/16332/212111/13360/26889/11886/71780/234515/16835/76524	55	Cluster 1
cellular response to lipoprotein particle stimulus	0.000425101	28/23328	16414/218203/20963/208715/11307/21898/21899/12527/16412/16835	10	Cluster 1
lymphocyte proliferation	0.000426301	317/23328	14609/74048/16414/21423/94176/16362/19084/193385/20963/17079/16195/11534/80795/18753/16854/18950/12143/321019/208650/12575/15040/12445/20230/16149/240354/227059/16331/12767/19264/12902/11350/12505/20971/329559/22724/19260/21898/21938/230979/12494/13856/21803/22177/12721/14082/12367/320795/19171/117149/17973/81897/21813/27215/12387	54	Cluster 1
negative regulation of heterotypic cell-cell adhesion	0.0004371	11/23328	21929/23939/17196/16600/232341/50918	6	Cluster 1
regulation of cell-cell adhesion involved in gastrulation	0.0004371	11/23328	21929/23939/17196/16600/232341/50918	6	Cluster 1
integrated stress response signaling	0.0004371	11/23328	11911/19255/18024/19246/13666/17973	6	Cluster 1
G1 DNA damage checkpoint	0.000444922	19/23328	17246/20677/12575/225131/104418/12366/76454/18854	8	Cluster 1
regulation of cholesterol biosynthetic process	0.000444922	19/23328	20787/20788/20655/11307/19302/18984/14792/13360	8	Cluster 1
regulation of sterol biosynthetic process	0.000444922	19/23328	20787/20788/20655/11307/19302/18984/14792/13360	8	Cluster 1
regulation of stem cell differentiation	0.000465439	66/23328	74048/20848/28114/56637/77889/12193/14465/15526/18024/17979/76804/723848/12571/68095/381695/20678/20679	17	Cluster 1
circadian rhythm	0.000465469	217/23328	15182/19377/20787/20185/18626/217166/13207/19878/15902/217732/353187/19219/21847/11911/328572/56637/17691/50758/12916/225876/13194/19211/12912/269254/15901/12457/50754/230753/15903/230908/19046/14056/232087/14583/20893/214899/19698/22215/214162/18854	40	Cluster 1
cellular response to carbohydrate stimulus	0.000471574	155/23328	20587/22433/14694/217166/15251/12192/20677/223775/20462/56490/50873/110355/12015/213993/74998/26921/93691/70456/19055/192185/109552/19353/110157/109689/22228/20909/15894/50868/20586/14775/171429	31	Cluster 1
regulation of cardiac muscle hypertrophy	0.000475451	72/23328	19878/22632/11534/67731/328572/56637/53817/67655/19735/108058/19055/18124/21938/18438/108655/21937/17258/17127	18	Cluster 1
positive regulation of growth	0.000512809	312/23328	20393/338359/17938/13169/22778/83431/116891/18472/12928/21385/387140/11858/15387/17387/19229/19219/71175/328572/56637/22350/50873/13388/27279/18712/53817/15193/14465/17131/68034/319740/12168/12912/12767/68142/59030/17979/67778/14173/54673/53378/12494/19664/231841/19305/20430/23991/233489/13690/16337/71955/13057/67891/53869	53	Cluster 1
regulation of epithelial cell differentiation	0.000529032	156/23328	12226/114716/18103/18023/17134/19878/12192/22330/13388/21926/22436/12015/19726/93691/16456/24136/15901/17979/14173/230959/19744/12389/14056/108655/60611/21937/12576/101706/14739/50868/12387	31	Cluster 1
negative regulation of cysteine-type endopeptidase activity	0.000539607	91/23328	171580/17246/67338/12380/223701/328572/21926/110355/12633/12505/16600/23950/80751/18984/14751/109689/64209/11797/11796/12047/14775	21	Cluster 1
cellular glucose homeostasis	0.000541986	163/23328	20587/22433/14694/217166/15251/20677/212032/18708/223775/20462/56490/50873/110355/12015/213993/74998/26921/93691/70456/19055/192185/109552/17425/19353/110157/109689/22228/20909/18709/15894/20586/14775	32	Cluster 1
cholesterol metabolic process	0.000577428	130/23328	20787/18858/18023/67963/208715/20788/109754/65970/11820/20655/11307/110611/72999/20652/98386/19302/11303/69863/231070/110524/18984/14792/12606/13360/26889/16835/76524	27	Cluster 1
spindle localization	0.000584094	50/23328	14609/83431/18472/16211/13424/17886/21648/74117/16800/73178/101706/16412/17758/76499	14	Cluster 1
positive regulation of microtubule polymerization	0.000586819	29/23328	56327/13589/83679/75991/19353/12389/17295/12576/14159/101706	10	Cluster 1
cellular response to interleukin-4	0.000586819	29/23328	20852/22433/14104/547253/15516/19255/17025/12721/50868/18854	10	Cluster 1
regulation of ruffle assembly	0.000586819	29/23328	83431/18643/14026/108911/12389/13860/20430/56212/15894/19684	10	Cluster 1
regulation of mononuclear cell proliferation	0.000603484	234/23328	74048/21423/16362/19084/193385/20963/16195/11534/80795/16854/18950/12143/321019/20440/208650/12575/15040/16149/227059/16331/19264/12505/20971/329559/22724/19260/21898/21938/230979/12494/13856/21803/22177/12721/14082/12367/320795/117149/17973/81897/21813/12387	42	Cluster 1
cold-induced thermogenesis	0.000627747	144/23328	16775/14609/20869/20852/216850/217166/13424/20963/105171/11911/240028/329003/20249/171382/12767/72674/15901/16592/22724/108097/21898/19744/19664/12389/232791/22260/22228/16190/14081	29	Cluster 1
regulation of cold-induced thermogenesis	0.000627747	144/23328	16775/14609/20869/20852/216850/217166/13424/20963/105171/11911/240028/329003/20249/171382/12767/72674/15901/16592/22724/108097/21898/19744/19664/12389/232791/22260/22228/16190/14081	29	Cluster 1
stem cell division	0.000631698	56/23328	18472/19325/104156/77889/12193/14369/26920/17979/16800/100182/209086/20678/21843/69260/209012	15	Cluster 1
receptor internalization	0.000654169	131/23328	16414/18717/213326/19058/11840/18806/67300/94245/20963/11820/104015/17858/22350/14251/72238/271457/106572/110355/68421/53378/12389/232227/12527/233489/109689/16337/16412	27	Cluster 1
autophagy of mitochondrion	0.000675471	68/23328	22333/20787/56486/66840/15251/12257/67841/50873/329015/12421/245860/23830/50754/68943/230895/66437/12176	17	Cluster 1
maintenance of protein location in cell	0.000675471	68/23328	14609/19073/21402/18643/66629/12257/110355/56327/72999/22166/68943/230895/231070/12389/19240/68137/18854	17	Cluster 1
cell killing	0.000692921	200/23328	53331/12928/70450/17101/20963/16854/18950/19946/223601/21355/14964/15015/110557/110558/15042/15040/15516/22324/12015/19264/12946/12010/17059/80782/93694/19294/20085/22177/12611/13032/12721/14082/16783/11765/15481/11891/13036	37	Cluster 1
response to temperature stimulus	0.000740081	159/23328	12696/15525/18858/18023/13665/110616/100037258/20655/13163/15516/329003/68833/171382/12767/108989/15939/11364/60599/15502/269523/21898/18578/13667/80751/13666/22228/29810/26400/19414/56445/14629	31	Cluster 1
definitive hemopoiesis	0.000770356	25/23328	17268/20185/20683/12193/56417/17095/22761/20586/214162	9	Cluster 1
regulation of syncytium formation by plasma membrane fusion	0.000773521	35/23328	193385/14251/13660/20846/12633/12334/12508/52163/22177/16190/11502	11	Cluster 1
cellular copper ion homeostasis	0.000777654	16/23328	17846/11927/11840/11820/20530/20529/68033	7	Cluster 1
cellular response to low-density lipoprotein particle stimulus	0.000777654	16/23328	16414/218203/20963/208715/12527/16412/16835	7	Cluster 1
cellular response to fluid shear stress	0.000777654	16/23328	22433/23939/19229/211401/18024/16600/16598	7	Cluster 1
postsynaptic actin cytoskeleton organization	0.000777654	16/23328	13169/11840/19878/74117/242687/11461/73178	7	Cluster 1
postsynaptic cytoskeleton organization	0.000777654	16/23328	13169/11840/19878/74117/242687/11461/73178	7	Cluster 1
adherens junction assembly	0.000794742	12/23328	22330/17131/15257/11461/353310/12387	6	Cluster 1
regulation of muscle hypertrophy	0.0008026	75/23328	19878/22632/11534/67731/328572/56637/53817/67655/19735/108058/19055/18124/21938/18438/108655/21937/17258/17127	18	Cluster 1
placenta development	0.000842646	174/23328	17684/12702/207304/15251/12192/13030/239167/380993/20683/18763/15516/21425/12211/12168/20181/16401/16410/17979/192195/18129/229700/93760/23950/19664/17295/12576/13875/12606/14388/16477/11797/19143/235626	33	Cluster 1
regulation of lymphocyte proliferation	0.000874341	231/23328	74048/21423/16362/19084/193385/20963/16195/11534/80795/16854/18950/12143/321019/208650/12575/15040/16149/227059/16331/19264/12505/20971/329559/22724/19260/21898/21938/230979/12494/13856/21803/22177/12721/14082/12367/320795/117149/17973/81897/21813/12387	41	Cluster 1
regulation of glucose transmembrane transport	0.00088843	88/23328	18605/237542/19062/218397/18753/17869/21926/110355/68421/23830/18024/16592/18759/109905/18124/17295/58887/232430/17258/16337	20	Cluster 1
regulation of leukocyte migration	0.000901813	217/23328	12928/118453/19141/193385/80795/16854/17387/19229/19219/105722/17470/11820/19252/106512/16149/12333/227541/13482/16401/19260/20301/12913/230979/21936/74734/18438/56715/19353/232341/12527/21803/56212/14082/102103/12317/15894/117149/108737/12768	39	Cluster 1
skeletal muscle tissue development	0.00092928	196/23328	17684/15353/17938/18858/13207/12632/14281/66354/193385/286940/353187/239167/17869/67040/328572/13388/14251/225115/12633/12227/11910/56758/17261/19055/20481/12390/12389/17295/108655/21803/60406/18021/80288/14775/71472/12387	36	Cluster 1
natural killer cell mediated cytotoxicity	0.000940833	58/23328	12928/70450/17101/21355/15040/22324/17059/80782/93694/19294/12611/12721/16783/11765/11891	15	Cluster 1
demethylation	0.000960904	64/23328	22210/268420/216850/107817/218214/18676/80287/225876/76804/230674/18984/194388/214899/67278/73945/244694	16	Cluster 1
neuron apoptotic process	0.000961094	298/23328	56484/216150/67579/18148/112407/72183/15251/19141/19229/11911/56637/74185/11820/20655/50873/21926/15516/19765/12227/56086/11909/12048/64138/13002/18759/50754/17210/18391/18124/16476/68943/20817/66437/12366/21937/22192/170770/112406/22177/14751/67605/109689/12721/12176/14082/26400/12367/14629/14775/12387	50	Cluster 1
response to interleukin-4	0.00106325	31/23328	20852/22433/14104/547253/15516/19255/17025/12721/50868/18854	10	Cluster 1
glucose import	0.00107751	83/23328	18605/237542/218397/18753/17869/21926/110355/68421/23830/18024/18759/109905/58887/20527/232430/19342/17258/16337/102193	19	Cluster 1
osteoblast differentiation	0.00111005	205/23328	14609/22057/13207/12006/15902/16195/19219/11911/56233/12609/56637/114584/21926/18018/27060/12168/226551/15951/15078/215653/15901/14173/12457/17261/56417/15903/13836/20481/12571/12606/16478/387216/16477/17127/17130/12387/29806	37	Cluster 1
ribonucleoprotein complex localization	0.00113999	71/23328	103573/18148/268420/276770/28114/224092/67045/20383/53817/225160/53319/59014/108989/20422/68278/234733/235626	17	Cluster 1
gliogenesis	0.00115809	338/23328	15979/15182/17937/18016/19058/18858/18472/18023/217166/20848/15902/56217/20677/16195/328365/321019/17869/12257/104156/224109/11820/20655/104015/13388/21926/30948/110355/19211/12912/74117/12767/22352/11350/18759/14173/76893/21898/230674/21938/20481/12571/19744/13667/22388/18438/14056/12527/20678/21803/20679/387216/20586/16835/12387/209012	55	Cluster 1
regulation of isotype switching	0.00116631	42/23328	20852/69583/619441/225160/225888/19264/71890/55982/21803/67278/235587/17350	12	Cluster 1
sulfur compound transport	0.00116631	42/23328	67863/18023/26941/73836/13521/116914/241296/330064/100604/231549/21366/171429	12	Cluster 1
copper ion homeostasis	0.00119998	17/23328	17846/11927/11840/11820/20530/20529/68033	7	Cluster 1
microglial cell activation	0.00127554	48/23328	15979/217166/66725/11820/15980/21926/21898/16476/21899/22177/13032/16835/81897	13	Cluster 1
leukocyte activation involved in inflammatory response	0.00127554	48/23328	15979/217166/66725/11820/15980/21926/21898/16476/21899/22177/13032/16835/81897	13	Cluster 1
epithelial to mesenchymal transition	0.00135592	144/23328	15182/14609/19058/114716/13207/12006/15251/67040/56637/52662/17131/18018/19211/18569/72674/11490/53378/100182/71890/19664/14056/21803/353310/80288/17127/76499/21813/12387	28	Cluster 1
cellular response to glucose stimulus	0.00135592	144/23328	20587/22433/14694/217166/15251/20677/223775/20462/56490/50873/110355/12015/213993/74998/26921/93691/70456/19055/192185/109552/19353/110157/109689/22228/20909/15894/20586/14775	28	Cluster 1
face development	0.001369	60/23328	20397/71371/26396/19401/71175/328572/19411/22682/16401/59030/20481/110157/21803/20130/215418	15	Cluster 1
regulation of response to wounding	0.00137874	186/23328	14609/26396/22433/83431/12928/11465/20963/18753/12143/19219/17886/105722/27279/21926/19211/12767/16456/18024/21824/14173/76893/269473/16600/21898/230959/21682/16923/12389/12527/101490/16412/17127/12306/76499	34	Cluster 1
ribonucleoprotein complex subunit organization	0.00138781	179/23328	20222/432508/110809/67684/328110/217869/16593/55944/21357/53817/15516/20044/269061/13669/59014/81898/14007/269254/20638/56758/56417/269523/75062/20817/100503670/192196/57905/20103/20085/22121/50783/19656/22258	33	Cluster 1
cellular modified amino acid metabolic process	0.00139231	165/23328	270685/18537/14872/625249/14431/18023/19210/13361/218442/14528/13030/20655/14450/12894/15926/18024/207182/26943/14862/11364/17769/13666/17768/232223/14792/56615/14782/14629/107885/22038/14775	31	Cluster 1
positive regulation of G2/M transition of mitotic cell cycle	0.00144908	27/23328	15512/11820/116871/16906/20479/108058/108911/66993/53869	9	Cluster 1
hyaluronan metabolic process	0.00144908	27/23328	67300/19219/12445/12505/14173/21803/11771/15587/109685	9	Cluster 1
regulation of muscle tissue development	0.00152772	180/23328	17684/15182/14609/17938/17268/21385/13207/22632/353187/67040/328572/56233/56637/13388/18712/53817/14251/14465/67655/19211/14369/12912/19735/14173/19664/108655/232334/21803/20679/17127/71472/21813/12387	33	Cluster 1
small molecule catabolic process	0.00159814	320/23328	52665/18641/216136/17308/19062/104776/56421/75731/14661/18950/213484/20524/104015/245847/13177/12894/12015/19211/14718/433256/227095/18640/12505/19302/14173/11532/11364/15356/74246/110208/231086/57742/110391/57357/231327/17425/232078/56174/19305/21991/12039/21803/12036/54608/212111/15446/234515/68133/66948/15587/109685/113868	52	Cluster 1
negative regulation of transmembrane transport	0.00162922	132/23328	18605/100503659/18245/17846/215113/19062/26941/22630/26385/17869/21926/30948/110355/19211/68421/19735/16592/108058/109552/13856/12389/65106/21803/18704/81897/108737	26	Cluster 1
lamellipodium organization	0.00168385	86/23328	18858/22330/16475/66629/74117/11308/12505/67220/13609/242687/12345/13836/231148/19303/19353/20430/17925/16412/17973	19	Cluster 1
connective tissue development	0.00171827	276/23328	71371/16969/22433/22187/19401/12006/15902/15251/20773/105171/69890/328572/19411/18763/106522/17131/329003/214855/12633/12168/93691/227731/11909/68427/59030/81004/229227/14173/70804/17261/16194/242291/55982/18984/232685/208647/13666/20678/21803/20679/59035/70661/17127/70235/21813/12387	46	Cluster 1
Golgi to vacuole transport	0.0017827	18/23328	11776/53612/11766/231580/11781/16783/11765	7	Cluster 1
nuclear body organization	0.0017827	18/23328	13163/66961/22668/20817/66870/23871/18854	7	Cluster 1
cell-cell adhesion mediated by integrin	0.0017827	18/23328	16402/108101/13482/16401/232341/11502/234839	7	Cluster 1
positive regulation of nitric-oxide synthase activity	0.0017827	18/23328	52014/13361/14528/19229/21926/20193/107607	7	Cluster 1
aerobic respiration	0.00185092	74/23328	14533/66152/18293/15251/12867/225887/12859/15926/66359/74450/11428/269523/76824/13063/56451/12176/12398	17	Cluster 1
execution phase of apoptosis	0.00191231	68/23328	216965/67338/56215/106025/21926/12370/228355/12048/53619/12042/230738/80751/170770/12367/13423/22038	16	Cluster 1
glycosyl compound biosynthetic process	0.0019487	23/23328	14923/18103/11534/18950/171567/329504/229363/23959	8	Cluster 1
regulation of epithelial cell apoptotic process	0.0020864	94/23328	21929/56484/59004/22433/23939/13665/12192/12380/105722/21926/12015/18569/12633/23830/11350/18024/16401/18759/231130/15894	20	Cluster 1
lymphocyte differentiation	1.56004e-19	409/23328	21929/12142/19156/74048/20869/21423/11776/16969/67596/22433/54125/22778/14025/94176/21414/20185/50932/22780/19401/12775/20848/15184/15985/58240/15902/207304/20663/12192/16364/12522/20963/18708/328365/17387/19229/13655/110168/321019/19219/17068/16852/74039/56233/80859/12394/12458/14961/14960/224860/22324/20662/12193/13653/16149/19255/17131/18018/56708/12015/107527/14369/16331/12043/20668/19264/150…	113	Cluster 2
small GTPase mediated signal transduction	1.78492e-19	437/23328	73910/69288/110279/52666/94176/216724/72729/216831/12928/109934/16706/16211/11858/18613/14674/56699/14784/19157/21858/108100/11852/19878/20663/80837/263406/217692/68339/217944/14569/193385/30938/27261/71704/219140/223254/105445/110168/223435/19354/72318/223864/224014/77446/26382/320484/11629/22324/268970/20662/104215/75415/74002/71302/104252/19395/71972/26921/227326/98710/19731/78255/16456/320404…	118	Cluster 2
regulation of cell-cell adhesion	6.45074e-19	427/23328	21929/74048/74392/16414/50723/11776/67596/18016/22433/22778/67245/11492/23939/50932/19401/12775/72349/19084/56745/11651/193385/105352/12522/20963/18708/16195/328365/80795/18753/16854/12143/13655/16852/15205/16423/208650/80859/12394/26416/320484/14961/14960/11629/15040/65960/16149/11555/19255/17131/17196/12333/78317/12015/22287/16452/60533/58205/107527/16153/20668/19264/20344/16456/18106/320404/16…	115	Cluster 2
positive regulation of cytokine production	5.09876e-18	449/23328	50723/16971/22433/67245/19696/20742/94092/20302/387140/18673/19401/12775/20848/74136/80913/104721/19878/22160/16364/12522/20963/18708/16392/80795/12759/19219/69146/74039/22230/77446/56490/17470/11820/20655/12394/26416/11629/16994/110558/15040/106759/12266/13078/13653/12475/16149/17196/110355/78317/225913/16452/60533/17087/214855/107527/12912/18173/16153/19264/18106/12523/15951/381308/12490/22030/…	117	Cluster 2
actin filament organization	1.25204e-17	437/23328	73910/171580/215999/69288/74392/18016/56193/20742/30794/14457/17913/217124/11858/18613/56699/14784/108100/11852/19878/109711/21809/14026/18003/544963/18708/26401/18753/19229/20410/18826/19219/211401/19354/110253/223864/11827/65970/78885/15163/16423/22350/56716/12954/11629/268970/225115/75415/30948/13367/17919/23789/104252/12333/54132/27360/12043/74117/16456/11308/227753/74192/74194/19261/15901/20…	114	Cluster 2
leukocyte cell-cell adhesion	1.6599e-17	345/23328	74048/16414/50723/11776/67596/22433/22778/67245/20868/57783/19401/12775/72349/18613/19084/11651/193385/105352/12522/20354/20963/16195/328365/80795/16854/13655/19354/16852/16421/16402/15205/16423/208650/80859/12394/320484/14961/14960/11629/15040/65960/16149/19255/17131/12333/78317/12015/22287/60533/58205/107527/20668/19264/20343/20344/16456/18106/320404/16184/13482/22034/16176/19261/20971/12608/75…	97	Cluster 2
regulation of cell shape	2.89038e-17	154/23328	13822/73910/14360/69288/54712/72729/14457/12928/20302/11858/57778/14674/56699/26941/108100/11852/80837/212073/20354/19229/17886/19354/170736/22379/224014/70573/22350/16988/67938/67268/104215/13367/104252/71972/16456/74194/20351/20755/57912/67220/11853/269587/14191/22388/74734/19303/23912/19353/18844/67784/13860/69710/56212/12721/11674/102098/235611/29806	58	Cluster 2
cellular response to peptide	7.7891e-17	299/23328	18605/14360/56484/13688/67972/237542/17246/16971/22433/20787/22318/17913/12928/12295/20848/14784/12702/19878/72183/12192/19141/11651/18708/18753/239126/213053/15370/209039/20683/17250/74143/11820/14289/20383/12445/106572/104215/69816/11555/19255/110355/16452/22278/67856/19271/16176/19262/69178/320706/20779/19246/56458/16800/22724/20416/19260/229709/29815/18033/329877/329934/20544/70556/231070/218…	87	Cluster 2
leukocyte migration	1.03757e-15	360/23328	215999/110279/16414/19152/20868/12928/109934/118453/20302/12775/16399/16416/18613/445007/19141/11651/17101/193385/20963/80795/16854/17387/19229/380916/13618/110168/321019/19219/19354/266632/105722/16421/17470/16423/11820/12458/14289/19252/26416/11629/22324/16149/12333/20343/20344/14131/16456/12490/227541/13482/19271/16176/19261/19260/11542/12977/57257/13609/17096/14595/18578/19204/12802/12540/179…	96	Cluster 2
response to peptide	1.20496e-15	400/23328	21929/18605/14360/56484/13688/67972/237542/17246/16971/22433/20787/94092/22318/17913/12928/12295/20848/14784/12702/19878/72183/18035/12192/19141/11651/18708/18753/239126/213053/13618/15370/209039/20683/17250/74143/11820/14289/26416/20383/12445/106572/104215/13653/69816/11555/19255/110355/12333/16452/12912/22278/67856/18128/269275/19271/16176/19262/69178/320706/20779/19246/18805/56458/16800/22724/…	103	Cluster 2
regulation of actin filament-based process	2.59228e-15	410/23328	73910/69288/74392/16971/18016/56193/20742/30794/216831/17913/12928/192197/16480/11858/16416/18613/56699/14784/108100/11852/19878/238161/21809/14026/17260/544963/18708/26401/18753/19229/20410/19219/211401/17886/19354/223864/65970/15163/16423/56716/268970/225115/30948/23789/104252/12333/11475/27360/74117/16456/98660/227753/74192/74194/329421/15901/20971/170643/23897/20194/18129/11928/11853/13609/18…	104	Cluster 2
regulation of T cell activation	2.74677e-15	321/23328	12142/74048/50723/11776/67596/22433/22778/67245/21414/19401/12775/72349/19084/20663/193385/105352/12522/20963/16195/328365/80795/16854/13655/19354/16852/15205/16423/208650/80859/12394/320484/14961/14960/11629/15040/65960/20662/16149/19255/17131/78317/12015/22287/60533/58205/107527/20668/19264/18106/320404/16184/227753/13482/22034/16176/19261/20971/12608/751864/22724/69769/19260/230126/230738/1239…	88	Cluster 2
regulation of mononuclear cell proliferation	1.75564e-14	234/23328	12142/74048/50723/21423/67245/57916/22780/12775/19084/20663/193385/20963/17260/16195/80795/16854/12143/321019/19354/15205/208650/12575/320484/14961/14960/11629/15040/106759/65960/20662/69816/16149/56708/78317/22287/60533/58205/16331/12043/16153/19264/18106/16184/22034/16176/20971/329559/12608/22724/19260/12977/57257/17096/21938/230979/12494/108723/21803/12144/246779/12721/12520/14082/12367/16161/…	70	Cluster 2
regulation of hemopoiesis	2.77434e-14	424/23328	56484/12142/74048/11776/16969/67596/22433/22778/21414/20302/15416/22780/19401/12775/20848/16416/15902/18035/20663/12192/14281/217864/83924/319156/12522/20963/17260/18708/328365/17387/19229/13655/21847/211770/17869/93686/74039/15205/15163/80859/12394/26416/18712/14960/20662/12193/16149/19255/17131/12015/21873/107527/12912/227326/16331/20668/19264/320404/16184/18128/18024/20375/22034/17536/16176/21…	104	Cluster 2
regulation of actin cytoskeleton organization	2.84903e-14	361/23328	73910/69288/74392/16971/18016/56193/20742/30794/216831/17913/12928/192197/11858/16416/18613/56699/14784/108100/11852/19878/21809/14026/17260/544963/18708/26401/18753/19229/20410/19219/211401/19354/223864/65970/15163/16423/56716/268970/225115/30948/23789/104252/12333/27360/74117/16456/227753/74192/74194/329421/15901/20971/170643/23897/20194/18129/11853/13609/14191/242687/22417/12345/22388/74734/19…	93	Cluster 2
regulation of lymphocyte proliferation	2.92521e-14	231/23328	12142/74048/50723/21423/67245/57916/22780/12775/19084/20663/193385/20963/17260/16195/80795/16854/12143/321019/19354/15205/208650/12575/320484/14961/14960/11629/15040/106759/65960/20662/69816/16149/56708/78317/22287/60533/58205/16331/12043/16153/19264/18106/16184/22034/16176/20971/329559/12608/22724/19260/57257/17096/21938/230979/12494/108723/21803/12144/246779/12721/12520/14082/12367/16161/320795…	69	Cluster 2
mononuclear cell proliferation	5.77547e-14	320/23328	14360/12142/14728/74048/16414/50723/21423/67245/94176/57916/22780/12775/19084/20663/193385/20963/17260/16195/80795/18753/16854/12143/321019/19354/15205/208650/12575/320484/14961/14960/11629/15040/12445/224860/106759/65960/20662/69816/16149/56708/78317/22287/60533/58205/18173/16331/12043/12767/16153/19264/18106/16184/22034/16176/20971/329559/12608/22724/19260/12977/57257/17096/230126/545648/22417/…	85	Cluster 2
regulation of inflammatory response	7.28997e-14	372/23328	21929/110279/14598/625249/216161/13649/57783/18858/109934/20302/217166/12775/20848/12702/30955/18035/16392/13421/13618/19219/432940/66725/13419/17250/17470/16423/80859/20655/14289/26416/15040/106763/14154/106759/12266/11555/19255/56708/22287/269060/16452/83490/67116/18569/107527/16153/14131/16184/22259/16176/19261/76192/21817/19223/263876/12608/58203/69769/11542/18033/17096/100182/230738/12802/21…	94	Cluster 2
lymphocyte proliferation	9.38902e-14	317/23328	14360/12142/14728/74048/16414/50723/21423/67245/94176/57916/22780/12775/19084/20663/193385/20963/17260/16195/80795/18753/16854/12143/321019/19354/15205/208650/12575/320484/14961/14960/11629/15040/12445/224860/106759/65960/20662/69816/16149/56708/78317/22287/60533/58205/18173/16331/12043/12767/16153/19264/18106/16184/22034/16176/20971/329559/12608/22724/19260/57257/17096/230126/545648/22417/21938/…	84	Cluster 2
epithelium migration	1.41075e-13	297/23328	70097/52014/16414/13179/14172/20692/192197/16480/15184/16416/26406/18613/11852/19878/80837/19141/14026/11651/68750/17260/57260/19229/13655/19245/17886/56233/11482/15370/20683/12458/13078/240185/14164/23789/107321/26921/18128/69601/24136/13482/18024/74030/11602/20779/18803/50754/20351/384009/16600/16476/11426/230738/13836/269608/20346/21814/23790/19303/18438/15289/17295/11826/71093/232227/67784/21…	80	Cluster 2
negative regulation of cell activation	3.06891e-13	210/23328	21929/12142/74048/110279/67245/57916/109934/217166/72349/380732/19084/56745/15902/193385/105352/18753/16854/12143/17470/208650/12394/14961/14960/65960/16149/11555/19255/17131/108995/22287/60533/58205/16331/16153/12523/16184/22259/17289/20971/12608/22724/69769/19260/17096/230738/14191/12399/12802/230979/14190/14357/16923/12527/21803/26362/16190/27027/12367/320795/21672/14629/213208/12772	63	Cluster 2
regulation of reactive oxygen species metabolic process	5.11334e-13	207/23328	14360/56484/110279/16414/13649/20848/14784/19878/68020/11651/20963/18792/18753/14528/12759/19229/19219/16423/11820/20655/14289/22654/26416/12575/11629/106759/16549/22436/13078/16452/12633/208727/12043/16153/12490/18024/16176/19261/19223/56458/20416/16600/230738/68943/70556/21899/74096/19353/15465/21803/11652/16598/21672/58994/13057/11797/11796/11433/17127/13627/14678/21813	62	Cluster 2
positive regulation of cellular catabolic process	5.77091e-13	396/23328	21929/56484/20610/20869/56371/13179/17246/16971/22433/15944/73158/69125/22057/104318/19878/108089/22160/12192/20773/11651/218215/69635/18753/12759/19229/30945/18458/75841/211770/17869/239528/27373/66725/56490/11820/22350/67267/21425/106759/16549/12193/225131/11555/17131/12894/93679/433256/98402/12227/226641/19165/18718/69601/80708/16176/19246/56458/50754/54673/60599/230738/75234/68943/230895/2193…	96	Cluster 2
response to oxidative stress	7.01444e-13	409/23328	21929/14360/56484/19156/625249/320183/22433/13649/14778/11927/23939/216850/12928/12775/11852/14281/68020/11651/212032/26914/69635/93692/80795/18753/14528/110265/19229/223255/382985/17309/66725/20683/17250/104156/11820/20655/12954/11629/13078/13819/16210/67689/110355/12333/16452/15925/12633/15926/52231/12043/16153/108954/22030/269254/16819/19224/18024/19261/13010/76650/20779/56458/50754/17210/1803…	98	Cluster 2
cell activation involved in immune response	7.40718e-13	289/23328	74732/21929/110279/16414/50723/216161/16971/22433/94176/22318/69583/619441/109934/19401/12775/20848/380732/70450/16364/20963/13421/16854/12143/19229/18826/321019/19219/22631/19354/16852/13419/70238/80859/11820/12458/224860/106759/16149/17131/56708/18173/19264/18106/12523/19165/20351/22724/16194/18129/11542/17096/27354/230126/545648/230738/19204/14191/14190/56743/16848/15289/22320/108655/17474/196…	77	Cluster 2
myeloid leukocyte activation	1.036e-12	231/23328	74732/110279/16414/216161/94176/22318/109934/360013/217166/380732/70450/59027/83924/16364/20963/13421/18753/12143/12759/22631/19354/66725/13419/17470/11820/15980/14289/11629/106763/106759/224938/16452/18173/16153/14131/18106/12523/20375/22259/22034/18129/11542/17096/16476/19204/14191/12802/19664/21899/74734/56743/15289/22320/17474/19698/19294/21803/16170/16190/19267/27027/11502/11487/15587/21813/…	66	Cluster 2
ossification	1.06837e-12	394/23328	18605/19073/216161/67972/14632/17937/14172/22057/237928/15184/12006/15902/22160/11651/20354/17702/17260/16195/17387/19229/19219/21847/14042/211401/105722/56233/20683/12609/12394/26416/65960/106522/14119/11555/17131/18018/16998/21416/208727/12043/18514/15951/18128/20687/228357/22034/215653/15901/12608/17261/16905/56417/12977/13609/14191/12399/15903/22417/15530/13836/20148/20481/12571/19664/19712/1…	95	Cluster 2
response to wounding	1.42237e-12	492/23328	21929/14728/18717/13713/14632/16971/22433/13649/56193/12928/16399/16416/18613/14674/56745/12192/14026/17101/68750/94245/20963/17702/26401/18792/18753/16475/12143/18826/223255/19219/14042/19296/271278/18810/17886/223701/105722/11482/20655/78512/12575/12305/12266/12193/14164/11555/23789/66961/16452/11475/226101/12495/20170/381232/12633/14369/18173/387219/12043/12767/16153/20344/16456/12490/18024/19…	111	Cluster 2
regulation of binding	1.43853e-12	390/23328	20610/208266/16969/16971/19052/15525/12928/83560/19401/15184/217356/15902/22160/11651/193385/16364/94245/17702/18193/16392/17869/27373/66725/223864/15205/208650/11820/18763/224647/12575/15516/106763/224860/106759/268970/11555/17191/207259/107975/16452/15925/21416/381280/208727/74117/16153/19165/227737/22034/15901/228788/20779/58231/64138/76089/50754/11490/20194/15257/16600/22166/16476/269587/1000…	94	Cluster 2
regulation of vasculature development	1.69862e-12	356/23328	70097/16414/13179/22433/14172/20692/23939/16480/20848/15184/16416/26406/11852/19878/80837/16392/192187/16854/19229/19219/239528/223864/56233/11482/20683/16402/12394/12266/22436/13078/240185/13653/14164/11555/18018/18569/12633/12767/16153/12490/18128/69601/18024/16176/74030/11602/15901/228852/18803/19223/76089/50754/20351/20416/16194/14066/16600/16451/230738/242705/22417/13836/19303/14886/15289/11…	88	Cluster 2
tumor necrosis factor superfamily cytokine production	1.73533e-12	128/23328	21929/74048/20302/19401/12775/22160/18708/16392/80795/12759/110168/19219/56490/16423/11820/224647/15040/106759/12475/16452/60533/17087/16153/17164/19264/12490/19271/19261/99371/16800/12481/19260/230738/19204/15289/107607/21937/319430/26362/22695/14082/257632/13057/11433/27215	45	Cluster 2
negative regulation of response to external stimulus	3.56927e-12	384/23328	21929/12142/110279/12928/109934/118453/217166/72349/74136/12702/56745/20354/16392/18792/18753/218877/110168/19219/432940/211770/22230/13490/17470/20655/14289/19252/224647/11629/15040/20359/14154/11555/19255/23789/225913/67116/18569/20353/16153/66208/12490/16184/18128/64685/13482/22259/214968/19261/21824/19223/20351/56417/69769/20360/76893/18033/230738/12802/22417/17965/21938/230959/20346/14190/16…	92	Cluster 2
negative regulation of cellular component movement	3.67887e-12	326/23328	56484/110279/13179/237542/16971/12928/109934/118453/16480/20848/72349/15184/26941/11852/109711/14026/11651/193385/105352/20354/17260/218877/380916/223255/110168/19219/211770/11482/17470/19252/11629/20359/13078/30948/12385/16149/52662/23789/20353/12043/18128/353156/56177/69601/269275/13482/18024/19271/214968/11602/228880/74012/20351/11490/20360/76893/11542/242253/60599/16600/29876/22417/17965/2034…	82	Cluster 2
positive regulation of T cell activation	3.76625e-12	200/23328	74048/50723/11776/67596/22433/22778/19401/12775/12522/20963/16195/328365/80795/13655/16852/15205/16423/80859/12394/320484/14961/14960/11629/15040/16149/78317/12015/60533/58205/107527/20668/19264/18106/320404/16184/13482/22034/16176/19261/751864/22724/19260/230126/12399/230979/74734/108723/21803/12144/723840/16190/12721/12520/14082/16161/234695/235320/21813/12772	59	Cluster 2
positive regulation of catabolic process	4.11513e-12	463/23328	21929/56484/74048/20610/20869/56371/13179/17246/16971/22433/15944/73158/69125/280408/22057/66313/260302/104318/19878/108089/22160/12192/20773/11651/218215/69635/18753/12759/19229/30945/18458/75841/211770/17869/239528/106039/27373/66725/56490/208650/11820/22350/67267/21425/106759/16549/12193/225131/11555/17131/12894/93679/433256/98402/12227/226641/19165/18718/69601/80708/16176/19246/56458/50754/54…	105	Cluster 2
response to transforming growth factor beta	5.32005e-12	212/23328	14360/20869/16969/58250/22433/23939/12928/387140/170749/66313/19878/72183/12192/14281/21809/66354/105352/17260/26401/328365/11482/224109/12394/15516/65960/12193/14815/14119/52662/17131/16998/387187/107321/14718/12633/12912/74117/269275/20779/94093/53378/16476/12399/20481/78558/21814/19303/12390/22793/21803/108075/21804/11502/15446/17125/80288/18854/17127/17130/15587/21813	61	Cluster 2
alpha-beta T cell activation	5.71443e-12	166/23328	12142/14728/19156/74048/11776/22778/94176/21414/20185/19401/12775/20848/16364/12522/20963/110168/321019/19219/208650/80859/12394/320484/14961/15040/65960/17131/60533/12043/19264/18106/320404/12608/20351/22724/16194/19260/230126/230738/12399/230979/108655/19698/12051/21803/12144/723840/16190/246779/12520/235320/21813/12772	52	Cluster 2
peptidyl-tyrosine modification	8.2594e-12	325/23328	14360/16414/20869/18016/13649/216616/22248/16416/18613/12702/105352/18003/20354/20963/16195/16392/18753/24056/12143/19229/19219/20491/16402/15205/51789/15163/208650/11820/13548/56716/12305/106763/106522/16149/19255/56708/16452/19264/19165/11308/12388/19271/228357/98878/11602/20779/19246/320664/74012/50754/16800/16194/23897/19260/17096/13841/16451/14191/230979/21682/22022/19303/16923/17969/12390/2…	81	Cluster 2
cell-substrate adhesion	1.29686e-11	351/23328	22288/110829/110279/16414/16971/50932/12928/192197/16480/72349/16399/16416/18613/70450/109711/18073/105352/68750/18003/18081/18708/18074/18792/17387/16475/19229/20410/271278/19354/16852/110253/170736/64099/11482/16421/16402/56047/81877/12305/77057/107321/16452/26921/14369/12043/226519/12490/18128/19271/17289/19261/74030/20779/58231/20971/320664/16776/11490/20194/12977/14595/11426/22417/108911/230…	85	Cluster 2
bone development	1.45483e-11	222/23328	17937/14172/20692/237928/19401/12006/22160/71375/20354/17702/212937/17260/17387/19219/14042/105722/29813/16998/21873/19264/23850/29809/18718/11308/64406/20779/72043/50754/17261/84505/18129/242687/15530/20148/723848/20481/231070/231633/16923/269941/233328/75547/12406/233781/27973/14183/73835/234356/76775/17125/58994/22761/77087/59035/11433/14247/70661/12306/70235/235611/235627/21813	62	Cluster 2
regulation of leukocyte migration	1.57088e-11	217/23328	215999/110279/20868/12928/109934/118453/12775/16399/16416/18613/19141/11651/193385/80795/16854/17387/19229/380916/110168/19219/19354/105722/17470/11820/12458/14289/19252/26416/11629/16149/12333/20343/20344/227541/13482/19271/16176/19260/11542/12977/17096/19204/17965/230979/74734/170756/18438/19353/71660/12527/319430/21803/56212/12520/14082/14068/257632/58994/11487/12768/12772	61	Cluster 2
regulation of chemotaxis	2.20425e-11	224/23328	215999/14172/118453/12775/72349/19141/193385/73710/20354/218877/19229/110168/321019/19354/105722/11820/12458/14289/19252/26416/11629/20359/14164/16149/19255/23789/20353/12767/20343/227541/18128/13482/19271/214968/16176/20351/20360/12977/13609/17096/17965/20346/170756/18438/19353/15289/17295/71660/319430/21803/11652/20352/16170/14068/14182/257632/17127/11487/20347/20350/12768/12772	62	Cluster 2
cellular response to transforming growth factor beta stimulus	2.24807e-11	208/23328	14360/20869/16969/58250/22433/23939/12928/387140/170749/66313/72183/12192/14281/21809/66354/105352/17260/26401/328365/11482/224109/12394/15516/65960/12193/14815/14119/52662/17131/16998/387187/107321/14718/12633/12912/74117/269275/20779/94093/53378/16476/20481/78558/21814/19303/12390/22793/21803/108075/21804/11502/15446/17125/80288/18854/17127/17130/15587/21813	59	Cluster 2
negative regulation of phosphorylation	2.8067e-11	471/23328	21929/18605/171580/59090/216505/18016/22433/19052/15525/57783/23939/20185/18673/20848/72349/192231/71059/18613/19084/26941/12702/22160/11651/105352/94245/20354/26914/18753/24056/16475/66148/211770/66725/77446/208650/22350/19252/12575/14154/22436/16210/19255/52662/17131/108995/110355/67702/227292/387219/208727/108954/19264/19735/19165/11910/226849/107746/69601/19271/16176/19261/215653/18769/52840/…	104	Cluster 2
protein localization to plasma membrane	4.71366e-11	295/23328	53331/16971/12323/13649/17846/20742/192786/216831/22318/217124/16480/26941/260302/19878/207304/11651/217893/18708/52588/16854/17387/23880/106039/16668/22350/65962/106572/67268/106522/104215/225049/17919/107975/13660/319740/109346/69660/74117/16456/226744/226849/98878/12048/66460/16776/76089/20194/59020/108058/56224/329877/100017/13836/231580/80291/11461/19353/22320/21937/74741/21803/11652/72287/5…	74	Cluster 2
reactive oxygen species metabolic process	7.5237e-11	292/23328	14360/56484/110279/16414/13649/14778/20848/14784/19878/68020/11651/20963/18792/18753/14528/12759/19229/19219/17972/66725/224109/16423/11820/20655/14289/22654/26416/12575/11629/106759/16549/22324/22436/13078/16452/12633/208727/12043/16153/17970/12490/18024/16176/19261/19223/56458/20416/16600/18477/230738/68943/70556/21899/74096/18438/17969/19353/17295/15465/21803/11652/16598/21672/58994/13057/1179…	73	Cluster 2
negative regulation of locomotion	1.65974e-10	326/23328	56484/110279/13179/237542/16971/12928/109934/118453/16480/20848/72349/15184/26941/11852/14026/11651/193385/105352/20354/17260/218877/380916/223255/110168/19219/211770/11482/17470/19252/11629/20359/13078/12385/16149/19255/52662/23789/20353/12043/18128/353156/56177/69601/269275/13482/18024/19271/214968/11602/228880/74012/20351/11490/20360/76893/11542/242253/60599/16600/29876/22417/17965/20346/19664…	78	Cluster 2
regulation of GTPase activity	1.78682e-10	303/23328	110829/110279/19152/54712/216445/103724/192786/216831/12928/109934/20302/192197/12775/18613/78232/217692/83924/18003/20354/544963/170625/16475/19229/380916/105445/13196/223754/66725/223864/208650/20655/56716/320484/22324/75415/30948/108995/19395/26921/98402/29809/16456/22325/107746/69601/76089/20194/57257/13609/29815/22417/108911/13836/100855/57915/23790/12390/232201/18844/232227/67784/11652/2987…	74	Cluster 2
cell chemotaxis	1.78682e-10	303/23328	215999/16414/14172/12928/118453/20302/12775/445007/19141/17101/193385/20963/18753/16854/19229/13655/13618/110168/321019/19354/105722/15370/17250/11820/12458/14289/19252/26416/11629/22324/14164/16149/23789/12767/20343/14131/227541/18128/13482/19271/16176/12977/57257/13609/17096/18578/12802/17965/13836/269608/170756/18438/19353/15289/17295/71660/15465/16172/319430/20085/22121/16170/56212/12721/1406…	74	Cluster 2
response to reactive oxygen species	1.88867e-10	202/23328	21929/14360/56484/19156/13649/23939/216850/12928/12775/11852/14281/68020/11651/212032/93692/18753/14528/19229/223255/66725/20655/12954/13078/16210/12333/12633/52231/12043/16153/108954/22030/269254/16819/18024/19261/20779/56458/22166/16476/18477/68943/17969/17295/11826/108655/26362/18584/22228/11502/12367/21672/58994/12927/75747/15587/14775	56	Cluster 2
positive regulation of response to external stimulus	2.04583e-10	418/23328	70097/215999/16971/13649/14172/15944/57783/20787/20302/12775/20848/192231/80913/30955/18035/66354/19141/193385/73710/17084/19229/223255/19219/19354/66725/105722/17250/16423/80859/11820/12458/14289/26416/11629/15040/106763/106759/12266/22324/16149/16452/18569/17087/12767/20343/14131/15951/381308/15950/227541/19271/22034/16176/21817/12608/58203/11542/12977/13609/21899/18438/19353/15289/11690/17295/…	93	Cluster 2
regulation of ossification	2.08308e-10	241/23328	18605/19073/67972/14632/22057/237928/15184/12006/15902/22160/20354/17702/17260/16195/19229/19219/105722/56233/12609/26416/65960/106522/14119/11555/17131/18018/16998/208727/12043/18514/15951/18128/228357/215653/15901/12608/16905/12977/13609/15903/22417/20148/20481/12571/19664/19712/140780/94111/231633/21803/269941/18442/73835/387206/14182/16478/17125/387216/235320/17127/17130/29806/12768	63	Cluster 2
regulation of cellular component size	2.38994e-10	413/23328	73910/74392/16971/56193/14025/20742/280408/17913/11858/18613/56699/26941/14784/74370/108100/14026/70435/11651/20354/268663/20499/544963/17755/26401/18753/218877/239126/19229/105722/223864/11827/65970/171286/15163/22350/56716/15516/20359/268970/225115/30948/17919/23789/104252/12333/319740/27360/20353/12912/74117/56177/241296/227753/74192/329421/214968/170643/20351/23897/20360/13841/242687/12345/20…	92	Cluster 2
cell-substrate junction organization	2.6111e-10	93/23328	110829/110279/16971/192197/72349/16416/109711/105352/17387/16475/19229/271278/18810/11482/16402/77057/26921/21961/12043/226519/19271/20779/20971/20194/11426/22417/108911/23790/19303/19353/232227/29875/235431/17127	34	Cluster 2
cell-substrate junction assembly	4.35956e-10	90/23328	110829/110279/16971/192197/72349/16416/109711/105352/17387/16475/19229/271278/18810/11482/16402/77057/26921/21961/12043/226519/19271/20779/20971/20194/11426/22417/108911/23790/19303/19353/29875/235431/17127	33	Cluster 2
regulation of supramolecular fiber organization	5.42073e-10	370/23328	73910/74392/18016/56193/20742/30794/17913/18613/56699/14784/108100/19878/21809/14026/17260/544963/17755/18708/26401/18753/12759/19229/20410/19219/211401/223864/65970/15163/16423/11820/13548/56716/268970/78798/225115/30948/23789/104252/12333/27360/74117/16456/227753/74192/15901/20971/170643/16800/23897/20194/11853/13609/242687/22417/15530/12345/100732/22388/19303/56430/29816/19353/17295/12332/3205…	84	Cluster 2
cellular response to oxidative stress	6.49236e-10	276/23328	21929/14360/56484/19156/22433/13649/23939/216850/12928/11852/14281/11651/212032/69635/93692/18753/14528/110265/223255/17309/66725/104156/11820/20655/11629/13078/13819/16210/67689/12333/16452/15925/12633/52231/12043/16153/22030/269254/16819/18024/19261/76650/20779/56458/50754/17210/60599/22166/16476/18477/230738/68943/21899/19712/11938/17969/17295/11826/108655/56615/26362/18584/21672/58994/12927/7…	68	Cluster 2
response to hydrogen peroxide	9.70637e-10	121/23328	21929/14360/56484/19156/23939/216850/12928/11852/212032/93692/18753/19229/223255/66725/20655/12954/13078/16210/12333/52231/12043/16153/108954/269254/16819/18024/19261/20779/22166/68943/17295/11826/108655/26362/18584/11502/12367/58994/14775	39	Cluster 2
positive regulation of proteolysis	1.00032e-09	344/23328	14360/74048/20610/56371/17246/103724/22433/76884/19052/57783/20848/104318/19878/108089/19141/11651/218215/20963/69635/17387/19186/12759/19229/223453/30945/75841/211770/17869/17886/27373/223752/66725/21959/11820/26416/106763/22436/17131/17196/12015/16452/67759/12633/19165/227753/69601/269275/12388/80708/16176/20779/50754/14066/17096/230738/75234/21938/53312/19712/29816/66437/107607/13666/56505/147…	79	Cluster 2
regulation of protein-containing complex assembly	1.20788e-09	438/23328	73910/22778/56193/20742/20362/17913/18613/56699/14784/217356/108100/14026/20963/544963/17755/26401/16392/22334/18753/16854/16475/12759/19229/18826/66148/19219/13196/15205/15163/13548/56716/106763/106759/268970/225115/75739/16210/30948/52662/23789/104252/12333/27360/12912/381280/74117/20344/19165/22030/227753/69601/74192/171543/20779/329679/170643/16800/23897/11853/54673/242687/68943/12345/100732/…	94	Cluster 2
regulation of epithelial cell migration	1.50071e-09	235/23328	70097/52014/13179/14172/20692/192197/16480/15184/16416/26406/11852/19878/80837/19141/14026/11651/68750/17260/19229/56233/11482/20683/12458/240185/14164/26921/18128/69601/18024/74030/11602/20779/18803/50754/20351/384009/16600/16476/11426/230738/13836/20346/21814/23790/18438/17295/11826/71093/232227/21803/14751/20130/18704/11502/14182/12927/75723/23871/13036/21813	60	Cluster 2
striated muscle tissue development	1.68052e-09	447/23328	15353/14632/18858/216850/21385/217082/19401/15184/19084/15902/22160/238161/26443/14281/66354/22632/193385/17260/16392/286940/18092/239167/57784/17869/17069/56233/15370/77446/117606/67267/26416/18712/17691/225115/13653/14164/14815/11555/225638/17131/67655/21416/12633/14369/12912/208727/12043/12227/12292/19735/11910/18128/20181/228788/14049/14464/56758/17261/16905/77578/13609/108058/56376/320790/18…	95	Cluster 2
dephosphorylation	2.16045e-09	374/23328	19205/20869/77976/56193/19058/69556/79560/19052/67181/170749/217124/72349/19878/26931/105352/20354/17260/18753/219024/105663/223254/19245/209039/223989/20975/19252/15516/19255/67655/16452/19243/227292/11650/16331/67444/12043/107895/108954/13924/19264/68440/226744/19250/226849/241289/110854/19271/19262/20779/228852/14049/19246/320024/56205/66659/19260/80281/545622/19244/14050/68943/19248/19046/100…	83	Cluster 2
response to tumor necrosis factor	2.72535e-09	188/23328	56484/110829/14598/23887/22032/67338/20302/217166/170720/18035/12192/22031/11651/20963/14528/19229/432940/16691/16668/26416/12193/12475/723889/19255/21873/16452/16764/74117/22033/22030/22029/69601/18024/22034/735287/263876/229615/15257/18033/230738/54722/21937/22695/60595/11502/58994/12363/11797/11796/11487/108153	51	Cluster 2
homeostasis of number of cells	4.27483e-09	330/23328	21929/56484/14728/53374/110279/16969/22778/57916/20185/12775/20848/15902/20663/12192/217864/11651/17260/321019/93686/20683/15163/20655/26416/20662/13819/20044/16149/19255/16452/16331/12043/100039795/320404/16184/18128/20687/20375/17289/215653/56417/12977/17096/18578/18477/12571/21814/16923/108723/19353/14792/20085/21803/26362/22695/14751/12611/50794/20068/11717/12721/14082/11733/12367/16598/32079…	75	Cluster 2
ERBB signaling pathway	4.59354e-09	112/23328	70294/13649/216616/72349/14784/217344/19141/11651/19229/208650/11820/20662/225608/19255/227333/19165/72543/69601/19271/215653/20779/18803/50754/20416/19248/19664/29816/17969/19349/78600/18793/21803/29875/78388/12927/12402	36	Cluster 2
muscle cell proliferation	4.8071e-09	236/23328	21929/17246/14632/13649/21385/18673/20848/16416/19084/15902/59027/21809/11651/17260/18708/211770/17869/266632/12846/26416/12575/18712/11629/13653/14164/110355/16452/18569/21416/12633/208727/16153/18128/20181/22034/21817/17261/20416/16194/13609/108058/16600/16476/19204/100017/19664/21814/108655/232334/60611/233571/14183/14182/15446/17125/58994/13057/14678/21813	59	Cluster 2
muscle cell differentiation	4.90001e-09	399/23328	19205/13008/17246/22433/18858/216850/21385/19401/15184/19084/15902/238161/22632/11651/193385/17260/17387/18092/239167/57784/13618/17886/223701/16691/15205/407831/26416/17691/30948/14815/225638/67655/18018/13660/226101/18569/20353/12633/14369/208727/12043/13007/12292/19735/12334/18128/20181/12298/56190/16905/67220/77578/108058/56376/20544/93760/22417/12345/20481/66993/22388/19664/231633/11938/1239…	86	Cluster 2
positive regulation of cell activation	5.70339e-09	496/23328	12142/74048/16414/50723/21423/11776/67596/22433/22778/56193/67245/69583/619441/19401/12775/17101/12522/20963/17260/16195/328365/80795/17387/13655/321019/16852/66725/15205/16423/80859/12394/12575/320484/14961/14960/11629/15040/106763/106759/16149/56708/78317/12015/16452/60533/58205/11475/107527/16331/12043/16153/20668/19264/20344/16456/18106/320404/16184/13482/19271/22034/16176/19261/329559/751864…	101	Cluster 2
regulation of antigen receptor-mediated signaling pathway	5.79478e-09	62/23328	67596/12775/72349/18755/105352/16854/12143/13709/74039/208650/22350/328795/224860/19255/107321/19264/19271/19260/17096/108723/19294/16534/18751/12520/68119	25	Cluster 2
gland morphogenesis	5.90363e-09	154/23328	21929/110829/14632/22433/13649/14172/21385/26941/17702/18792/104156/12305/65960/14164/14815/12333/12633/12043/18128/20181/12388/20779/21817/17979/72043/12608/16776/18129/12977/14595/20111/22417/13836/20346/17295/18844/16438/67784/21803/14183/14182/18854/14155/21813	44	Cluster 2
regulation of DNA-binding transcription factor activity	7.4397e-09	415/23328	21929/18605/71371/16414/21423/16969/67245/17846/217069/16480/20848/15184/170720/15902/22160/26443/18035/18755/22031/11651/20963/17702/12759/432940/223453/211770/74039/83396/15205/15163/17470/11820/18763/18712/17691/106759/13078/17131/16452/24069/93679/21416/12633/16978/208727/16153/18514/12523/22033/227541/22030/22029/69601/22034/16176/15901/17979/19223/66589/16800/11542/16600/230594/230738/15903…	88	Cluster 2
phospholipid metabolic process	1.08388e-08	374/23328	52014/57319/28169/18717/13139/216505/56193/18618/70310/170749/71795/12702/30955/67452/20773/17101/218442/18708/18753/219024/16475/19229/13026/11820/20975/68262/14289/193742/225010/225049/12660/18797/208449/433256/241062/15926/16331/227333/13167/320404/12334/18718/22325/69601/22259/211429/76192/20779/18803/78928/241850/16592/18805/66659/15360/57257/54673/329777/17096/14191/230801/12540/320951/1935…	81	Cluster 2
nitric oxide biosynthetic process	1.11249e-08	77/23328	16414/19878/11651/12759/19229/16423/11820/11629/106759/16549/13078/16452/16153/12490/16176/19261/19223/16600/230738/21899/18438/19353/15465/11652/16598/58994/11433/17127	28	Cluster 2
negative regulation of cell development	1.14792e-08	387/23328	56484/19205/17246/16971/74203/14025/216616/94091/18858/217166/20848/15902/22632/94245/20354/16392/218877/13618/387609/13196/16852/66725/15205/13490/11820/14964/20359/225164/12385/67655/21873/20353/26921/70827/227292/12043/74117/19735/18514/18128/56177/228357/214968/16176/15901/64138/76089/50754/20351/16800/20360/76893/27354/13841/230126/108911/20481/20346/12494/19664/19712/231580/23790/14357/2736…	83	Cluster 2
regulation of lipid metabolic process	1.30957e-08	363/23328	19156/20869/216505/20787/20185/67181/170749/217166/15902/30955/22160/11651/26914/18708/18753/19229/271221/66148/56490/13490/11820/20655/14289/17691/12266/13653/14164/14815/16149/12894/20249/433256/21416/12912/15926/13167/12334/226849/22325/69601/22259/16176/74450/20779/16592/81004/11928/57257/18033/54673/17096/69863/14191/22417/12540/100198/108099/231070/19712/75387/19353/264064/101240/71660/1366…	79	Cluster 2
positive regulation of cell cycle	1.53337e-08	358/23328	21423/17246/14632/12323/13649/72290/216825/268451/54394/23834/19401/72349/11799/74370/19878/15902/19363/19141/13424/74335/11651/193385/17702/26914/218793/54375/68501/17869/15205/13490/11820/18763/12575/18712/11629/15516/12445/116871/225523/16906/211660/16153/17248/18514/69601/17536/16176/16569/20779/71878/56190/108058/230126/22417/230861/108911/20817/66993/100732/231803/16848/15289/17295/21803/23…	78	Cluster 2
endomembrane system organization	1.86375e-08	410/23328	237336/19156/19073/19205/11776/23943/20742/70310/67181/280408/360013/192197/75909/69376/26941/20973/108100/104318/217379/319565/68581/11651/116870/17101/94245/18753/12759/57784/22631/211401/13196/17886/27008/20972/338368/23970/66725/105722/29813/78885/20655/71446/30948/225608/109168/225908/226101/319740/12912/12767/12292/19264/58244/30934/227753/80708/99371/56491/228983/19338/16905/54673/59021/12…	86	Cluster 2
protein dephosphorylation	2.76383e-08	235/23328	19205/20869/77976/19058/69556/79560/19052/67181/170749/217124/72349/19878/26931/105352/18753/19245/209039/19252/15516/19255/67655/16452/227292/67444/12043/107895/108954/13924/19264/68440/19250/226849/110854/19271/19262/228852/14049/19246/320024/56205/19260/80281/545622/19244/14050/68943/19248/19046/320717/243819/19060/21803/17872/76429/19267/235584/14678	57	Cluster 2
viral process	3.69259e-08	309/23328	19205/268373/73158/94091/217069/18673/16416/19878/66354/12454/13030/18458/17869/16852/80287/20683/16004/15516/18145/16149/723889/67655/110355/23825/12015/107373/93679/12043/12767/22278/18128/20181/72543/227753/20612/12048/58203/56491/56417/84505/27354/16476/230738/230979/20817/19712/23962/231655/330192/384309/27979/16543/12390/22320/19349/19294/26362/22695/78610/667823/76681/80876/66141/270096/58…	69	Cluster 2
tumor necrosis factor-mediated signaling pathway	3.70102e-08	67/23328	56484/110829/22032/67338/170720/18035/22031/20963/19229/432940/16691/16668/19255/21873/16452/22033/22030/22029/22034/263876/229615/15257/21937/60595/12363	25	Cluster 2
lamellipodium organization	4.30481e-08	86/23328	18858/445007/68750/16475/219140/57784/19354/170736/224014/23789/226251/208727/74117/11308/22325/20779/67220/57257/13609/242687/12345/13836/231148/23790/19303/19353/11826/234695/16412	29	Cluster 2
reactive nitrogen species metabolic process	4.30481e-08	86/23328	16414/19878/11651/12759/19229/16423/11820/11629/106759/16549/13078/16452/16153/67247/12490/16176/19261/19223/16600/230738/21899/18438/19353/15465/11652/16598/58994/11433/17127	29	Cluster 2
extrinsic apoptotic signaling pathway	5.10618e-08	233/23328	21929/14360/56484/17347/23939/67338/217356/19878/69635/18708/16854/21933/16432/16691/16668/12385/12015/16452/208449/433256/21416/12633/69660/12043/19264/19165/11910/22030/16819/22029/69601/16176/20612/12048/20779/58231/14049/16905/17210/15257/14050/12399/21938/110157/21803/29810/14082/14182/21672/18854/14155/17127/14629/12045/15587/14775	56	Cluster 2
regulation of smooth muscle cell proliferation	5.64406e-08	165/23328	21929/17246/13649/18673/16416/15902/59027/21809/11651/17260/18708/211770/17869/266632/12846/12575/11629/13653/110355/16452/18569/21416/208727/16153/22034/21817/17261/20416/16194/13609/108058/16600/16476/19204/100017/19664/60611/233571/14183/15446/58994/13057/14678/21813	44	Cluster 2
regulation of protein catabolic process	6.36806e-08	395/23328	21929/14360/20610/56371/17246/16971/22433/13649/17846/19052/280408/18673/24086/66313/260302/21858/104318/217379/18263/108089/11651/218215/19186/12759/19229/68889/30945/54375/75841/211770/106039/27373/17309/66725/208650/11820/22350/18763/67267/224650/15516/225131/17131/24069/16153/17248/19165/69601/80708/16176/13010/71878/56458/50754/53378/545622/75234/21938/269608/53312/100503670/209086/101240/19…	82	Cluster 2
mesenchymal cell differentiation	9.23139e-08	225/23328	80294/19058/19052/12006/22160/21809/20354/17702/17260/16392/218877/13618/15205/20359/21453/52662/17131/18018/18569/21416/20353/12043/18128/69601/24136/214968/16176/71878/16776/14464/20351/11490/20360/53378/384009/100182/22417/20346/19664/21814/23790/243574/18793/21803/20352/21804/14183/14182/80288/102693/17127/20347/20350/21813	54	Cluster 2
autophagy	1.01712e-07	425/23328	21929/56484/20869/13179/22433/15944/73158/20787/18858/75909/170749/20848/52639/74370/66840/217379/59027/20773/11651/217893/83924/69635/271221/223453/66725/13490/224647/21425/106759/225131/76482/18145/60440/11555/329015/93679/98402/12043/16153/226641/12523/18718/74159/171543/320706/19338/56458/50754/17210/19260/54673/60599/230738/68943/230895/66169/100855/72145/252972/66437/17425/70381/15289/10760…	86	Cluster 2
process utilizing autophagic mechanism	1.01712e-07	425/23328	21929/56484/20869/13179/22433/15944/73158/20787/18858/75909/170749/20848/52639/74370/66840/217379/59027/20773/11651/217893/83924/69635/271221/223453/66725/13490/224647/21425/106759/225131/76482/18145/60440/11555/329015/93679/98402/12043/16153/226641/12523/18718/74159/171543/320706/19338/56458/50754/17210/19260/54673/60599/230738/68943/230895/66169/100855/72145/252972/66437/17425/70381/15289/10760…	86	Cluster 2
response to lipopolysaccharide	1.13203e-07	368/23328	70097/21929/12142/14728/110279/14598/23887/216161/21423/22433/67245/70310/109934/387188/387160/217166/19401/12775/18035/11651/17084/17260/14528/13618/19219/211770/56722/26416/106759/12475/16452/60533/58205/18569/17087/214855/18173/387219/16153/17164/17970/12523/69601/22259/22034/16176/19261/12608/19260/18033/11532/17096/18578/230594/230738/19204/12802/21938/15289/387223/108960/56615/21803/26362/2…	77	Cluster 2
negative regulation of neuron differentiation	1.69882e-07	259/23328	56484/19205/17246/16971/74203/14025/216616/18858/15902/94245/20354/16392/218877/13618/387609/13196/16852/66725/15205/11820/14964/20359/225164/20353/26921/70827/227292/74117/18514/18128/228357/214968/16176/15901/64138/76089/20351/20360/76893/27354/13841/20346/12494/19664/19712/231580/14357/27369/20352/233781/21389/101490/16412/59035/235106/13209/20347/20350/320844	59	Cluster 2
response to fluid shear stress	2.18029e-07	23/23328	22433/23939/15184/11651/17260/19229/211401/18763/18024/20779/16600/18438/16598	13	Cluster 2
positive regulation of cytoskeleton organization	2.29784e-07	225/23328	18016/56193/30794/17913/192197/56699/14784/108100/19878/21809/14026/13424/544963/17755/26401/19229/20410/54375/211401/223864/16423/56716/30948/225523/23789/104252/74117/227753/74192/15901/20971/170643/23897/20194/11853/242687/22417/22388/19303/56430/29816/19353/17295/320502/63986/70420/207278/12721/234094/213435/234695/17127/70235	53	Cluster 2
transmembrane receptor protein serine/threonine kinase signaling pathway	2.37105e-07	368/23328	432442/74048/20869/16969/58250/74007/22433/20742/76901/14566/170749/22057/66313/72183/14281/21809/66354/105352/387244/17702/26401/328365/387245/11482/15205/224109/240028/26416/15516/65960/13653/14119/52662/17131/16998/107321/16452/14718/18569/21416/12912/18128/269275/15901/20779/320024/18129/94093/53378/16476/17965/20481/78558/19664/21814/19303/12390/22793/71093/21803/108075/21804/387206/11502/19…	76	Cluster 2
muscle organ development	2.40631e-07	420/23328	71371/15353/14632/22433/18858/21385/217082/15184/22160/238161/26443/14281/66354/22632/193385/94245/212937/17260/16392/286940/239167/57784/211401/17869/17069/56233/15370/77446/117606/67267/26416/18712/225115/13653/14815/11555/17131/67655/21416/12633/14369/12912/208727/12043/12227/12292/19735/68897/11910/18128/20181/228788/16776/56758/17261/16905/77578/13609/320790/18507/15903/63958/20481/19664/218…	84	Cluster 2
cellular response to external stimulus	2.43842e-07	280/23328	56484/77976/22433/20787/52639/74370/66840/14281/66354/11651/193385/66148/223255/19219/223453/21847/69146/72027/66725/19082/11827/12846/12575/18712/17691/21425/16210/76267/14718/21416/12043/74137/19264/22278/16456/98660/11910/18024/171543/735287/100526525/56458/11928/54673/16476/20525/230738/22417/108099/19353/11826/13666/57436/26362/15388/207728/18704/29810/100503924/234839/75747/235344	62	Cluster 2
tissue remodeling	2.45763e-07	196/23328	18605/110279/17246/13649/109934/16416/19878/23849/83924/20963/17260/17387/19229/19219/19354/11482/13819/11555/16998/12333/69660/227326/16331/22034/215653/20779/21817/18129/13609/320790/14595/13836/723848/12494/19664/21814/231633/19353/387223/19349/26362/233328/234515/18021/11433/12988/18854/12772	48	Cluster 2
muscle adaptation	2.83148e-07	124/23328	56484/216874/19878/238161/22632/17260/106393/11629/14815/67655/18018/12633/208727/12292/19735/18128/227753/14464/56458/16905/108058/16600/20544/21938/11938/18438/14886/108655/21937/17258/101490/18021/13057/17127/20271	35	Cluster 2
defense response to virus	3.09396e-07	239/23328	94091/217069/18673/53859/70450/74136/80913/104721/22031/17101/71164/218442/80795/80287/22230/15976/16155/15980/72536/224647/110558/106759/225913/15959/667373/667370/12043/19264/16184/16176/12048/58203/56417/19260/230738/14190/23962/231655/384309/108086/27056/107569/76681/246779/80876/66141/27027/14082/16363/234311/16161/270151/18854/15587/235626	55	Cluster 2
regulation of small molecule metabolic process	3.27765e-07	358/23328	18605/20869/59090/16969/56193/20787/20185/217166/20848/56745/22160/11651/20540/19229/271221/19219/17869/12846/56490/11820/20655/17691/13653/14164/14815/16149/19255/12894/12015/12495/433256/21416/394436/208727/13167/18106/140858/22259/16176/74450/12048/320706/20779/16592/56458/18033/69863/19204/22417/100198/108099/231070/19046/19712/54403/75387/320717/20602/17425/15289/27999/13666/14792/11813/2180…	74	Cluster 2
lipopolysaccharide-mediated signaling pathway	3.28742e-07	51/23328	70097/21929/12142/18035/11651/17084/211770/26416/106759/12475/17087/12523/22034/16176/19260/17096/230594/108960/21803/21672	20	Cluster 2
cellular response to hydrogen peroxide	3.79947e-07	89/23328	21929/56484/19156/23939/216850/11852/212032/93692/18753/66725/13078/16210/12333/52231/16153/269254/16819/18024/19261/20779/22166/68943/17295/11826/108655/26362/18584/58994	28	Cluster 2
regulation of cell growth	3.97185e-07	438/23328	18605/20869/12696/16971/18016/22433/13649/58172/14025/14566/12928/54394/387140/217124/18673/11858/217356/74370/238161/22632/11651/14706/20354/268663/17755/218877/17387/19229/11482/67768/12575/12954/12305/20359/14815/17919/17131/67655/319740/20353/98402/12043/74117/12767/19735/56177/69601/19271/100042784/214968/54338/17979/229227/20351/11490/20360/54673/53378/13841/20544/70556/20346/12494/17425/23…	86	Cluster 2
negative regulation of cell growth	3.98502e-07	199/23328	18605/20869/12696/18016/58172/14025/14566/54394/217124/18673/22632/14706/20354/268663/218877/11482/12575/20359/67655/20353/98402/12043/74117/19735/69601/19271/100042784/214968/20351/11490/20360/13841/20346/17425/108655/232334/68465/21803/170742/55942/20352/233805/71839/18854/17127/15587/20347/20350	48	Cluster 2
establishment or maintenance of cell polarity	4.16248e-07	223/23328	110829/69288/20869/94176/12928/360013/192197/12775/11858/26941/19157/11852/319565/193385/17755/19229/17886/19354/170736/64099/78885/15205/22350/18763/15516/12385/225638/54132/74117/76816/209630/227753/74194/16905/16800/11853/73804/12331/11426/12540/12615/22388/74734/23912/11461/19353/11826/232288/56212/234695/16412/75723	52	Cluster 2
myeloid leukocyte mediated immunity	4.51142e-07	105/23328	74732/110279/16414/22318/109934/380732/70450/104721/17101/20963/13421/12143/22631/19354/266632/13419/15040/106759/12266/14131/12523/11542/17096/19204/14191/22388/17969/56743/22320/16190/12772	31	Cluster 2
regulation of smooth muscle cell migration	4.91631e-07	85/23328	17246/16971/12928/16416/17260/16195/18792/19219/211770/17869/223864/11629/13078/13653/23789/208727/12043/18024/214968/20779/14066/108058/19664/18844/29875/233571/18442	27	Cluster 2
positive regulation of cellular protein localization	5.02357e-07	317/23328	13822/14360/20869/12461/17246/16971/22433/13649/17846/20742/22318/17913/192197/217124/16480/19878/11651/83924/18708/18753/16854/17309/223864/83396/15163/22350/26416/15516/17919/16452/93679/21416/74117/226744/12298/228357/20779/50754/59020/19260/54673/230738/269587/12540/230872/13836/66169/66437/231803/12390/13666/52163/21937/74741/21803/11652/29875/67943/56212/29810/12520/74347/67177/16412/235406…	67	Cluster 2
response to virus	5.31619e-07	286/23328	21822/94091/217069/18673/53859/70450/74136/80913/104721/22031/17101/71164/218442/80795/14042/80287/22230/15976/16155/15980/72536/224647/26416/110558/106759/225913/15959/667373/667370/12043/19264/16184/16819/16176/12048/58203/56417/19260/230738/14190/23962/231655/384309/108086/27056/54722/107569/12051/76681/246779/80876/66141/27027/14082/16363/234311/16161/270151/18985/18854/15587/235626	62	Cluster 2
negative regulation of T cell activation	5.77331e-07	122/23328	74048/67245/72349/19084/193385/105352/16854/208650/12394/14961/14960/65960/16149/19255/17131/22287/60533/58205/16184/20971/12608/22724/69769/19260/230738/12399/230979/14190/14357/21803/16190/12367/21672/213208	34	Cluster 2
response to starvation	5.80341e-07	178/23328	56484/77976/22433/73158/20787/192197/52639/74370/66840/66148/223255/223453/21847/72027/66725/19082/12846/12575/17691/21425/16210/76267/21416/12043/74137/11910/18024/171543/56458/54673/16476/20525/230738/22417/108099/17425/13666/57436/22695/15388/18704/100503924/75747/235344	44	Cluster 2
regulation of phosphatidylinositol 3-kinase activity	6.46304e-07	40/23328	216505/18708/19229/11820/14289/22325/69601/20779/57257/54673/17096/14191/12540/19353/101240/21803/257632	17	Cluster 2
cortical cytoskeleton organization	6.63965e-07	62/23328	13822/69288/56193/11858/57778/11852/19878/109711/19354/22379/22350/104215/74194/13821/11853/269587/22388/74734/23912/19353/56212/68743	22	Cluster 2
cellular response to starvation	6.777e-07	156/23328	56484/77976/22433/20787/52639/74370/66840/66148/223255/223453/21847/72027/66725/19082/12846/12575/17691/21425/16210/76267/21416/12043/74137/11910/18024/171543/56458/54673/16476/20525/230738/22417/108099/13666/57436/15388/18704/100503924/75747/235344	40	Cluster 2
epithelial cell development	6.91854e-07	257/23328	12142/19156/22295/27375/22433/216527/19401/18613/26941/19878/68339/193385/15466/26401/16195/286940/319448/110253/223864/77446/20655/22350/12954/12015/21873/12767/16456/18128/107746/329421/16176/15901/20779/228852/76089/70737/229595/18129/99683/14595/12819/29876/13836/12571/14284/19712/80291/19353/17295/21937/207728/791260/14183/14182/14739/14155/14775	57	Cluster 2
negative regulation of nervous system development	7.15932e-07	365/23328	56484/19205/17246/16971/74203/14025/216616/94091/18858/217166/20848/15902/94245/20354/105278/16392/218877/13618/387609/13196/16852/66725/15205/13490/11820/14964/20359/225164/12385/24069/20353/26921/70827/227292/74117/18514/18128/56177/228357/214968/16176/15901/64138/76089/20351/16800/20360/76893/27354/13841/20481/20346/12494/19664/19712/231580/14357/13666/27369/21803/269951/20352/233781/21389/101…	74	Cluster 2
negative regulation of growth	7.70992e-07	264/23328	18605/20869/12696/18016/58172/14025/14566/19377/54394/217124/18673/19141/22632/14706/20354/268663/218877/11482/12575/20359/11555/67655/21416/20353/98402/12043/74117/19735/18128/69601/19271/100042784/214968/58231/20351/11490/20360/18129/13841/20346/231507/17425/108655/232334/68465/21803/170742/55942/20352/233805/23886/71839/18854/17127/15587/20347/20350/21813	58	Cluster 2
pri-miRNA transcription by RNA polymerase II	8.07525e-07	58/23328	56484/20787/20848/14281/22632/11820/13653/14815/208727/16153/20375/18033/16600/16476/71093/21803/17125/18021/23871/17127/17130	21	Cluster 2
regulation of endocytosis	8.65251e-07	222/23328	18717/213326/16971/19058/216724/22248/12775/16416/108800/94245/20963/16854/12759/23970/66725/105722/51789/13490/11820/12266/106572/77057/225164/30948/12475/67979/227333/22259/80708/98878/12048/20779/19246/53378/100017/12540/140780/29816/22320/232227/11813/26362/60595/83382/22260/109689/13631/16412/12402/235406/12306	51	Cluster 2
lamellipodium assembly	9.87876e-07	68/23328	18858/445007/16475/219140/57784/19354/170736/224014/226251/208727/74117/22325/57257/13609/242687/12345/13836/231148/19303/19353/11826/234695/16412	23	Cluster 2
regulation of response to biotic stimulus	9.91301e-07	291/23328	70097/21929/12142/15944/20787/12928/192231/74136/80913/22031/17084/71164/80795/211770/80287/22230/14289/224647/15040/320148/22324/16149/19255/225913/60533/17087/15064/12523/15951/381308/15950/16184/64685/22034/16176/58203/56417/19260/230594/230738/14191/14190/108086/15289/107607/17059/80782/19294/20085/246779/27027/14082/16783/234311/16161/21672/257632/11765/13057/270151/18854/12768	62	Cluster 2
viral entry into host cell	1.06805e-06	78/23328	94091/217069/18673/16416/13030/16852/18145/16149/110355/93679/227753/20612/27354/384309/12390/22320/19294/26362/78610/667823/76681/80876/66141/58235/15587	25	Cluster 2
chondrocyte differentiation	1.10887e-06	109/23328	58250/216616/14172/216795/12006/17702/17260/213053/14042/12394/26416/106522/17131/16998/214855/72043/17261/12399/15530/13666/21803/269941/12406/14182/58994/17132/235320/17127/108153/70235/21813	31	Cluster 2
cellular carbohydrate metabolic process	1.11973e-06	292/23328	18605/20869/59090/432486/56193/53625/20185/217166/20848/56745/217837/11651/16195/19229/271221/14042/20975/17691/14815/15531/19255/12015/225913/226101/14718/21416/15926/227327/394436/208727/18106/140858/110078/320706/20779/56336/27357/56458/26879/14595/75578/74178/19204/108099/19046/12492/71883/17425/15289/27999/232984/11652/269951/67800/233571/56312/212111/234356/71780/234515/12398/18799	62	Cluster 2
neuron death	1.20923e-06	416/23328	14360/56484/216150/16971/19696/20302/20848/11799/112407/72183/14281/21809/19141/94245/17260/16392/18792/12759/19229/223649/66725/56233/17250/17470/11820/20655/14289/15516/13653/14815/56708/12015/16452/12912/208727/12043/16153/12227/17970/98256/12334/66208/12490/56086/16176/54338/12048/78928/12608/64138/50754/17210/12977/99526/13841/16476/20544/12540/68943/21938/20817/21899/19712/66437/16438/21937…	81	Cluster 2
positive regulation of establishment of protein localization	1.29655e-06	364/23328	14360/215999/19205/12461/17246/16971/22433/268373/13649/17846/22318/17913/380714/360013/192197/16480/21809/20963/93692/18708/16392/18753/12143/19219/19245/223864/15163/11820/22350/26416/15040/15516/12475/225523/12015/16452/21416/74117/16153/226744/12490/209630/20779/50754/59020/19260/54673/230738/14191/12540/192185/109552/66169/12494/66437/19353/22320/52163/21937/74741/16534/21803/11652/14751/222…	73	Cluster 2
negative regulation of cell projection organization	1.35089e-06	207/23328	14360/17246/16971/14025/216616/18858/216831/14026/94245/20354/18753/218877/13196/16852/66725/15205/14964/20359/23789/20353/26921/70827/74117/228357/214968/15901/64138/76089/20351/20360/76893/13841/12345/20346/12494/19664/231580/27369/20352/233781/21389/101490/16412/59035/235106/20347/20350/320844	48	Cluster 2
cellular response to fluid shear stress	1.61954e-06	16/23328	22433/23939/15184/17260/19229/211401/18024/20779/16600/16598	10	Cluster 2
fat cell differentiation	1.82324e-06	252/23328	18605/71371/16969/237542/22433/20787/217166/15902/12192/11651/68750/17702/223435/15370/29813/12609/15205/26416/18712/16913/12193/11555/207259/20249/21416/14773/12912/20668/19735/58231/12608/81004/229227/56458/22724/20341/16600/230738/231070/231507/100604/20602/71660/13666/21803/22695/68952/21804/100503924/22761/59035/235320/17127/17130/14775	55	Cluster 2
receptor-mediated endocytosis	1.92081e-06	240/23328	16414/18717/213326/16971/19058/22248/71770/12775/16416/14784/94245/20963/11766/12759/27008/51789/13490/11820/22350/14289/12266/106572/12475/11555/110355/67979/227333/65969/241576/20612/53378/12331/100017/15530/12492/140780/231580/29816/12390/232227/12527/11813/109689/207278/101490/66141/12520/74015/11765/16412/12402/12306/21813	53	Cluster 2
regulation of cysteine-type endopeptidase activity	1.9641e-06	234/23328	14360/171580/17246/103724/76884/19052/216795/67338/11799/19141/11651/20963/69635/223453/17869/223701/223752/15370/11820/12954/106763/22436/110355/12015/16452/12633/227753/269275/20779/14066/13841/16600/20111/19712/29816/66437/107607/11826/13666/18793/11652/14751/68845/109689/14082/64209/13479/11797/11796/18854/17127/14775	52	Cluster 2
hemostasis	1.97101e-06	168/23328	14728/18717/56193/16399/16416/14674/56745/14026/17101/94245/20963/18792/18753/12143/105722/29813/12266/11555/12495/20170/20344/16456/12490/18024/19271/17289/21824/74012/14066/17096/21682/16923/12527/26362/27973/27027/14068/14058/21672/12306/235627	41	Cluster 2
coagulation	2.3172e-06	169/23328	14728/18717/56193/16399/16416/14674/56745/14026/17101/94245/20963/18792/18753/12143/105722/12266/11555/12495/20170/20344/16456/19165/12490/18024/19271/17289/21824/74012/14066/17096/21682/16923/12527/26362/27973/27027/14068/14058/21672/12306/235627	41	Cluster 2
negative regulation of catabolic process	2.32819e-06	311/23328	21929/14360/19205/12696/13649/73158/20185/280408/22057/18673/20848/24086/12006/21858/30955/59027/11651/100715/68889/223453/18458/54375/17309/66725/224650/15516/225131/18145/24069/18173/208727/12043/13167/16153/17164/17248/19165/13434/69601/171543/16176/13010/56190/17210/19260/53378/545622/230753/68943/100855/100503670/17425/22695/66333/13690/56312/102193/53325/12398/16154/18854/17127/12306/83669	64	Cluster 2
respiratory burst	2.44892e-06	27/23328	110279/217370/80795/17972/19354/18173/17970/227541/17969/19353/20085/21672/13057	13	Cluster 2
regulation of cellular amide metabolic process	2.47491e-06	410/23328	56484/13688/19205/12696/17347/74203/73158/69125/23879/22057/192160/19401/20848/260302/69674/217331/80913/19878/238161/12192/68581/11651/69635/18753/12759/19229/68036/75841/239528/27373/239555/387245/207214/20683/29813/11820/67267/16549/13078/12193/16210/30948/21453/58988/108954/12227/19735/20181/56177/18024/241846/52856/18805/69740/230738/19204/230861/68943/212167/100503670/27979/13666/243574/768…	79	Cluster 2
regulation of neuron death	2.52761e-06	377/23328	14360/56484/216150/16971/19696/20302/20848/11799/112407/72183/14281/21809/19141/94245/17260/16392/12759/19229/223649/66725/56233/17250/17470/11820/20655/14289/15516/13653/14815/56708/12015/16452/12912/208727/12043/16153/12227/17970/98256/12334/66208/12490/56086/16176/54338/12048/12608/64138/50754/17210/12977/13841/16476/12540/68943/21938/20817/21899/19712/66437/16438/21937/19060/26362/112406/1475…	74	Cluster 2
regulation of phagocytosis	2.57347e-06	113/23328	110279/19152/16971/94176/109934/360013/12775/20963/16185/105722/16423/20655/14289/12266/106572/18173/19264/14131/227541/107746/19271/17289/16176/19261/751864/14191/21803/83382/257632/13057/12988	31	Cluster 2
dendrite development	2.73793e-06	306/23328	14360/20869/12323/14025/216831/50932/12928/217124/108100/19878/217692/94245/20354/17260/17755/223254/13196/93686/66725/74143/67102/11820/239985/16988/14815/17919/396184/70827/93691/74117/93842/227541/11308/69601/228357/15901/228880/76089/56376/54673/329934/12540/68703/20346/13047/19353/71900/17295/232227/52163/70584/243967/71974/17258/29875/17760/13690/13631/244667/16412/59035/11487/67095	63	Cluster 2
regulation of osteoblast differentiation	2.81038e-06	147/23328	14632/22057/15184/12006/15902/22160/20354/17702/17260/16195/19219/56233/12609/65960/14119/18018/208727/15951/18128/215653/15901/12608/16905/15903/22417/20481/12571/19712/231633/387206/14182/16478/17125/387216/17127/17130/29806	37	Cluster 2
regulation of intracellular protein transport	3.41769e-06	232/23328	14360/17246/22433/17846/19052/20362/20787/216831/22318/17913/192197/16480/18708/18753/18826/68889/66725/223864/15163/26416/15516/225608/16452/21416/74117/19250/73668/18769/19246/50754/59020/19260/54673/22166/230738/12540/68943/66169/231070/75387/66437/16543/52163/21937/74741/21803/11652/29810/12520/15587/235626	51	Cluster 2
connective tissue development	3.44111e-06	276/23328	71371/16969/58250/22433/216616/14172/216795/19401/16416/12006/15902/20773/17702/17260/213053/14042/15423/12394/18763/26416/106522/13653/17131/16998/214855/12633/93691/18128/227731/68427/72043/81004/229227/17261/16905/16194/12977/12399/15530/232685/13666/21803/13549/269941/67800/12406/14182/234356/17125/58994/17132/59035/70661/235320/17127/108153/70235/21813	58	Cluster 2
blood coagulation	3.66142e-06	166/23328	14728/18717/56193/16399/16416/14674/56745/14026/17101/94245/20963/18792/18753/12143/105722/12266/11555/12495/20170/20344/16456/12490/18024/19271/17289/21824/74012/14066/17096/21682/16923/12527/26362/27973/27027/14068/14058/21672/12306/235627	40	Cluster 2
regulation of cell-substrate junction organization	3.77557e-06	63/23328	110829/16971/192197/72349/105352/17387/271278/11482/26921/19271/20779/20971/20194/11426/22417/108911/23790/19353/232227/29875/17127	21	Cluster 2
positive regulation of protein transport	3.78537e-06	348/23328	14360/215999/19205/17246/16971/22433/268373/13649/17846/22318/17913/380714/360013/192197/16480/21809/20963/93692/18708/16392/18753/12143/19219/223864/15163/11820/22350/26416/15040/15516/12475/12015/16452/21416/74117/16153/226744/12490/209630/20779/50754/59020/19260/54673/230738/14191/12540/192185/109552/66169/12494/66437/19353/22320/52163/21937/74741/16534/21803/11652/14751/22260/109689/791260/29…	69	Cluster 2
covalent chromatin modification	3.85746e-06	462/23328	21423/208266/64050/22433/76901/20787/216825/20185/94092/216850/18673/246198/74026/15184/30951/13435/22160/217588/238317/66354/217864/116870/16364/18676/18193/26914/16392/18753/223775/66725/56233/70238/11820/67768/110948/224829/116871/225131/17191/74322/225876/67674/16319/16452/214855/208727/27878/140858/66617/74016/20375/228829/329559/14049/73247/81004/16905/22724/84505/99890/18507/14050/68943/19…	86	Cluster 2
regulation of muscle adaptation	4.05766e-06	99/23328	56484/19878/238161/22632/17260/106393/11629/14815/67655/18018/208727/19735/18128/14464/56458/16905/108058/16600/20544/21938/11938/18438/14886/108655/21937/17258/17127/20271	28	Cluster 2
endoplasmic reticulum calcium ion homeostasis	4.09056e-06	28/23328	217893/80795/11820/240174/12043/19165/21817/108058/11938/66437/16438/64209/18854	13	Cluster 2
positive regulation of GTPase activity	4.67356e-06	222/23328	110829/110279/19152/103724/192786/12928/109934/20302/192197/12775/217692/18003/20354/170625/19229/105445/13196/223754/223864/22324/30948/108995/19395/26921/29809/16456/107746/76089/20194/13609/29815/22417/108911/13836/100855/57915/23790/12390/232201/232227/11652/69710/56212/67865/234094/71310/16412/67016/235611	49	Cluster 2
positive regulation of cell projection organization	4.73384e-06	478/23328	14360/19205/20869/54712/16971/12323/14025/216616/192197/12775/11858/56699/53860/108100/21809/193385/73710/68750/20354/17755/19229/223255/19354/74143/67102/18010/104215/14815/225523/17919/23789/104252/13660/319740/12633/208727/74117/12767/19735/227541/269254/107746/16819/69601/24136/329421/18024/54338/12396/20779/228880/76089/99662/54673/17096/329934/242687/12540/230872/12492/23790/13047/19353/719…	88	Cluster 2
negative regulation of transferase activity	4.94673e-06	260/23328	21929/59090/216505/18016/23939/72349/192231/71059/19084/11651/105352/94245/26914/18753/24056/16475/211770/77446/208650/19252/12575/14154/19255/17131/19264/19735/19165/226849/69601/19271/16176/20779/18769/52840/19246/56417/19260/17096/230126/70012/108099/100503670/23790/16923/19085/11461/22695/78388/12367/320795/12402/12988/18854/235584/15587	55	Cluster 2
regulation of response to wounding	5.0857e-06	186/23328	16971/22433/56193/12928/56745/68750/20963/18792/18753/12143/223255/19219/17886/105722/11555/11475/12767/16153/20344/16456/12490/18024/19271/21824/76893/17096/16600/22417/230959/21682/16923/15289/12527/260299/233781/27973/101490/14068/21672/67866/16412/17127/12306	43	Cluster 2
leukocyte degranulation	5.12017e-06	74/23328	74732/110279/16414/22318/109934/380732/70450/20963/12143/22631/19354/12523/11542/17096/19204/14191/56743/22320/16190/12721/16783/11765/12772	23	Cluster 2
phagocytosis	5.35743e-06	358/23328	69288/110279/16414/19152/18717/16971/94176/72729/109934/360013/19401/12775/16416/18613/70450/17101/20963/11744/17886/17972/16185/19354/105722/16423/20655/14289/11629/12266/22324/106572/75415/18173/19264/17970/14131/227541/107746/227753/66205/19271/22259/214585/17289/16176/19261/21817/751864/229227/73182/57912/14191/74734/23790/19353/17295/232201/19349/21803/26362/83382/67943/233571/56212/12721/25…	70	Cluster 2
protein import	5.4633e-06	217/23328	56535/22433/19058/19052/15525/16211/16480/20848/445007/18035/11651/20963/18708/18753/12759/66148/66725/15163/11820/26416/12575/15516/66306/16452/65969/69482/56488/18769/16905/56417/19260/230738/66169/16543/74043/21937/53333/21803/791260/29810/77938/21856/67952/235406/66069/18854/235442/15587	48	Cluster 2
protein localization to nucleus	5.58059e-06	293/23328	14360/20610/20869/16969/237542/17246/18016/22433/19058/19052/67181/16211/16480/20848/445007/18035/319565/11651/20963/18708/18753/106052/66725/83396/15163/11820/224647/26416/12575/15516/66306/110355/16452/93679/54354/30934/12298/69482/56488/20779/18769/16905/56417/19260/22166/230738/231803/16543/12390/13666/20019/21937/21803/29810/77938/53325/235320/66069/18854/15587	60	Cluster 2
cell-cell junction organization	5.68556e-06	205/23328	110829/74392/19152/27375/18016/216527/18858/17913/16480/18613/19878/18755/21809/58187/14042/211401/56233/11877/77446/56173/75739/12385/17131/21873/16456/12388/16176/70737/15257/11853/12540/13836/260305/22388/11461/19353/12527/71323/21803/60595/16582/16412/58235/12988/17127/11487	46	Cluster 2
regulation of epithelial cell proliferation	5.75376e-06	372/23328	21929/110829/20869/14632/22433/13649/14172/20692/217166/20848/16416/11799/74370/22160/12192/11651/68750/17260/16392/18792/13655/13618/54375/211401/17869/11482/15370/20683/15205/22436/240185/14164/69745/12015/16601/21416/12633/14369/16153/18128/353156/69601/15901/228852/18803/72043/18129/14066/14595/16476/12399/12540/12571/21814/12390/71093/108655/16438/319430/21803/22695/66333/56312/14183/54006/1…	72	Cluster 2
regulation of focal adhesion assembly	6.38906e-06	60/23328	110829/16971/192197/72349/105352/17387/271278/11482/26921/19271/20779/20971/20194/11426/22417/108911/23790/19353/29875/17127	20	Cluster 2
regulation of cell-substrate junction assembly	6.38906e-06	60/23328	110829/16971/192197/72349/105352/17387/271278/11482/26921/19271/20779/20971/20194/11426/22417/108911/23790/19353/29875/17127	20	Cluster 2
vesicle organization	6.45735e-06	275/23328	74732/237336/53331/19073/19205/11776/20362/67826/22318/280408/360013/69376/68581/116870/17101/94245/271221/338368/66251/29813/209018/12912/12043/58244/12490/24136/77038/214585/20971/99371/56491/20194/57257/99683/53378/231070/23790/209086/12390/11826/22320/19349/74741/19294/11652/72287/66333/78610/12721/17274/11767/170833/14339/235406/235442/12306/235627	57	Cluster 2
circadian regulation of gene expression	6.66985e-06	70/23328	19377/20185/69376/217166/104318/15902/59027/116870/27373/13490/268903/13653/225876/15901/21969/15903/19046/20893/214899/19698/214162/18854	22	Cluster 2
histone modification	6.80557e-06	448/23328	21423/208266/64050/22433/76901/20787/216825/20185/94092/216850/18673/246198/74026/15184/30951/22160/217588/238317/66354/217864/116870/16364/18676/18193/26914/16392/18753/223775/66725/56233/70238/11820/67768/110948/224829/116871/225131/74322/225876/67674/16319/16452/214855/208727/27878/140858/66617/74016/20375/228829/329559/14049/73247/81004/16905/22724/84505/99890/18507/14050/68943/19712/69587/20…	83	Cluster 2
regulation of adaptive immune response	7.29361e-06	213/23328	21929/53331/74048/69583/619441/12775/105352/17260/80859/14961/14964/110558/15042/15040/12266/16149/17131/56708/60533/214855/18173/19264/15064/14131/22030/13482/22034/16176/22724/230738/21938/230979/15289/19294/21803/723840/16190/246779/67278/12520/14082/16161/320795/11513/257632/213208/12772	47	Cluster 2
regulation of carbohydrate metabolic process	7.72943e-06	195/23328	18605/20869/59090/16969/56193/20185/20848/56745/11651/19229/271221/19219/17869/56490/11820/17691/14815/19255/12015/21416/394436/208727/18106/140858/320706/20779/56458/18033/19204/108099/19046/54403/12492/17425/15289/27999/21803/11652/67800/233571/56312/58994/12398/18799	44	Cluster 2
regulation of intracellular transport	8.05033e-06	329/23328	14360/52014/20869/17246/22433/17846/19052/20362/20787/216831/22318/17913/192197/16480/13424/17755/18708/18753/18826/68889/75841/66725/223864/15163/22350/26416/15516/225608/13660/16452/21416/74117/19250/73668/20779/18769/19246/50754/59020/19260/99683/54673/22166/230738/100017/12540/68943/66169/231070/75387/66437/16543/52163/21937/74741/21803/11652/29810/101490/12520/16783/234515/12306/15587/235626	65	Cluster 2
aminoglycan biosynthetic process	8.07905e-06	56/23328	212898/53374/58250/53625/19219/14042/12445/227327/16176/56336/26879/18033/232984/21803/269941/233781/234356/76775/58994	19	Cluster 2
protein K63-linked ubiquitination	8.07905e-06	56/23328	70097/70294/67245/22032/207304/22031/218793/70238/109910/22033/22030/22029/22034/66589/19260/384309/257632/66894/11797	19	Cluster 2
cardiac muscle tissue development	8.31015e-06	258/23328	14632/216850/21385/19401/19084/15902/238161/22632/17260/16392/18092/17069/77446/26416/18712/17691/14164/14815/225638/17131/67655/14369/12912/19735/18128/20181/228788/14464/16905/13609/108058/56376/320790/20544/93760/12540/15530/63958/19664/21814/17295/108655/232334/21803/17258/75547/14183/14082/14182/17125/213435/22761/16412/21813	54	Cluster 2
response to hypoxia	8.52762e-06	208/23328	17846/268420/19878/22160/112407/12192/21809/11651/18792/16475/17869/12013/12954/13819/13653/11555/12015/12043/22278/12490/18128/13482/18024/19223/108058/20544/68943/14688/14284/12494/19664/19712/11826/16438/110157/53417/112406/22228/18751/18021/12398/11797/18854/17127/11655/29806	46	Cluster 2
carbohydrate biosynthetic process	1.01746e-05	197/23328	18605/20869/58250/56193/53625/217166/11651/19229/213053/19219/14042/17691/26384/14815/15531/19255/14718/21416/227327/18106/11910/140858/14571/320706/56336/27357/56458/26879/18033/14595/19204/19046/27999/232984/21803/11652/14751/67800/233571/234356/71780/58994/20443/18799	44	Cluster 2
gliogenesis	1.02676e-05	338/23328	16971/17937/18016/13649/19058/216616/18858/20302/217166/20848/15902/18755/319565/11651/16195/328365/71918/12759/321019/17869/104156/15205/224109/13490/11820/20655/14289/30948/225608/56708/110355/225908/21416/12912/13167/74117/12767/20668/18128/69601/73668/19271/16176/19262/56336/76893/236539/12977/17096/21938/20481/12571/22388/14357/18438/12527/21803/11652/269951/234094/387216/14766/244667/235402…	66	Cluster 2
multicellular organism growth	1.07876e-05	216/23328	20397/71371/14431/216527/22778/19377/20185/18858/78912/19401/20848/12192/19141/74386/209039/77446/13490/11820/20655/22350/20662/106522/11555/225876/21416/22592/12912/12043/227731/14571/17979/81004/18129/12977/320790/74178/29876/231507/232685/28254/11784/23886/16598/58994/77087/70661/19944	47	Cluster 2
lipid localization	1.14268e-05	413/23328	18605/52014/19156/237542/14421/16971/23943/17846/14566/14667/70310/59045/16416/21763/71795/26399/26941/56745/67452/18035/11651/20963/15466/18753/20524/105722/65970/17250/13490/268903/12394/381072/66905/12266/18145/19255/16891/18739/13660/433256/13167/269275/22259/16176/228983/16592/229227/11304/69863/11520/20525/230738/100017/11980/12492/56305/19679/69573/58887/71720/14792/28254/11813/16534/11652…	77	Cluster 2
cold-induced thermogenesis	1.18042e-05	144/23328	20869/18618/216850/217166/26399/13424/16364/20963/240028/224860/13819/11555/16452/20249/171382/12767/18128/16819/22259/15901/12608/16592/22724/108097/67013/329910/17150/19664/231507/68465/22260/22228/16190/21887/12772	35	Cluster 2
regulation of cold-induced thermogenesis	1.18042e-05	144/23328	20869/18618/216850/217166/26399/13424/16364/20963/240028/224860/13819/11555/16452/20249/171382/12767/18128/16819/22259/15901/12608/16592/22724/108097/67013/329910/17150/19664/231507/68465/22260/22228/16190/21887/12772	35	Cluster 2
regulation of metal ion transport	1.18092e-05	427/23328	432442/14360/100503659/67972/17846/19052/22318/246198/12295/16416/26941/30955/238161/11651/93692/16854/19229/105722/223864/11827/75785/15205/13490/17691/30948/13367/11555/246317/66395/12043/13167/12767/12523/98660/19165/12298/80708/18798/18803/58237/16497/11928/19260/229709/108058/17096/320790/545622/20530/18578/269587/20544/16498/109552/66383/170756/18438/16438/381812/21803/11652/18301/56188/171…	79	Cluster 2
cellular response to biotic stimulus	1.23542e-05	320/23328	70097/21929/12142/14728/110279/216161/22433/70310/387188/387160/217166/19401/18035/11651/17084/20963/17260/14528/211770/56722/26416/106759/12475/16452/60533/58205/18569/17087/214855/387219/16153/108954/12523/69601/22259/22034/16176/19261/12608/19260/18033/17096/18578/230594/230738/21938/21899/15289/387223/13666/108960/21803/26362/22695/207728/387206/11502/19704/236193/21672/257632/15900/18828	63	Cluster 2
endothelium development	1.42029e-05	122/23328	27375/216527/216850/18613/11852/19878/223864/11482/77446/22350/22436/14164/21873/12767/16456/18128/107746/16176/15901/228852/76089/12819/29876/19664/17295/71093/60611/21937/207728/14739/14775	31	Cluster 2
cardiac chamber development	1.55689e-05	194/23328	12142/17246/16971/71770/21385/19401/15902/207304/17702/17260/108154/16392/74868/17069/15205/77446/20662/15531/17131/18018/24069/12767/17248/18128/20181/228788/18129/320790/93760/20148/63958/66993/19664/21814/67784/21803/207728/21389/14183/22761/17130/21813/20271	43	Cluster 2
negative regulation of cysteine-type endopeptidase activity involved in apoptotic process	1.60303e-05	84/23328	171580/17246/216795/67338/11799/11651/223701/15370/12954/12633/20779/16600/20111/11826/18793/11652/14751/68845/109689/64209/13479/11797/11796/14775	24	Cluster 2
epithelial cell proliferation	1.68618e-05	438/23328	21929/110829/20869/14632/22433/13649/14172/20692/217166/20848/16416/11799/74370/15902/22160/12192/11651/68750/17260/16392/18792/13655/13618/54375/211401/17869/69462/11482/15370/20683/15205/22436/240185/14164/69745/12015/16601/21416/12633/14369/16153/12490/18128/353156/69601/13661/15901/228852/18803/72043/12608/18129/14066/14595/16476/20111/12399/12540/13836/12571/21814/15289/12390/71093/108655/16…	80	Cluster 2
regulation of viral process	1.73311e-05	201/23328	268373/73158/94091/217069/18673/66354/12454/18458/16852/80287/20683/16004/16149/723889/67655/23825/107373/93679/12043/12767/18128/227753/56491/56417/84505/27354/16476/230738/20817/19712/23962/231655/330192/384309/16543/12390/19349/19294/22695/667823/76681/80876/66141/18854	44	Cluster 2
regulation of muscle cell differentiation	1.92045e-05	165/23328	19205/17246/22433/15184/15902/238161/22632/193385/17260/17387/26416/17691/14815/67655/18018/13660/18569/12633/14369/208727/12043/19735/12334/18128/56190/66993/19664/231633/320502/108655/52163/21803/75547/16190/14183/23886/213435/18021	38	Cluster 2
regulation of lipid localization	1.92045e-05	165/23328	52014/237542/16971/17846/14566/16416/26399/56745/18035/11651/20963/15466/18753/12394/66905/12266/19255/16891/13660/433256/13167/22259/16176/69863/11520/230738/100017/11980/69573/58887/14792/11813/11652/22260/18442/66853/72054/12306	38	Cluster 2
positive regulation of astrocyte differentiation	2.24613e-05	13/23328	15902/16195/15205/30948/56708/74117/18128/16176	8	Cluster 2
homotypic cell-cell adhesion	2.27093e-05	75/23328	18717/56193/16480/16399/16416/56745/20963/18753/12143/16852/11555/21873/16456/228788/74012/17096/16451/16923/12527/18793/27027/214058	22	Cluster 2
protein polymerization	2.27195e-05	293/23328	73910/625249/20742/14457/17913/103768/18613/56699/14784/108100/104318/14026/544963/17755/26401/22334/18753/19229/211401/74143/15163/13548/56716/11629/106763/268970/225115/30948/13367/23789/104252/12333/27360/74117/227753/74192/170643/23897/242687/12345/100732/56430/29816/19353/17295/12332/320502/13860/101497/63986/70420/207278/12721/234695/72042/19200/50875/22351	58	Cluster 2
monosaccharide metabolic process	2.43281e-05	261/23328	18605/80294/20869/59090/56745/11651/56421/18708/213053/271221/17869/26416/17691/17158/26384/14815/19255/12894/12015/225913/21416/394432/94284/394436/22278/11910/140858/14571/54338/320706/20779/16592/56458/14595/14430/75578/67013/74246/100198/19046/269700/17425/15289/27999/19895/11652/14751/67800/11674/73744/18746/14629/270198	53	Cluster 2
membrane protein proteolysis	2.43689e-05	55/23328	19152/11492/21858/17886/11820/16153/19165/80708/66552/16176/14950/545622/21938/21803/11502/235406/11487/13036	18	Cluster 2
positive regulation of dephosphorylation	2.43689e-05	55/23328	19205/56193/19052/17260/18753/15516/16452/108954/19264/226849/110854/20779/228852/68943/100503670/21803/17872/17127	18	Cluster 2
response to interferon-gamma	2.52084e-05	137/23328	74732/15944/21822/17913/360013/20302/56699/14026/69635/286940/14528/16423/14961/14960/14969/110558/19255/104252/16452/18173/74117/227753/64685/19261/12540/22793/22320/12332/22121/80876/66141/16161/15900	33	Cluster 2
B cell activation	2.92025e-05	417/23328	21929/12142/50723/21423/16969/22433/54125/22778/67245/14025/57916/69583/619441/18673/22780/15184/15985/15902/12192/20963/17260/18708/18753/17387/12143/19229/321019/16852/74039/56233/70238/12458/12575/14961/224860/106759/12193/69816/16149/19255/18018/108995/56708/12015/17060/16331/12043/16153/19264/20687/19271/229499/18129/57257/17096/27354/230126/545648/12494/19664/56743/16848/108723/108655/12051…	76	Cluster 2
divalent metal ion transport	3.2907e-05	467/23328	14360/215999/22295/100503659/11776/67972/12323/19052/12295/16416/30955/238161/76137/80795/16854/19229/213053/72027/105722/223864/11827/106393/74143/15205/13490/18763/30948/13367/11555/18018/66395/226025/18173/171382/12043/13167/72160/12767/12292/19264/12523/98660/19165/227731/12298/68427/80708/18803/19260/108058/17096/320790/320508/18578/269587/20544/109552/170756/252972/11938/18438/269717/16438/…	83	Cluster 2
bone resorption	3.56483e-05	77/23328	13649/16416/83924/20963/19229/19219/19354/11555/16998/227326/16331/22034/20779/13609/723848/12494/231633/19353/19349/233328/11433/12988	22	Cluster 2
regulation of oxidative stress-induced cell death	3.56483e-05	77/23328	14360/56484/19156/23939/212032/93692/66725/11820/20655/16153/18024/50754/17210/22166/68943/21899/19712/17295/108655/18584/74347/14775	22	Cluster 2
syncytium formation by plasma membrane fusion	3.9969e-05	67/23328	216161/193385/239167/17886/223864/26416/13660/226101/12633/12292/12334/67220/52163/12527/13549/16190/12520/11502/23886/57810	20	Cluster 2
cell-cell fusion	3.9969e-05	67/23328	216161/193385/239167/17886/223864/26416/13660/226101/12633/12292/12334/67220/52163/12527/13549/16190/12520/11502/23886/57810	20	Cluster 2
tolerance induction	4.0243e-05	29/23328	21929/12775/12143/208650/12394/15040/60533/16184/17096/15289/21803/21813	12	Cluster 2
regulation of fat cell differentiation	4.03939e-05	146/23328	18605/22433/217166/15902/12192/11651/68750/17702/223435/29813/15205/26416/18712/12193/207259/21416/12912/20668/58231/12608/56458/22724/230738/231070/20602/71660/21803/22695/68952/21804/22761/59035/235320/17127	34	Cluster 2
definitive hemopoiesis	4.25911e-05	25/23328	110279/20185/93686/20683/12394/12193/20687/56417/21814/22761/214162	11	Cluster 2
morphogenesis of a branching structure	4.67301e-05	241/23328	12142/19058/14025/14674/14784/12702/17702/17387/17869/66725/104156/18763/12305/14164/18018/12043/12767/16153/18514/18128/20181/16176/20779/21817/58231/17979/64138/16776/12977/13841/14595/29876/22417/13836/68703/20346/19303/17295/18844/67784/21803/14183/14182/18021/18854/14155/13036/235626/21813	49	Cluster 2
response to granulocyte macrophage colony-stimulating factor	4.71159e-05	14/23328	387140/11651/12193/16452/12982/27049/22695/207728	8	Cluster 2
calcium ion homeostasis	4.80514e-05	493/23328	14360/215999/22295/67972/16971/20302/12775/16416/14674/56745/30955/238161/217893/76137/16195/80795/19229/13618/110168/19219/224088/13490/11820/12458/14289/18763/240174/13367/11555/16452/14718/227326/171382/12043/13167/12767/19264/98660/19165/12298/16176/21817/18803/56491/13609/108058/17096/320790/23833/14688/109552/12494/170756/11938/18438/14886/66437/12390/76614/16438/319430/21803/56188/17364/23…	86	Cluster 2
regulation of translation	5.10164e-05	355/23328	56484/13688/19205/12696/17347/74203/73158/69125/23879/22057/192160/19401/20848/69674/217331/80913/19878/238161/12192/11651/69635/19229/68036/75841/239528/239555/387245/207214/29813/11820/67267/16549/13078/12193/16210/21453/58988/108954/12227/19735/20181/241846/52856/18805/69740/230738/19204/230861/68943/100503670/27979/13666/243574/76846/12051/11652/22695/15388/22121/17872/207952/13690/19704/2445…	66	Cluster 2
regulation of cell projection assembly	5.9961e-05	192/23328	216831/23879/192197/12775/56699/53860/319565/21809/14026/193385/18753/57784/19354/104215/225523/104252/208727/74117/76816/18286/329421/20779/228880/18805/99662/242687/12540/12345/108911/230872/13836/23790/19353/27205/11826/13860/69710/56212/234267/234695/68743	41	Cluster 2
establishment of protein localization to organelle	6.09256e-05	426/23328	56535/21929/11776/18717/432486/12461/22433/19058/19052/15525/20787/71770/16211/16480/20848/16416/445007/18035/11651/20963/26914/18708/18753/56794/66148/22631/66725/15163/13490/71446/240055/26416/12575/15516/66384/66306/16452/67979/65969/69482/56488/18769/67437/50754/16905/56417/19260/54673/11426/230738/68943/230895/66169/12492/75387/330192/66437/16543/19349/232227/74043/21937/53333/21803/68845/29…	76	Cluster 2
osteoblast differentiation	6.2454e-05	205/23328	14632/22057/15184/12006/15902/22160/11651/20354/17702/17260/16195/19219/56233/12609/65960/14119/18018/208727/15951/18128/215653/15901/12608/17261/16905/56417/15903/22417/13836/20481/12571/19712/21814/231633/387206/14182/16478/17125/387216/16477/17127/17130/29806	43	Cluster 2
organophosphate biosynthetic process	6.5945e-05	427/23328	237336/52014/28169/216134/18717/13139/56193/18618/70310/20848/71679/30955/59027/20773/11565/218442/16475/19229/382985/17869/13026/11820/55951/68262/14289/56738/225010/107766/12660/208449/12495/433256/12859/241062/15926/227333/226518/80914/18106/98256/320404/12334/11636/74450/68738/12048/18803/78928/16592/18805/229363/15360/23971/54673/329777/19204/230801/192185/320951/23962/27369/14792/21803/2330…	76	Cluster 2
lipid catabolic process	6.63838e-05	324/23328	57319/19156/20397/216136/16971/14667/69376/72469/67732/30955/22160/67452/11651/23986/18753/56794/20524/85031/13177/18010/193742/13078/16891/12894/18797/269060/433256/15926/394432/13167/16922/12908/18796/211429/16176/76192/18803/241850/81004/320024/18805/57357/67111/114664/71660/19349/23945/66857/11813/18476/16890/11652/101490/66853/320981/15446/72054/58994/18475/15450/18799	61	Cluster 2
canonical Wnt signaling pathway	6.79819e-05	284/23328	56484/20869/213326/14632/13649/21414/216795/67181/12006/26941/104318/68339/16392/64929/68889/432940/14042/17869/27373/17309/66725/11820/26416/13653/14296/21416/14369/18128/107746/69601/73668/12388/228357/20779/58231/72043/81004/56458/77578/18033/16600/22417/260305/18647/19664/56505/21803/233328/14183/77938/244667/80288/21887/17127/29806	55	Cluster 2
embryonic placenta development	6.95043e-05	114/23328	12142/13649/72469/14784/12702/207304/12192/11651/239167/380993/16691/20683/15205/18763/21425/13819/50785/16153/20687/58231/17979/12608/19664/13875/14183/16477/235626/18799	28	Cluster 2
biomineralization	6.96561e-05	162/23328	18605/19073/216161/67972/237928/12006/22160/17702/17260/19229/21847/211401/105722/106522/14119/11555/16998/21416/18128/12608/13609/14191/22417/140780/94111/231633/13666/21803/20866/14183/73835/58994/58235/17127/21922/12768	36	Cluster 2
regulation of leukocyte degranulation	7.10133e-05	54/23328	110279/16414/109934/70450/20963/12143/19354/12523/11542/17096/19204/14191/22320/16190/16783/11765/12772	17	Cluster 2
regulation of coagulation	7.48002e-05	86/23328	56193/56745/20963/18792/18753/12143/105722/11555/20344/16456/19165/12490/18024/19271/21824/17096/21682/16923/12527/27973/14068/21672/12306	23	Cluster 2
epithelial tube morphogenesis	7.53643e-05	387/23328	270685/74392/216527/19058/21385/19401/15184/14674/11852/19878/22160/207304/17702/100503085/105278/17260/17387/211401/17869/11482/104156/74143/15205/18763/12305/225164/14164/14815/18018/225876/24069/20353/12043/12767/18514/18128/24136/22034/20779/58231/20971/17979/64138/16776/18129/12977/99683/13841/14595/93760/29876/22417/13836/20481/19664/19303/654470/17295/67784/21803/21389/14183/54006/234366/1…	70	Cluster 2
neuroinflammatory response	7.95186e-05	70/23328	16971/13649/217166/59027/12759/66725/17470/11820/15980/14289/11629/106763/269060/16452/16176/16476/21938/21899/56312/209012	20	Cluster 2
establishment of protein localization to membrane	8.07201e-05	233/23328	56535/14360/17846/20742/15525/67826/216831/22318/17913/12295/260302/212073/71164/106039/27008/16668/239766/71446/76438/106572/106522/18145/66384/17919/74117/226744/66460/67437/59020/54673/11426/503610/56430/330192/80291/17969/66437/67604/74043/74741/53333/11652/66333/17274/102193/12988/235442	47	Cluster 2
carbohydrate transport	8.29519e-05	151/23328	18605/73822/237542/11651/18753/17869/106068/11827/22350/26416/12266/104215/110355/11636/18024/16176/54338/16592/70652/20525/242773/117591/17295/58887/11826/68465/20527/74741/11652/17258/18751/58994/102193/56857	34	Cluster 2
maintenance of location	8.54632e-05	320/23328	18605/19073/11776/237542/14421/14667/16416/238161/18035/11651/19229/70573/224109/268903/18763/66905/12266/13367/14119/19255/110355/13660/14319/24069/13167/19264/16819/227753/269275/22259/16176/18803/229227/108058/17096/320790/22166/69863/11520/230738/68943/17965/230895/109552/231070/170756/67604/69573/16438/21803/22260/68137/78610/67800/233571/12721/66853/13057/18854/108837	60	Cluster 2
cell-cell signaling by wnt	9.72442e-05	432/23328	21929/56484/20869/213326/14632/16971/13649/21414/216795/67181/15248/207742/12006/26941/672511/104318/68339/20729/26385/16392/64929/68889/432940/14042/17869/27373/17309/66725/67488/11820/18763/26416/13653/225638/17191/14296/21416/14773/14369/18128/107746/69601/24136/73668/12388/228357/20779/58231/72043/81004/56458/77578/18033/16600/11426/22417/260305/18647/19664/19353/16543/387223/56505/232334/218…	76	Cluster 2
negative regulation of axon extension involved in axon guidance	0.000100129	27/23328	20354/218877/20359/20353/214968/20351/20360/20346/20352/20347/20350	11	Cluster 2
negative regulation of cytoskeleton organization	0.000100535	171/23328	74392/17245/20742/18613/14026/17755/18753/65970/13548/100502766/268970/78798/225115/23789/12333/27360/16456/227753/16800/13609/242687/12345/29816/17295/12332/320502/13860/63986/70420/69710/12721/102098/234695/235431/68178/50875/22351	37	Cluster 2
regulation of blood coagulation	0.000100976	82/23328	56193/56745/20963/18792/18753/12143/105722/11555/20344/16456/12490/18024/19271/21824/17096/21682/16923/12527/27973/14068/21672/12306	22	Cluster 2
adaptive thermogenesis	0.000106583	159/23328	20869/18618/216850/217166/26399/13424/16364/20963/240028/224860/13819/11555/16452/20249/171382/12767/18128/16819/22259/15901/12608/16592/22724/108097/67013/329910/17150/19664/231507/68465/22260/22228/16190/21887/12772	35	Cluster 2
membrane raft organization	0.000108073	23/23328	94176/18858/23970/76438/18145/19264/227753/20194/12390/12306	10	Cluster 2
regulation of hepatocyte proliferation	0.000108073	23/23328	21929/110829/14632/22433/14172/18792/14164/12633/72043/16438	10	Cluster 2
macromolecule deacylation	0.000110779	111/23328	20787/20185/18673/15184/238317/217864/116870/66725/56233/13548/224829/116871/15531/208727/76192/81004/22724/99890/68943/19712/75387/20602/320365/214899/21803/18854/21761	27	Cluster 2
alcohol metabolic process	0.000111884	323/23328	52014/16971/56193/20787/18858/20773/217837/14528/219024/28200/19229/65970/11820/20655/20975/13078/18145/14164/12660/18797/225913/226101/14718/15926/18106/320404/13849/98386/65969/16176/18803/15360/18033/11532/69863/19204/100017/22417/20148/100198/231070/110391/57357/19712/67111/71883/14792/16890/233011/269951/67800/233571/212111/14182/71780/234515/56857/15450/19659/18799	60	Cluster 2
regulation of response to oxidative stress	0.000122729	100/23328	14360/56484/19156/23939/212032/26914/93692/14528/66725/11820/20655/16153/18024/50754/17210/22166/68943/21899/19712/17295/108655/18584/74347/75747/14775	25	Cluster 2
cellular response to interleukin-6	0.000125919	32/23328	216161/387140/18673/20848/16195/19255/20344/20375/20779/16194/18033/230594	12	Cluster 2
substrate adhesion-dependent cell spreading	0.000127127	106/23328	110829/12928/16416/70450/68750/18003/110253/170736/64099/16421/107321/14369/226519/17289/20779/320664/16776/20194/108911/23790/19303/19353/26362/60595/57373/12927	26	Cluster 2
anatomical structure homeostasis	0.000132328	422/23328	22295/20869/27375/382406/12461/17245/13649/52530/20520/50932/114230/16416/74335/83924/20963/19229/106052/19219/68501/17869/19354/20655/15516/107766/13819/11555/17196/16998/21873/108689/227326/16331/12043/59125/100039795/19165/12490/18128/19224/22034/20779/16905/12977/13609/11304/27354/75578/17764/230872/723848/260305/12494/231633/19353/19349/22594/21803/233328/12144/18442/12721/11674/29810/19704/…	74	Cluster 2
fatty acid metabolic process	0.000132668	408/23328	20397/14598/23887/216136/625249/20787/20185/14104/22160/67452/11651/23986/71147/56794/239126/20524/56448/19082/13177/26416/81877/193742/12266/13078/16149/16891/12894/76267/269060/226143/20250/20249/433256/13167/13849/16922/67856/12908/19224/22259/16176/74450/68738/19223/407243/16592/108097/11532/329910/54325/108099/231070/67111/75387/11690/54486/13666/23945/68465/21937/11813/16890/74134/11652/517…	72	Cluster 2
negative regulation of cell cycle	0.000140187	451/23328	21929/71733/20869/208266/56371/17246/17245/13649/216795/18858/70510/54394/83560/23834/192231/71059/26941/11799/21858/11852/15902/12192/74335/56696/193385/26914/106052/17869/15370/60364/18763/26416/12575/100502766/15516/12228/12193/225131/30948/21416/227292/387219/12043/17248/12227/18128/11636/69601/12298/12048/56190/17349/18129/60599/27354/16600/545622/12399/70556/12571/330177/17425/24100/21803/1…	78	Cluster 2
cellular response to hypoxia	0.000145548	101/23328	17846/19878/22160/112407/12192/11651/16475/17869/12013/13819/13653/11555/12015/12043/12490/18128/18024/19223/20544/68943/14688/19664/11826/53417/112406	25	Cluster 2
regulation of fibroblast migration	0.000153806	42/23328	67338/16416/11651/11475/74117/20971/108911/23790/19353/68465/21803/14182/16412/15587	14	Cluster 2
mitochondrial transport	0.000154711	200/23328	215999/15525/20787/20848/71679/76137/66148/22631/22117/66725/74143/55951/67681/22654/214952/12015/94280/94281/12859/12043/19165/12048/14049/50754/54673/20544/68943/70556/66169/75387/170756/29816/66437/53333/72287/22228/29810/68267/21856/67952/14629	41	Cluster 2
stem cell development	0.000158331	90/23328	76626/22160/20354/16392/218877/13618/15205/20359/21453/20353/19264/24136/214968/16776/20351/20360/20346/23790/243574/20352/20347/20350/235626	23	Cluster 2
response to nitric oxide	0.000163278	16/23328	12928/12775/12633/22030/56458/22166/11826/12927	8	Cluster 2
lysosome localization	0.000165873	79/23328	71923/380732/70450/20963/219024/12143/22631/17886/19354/21425/20170/12523/11542/17096/14191/16561/56743/71900/22320/17760/16190	21	Cluster 2
response to drug	0.000169494	260/23328	21423/22433/18618/67473/15184/170472/14281/17101/17260/22631/17869/56448/17250/224044/13490/20655/18145/268996/66384/20521/226143/27360/13797/67702/12912/208727/12043/16819/18024/16176/11928/57257/16476/18578/12494/19712/11826/56615/28254/74134/12144/207728/18751/14068/17125/13479/18577/15288/214162/21813	50	Cluster 2
regulation of protein stability	0.000171297	287/23328	21423/12461/17246/18016/22433/17846/20362/20787/18673/217166/260302/68339/68020/18708/13135/12759/67955/106052/75841/66725/18712/15516/16149/17131/67702/12912/12043/227753/12388/67693/215653/15901/20779/58231/56336/50754/16905/68943/66169/100503670/29816/67604/54343/233812/29810/12520/16783/12367/18854/17127/235441/13036/56289/22258	54	Cluster 2
import into nucleus	0.000172219	169/23328	22433/19058/19052/16211/16480/20848/445007/18035/11651/20963/18708/18753/66725/19082/15163/26416/12575/15516/66306/16452/69482/56488/18769/16905/56417/19260/12014/230738/16543/21937/21803/29810/77938/66069/18854/15587	36	Cluster 2
developmental cell growth	0.000174576	267/23328	20869/16971/14025/76884/76901/14566/11858/238161/22632/20354/17755/218877/11820/12305/15516/20359/16210/14815/17919/17131/67655/396184/319740/20353/74117/12767/19735/56177/24136/214585/214968/54338/20351/20360/108058/56376/54673/13841/20346/23945/18844/108655/75547/20352/29875/13690/244667/16412/20347/20350/21813	51	Cluster 2
ribonucleoside diphosphate metabolic process	0.000176091	108/23328	16969/20185/20848/76025/56421/212032/213484/17869/56490/11820/12015/225913/12495/208727/11636/14430/74246/108099/54403/17425/14751/11717/56312/11674/12398/18746	26	Cluster 2
T cell mediated immunity	0.000177206	132/23328	74732/53331/74048/17101/105352/20706/14964/110558/15042/15040/76438/17131/214855/18173/19264/15064/22030/13482/22034/16176/21938/15289/19294/68137/12520/14082/257632/13036/213208/12772	30	Cluster 2
neural crest cell migration	0.000190061	58/23328	22160/20354/16392/218877/13618/20359/20353/24136/214968/16776/20351/20360/20346/23790/20352/20347/20350	17	Cluster 2
vasculogenesis	0.00019711	97/23328	20397/216527/12192/328365/56233/77446/22436/14164/12490/18128/353156/19271/74030/76089/50754/13836/21814/21803/20130/14183/14182/16477/235626/21813	24	Cluster 2
amyloid-beta metabolic process	0.000199447	53/23328	260302/19878/68581/12759/27373/17309/20683/11820/13548/30948/15925/19165/56177/212167/12367/11487	16	Cluster 2
regulation of cellular ketone metabolic process	0.000200407	139/23328	20787/20185/217166/22160/11651/20540/12846/13653/16149/12894/433256/394436/13167/22259/16176/74450/16592/22417/100198/108099/231070/19712/75387/320717/20602/13666/11813/11652/22260/67800/15446	31	Cluster 2
regulation of defense response to virus	0.00020088	80/23328	74136/80913/22031/71164/80795/80287/22230/224647/225913/16184/16176/19260/230738/14190/108086/246779/27027/234311/16161/270151/18854	21	Cluster 2
negative regulation of immune response	0.000210034	158/23328	21929/74048/110279/12928/109934/21809/105352/16854/15040/19255/17131/67116/16331/16153/19264/12523/16184/64685/22724/56417/230738/230979/14190/80782/20085/21803/26440/16190/257632/270151/213208/14775/12768/12772	34	Cluster 2
regulation of protein secretion	0.000210687	365/23328	215999/19073/19205/59090/16971/22433/268373/13649/20787/380714/360013/217166/217344/11799/74370/21809/20963/93692/16392/12143/19219/223775/13490/17470/22350/67267/15040/12475/12894/12015/16452/21416/26921/93691/16153/12490/209630/22030/269275/22259/22034/16176/20779/56205/20501/17096/14191/192185/109552/12494/21899/19712/75387/170756/19353/22320/16534/21803/14751/22260/269951/109689/22228/11502/5…	65	Cluster 2
protein processing	0.00021132	229/23328	74048/19073/14598/17246/103724/76884/216725/19141/69617/18792/17387/75841/17869/17886/66725/21959/19671/12333/12015/225908/67759/19165/12334/68897/227753/12388/241576/14950/20779/64138/14066/67013/75387/56505/232371/14792/14082/14068/12367/11797/11796/68318/11487/13036/21922	45	Cluster 2
aorta development	0.000221435	64/23328	12142/16971/71770/21385/207304/108154/11482/15205/15531/24069/12767/18128/99683/320790/19664/67784/207728/17130	18	Cluster 2
cellular modified amino acid metabolic process	0.000229136	165/23328	270685/72472/14598/23887/625249/14431/20520/14778/18618/218442/218865/14528/13030/54381/21819/20655/193742/12894/225884/107239/14859/15926/12908/18024/76192/241850/54486/13666/107747/14792/56615/13479/15450/14629/14775	35	Cluster 2
cellular response to granulocyte macrophage colony-stimulating factor stimulus	0.00023775	13/23328	387140/11651/12193/12982/27049/22695/207728	7	Cluster 2
antigen processing and presentation	0.000241939	116/23328	19156/11776/12775/19186/15000/16913/15002/14961/14960/14969/14964/110558/15042/15040/76438/16149/15925/18173/15064/14131/22034/14190/56325/107607/19698/257632/235442	27	Cluster 2
response to interleukin-6	0.000245596	34/23328	216161/387140/18673/20848/16195/19255/20344/20375/20779/16194/18033/230594	12	Cluster 2
regulation of protein maturation	0.00024892	70/23328	17246/105278/17387/75841/17886/66725/21959/67759/227753/12388/241576/20779/64138/75387/56505/14792/11797/11796/21922	19	Cluster 2
response to light stimulus	0.000249713	298/23328	20869/12696/13649/114230/15902/22632/11651/116870/12925/15466/27015/18708/14042/70238/13490/11820/12575/12954/17691/50758/16210/246317/73660/22592/12912/12043/22278/98660/12298/17536/171543/320974/50754/60599/63958/14688/19046/11826/20893/15465/12051/11652/18971/17364/109689/233805/54006/408022/12367/13864/16412/214162/18854/15587/14775	55	Cluster 2
heart process	0.000258903	231/23328	14360/17246/20787/16480/17896/26399/238161/18708/14528/14042/74868/93686/20655/13819/30948/11555/17131/110355/16452/109346/20536/208727/12767/17248/19735/98660/19165/20779/11928/108058/18578/230738/20544/12540/109552/20346/11938/18438/17295/56188/17258/75547/14678/14775/20271	45	Cluster 2
regulation of triglyceride metabolic process	0.000264049	49/23328	20787/67181/30955/17691/12266/433256/21416/22259/74450/81004/264064/11813/22260/67800/66853	15	Cluster 2
inositol trisphosphate metabolic process	0.000277406	17/23328	217837/19229/18797/320404/18803/19204/233571/18799	8	Cluster 2
epidermal cell differentiation	0.000300428	193/23328	19156/22295/110279/14632/94092/26941/19878/18755/12192/193385/17702/26914/286940/64929/110253/15205/20655/93691/18128/19224/329421/58231/17979/20755/99683/16600/29876/13836/71529/14284/19664/19712/231580/13047/19353/22695/791260/14182/12367	39	Cluster 2
regulation of transporter activity	0.000310494	280/23328	432442/100503659/19052/22318/50932/12295/26941/22160/238161/68020/26385/69635/93692/17260/18753/19229/76273/223864/75785/13490/11820/15980/18712/11555/246317/66395/12043/98660/12298/18803/16497/59020/80281/229709/108058/545622/18578/19204/20544/68943/109552/11461/381812/18301/56188/17178/233571/20866/66894/16412/214162/69106	52	Cluster 2
regulation of lipid transport	0.000314937	130/23328	52014/16971/17846/14566/16416/26399/56745/18035/11651/20963/15466/18753/12394/16891/433256/13167/22259/16176/69863/100017/11980/58887/14792/11813/11652/22260/18442/72054/12306	29	Cluster 2
proteasomal protein catabolic process	0.000321388	470/23328	56709/216150/70294/56371/17246/22433/67245/17846/18858/67338/217069/217166/24086/66313/70382/104318/217379/108089/26443/70611/19167/26931/11651/116870/218215/19186/12759/68889/106052/30945/75841/211770/27373/56438/66725/22230/224109/18763/16913/15516/50758/225131/17131/52231/19165/69601/18024/14950/81004/50754/53378/75234/67586/50762/230903/63958/74646/53312/67604/108086/22214/58799/14794/232566/…	79	Cluster 2
epithelial cell apoptotic process	0.000324703	118/23328	21929/56484/22433/23939/30955/12192/105722/16691/16668/70445/12015/16452/18569/21416/12633/16153/227753/18024/12048/18803/58231/15257/242705/22695/70584/56312/21813	27	Cluster 2
organic anion transport	0.000325464	463/23328	19156/237542/215332/67473/70310/69309/71795/104681/26399/26941/67283/67452/104910/11651/94245/20963/15466/13723/18753/20540/17869/20524/105722/17250/13490/55951/18037/73836/14815/18739/107375/20521/94280/433256/94281/18173/20536/71781/13167/19735/98256/241296/12298/16176/54338/228983/16592/20501/11304/11520/242607/20525/212555/117591/11980/54403/12492/100604/231549/56305/19679/100561/58887/21366/…	78	Cluster 2
aminoglycan metabolic process	0.000325997	106/23328	212898/53374/58250/13179/53625/19219/14042/12445/15531/227327/71884/16176/56336/26879/18033/74245/232984/21803/269941/114332/233781/234356/76775/58994/15587	25	Cluster 2
lipid transport	0.000336315	364/23328	52014/19156/237542/16971/23943/17846/14566/14667/70310/59045/16416/21763/71795/26399/26941/56745/67452/18035/11651/20963/15466/18753/20524/105722/65970/17250/13490/12394/381072/18145/16891/18739/433256/13167/22259/16176/228983/16592/11304/69863/11520/20525/100017/11980/12492/56305/19679/58887/71720/14792/28254/11813/16534/11652/22260/11982/18442/56018/72054/235283/69106/12306/15450/18828	64	Cluster 2
protein localization to extracellular region	0.000338991	478/23328	215999/19156/19073/19205/59090/432486/16971/22433/268373/13649/56193/20787/380714/360013/217166/19285/217344/11799/74370/338320/21809/17101/20963/93692/16392/12143/19219/223775/224109/13490/17470/22350/67267/15040/12475/14119/12894/12015/16452/21416/26921/93691/16153/100039795/12490/209630/22030/269275/22259/22034/16176/20779/18803/56205/20501/17096/14191/17965/192185/109552/12494/21899/19712/753…	80	Cluster 2
production of molecular mediator involved in inflammatory response	0.000347813	83/23328	20848/20963/22631/26416/106759/67116/18569/19261/11542/17096/230738/21899/11690/22320/16172/20085/16190/68038/21672/11513/257632	21	Cluster 2
positive regulation of protein dephosphorylation	0.000348884	40/23328	19205/19052/18753/15516/16452/108954/19264/226849/110854/228852/68943/21803/17872	13	Cluster 2
response to lipoprotein particle	0.000362788	26/23328	16414/11651/20963/106759/18145/21899/12527/12520/58994/16412	10	Cluster 2
regulation of developmental growth	0.000406739	409/23328	20397/14431/14632/16971/22778/14025/19377/20185/21385/20848/11858/238161/19141/22632/11651/20354/17260/17755/218877/19219/13490/11820/20655/22350/26416/12575/18712/20359/12266/14815/11555/17919/17131/67655/319740/21416/20353/12912/12043/74117/12767/19735/18128/56177/214968/54338/58231/20351/20360/12977/54673/320790/13841/20346/19664/231507/21814/23945/108655/232334/20352/13690/14183/14182/23886/2…	70	Cluster 2
mitochondrion organization	0.000412727	481/23328	215951/215999/13179/15525/20520/20787/216821/70310/74148/18673/20848/52639/66840/68020/70435/11651/26401/66148/22631/17869/239555/66725/74143/20975/22654/68342/214952/67267/12954/17158/13819/329015/12015/70827/12043/66359/78617/171543/74450/12048/14049/50754/16905/17827/17210/99890/54673/215708/16476/67013/20544/76824/15356/68943/230895/70556/66169/75387/29816/66437/68033/12390/76614/57436/53333/…	80	Cluster 2
modulation of process of other organism involved in symbiotic interaction	0.000414286	84/23328	15944/57783/18673/66354/12454/67955/17869/20683/16004/67655/12015/20181/12048/56491/16476/230738/19712/12390/11826/12306/15587	21	Cluster 2
negative regulation of muscle contraction	0.000420661	31/23328	19219/20655/30948/11555/110355/19735/98660/230738/109552/17969/17540	11	Cluster 2
auditory receptor cell development	0.000420661	31/23328	22295/26941/193385/110253/20655/329421/99683/19712/19353/791260/14182	11	Cluster 2
polysaccharide metabolic process	0.000437711	114/23328	18605/53625/217166/11651/16195/271221/19219/14042/15531/21416/227327/71884/110078/56336/27357/26879/18033/74178/108099/19046/15289/232984/21803/11652/234356/58994	26	Cluster 2
cardiocyte differentiation	0.00044127	177/23328	13649/216850/21385/19401/22160/238161/22632/17260/16392/18092/15205/17691/14815/225638/67655/18569/14369/19735/18128/20181/16905/108058/56376/20544/93760/19664/19712/21814/17295/108655/21803/17258/75547/213435/16412/17130	36	Cluster 2
exocytosis	0.000447289	389/23328	74732/171580/110279/16414/100503659/18717/56193/67826/22318/380714/109934/380732/70450/20973/19157/68581/74190/21928/94245/20963/93692/12143/22631/17886/19354/20972/66725/83672/106572/11555/17919/74760/12523/18128/12298/12048/20971/99371/228993/19338/22365/11542/17096/53378/19204/14191/19712/11938/56743/22320/19349/194401/11784/18442/18704/18751/16190/12721/16783/320714/17274/58994/11765/235442/1…	67	Cluster 2
positive regulation of nuclear-transcribed mRNA catabolic process, deadenylation-dependent decay	0.00044921	18/23328	22057/12192/18458/239528/12193/12227/22695/244551	8	Cluster 2
neuron apoptotic process	0.00044941	298/23328	14360/56484/216150/16971/20302/11799/112407/72183/21809/19141/17260/16392/19229/223649/11820/20655/14289/15516/13653/14815/56708/16452/208727/12043/16153/12227/17970/56086/16176/12048/78928/12608/64138/50754/17210/99526/13841/16476/12540/68943/20817/66437/21937/26362/112406/11652/14751/109689/12721/14082/12367/21672/14629/14775	54	Cluster 2
regulation of cation transmembrane transport	0.000456819	361/23328	432442/14360/100503659/17846/19052/22318/50932/12295/16416/26941/30955/22160/238161/68020/69635/93692/17260/19229/105722/223864/75785/13490/11820/15980/30948/13367/11555/246317/66395/13167/19735/98660/19165/12298/18803/16497/59020/19260/108058/17096/320790/545622/20530/18578/20544/68943/16498/109552/66383/381812/21803/18301/56188/17178/233571/20866/18704/12721/66894/13057/16412/69106/20271	63	Cluster 2
cellular component disassembly	0.000484218	383/23328	171580/74392/17997/56193/20742/15944/20787/72349/52639/68572/66840/21809/14026/17755/13421/271221/18826/17869/11827/65970/106583/12305/12266/78798/77057/225115/11555/329015/27360/26921/226519/269254/227753/269275/13482/53619/50754/16800/73804/93760/68943/12345/230895/66169/66993/22388/231580/66437/70381/22320/12332/232227/320502/194401/57436/13860/12611/78610/320878/19704/13423/234695/23871/50875…	66	Cluster 2
protein import into nucleus	0.000489367	165/23328	22433/19058/19052/16211/16480/20848/445007/18035/11651/20963/18708/18753/66725/15163/26416/12575/15516/66306/16452/69482/56488/18769/16905/56417/19260/230738/16543/21937/21803/29810/77938/66069/18854/15587	34	Cluster 2
regulation of T cell mediated immunity	0.000511379	97/23328	53331/74048/105352/14964/110558/15042/15040/17131/214855/19264/15064/22030/13482/22034/16176/21938/15289/19294/12520/14082/257632/213208/12772	23	Cluster 2
sulfur compound metabolic process	0.000517189	279/23328	18605/212898/171580/53374/14598/23887/625249/14431/58250/13179/14778/18618/14104/71147/105663/14042/22117/20683/12846/20655/55951/15531/225884/433256/14859/15926/18024/68738/72043/15360/236539/229709/23971/329910/15356/22022/66383/54486/13666/56615/269941/67800/320878/233781/20216/20887/234356/76775/13479/14629/14775	51	Cluster 2
positive regulation of cardiac muscle cell proliferation	0.000517294	27/23328	14632/21385/17260/26416/18712/18128/19664/21814/14183/14182	10	Cluster 2
regulation of peptide secretion	0.00054388	406/23328	215999/19073/19205/59090/16971/22433/268373/13649/20787/380714/360013/217166/217344/11799/74370/21809/20963/93692/16392/12143/19219/223775/13490/17470/22350/67267/15040/12475/16149/12894/56708/12015/16452/21416/26921/93691/16153/12490/209630/22030/269275/22259/22034/16176/20779/56205/20501/17096/320790/14191/192185/109552/12494/21899/19712/75387/170756/19353/22320/16534/21803/14751/22260/269951/1…	69	Cluster 2
positive regulation of epithelial to mesenchymal transition	0.000571982	47/23328	12006/22160/21809/16392/21416/18128/16176/53378/384009/21803/21804/80288/17127/21813	14	Cluster 2
low-density lipoprotein particle clearance	0.000616351	23/23328	56530/17846/16549/13660/100017/67800/12988/12306/15450	9	Cluster 2
cell cycle phase transition	0.000617203	415/23328	71733/12696/21423/27375/56371/17246/14632/12323/13649/72290/54394/83560/23834/11799/74370/194655/15902/19363/12192/74335/11651/56696/26914/218793/19186/68501/22195/11820/12013/60364/18763/12575/11629/12445/50758/116871/12193/16906/67655/18018/227292/387219/12043/19264/18514/59126/12298/71878/56190/108058/27354/16600/108911/18647/66993/330177/231803/24100/13860/21803/12144/233805/67278/69957/19704…	70	Cluster 2
positive regulation of antigen processing and presentation	0.000627798	11/23328	12775/14961/16149/18173/107607/257632	6	Cluster 2
cellular response to nitric oxide	0.000627798	11/23328	12928/12633/22030/56458/11826/12927	6	Cluster 2
carbohydrate catabolic process	0.000663023	142/23328	16969/14667/20185/20848/56421/212032/17869/56490/11820/18010/12015/225913/208727/71884/110078/74245/14430/74246/108099/19046/54403/12492/17425/15289/14751/56312/11674/12398/73744/18746	30	Cluster 2
trabecula morphogenesis	0.00067227	53/23328	216161/20354/17702/77446/20662/14119/18018/18128/228788/13609/320790/63958/19664/21814/235611	15	Cluster 2
collagen metabolic process	0.000680103	111/23328	74048/19152/58223/216725/118453/17534/30951/21809/18753/17387/13030/223864/209039/81877/14718/15901/11490/16194/22417/21814/21803/18624/12406/58994/16412	25	Cluster 2
positive regulation of secretion by cell	0.000691219	388/23328	215999/16414/19205/16971/22433/268373/13649/380714/360013/26399/70450/56745/21809/94245/20963/93692/16392/16854/12143/19219/12394/22350/15040/12475/14815/17919/56708/110355/12015/16452/21416/12912/16153/98256/12490/209630/16176/12048/20779/20971/11542/53378/19204/14191/68943/192185/109552/12494/19353/22320/19349/16534/21803/14751/22260/109689/18442/16190/16783/11502/14182/58994/11765/55991/235442…	66	Cluster 2
regulation of biomineralization	0.000694245	99/23328	18605/19073/67972/237928/22160/17260/19229/105722/106522/14119/11555/16998/18128/12608/13609/22417/140780/94111/231633/21803/73835/17127/12768	23	Cluster 2
cellular response to lipoprotein particle stimulus	0.000722525	28/23328	16414/11651/20963/106759/18145/21899/12527/12520/58994/16412	10	Cluster 2
negative regulation of anoikis	0.000723789	15/23328	16402/12043/18128/12048/20779/17210/16412	7	Cluster 2
response to endoplasmic reticulum stress	0.000748788	249/23328	56709/22433/18858/217069/18708/80795/12759/68889/75841/66725/22230/74143/224109/11820/19255/52231/12043/108954/226641/11910/69601/18024/22259/14950/12048/12608/19246/56491/76299/16476/50762/230903/63958/67604/13666/16438/14792/22260/17872/66333/56312/12367/64209/12363/18854/214424	46	Cluster 2
morphogenesis of a branching epithelium	0.00075927	222/23328	19058/14674/14784/12702/17702/17387/17869/104156/18763/12305/14164/18018/12043/12767/16153/18514/18128/20181/20779/21817/58231/17979/64138/16776/12977/14595/29876/22417/13836/20346/19303/17295/18844/67784/21803/14183/14182/18021/18854/14155/13036/21813	42	Cluster 2
regulation of neuron apoptotic process	0.000775405	270/23328	14360/56484/216150/16971/20302/11799/112407/72183/21809/19141/17260/16392/19229/223649/11820/20655/14289/15516/13653/14815/56708/16452/208727/12043/16153/12227/17970/56086/16176/12048/12608/64138/50754/17210/13841/16476/12540/68943/20817/66437/21937/26362/112406/14751/109689/12721/12367/21672/14629	49	Cluster 2
regeneration	0.000803899	150/23328	14632/16971/18081/18792/239167/57784/223255/26416/12575/16452/26921/12633/14369/12043/326622/72043/12608/76893/77578/16600/16476/21682/16438/29862/12527/21803/233781/101490/12520/18746/14775	31	Cluster 2
heterotypic cell-cell adhesion	0.000833326	54/23328	21929/16414/23939/16480/16416/16421/16402/17470/17196/16153/19264/16176/12481/16600/16412	15	Cluster 2
regulation of alcohol biosynthetic process	0.000833326	54/23328	56193/20787/19229/20655/14164/18106/16176/18033/19204/22417/100198/19712/14792/233571/18799	15	Cluster 2
establishment of protein localization to extracellular region	0.000871629	471/23328	215999/19156/19073/19205/59090/432486/16971/22433/268373/13649/56193/20787/380714/360013/217166/19285/217344/11799/74370/338320/21809/17101/20963/93692/16392/12143/19219/223775/13490/17470/22350/67267/15040/12475/12894/12015/16452/21416/26921/93691/16153/100039795/12490/209630/22030/269275/22259/22034/16176/20779/18803/56205/20501/17096/14191/192185/109552/12494/21899/19712/75387/170756/19353/223…	77	Cluster 2
response to interferon-alpha	0.000886405	24/23328	21822/17869/15976/15959/15951/56417/26362/80876/66141	9	Cluster 2
aging	0.000891886	251/23328	56484/56371/77976/387251/102465224/100628625/18858/17428/387141/21385/26406/14784/15902/59027/22160/11651/328365/18753/110265/106052/68501/387245/66725/74143/11820/20655/26416/12575/723889/15925/18569/22592/16331/12043/228913/16905/20416/99890/18507/723848/12571/232685/66090/387216/18854/15587	46	Cluster 2
negative regulation of transmembrane transport	0.000921503	132/23328	18605/100503659/17846/19052/26941/22160/11651/26385/17869/13490/104215/30948/110355/19735/98660/16176/16592/16497/80281/108058/109552/66383/58799/21803/11652/18704/18751/69106	28	Cluster 2
face development	0.00092256	60/23328	20397/71371/74392/19401/21809/22682/21416/320790/20481/13445/110157/21803/20130/78892/77087/215418	16	Cluster 2
mitochondrial transmembrane transport	0.000929356	83/23328	215999/71679/76137/66148/22117/74143/55951/67681/94280/94281/12859/19165/70556/66169/170756/53333/22228/68267/21856/67952	20	Cluster 2
cellular ketone metabolic process	0.000959277	211/23328	20787/20185/59045/217166/22160/11651/20540/28200/12846/13653/16149/12894/433256/67876/394436/13167/98256/67426/22259/16176/74450/16592/22417/100198/108099/231070/19712/71883/75387/320717/20602/13666/11813/11652/22260/67800/11674/15446/72054/56857	40	Cluster 2
response to steroid hormone	0.00098191	218/23328	16969/20185/387140/18673/94186/12192/21809/18708/16392/328365/93686/67488/22195/224829/12193/18145/14815/16601/16452/15926/12043/16153/98660/20181/22259/20779/17979/11928/93760/19712/20602/15289/11826/19060/21803/22695/75547/20887/67278/11502/59035	41	Cluster 2
respiratory tube development	0.00100199	225/23328	14632/319939/19058/14172/216725/20692/22032/21809/17387/20683/15205/77446/17158/106522/13819/14164/16998/50785/12912/19165/18128/20687/15901/64138/16776/50754/99683/74178/12540/19664/20602/13047/15289/108655/71722/22121/14183/14182/16598/58994/13036/21813	42	Cluster 2
cellular response to abiotic stimulus	0.00100254	294/23328	20869/17246/114230/24086/14784/11852/12192/22632/11651/12925/193385/27015/18708/106052/19219/11827/70238/26416/12575/16210/13653/12015/14718/226594/16456/98660/171543/12048/735287/100526525/50754/11928/60599/20544/19712/100604/231549/74096/11461/19353/387223/11826/19698/11652/18971/17364/12144/207728/29810/12367/234839/15587	52	Cluster 2
cellular response to environmental stimulus	0.00100254	294/23328	20869/17246/114230/24086/14784/11852/12192/22632/11651/12925/193385/27015/18708/106052/19219/11827/70238/26416/12575/16210/13653/12015/14718/226594/16456/98660/171543/12048/735287/100526525/50754/11928/60599/20544/19712/100604/231549/74096/11461/19353/387223/11826/19698/11652/18971/17364/12144/207728/29810/12367/234839/15587	52	Cluster 2
receptor metabolic process	0.00105392	212/23328	16414/18717/213326/56530/19058/71770/207742/217166/16416/14784/19141/94245/20963/338368/13490/11820/22350/106572/110355/12333/16452/67979/16153/19165/22259/99371/19246/54673/53378/100017/232227/12527/21803/78610/109689/69710/101490/12520/16412/12306	40	Cluster 2
cell aging	0.00106967	159/23328	56371/77976/387251/102465224/100628625/17428/387141/21385/26406/15902/59027/22160/328365/18753/68501/387245/74143/20655/26416/12575/723889/15925/18569/12043/228913/16905/99890/723848/12571/66090/387216/18854	32	Cluster 2
mammary gland epithelium development	0.00107296	78/23328	15902/68750/17702/104156/12305/14815/16452/20779/17979/12608/12977/22417/13836/21803/14183/54006/69047/18854/14775	19	Cluster 2
response to interleukin-1	0.00108891	96/23328	20302/217166/22632/16423/11820/13653/208727/69601/22034/16176/19261/20779/12608/58203/18033/230738/108960/19704/73945/213435/108153/15587	22	Cluster 2
negative regulation of response to endoplasmic reticulum stress	0.00112824	50/23328	22433/12759/68889/66725/74143/108954/22259/12048/19246/14792/22260/17872/66333/64209	14	Cluster 2
semaphorin-plexin signaling pathway involved in axon guidance	0.00113377	12/23328	54712/20346/18844/67784/20350/235611	6	Cluster 2
myelin maintenance	0.00115974	16/23328	11651/12759/20655/225608/225908/12767/11652	7	Cluster 2
lamellipodium morphogenesis	0.00115974	16/23328	68750/23789/11308/20779/67220/242687/23790	7	Cluster 2
developmental growth involved in morphogenesis	0.00116988	275/23328	20869/16971/14025/76884/76901/21385/11858/20354/17755/218877/57784/14042/11820/12305/15516/20359/16210/14164/17919/396184/319740/20353/74117/12767/18128/56177/24136/214585/214968/54338/20351/20360/12977/13609/54673/13841/20346/23945/18844/21803/20352/29875/13690/14183/244667/16412/20347/20350/21813	49	Cluster 2
calcium ion transmembrane transport	0.00117208	282/23328	14360/215999/100503659/67972/19052/12295/16416/30955/238161/76137/19229/105722/223864/74143/13490/18763/30948/13367/11555/66395/171382/13167/12292/19264/98660/19165/227731/12298/18803/19260/108058/17096/320790/18578/20544/109552/170756/252972/11938/18438/16438/381812/21803/233571/20866/12721/69047/13057/55991/108837	50	Cluster 2
fibroblast proliferation	0.00120524	109/23328	13649/78912/23834/16416/328365/106052/17869/12575/16149/110355/14319/12912/69601/60599/27354/16476/20481/12571/14284/11826/21803/56312/18854/12306	24	Cluster 2
organophosphate ester transport	0.00123539	103/23328	237542/70310/71795/67283/18753/20524/105722/17250/73836/18739/13167/228983/11304/70556/11980/12492/56305/19679/11813/16534/11982/56857/18828	23	Cluster 2
cellular response to vascular endothelial growth factor stimulus	0.00125464	56/23328	52014/13179/22433/17913/11651/13655/19245/15370/26416/22436/240185/17164/18128/69601/260299	15	Cluster 2
fatty acid derivative metabolic process	0.00126393	154/23328	14598/23887/625249/67452/20963/56448/193742/13078/16149/76267/269060/226143/433256/13849/19224/16176/19223/16592/15360/15356/17969/11690/54486/23945/21937/74134/67800/15446/72054/13479/14775	31	Cluster 2
regulation of cytokine production involved in immune response	0.00127455	85/23328	74048/104721/21809/26416/15040/106759/16149/17131/67116/214855/16153/22030/22034/16176/21938/230979/21803/12520/257632/12772	20	Cluster 2
skeletal muscle fiber development	0.0012996	40/23328	18858/15184/193385/57784/208727/12043/12292/20481/12390/320502/18021/14775	12	Cluster 2
face morphogenesis	0.0012996	40/23328	20397/71371/74392/21809/21416/20481/13445/21803/20130/78892/77087/215418	12	Cluster 2
negative regulation of hydrolase activity	0.00133427	405/23328	171580/17246/69556/216795/67338/192197/217124/18613/11799/21858/19878/207965/170721/11651/20708/20706/20354/218699/213053/380916/223254/223701/66725/15370/223989/11820/12954/30948/110355/12633/98402/20725/107895/19735/16456/226744/241289/110854/69601/13010/20779/71994/16600/20111/108911/69871/11826/214899/232947/18793/11652/14751/22116/68845/17872/12406/109689/13716/64209/67866/13479/11797/11796/…	67	Cluster 2
T-helper 17 type immune response	0.00134358	35/23328	18673/20848/16364/80859/17131/214855/22724/16194/230738/21803/723840	11	Cluster 2
regulation of amyloid-beta formation	0.00134358	35/23328	260302/19878/68581/12759/27373/20683/11820/30948/56177/212167/12367	11	Cluster 2
regulation of transmembrane transporter activity	0.00137005	270/23328	432442/100503659/19052/22318/50932/12295/26941/22160/238161/68020/26385/69635/93692/17260/19229/223864/75785/13490/11820/15980/18712/11555/246317/66395/12043/98660/12298/18803/16497/59020/229709/108058/545622/18578/19204/20544/68943/109552/11461/381812/18301/56188/17178/233571/20866/66894/16412/69106	48	Cluster 2
icosanoid metabolic process	0.00138791	129/23328	14598/23887/625249/67452/20963/56448/193742/13078/16149/76267/269060/226143/13849/19224/16176/19223/16592/17969/11690/54486/23945/21937/74134/15446/72054/13479/14775	27	Cluster 2
organophosphate catabolic process	0.00138791	129/23328	18605/57319/15254/76025/67452/18753/213484/20975/193742/18797/12495/15926/17970/211429/76192/18803/241850/18805/17969/66857/11813/207728/101490/212111/234515/58994/15450	27	Cluster 2
regulation of mitochondrion organization	0.0014119	142/23328	215999/13179/20787/70310/70435/11651/239555/66725/74143/22654/214952/12015/171543/50754/16905/99890/54673/67013/68943/230895/66169/75387/29816/66437/18793/207728/29810/14629/14775	29	Cluster 2
protein targeting	0.00148345	271/23328	56535/14360/11776/432486/15525/20787/17913/12295/20973/71164/56794/66148/22631/27008/20972/66725/239766/71446/66384/70827/74117/67437/50754/59020/11426/503610/68943/230895/66169/12492/75387/330192/17969/66437/19349/74043/74741/53333/11652/66333/29810/21856/102193/67952/18854/235442/20818/67095	48	Cluster 2
platelet morphogenesis	0.00152266	21/23328	109711/17260/17886/29813/17150/22388/22761/235627	8	Cluster 2
glutathione metabolic process	0.00152477	57/23328	14598/23887/625249/14778/20655/225884/14859/15926/18024/54486/13666/56615/13479/14629/14775	15	Cluster 2
vascular process in circulatory system	0.00168198	224/23328	110279/27375/67972/13649/109934/19878/11651/15466/14528/13618/14042/19245/20655/14815/11555/110355/12333/21873/11475/27360/19735/98660/19224/19271/16592/20416/19204/12494/21814/18438/23945/15465/21803/18442/207728/17540/213435/58994/17130/14629/14775	41	Cluster 2
positive regulation of glucose transmembrane transport	0.00170809	52/23328	237542/11651/18753/26416/12266/104215/11636/18024/17295/58887/68465/74741/11652/17258	14	Cluster 2
peptide catabolic process	0.00171222	26/23328	14598/23887/54381/240028/74574/15925/16790/13479/13036	9	Cluster 2
positive regulation of gene silencing by miRNA	0.00171222	26/23328	13649/20848/80913/16475/239528/18033/21803/22695/29806	9	Cluster 2
proteasomal protein catabolic process	1.21734e-46	470/23328	268291/56709/22213/216150/56371/50721/22027/17246/13198/67588/193670/22433/67245/17846/103573/103554/103583/26420/66089/22210/21402/108660/22187/18858/52892/216869/19175/116891/67128/20316/21927/67338/76892/217069/20747/18023/71240/26446/72194/217166/19192/72053/217232/24086/67163/19184/66997/70382/104318/217410/108089/27362/26443/70611/66244/19167/19164/68497/20338/110616/26931/11651/19166/21821…	286	Cluster 3
mRNA processing	1.19673e-40	462/23328	66125/71713/67332/110532/19205/12696/70248/20222/66094/70312/432508/103135/103284/21379/216578/71701/18148/72290/59013/268420/66874/192159/276919/20926/66983/20922/110809/69131/192160/20624/78943/107817/20382/192170/21681/66055/66603/18949/328110/12192/20384/67039/51786/18789/69562/19134/72935/15387/214290/56541/210106/68675/100715/218543/238831/67288/66231/70601/211948/16854/15381/56335/56215/54…	272	Cluster 3
regulation of chromosome organization	4.2177e-40	369/23328	67141/17863/11793/52463/20587/50721/93765/12461/74522/22433/12464/70385/30939/22210/19360/216805/20185/68964/20877/20926/22680/217127/246198/56208/12189/217232/24086/12006/15081/22378/320817/209334/14245/217449/17420/56531/81703/73086/68149/56702/14957/50708/16468/18676/18193/26914/105377/108138/23894/218850/30877/26430/218914/218973/15381/28113/75339/239122/72400/71175/12465/19357/70472/17869/14…	230	Cluster 3
mitotic cell cycle phase transition	1.87048e-36	376/23328	67141/16798/237256/17863/12534/15468/21423/216190/237459/12905/52679/17246/52468/12567/12566/15574/70385/12450/72290/68964/20877/14841/216965/54394/22680/66983/53892/72508/19192/12189/217232/74370/209334/50496/11491/15902/17420/15512/19363/12192/12313/11651/16323/20677/13557/19766/15904/66197/218294/20620/218630/70601/72993/11792/19188/50523/72400/105513/328440/66214/27401/19357/105837/30840/1147…	227	Cluster 3
histone modification	9.17661e-35	448/23328	17863/15182/11793/52463/108829/20587/15468/17192/21423/208266/50721/103136/93765/64050/14479/116848/12566/22433/76901/22210/21402/216805/20185/94092/20877/18626/216850/14841/20926/52615/217127/18673/246198/14055/12189/217218/76719/22378/72344/14245/52592/238247/71952/238317/81703/73086/68149/22367/217864/14957/50708/16364/16468/18676/18193/26914/108143/54169/18753/104416/26430/239122/71175/223527…	255	Cluster 3
establishment of protein localization to organelle	6.69777e-34	426/23328	56535/140740/70297/19386/15275/12534/30055/18717/216190/432486/12461/103468/13198/71673/22433/20335/19058/12464/72129/15525/216853/12514/19069/103737/71770/11640/16211/19014/12189/17762/16647/217337/15239/19325/24067/18035/30056/53612/19164/18222/64113/15519/11651/13557/218210/20963/26914/218441/11774/238799/18708/218544/72993/18753/69019/27057/69089/14180/71844/16648/12177/70572/71175/12465/2263…	244	Cluster 3
positive regulation of cellular protein localization	4.79341e-33	317/23328	13822/14360/20224/12534/11735/27403/20869/216274/12461/17246/16971/22433/17846/12464/68585/20742/18148/18412/22318/216853/216856/17913/22627/19376/192197/217124/16400/217127/13866/66612/12189/17762/19878/16413/217449/11845/19042/19164/15519/11651/83924/15387/218333/18708/18753/30877/16854/57258/72400/70572/71175/12465/66914/105844/328572/223864/51812/26413/13383/22042/209200/15163/56637/12469/223…	195	Cluster 3
Golgi vesicle transport	1.42888e-32	268/23328	54198/94221/70297/20224/11735/104303/71673/56418/103694/19324/245944/17846/20742/66050/77371/11840/22318/54189/11736/360013/19376/18195/16834/19325/71169/217449/238123/217517/78232/338320/53612/68581/66482/16553/76895/66890/67511/18570/218811/11843/105504/11766/338337/66629/106039/66251/66725/11842/56447/66994/317717/21787/30960/106572/210148/106522/213760/75964/67180/225471/67804/225651/66191/50…	172	Cluster 3
autophagy	4.67459e-32	425/23328	140742/56484/11793/94221/641340/20869/71712/13179/56480/117150/13198/67588/193670/74302/22433/19324/17168/18412/22333/54396/56631/216805/237782/29869/18858/56486/66048/192652/75909/67300/170749/108083/66612/11975/56208/353047/17762/72344/74370/66840/59027/15251/19164/20773/11651/56048/83924/19720/72739/19336/11881/20620/11750/100504663/74140/21821/210376/12177/271221/223453/67154/12257/170787/118…	240	Cluster 3
process utilizing autophagic mechanism	4.67459e-32	425/23328	140742/56484/11793/94221/641340/20869/71712/13179/56480/117150/13198/67588/193670/74302/22433/19324/17168/18412/22333/54396/56631/216805/237782/29869/18858/56486/66048/192652/75909/67300/170749/108083/66612/11975/56208/353047/17762/72344/74370/66840/59027/15251/19164/20773/11651/56048/83924/19720/72739/19336/11881/20620/11750/100504663/74140/21821/210376/12177/271221/223453/67154/12257/170787/118…	240	Cluster 3
positive regulation of catabolic process	1.1702e-30	463/23328	237256/268291/140742/56484/11793/14609/74048/338359/17319/20610/20869/237400/56371/50721/13179/17246/56480/117150/13198/16971/67588/193670/279766/22433/71701/26420/69125/54396/216805/237782/29869/21944/216963/76892/71240/108083/66612/56208/18195/11818/104318/217410/19878/108089/15251/12192/19164/68497/20773/110616/15519/11651/19720/218203/218215/67269/210992/71816/20620/22418/18753/26419/56335/19…	253	Cluster 3
mitochondrion organization	5.2537e-30	481/23328	215798/12484/11793/215999/338359/21780/66043/75406/30055/544717/13179/67588/66152/71701/26420/18412/22333/15525/20520/75530/216805/21975/216821/52892/56486/216869/327959/74148/192652/16882/66196/18952/18673/12799/56208/17762/70207/66840/14245/30056/15251/66272/72113/64113/15519/30954/11651/67269/407785/11774/26401/17993/100504663/18950/69089/12050/12177/66629/22631/66218/17869/223601/106025/32857…	259	Cluster 3
protein localization to nucleus	2.54556e-29	293/23328	14360/19386/12534/20610/27403/20869/216190/237542/17246/103468/18016/22433/19058/103573/18148/21402/216805/216853/19069/22627/11640/217127/16211/19014/66612/12189/16647/18035/319565/19164/15519/11651/13557/218210/20963/238799/18708/72993/18753/14180/71844/16648/72400/70572/105844/328572/19387/18141/66725/106042/51812/26413/22042/209200/16646/15163/56637/11820/338467/12575/76936/12488/15516/63856/…	178	Cluster 3
negative regulation of cell cycle	3.28615e-29	451/23328	13982/67141/16798/237256/19272/12534/52696/17319/15468/20869/208266/56371/12952/12905/12226/52679/17246/52468/12567/13198/21853/18413/78926/15574/71701/18148/70385/12450/30939/16362/216810/18858/20877/18432/14841/216964/216965/216984/54394/22680/66983/270906/268465/12189/192231/71059/78943/26941/21858/11852/209334/15902/12192/21981/16323/193385/57441/20677/19766/26914/218294/28114/12380/57748/206…	245	Cluster 3
DNA repair	4.3486e-29	481/23328	268281/19714/77987/71567/208266/56371/50721/21665/93765/117599/21853/12566/75452/15574/60530/66713/17846/67030/103554/18148/30939/22210/19360/216853/216965/16882/19364/237911/268465/217127/12189/12006/170472/71885/20892/209334/104806/17420/268564/19363/97827/211064/104884/68149/22632/56196/78903/76251/218294/105377/108138/17686/57748/27015/23894/12572/113002583/71991/21974/56249/26430/218973/1154…	257	Cluster 3
nucleocytoplasmic transport	5.71216e-29	308/23328	19386/13654/12534/20054/216190/17931/432508/17246/103468/66118/22433/19058/103573/18148/268420/276770/19069/22627/20926/11640/16211/19014/12189/72149/16647/18035/66244/19042/19164/217827/15519/11651/13557/20238/218210/20963/51791/28114/238799/18708/66231/72993/18753/54196/57258/14180/71844/16648/65246/74213/70572/223527/223690/328572/19387/73826/18141/66725/106042/223864/26413/224092/16646/15163/…	184	Cluster 3
nuclear transport	5.71216e-29	308/23328	19386/13654/12534/20054/216190/17931/432508/17246/103468/66118/22433/19058/103573/18148/268420/276770/19069/22627/20926/11640/16211/19014/12189/72149/16647/18035/66244/19042/19164/217827/15519/11651/13557/20238/218210/20963/51791/28114/238799/18708/66231/72993/18753/54196/57258/14180/71844/16648/65246/74213/70572/223527/223690/328572/19387/73826/18141/66725/106042/223864/26413/224092/16646/15163/…	184	Cluster 3
regulation of translation	9.30788e-28	355/23328	66084/237256/56484/13688/19205/12696/237400/17347/13144/72068/12567/18813/78428/66118/67579/18148/104625/69125/18626/276770/72508/13866/14786/192160/19401/70207/67671/192170/19878/66244/13665/12192/217715/211064/217869/11651/217980/20677/75420/56541/218506/218693/105638/74480/11727/56335/68966/19229/100037258/15473/68036/16341/55944/213988/328572/73826/140570/21357/68015/14852/26413/224045/208643…	202	Cluster 3
positive regulation of cellular catabolic process	1.19331e-27	396/23328	237256/268291/140742/56484/11793/338359/17319/20610/20869/237400/56371/50721/13179/17246/56480/117150/13198/16971/193670/22433/71701/26420/69125/54396/216805/237782/29869/216963/76892/71240/108083/66612/56208/11818/104318/217410/19878/108089/15251/12192/19164/20773/110616/15519/11651/19720/218215/67269/71816/20620/18753/26419/56335/19229/12177/13132/67154/15473/30945/18458/211770/17869/14904/2139…	219	Cluster 3
methylation	5.21091e-27	349/23328	73419/18537/17863/73681/15182/12142/52463/67332/20587/15468/208266/103136/72843/12226/216292/100504608/116848/22433/319822/20926/52615/217038/53892/246198/14055/12189/74319/104836/238247/328162/238505/14957/50708/16468/22017/18193/26914/380855/210009/28114/66254/67011/52535/56335/75339/239122/67302/68073/17869/214669/381022/75284/12914/70511/239706/14852/15547/12846/110599566/56637/68190/52575/10…	198	Cluster 3
negative regulation of phosphorylation	7.22014e-27	471/23328	215748/16798/18605/171580/74747/110532/59090/17873/70312/50721/103136/67603/73914/52468/216505/18016/22433/114716/18148/22210/15525/16362/216805/237782/23939/20185/18626/56310/216869/18472/19062/52615/217039/70834/18673/192231/71059/17762/19084/26941/67763/12702/208092/16413/19164/66787/11651/66505/19720/105352/56705/94245/20238/23882/51791/26914/72114/14063/15357/18260/238871/68045/211948/18753/…	248	Cluster 3
macromolecule methylation	1.25109e-26	297/23328	18537/17863/15182/52463/67332/20587/15468/208266/103136/12226/100504608/116848/22433/20926/52615/53892/246198/14055/12189/104836/238247/328162/238505/14957/50708/16468/18193/26914/380855/210009/28114/66254/67011/56335/75339/239122/67302/68073/17869/214669/381022/75284/12914/70511/239706/14852/56637/68190/52575/106338/66578/224440/224481/60532/213389/214917/21652/57773/20230/193796/66310/72722/721…	175	Cluster 3
regulation of protein catabolic process	2.09539e-26	395/23328	16798/268291/14360/54198/14609/20610/22213/56371/50721/17246/73914/16971/67588/193670/279766/22433/17846/103573/26420/22187/52892/21944/116891/76892/18673/18023/71240/72194/22123/19192/18195/24086/21858/208092/104318/217410/18263/108089/20115/19164/68497/110616/15519/11651/218203/218215/12328/67269/210992/15357/108143/71816/20620/14198/22418/26419/19188/19229/105689/13132/114128/30945/54375/21177…	216	Cluster 3
organophosphate biosynthetic process	2.41372e-26	427/23328	52014/56442/69718/28169/216134/66043/18717/11947/13139/56193/211347/14923/216805/212627/11541/18806/276846/56077/18103/18102/18604/11951/103711/104112/67763/74451/68671/20135/22169/13382/59027/328099/110095/108156/268566/110417/20773/12709/319554/75678/19210/210992/218442/15212/17434/208715/68263/11534/21881/18950/105501/16475/19229/380921/68646/68073/17869/11514/66445/12651/67942/11515/26413/130…	229	Cluster 3
regulation of cellular amide metabolic process	2.5342e-26	410/23328	66084/237256/15979/56484/13688/19205/27403/12696/237400/17347/13144/72068/12567/18813/78428/66118/67579/18148/104625/69125/18626/276770/72508/18604/13866/14786/66612/192160/19401/70207/67671/20698/192170/19878/66244/13665/12192/217715/68581/211064/217869/11651/217980/20677/75420/56541/218506/218693/18753/105638/74480/11727/56335/68966/19229/100037258/15473/68036/16341/55944/213988/328572/73826/14…	222	Cluster 3
regulation of protein stability	1.0182e-25	287/23328	21423/103425/50721/12461/17246/56351/18016/22433/17846/12464/68585/103583/18148/22210/54396/18643/192652/22680/20913/18673/217166/14824/72344/20115/64010/68339/15519/69237/20677/218203/12328/210009/66671/72114/108143/12572/18708/13135/210376/72400/338337/66897/67955/12465/67819/328572/66725/12914/83945/252870/13544/67657/12469/338467/50873/21454/71718/18712/54197/224727/14251/79263/15516/15183/83…	169	Cluster 3
negative regulation of protein phosphorylation	2.37058e-25	425/23328	215748/16798/18605/171580/74747/110532/17873/70312/103136/67603/73914/52468/18016/22433/114716/18148/22210/15525/16362/216805/237782/23939/20185/18626/56310/216869/18472/19062/52615/217039/70834/18673/192231/71059/19084/26941/12702/208092/16413/19164/66787/11651/66505/19720/105352/56705/94245/23882/51791/26914/72114/14063/15357/18260/238871/68045/18753/100504663/50523/13449/52023/24064/100037258/…	226	Cluster 3
establishment of organelle localization	3.72028e-25	382/23328	52906/14609/20224/20869/20054/69654/14533/56418/246177/66713/19324/103573/103583/18148/70385/22210/11840/11541/22187/18208/77579/83431/20877/18806/19069/67139/18472/17913/54141/66196/16211/56208/17762/26941/217325/70450/208092/16570/217449/56444/15251/319565/19164/68581/212073/13424/76205/17828/94245/16553/76895/20963/67511/67269/18570/11774/55946/26419/12143/72400/12934/105513/52023/24064/22631/…	208	Cluster 3
viral process	6.13693e-25	309/23328	54198/11793/20587/110532/12215/19205/59004/216238/74522/268373/19324/19360/94091/18643/19062/217069/18673/16647/208092/18453/19878/192119/12454/19720/19766/238722/21974/211948/218850/69019/75339/13030/66854/18458/17869/55944/16852/80287/328572/20683/21357/12914/83383/224020/67846/68942/50873/12648/22196/20815/21926/22670/15516/271457/30960/18145/225363/240255/67064/67655/110355/18563/23825/12631/…	177	Cluster 3
regulation of mitotic cell cycle phase transition	6.16293e-25	265/23328	67141/237256/12534/15468/21423/216190/12905/52679/17246/52468/12567/12566/15574/70385/12450/72290/68964/20877/14841/216965/22680/66983/19192/12189/217232/74370/209334/11491/15902/15512/19363/12192/11651/20677/19766/218294/70601/72993/11792/19188/72400/328440/66214/19357/105837/12914/83383/224023/12544/208643/11820/11504/67045/18763/12575/15937/79263/66591/12445/67052/116871/12193/13872/11789/5256…	158	Cluster 3
regulation of DNA metabolic process	8.52076e-25	379/23328	14609/52463/216156/50721/11783/93765/12461/117599/20852/56351/21853/12566/60530/66713/12464/18148/22210/19360/216805/68964/20877/216853/69583/216869/18643/20926/16882/217127/12189/12006/170472/11622/56531/68149/15519/11651/56702/14957/50708/78903/380855/431706/105377/108138/17686/113002583/71991/21974/18753/30877/26430/18950/15381/28113/75339/72400/19229/328440/13134/20024/12465/72107/17869/14958…	206	Cluster 3
endomembrane system organization	1.72096e-24	410/23328	54198/70297/19156/19073/28193/12534/11735/19205/27403/78670/26396/319277/104303/380664/19344/103694/19324/68585/20742/18412/77579/83431/18472/360013/68385/192197/75909/67300/19345/67163/26941/108100/104318/19325/217449/319565/56217/68581/22367/11651/52635/17101/94245/66890/67511/80289/11774/18753/105513/57784/72549/338337/66629/114128/22631/211401/13196/17886/23970/26874/66725/105722/668218/78885…	218	Cluster 3
peptidyl-lysine modification	2.06856e-24	364/23328	17863/15182/11793/13654/20587/20610/17192/21423/208266/59004/15353/102115/103136/64050/17246/100504608/116848/14533/14025/76901/216805/94092/18626/80886/20926/52615/217127/246198/14230/14055/12189/76719/22378/107817/12418/238247/104799/73086/14957/50708/20677/16364/16468/18193/26914/108143/54169/328365/30877/239122/68073/239510/328572/214669/223770/170787/69612/381022/51812/12914/74022/70511/6900…	199	Cluster 3
regulation of apoptotic signaling pathway	2.15061e-24	413/23328	72567/15182/14360/17319/59004/13144/11783/12905/17246/13198/18413/22433/60530/26420/216805/23939/22187/18858/21944/216869/17428/67338/72508/18952/20747/56208/19192/12189/26941/217356/18453/20115/217558/15251/19164/64113/30954/11651/66505/16323/19766/66143/15387/22334/18753/26419/16854/12050/22070/13132/83925/17869/223701/66725/110213/68015/83383/66449/106298/93734/74006/381038/224105/70186/56637/…	219	Cluster 3
regulation of intracellular transport	3.36266e-24	329/23328	14360/54198/52014/70297/20224/12534/11735/22213/20869/26396/216274/17931/216344/432508/17246/22433/17846/103573/11840/83431/22318/116891/19062/17913/22627/20926/54141/192197/11640/13866/12189/17762/16413/19042/19164/217827/13424/15519/218210/28114/218333/18708/18753/21924/26419/57258/71844/12177/18826/74213/70572/13132/68073/328572/19387/66725/223864/26413/381038/66061/15163/56637/22350/67045/214…	184	Cluster 3
intrinsic apoptotic signaling pathway	7.01968e-24	295/23328	26408/72567/15182/74747/17319/20869/59004/11783/17246/13198/22433/60530/216805/23939/22187/18432/18952/18604/20747/56208/12189/17762/78943/26941/18453/20115/217558/15251/81535/64113/66787/21981/12925/15387/57748/18708/14198/22334/80795/50527/18950/12050/22070/223255/52521/17869/11911/328572/66725/110213/68015/66626/106298/74006/381038/106389/56637/20655/50873/12575/224727/21926/15937/19765/17685/…	169	Cluster 3
regulation of protein modification by small protein conjugation or removal	8.47695e-24	240/23328	67141/70097/14360/11793/216080/59004/15353/56371/12952/93765/67245/17846/18148/26420/18412/21402/56310/216869/18230/18952/12189/20698/217410/20115/104806/19164/68149/15519/11651/69237/20677/12328/218294/18570/105171/71816/328365/30877/26419/72400/105689/76273/27401/105837/67819/211770/66914/12257/66725/106042/83945/74006/209200/208650/50873/224619/22196/13163/15516/106759/68767/18754/13653/15183/…	145	Cluster 3
regulation of binding	1.20756e-23	390/23328	15182/20610/208266/14797/21665/13198/16971/15525/20877/216869/12928/16859/18102/19401/217356/192170/16413/15902/13665/19164/12313/11651/69237/193385/16364/94245/18193/15387/56541/20620/22418/105638/26419/218914/72400/211286/13132/71175/16341/67819/17869/55944/17305/14958/328572/19013/66725/223864/110213/83383/50505/208643/66849/209200/56637/208650/11820/21844/50873/18763/12575/14251/15516/224860/…	208	Cluster 3
positive regulation of cell cycle	2.68486e-22	358/23328	67141/17684/12534/17319/21423/12905/52679/17246/12567/18148/72290/22210/20877/18432/18472/54141/216984/54394/72508/20913/19014/19401/20850/56208/12189/217232/20698/74370/209334/19878/11491/15902/17420/15512/110606/19363/19141/13424/11651/193385/20677/13614/66197/26914/218294/12380/105377/22418/11792/219103/328440/66214/71175/54375/19357/105837/17869/12914/83383/12544/208643/11820/11504/213389/187…	192	Cluster 3
DNA conformation change	1.25012e-21	242/23328	268281/22110/72480/77987/71567/338359/52463/12534/104248/17192/50721/53605/116848/74522/103554/18148/19360/382522/21975/14055/21429/170472/15081/17420/217827/192119/76044/319152/319186/319159/56702/319153/100041230/319161/69386/260423/14957/319151/319149/319156/68024/50708/319148/326619/18676/66336/26914/68675/23894/21974/54169/218850/218914/56215/75339/239122/71175/72960/14958/223828/17217/15260…	142	Cluster 3
cellular response to peptide	1.62531e-21	299/23328	20393/18605/14360/56484/14609/13688/216190/216233/67972/237542/17246/12567/216443/16971/20852/21853/12566/22433/211007/16362/83431/22318/19062/17913/12928/72508/20913/18604/192157/20850/14784/12702/19325/14245/19878/72183/12192/19164/22095/19141/11651/15387/18708/72993/18753/74551/210789/50933/14600/11514/19387/15370/209039/20683/12703/56637/11820/18607/20383/12445/18519/14158/106572/320209/19328…	166	Cluster 3
nucleobase-containing compound catabolic process	3.85216e-21	352/23328	237256/18605/338359/19205/12696/237400/66094/11783/71207/72068/103135/78428/21379/71701/18148/17308/104625/69125/103850/268420/276950/70439/192160/12799/12006/50773/76025/192170/71169/19878/19819/12192/217827/192119/75420/77134/214290/210106/28114/100715/238871/105083/14198/211948/74480/11792/18950/15381/56335/105446/71891/213484/14000/15473/18458/16341/387609/109075/14904/213988/66449/52502/1485…	187	Cluster 3
response to peptide	5.07717e-21	400/23328	20393/18605/14360/56484/14609/13688/13654/216190/12952/216233/67972/237542/17246/12567/216443/16971/20852/21853/12566/22433/211007/16362/11541/94092/83431/22318/18806/19062/17913/12928/72508/20913/18604/217127/192157/20850/14784/12702/19325/14245/19878/72183/18035/12192/20384/19164/217715/22095/19141/11651/15387/18708/59079/72993/18753/74551/210789/50933/14600/11514/66445/19387/19013/15370/209039…	206	Cluster 3
regulation of protein-containing complex assembly	5.15005e-21	438/23328	13982/16798/78808/20393/73910/12484/20224/103425/215449/71902/13494/13169/22778/56193/66713/20742/26420/216742/54396/11840/14248/18643/216877/327959/17913/237860/17762/19184/56699/14784/15081/217356/108100/108903/217449/11622/217517/328108/11845/18080/19042/14026/15519/19720/20963/218333/72948/105377/218397/57748/544963/26401/22334/18753/26419/67089/63985/16854/16475/75339/19229/18826/19219/78757…	221	Cluster 3
positive regulation of establishment of protein localization	9.14234e-21	364/23328	14360/14609/215999/20224/12534/11735/17319/12215/19205/216274/12461/17246/16971/22433/268373/17846/12464/77371/11840/77579/22318/216853/216856/17913/22627/360013/19376/192197/13866/12189/16413/11845/19042/15251/19164/15519/20677/20963/218333/14063/18708/19056/18753/11727/74551/219103/57258/12143/66214/70572/67041/19219/66629/12465/11514/66914/328572/223864/18642/74006/26413/15163/56637/28185/1182…	191	Cluster 3
protein import	1.84012e-20	217/23328	56535/19386/12534/216190/103468/22433/19058/72129/15525/19069/103737/11640/16211/19014/12189/16647/18035/19164/15519/11651/13557/218210/20963/238799/18708/72993/18753/14180/71844/16648/70572/328572/68653/18141/66725/106042/66449/26413/16646/15163/28185/11820/12575/76936/15516/66306/71983/15183/66810/17714/12631/16452/240614/15510/21854/226432/108989/641376/19298/52838/227720/18633/12953/228607/56…	129	Cluster 3
dephosphorylation	2.49341e-20	374/23328	19272/19205/20869/77976/22027/67603/17931/114774/52468/74302/56193/19058/104570/103583/79560/70419/192652/19062/22627/237860/53892/170749/11640/217124/50773/14226/19878/11431/11622/59032/19042/26932/81535/24000/74521/26931/105352/218294/17260/13003/69085/19012/19270/19056/27389/18753/219135/210376/71978/108912/19057/74213/268783/73062/209039/223989/66849/104015/51792/268930/21926/76497/15516/2177…	194	Cluster 3
negative regulation of transferase activity	3.26862e-20	260/23328	67141/16798/110532/59090/17873/67603/73914/216505/18016/114716/18148/237782/23939/19062/217039/66612/192231/71059/17762/19084/67763/208092/16413/20115/19164/66787/11651/19720/105352/94245/23882/51791/26914/15357/68045/18753/16475/50523/72400/24064/100037258/211770/66513/51812/83383/83945/13682/100502698/77446/209200/56637/208650/75296/50873/18607/106504/12575/18519/72836/14154/68767/56468/11789/2…	147	Cluster 3
phospholipid metabolic process	6.61338e-20	374/23328	103199/20598/52014/56442/28169/18717/216233/117150/13139/216505/74302/56193/11840/320207/18806/192652/19062/276846/66569/170749/56077/192157/108083/71795/12702/74451/68671/67452/81535/110417/20773/319554/17101/19210/210992/218442/15212/18708/19012/208715/66082/18753/100504663/105501/16475/219135/210376/19229/380921/268783/12651/12703/224020/13026/100502698/11820/104015/321007/68262/14755/19015/55…	193	Cluster 3
cellular nitrogen compound catabolic process	1.34452e-19	391/23328	237256/18605/338359/52463/19205/12696/237400/66094/11783/71207/72068/103135/78428/21379/71701/18148/17308/104625/69125/103850/268420/276950/70439/192160/12799/12006/50773/76025/192170/71169/19878/19819/12192/104776/217827/192119/75420/77134/214290/210106/28114/100715/238871/105083/14198/211948/74480/11792/18950/15381/56335/105446/71891/213484/14000/15473/18458/16341/387609/109075/14904/213988/664…	199	Cluster 3
myeloid cell differentiation	1.40265e-19	414/23328	17684/17863/237339/56484/14628/216161/17311/67588/78926/22778/17268/20185/18472/216984/18103/18102/217127/18023/19014/19401/20850/107817/15902/18035/238247/15251/12192/109711/19164/14281/217864/83924/16323/319159/100041230/319161/69386/319156/326619/16364/19766/66154/14057/17260/11774/14063/18708/16188/105446/19229/321019/13132/21847/211770/17869/93686/17886/223690/328572/57259/223770/18174/11479…	208	Cluster 3
response to endoplasmic reticulum stress	1.57796e-19	249/23328	26408/56709/641340/22213/22027/11783/13198/193670/22433/12330/18858/116891/20316/76892/217069/20747/18023/72053/67163/78943/18453/71853/27362/72736/13665/20338/110616/76577/18708/218544/80795/50527/67089/100037258/66435/70551/223455/67819/11911/328572/66725/110213/67118/64136/224045/208643/224109/56637/30940/11820/50873/77128/54197/12915/224727/14251/66530/59025/58801/19255/74126/225896/226144/26…	141	Cluster 3
chromatin remodeling	1.91517e-19	167/23328	17863/52463/21780/20587/17192/15353/50721/67933/67019/116848/74522/103554/18148/216848/216850/57376/14055/21429/83796/207165/15081/268564/71952/217827/192119/16468/18676/66336/68675/218850/56249/67772/75339/239122/328440/17869/223828/83797/66578/12648/13163/20230/18519/68047/193796/74355/14815/23942/67155/15201/212712/19231/381280/75605/108989/15078/64707/53893/14462/228536/68142/13436/109275/564…	105	Cluster 3
regulation of intracellular protein transport	3.96171e-19	232/23328	14360/54198/70297/20224/12534/11735/22213/216274/17246/22433/17846/103573/83431/22318/116891/19062/17913/22627/20926/192197/11640/13866/12189/16413/19042/19164/15519/28114/218333/18708/18753/57258/71844/12177/18826/70572/328572/19387/66725/223864/26413/381038/66061/15163/56637/67045/54194/15516/72322/68617/16573/73473/15183/66810/58801/72727/16452/240641/12021/76709/74117/226418/226422/108989/165…	133	Cluster 3
protein folding	4.03055e-19	155/23328	19386/56709/80294/22027/12461/56351/209586/268373/12464/268390/12330/12467/217012/56354/73635/14824/18453/108903/14226/15512/217737/15519/67475/70430/218544/67285/50527/100037258/12465/56612/68015/83945/66053/67838/110920/12469/21454/68816/14976/14998/15511/15516/72726/15526/17714/11632/67072/68833/15510/56812/104009/18637/19298/13418/52838/30934/30931/14828/67466/228005/66861/14827/12010/59030/1…	99	Cluster 3
heterocycle catabolic process	4.78193e-19	397/23328	237256/18605/338359/52463/19205/12696/237400/66094/11783/71207/72068/103135/78428/21379/71701/18148/17308/104625/69125/103850/268420/276950/70439/192160/12799/12006/50773/76025/192170/71169/19878/19819/12192/104776/217827/192119/75420/77134/214290/210106/28114/100715/238871/105083/14198/211948/74480/11792/18950/15381/56335/105446/71891/213484/14000/15473/18458/16341/387609/109075/14904/213988/664…	200	Cluster 3
DNA replication	1.41189e-18	244/23328	67141/19714/71567/12534/216156/52679/117599/21853/12566/18148/68964/21927/66983/16882/268465/217127/170472/20892/209334/20135/19819/104806/97827/69237/57441/78903/17686/27015/14198/26419/218914/218973/114741/328440/13134/72486/72107/72960/52864/83945/17217/12544/106344/110749/13560/193838/27221/320209/76781/225160/77805/19290/26447/69745/14156/226153/13006/21749/18393/54380/319651/226409/17219/98…	137	Cluster 3
regulation of hemopoiesis	1.88244e-18	424/23328	17863/56484/12484/12142/74048/17311/67588/78926/22433/22778/17268/16362/216742/216805/16859/216984/18103/18102/217127/19014/13866/19401/20850/15902/59032/18035/20663/15251/268564/12192/14281/192119/15519/217864/83924/16323/319159/100041230/319161/69386/319156/326619/20677/19766/20963/17260/11774/18708/328365/18950/56335/17387/19229/16197/14000/21847/211770/17869/93686/223690/57259/14375/74039/223…	209	Cluster 3
response to oxidative stress	2.20719e-18	409/23328	26408/19272/68031/211329/66521/15182/14360/140742/56484/19156/625249/50493/66414/114774/20852/22433/69922/71701/26420/11927/11671/23939/216850/18806/12928/18604/18023/17762/20698/18453/11852/15251/53618/13665/19164/14281/66787/11651/56349/238505/19766/212032/51791/26914/76251/71991/21974/80795/18753/26419/14528/11792/19173/19229/223255/52521/170719/11911/67130/66725/18174/20683/68015/15369/26413/…	203	Cluster 3
positive regulation of protein transport	2.2545e-18	348/23328	14360/14609/215999/20224/12534/11735/17319/12215/19205/216274/17246/16971/22433/268373/17846/77371/11840/77579/22318/216856/17913/22627/360013/19376/192197/13866/12189/16413/11845/19042/15251/19164/15519/20677/20963/218333/14063/18708/19056/18753/11727/74551/57258/12143/66214/70572/67041/19219/66629/11514/66914/328572/223864/18642/74006/26413/15163/56637/28185/11820/22350/50873/67045/77128/19015/…	179	Cluster 3
aromatic compound catabolic process	4.39452e-18	411/23328	237256/18605/338359/52463/19205/12696/237400/66094/11783/71207/72068/103135/78428/21379/71701/18148/17308/104625/69125/103850/268420/276950/70439/192160/12799/12006/50773/76025/192170/71169/19878/19819/12192/14874/217827/192119/75420/77134/214290/210106/28114/100715/238871/105083/14198/211948/74480/11792/18950/15381/56335/105446/71891/213484/14000/15473/18458/16341/387609/109075/14904/213988/6644…	203	Cluster 3
small GTPase mediated signal transduction	4.54379e-18	437/23328	73910/110279/13998/17311/215449/13169/68585/94176/72729/216805/18208/442801/76281/12928/216963/21927/16706/16400/16211/13866/11858/56699/14784/19157/21858/108100/20403/11852/19878/22630/238130/56784/11845/20663/217692/14744/68339/14569/56349/56044/140580/193385/30938/14063/59079/20620/71704/268739/219140/246710/13449/67168/24064/76108/105445/223435/223601/105841/72318/20401/223864/83945/224014/66…	213	Cluster 3
protein polyubiquitination	4.74451e-18	237/23328	70097/268281/68031/268291/103213/216080/22213/216150/93765/67588/67245/103583/76901/22210/21402/108660/56310/67128/71956/67338/20747/18023/12189/217232/108089/217558/68497/68149/19720/218215/71816/71991/268749/27401/223455/30945/106025/56438/17237/67118/70620/66053/70238/209200/224170/22129/50873/106014251/54197/50758/67664/52563/56550/56736/107035/83814/240518/74126/107260/28000/74493/66799/1202…	133	Cluster 3
RNA localization	7.57987e-18	182/23328	19386/20054/12461/432508/103468/66118/12464/103573/71701/18148/268420/216853/276770/19069/66874/17913/20926/110809/192160/17762/21681/12192/217827/22632/218210/76895/28114/12626/66231/54196/74213/223527/223642/22117/73826/15382/224092/19317/21454/67045/20383/54194/53817/14251/72322/76438/16549/225027/72416/225160/69241/73473/19290/70640/72124/53319/15242/59014/21749/55989/108989/13211/56009/51810…	109	Cluster 3
vesicle organization	1.09582e-17	275/23328	67141/53331/54198/20224/19073/19205/78670/319277/216238/19344/19324/18412/77371/11840/67826/55943/22318/11736/18472/360013/19376/74479/19345/20698/208092/20969/217517/53612/68581/17101/94245/16553/67511/18570/11774/218811/105513/271221/210789/66629/114128/66251/11773/68942/104015/17858/50873/12488/271457/30960/68767/16573/225326/20908/16952/84095/107338/53611/73122/74018/12912/18711/26554/12043/2…	148	Cluster 3
regulation of microtubule cytoskeleton organization	3.60571e-17	201/23328	20393/13494/78926/103573/18148/18472/216965/54141/67300/17762/108903/209334/19878/328108/18080/13424/193385/76895/72948/20620/26419/219103/219114/54375/56637/212514/208177/74201/68942/12449/18763/15511/18519/13640/78798/19877/212307/11789/28105/225523/67064/70799/52004/56327/13728/14544/16551/13518/74019/20479/76707/67886/108989/51810/18005/30839/227634/11350/228421/13589/75608/16328/66679/20873/…	116	Cluster 3
organic cyclic compound catabolic process	5.2624e-17	442/23328	237256/18605/338359/52463/19205/12696/237400/66094/11783/71207/72068/103135/78428/21379/71701/18148/17308/104625/69125/103850/268420/276950/70439/192160/12799/12006/50773/76025/192170/71169/19878/19819/12192/104776/14874/217827/192119/75420/77134/214290/210106/78925/28114/100715/238871/105083/14198/211948/74480/11792/18950/15381/56335/105446/71891/213484/14000/15473/18458/16341/387609/109075/1490…	212	Cluster 3
chromosome segregation	6.24898e-17	324/23328	67141/16798/52696/69654/66713/70385/30939/22210/21975/83431/20877/67139/14841/140859/54141/22680/237911/268465/16211/103733/56208/12189/217232/24086/12006/170472/208092/20892/209334/217449/104806/13424/76044/51791/26914/105377/21974/218914/219114/239122/72400/108912/105513/52023/71175/19357/72107/52864/50505/224023/15260/72117/212514/68942/66578/213389/67045/51792/193838/22196/20815/56399/54194/2…	166	Cluster 3
response to radiation	6.75264e-17	401/23328	20393/19272/20869/12696/12952/17246/15574/60530/18148/26420/22210/20877/18626/12189/24086/14784/11852/15902/15251/268564/13665/22632/11651/12925/56349/20238/51791/108138/27015/15357/18708/71991/320234/26419/18950/56335/71175/19355/14042/17869/66656/30840/328572/14375/12914/50505/70238/11820/15312/240057/12575/17691/50758/17685/17688/16210/13872/13653/14151/58801/26447/19045/19367/66704/19653/1969…	196	Cluster 3
cellular component disassembly	7.01736e-17	383/23328	108853/20393/171580/12484/11793/74747/12534/20587/11783/17997/73914/67588/78428/78926/56193/20742/18412/22333/54396/14248/237782/83431/276770/56486/18472/216965/57376/56208/18195/83796/66840/12632/11845/15251/15512/192119/22367/14026/16593/14063/320806/105083/100504663/56215/75339/12177/271221/18826/211253/17869/106025/20401/12257/19230/83797/66449/74374/14852/74006/381038/100502698/67846/67841/2…	189	Cluster 3
organelle fission	7.1185e-17	472/23328	13982/67141/215999/52696/56371/13179/69654/13494/18413/60530/66713/70385/30939/22210/216810/22187/83431/20877/67139/14841/54141/22680/19364/66196/237911/67300/268465/18023/16211/103733/56208/17762/217232/11430/20698/208092/20892/209334/14245/328108/104806/15512/76044/193385/13614/66197/26914/218294/105377/17686/11774/21974/218850/22418/218914/72400/105513/328440/66214/76789/52023/71175/19355/1935…	223	Cluster 3
nucleobase-containing compound transport	7.1792e-17	193/23328	14609/19386/20054/432508/103468/66118/103573/71701/18148/268420/276770/19069/66874/17913/20926/110809/110172/192160/17762/21681/12192/217827/19766/218210/76895/28114/12626/66231/54196/74213/223527/223642/22117/20524/73826/15382/224092/74102/19317/67045/20383/54194/53817/14251/72322/76438/16549/225027/72416/225160/69241/73473/19290/72124/13340/53319/15242/59014/108989/13211/56009/51810/226747/2277…	112	Cluster 3
regulation of viral process	1.19902e-16	201/23328	54198/20587/110532/12215/74522/268373/19360/94091/18643/19062/217069/18673/16647/18453/192119/12454/19720/238722/21974/211948/218850/75339/66854/18458/16852/80287/328572/20683/21357/12914/83383/67846/68942/50873/12648/20815/21926/22670/30960/240255/67655/18563/23825/12631/13194/93679/20846/12043/20479/12767/98415/13211/24014/109299/18128/13830/19182/27103/228607/67231/75608/20853/67778/66949/6773…	115	Cluster 3
protein targeting	1.29554e-16	271/23328	56535/14360/140740/70297/11735/30055/432486/17938/71673/20335/72129/15525/19062/17913/22627/103737/20913/13866/217337/15239/16413/22630/24067/30056/53612/15519/218441/11774/59079/218544/69019/27057/75965/12177/22631/68653/66725/66449/54128/381038/67775/28185/71446/224454/68617/66384/17714/11632/107305/271564/76055/53611/72265/170829/15510/76709/68818/252903/74117/21854/641376/19298/52838/66865/66…	144	Cluster 3
protein-DNA complex subunit organization	2.15495e-16	214/23328	13982/268281/22110/72480/104248/20587/67019/53605/71902/22778/103554/18148/382522/67139/20926/57376/19184/83796/207165/15081/20892/52504/21340/217449/11622/192119/319152/319186/319159/56702/319153/100041230/319161/69386/260423/14957/319151/319149/319156/68024/50708/319148/326619/66336/26914/544971/54169/67089/114741/68705/17869/14958/328572/83797/17217/12544/15260/66578/110749/213389/13163/14312/…	120	Cluster 3
generation of precursor metabolites and energy	2.68063e-16	400/23328	18605/74747/15275/12534/52637/17319/18641/66043/75406/50721/66414/56351/11947/12974/210582/14533/66152/18293/216558/17449/71701/22272/75530/216805/20185/13808/18432/74637/19062/217166/13056/70207/11430/13382/110095/15251/19164/78920/11651/56421/212032/407785/66945/12867/17993/18115/68263/211948/21881/69089/105651/20916/271221/67041/68073/66218/17869/66445/13350/328572/11429/19013/100126824/18642/…	194	Cluster 3
vacuole organization	6.64513e-16	174/23328	103199/11793/432486/117150/74302/19324/17168/54396/11840/237782/56486/13808/66048/19376/195040/75909/108083/56208/14824/66840/19164/17101/72739/11774/15212/100504663/21821/211286/114128/14042/223593/66725/68118/67846/67841/54197/17158/75964/225326/72512/76308/329015/209478/226265/12421/69668/18711/245860/66615/64143/226421/240752/98732/18718/68365/11432/228361/75608/19338/20333/54673/68053/73205/…	102	Cluster 3
regulation of GTPase activity	7.94714e-16	303/23328	110279/70719/13998/54712/66687/216445/103724/76795/192786/216805/83431/442801/13543/216869/76281/18472/12928/192197/13866/544817/207592/16413/217463/78232/217692/14744/76260/217869/56349/83924/18003/51791/218397/14063/544963/170625/22418/16475/19229/380916/210789/24064/105445/78757/13196/105782/20401/19387/223754/140570/77980/66725/223864/12929/13544/12053/56637/208650/21844/20655/56716/240057/17…	155	Cluster 3
ribonucleoprotein complex subunit organization	8.08811e-16	179/23328	67332/20054/20222/432508/56351/192159/276919/57837/110809/67671/50529/66603/328110/192119/15519/217869/16593/30946/108143/218629/27275/12181/55944/27367/20826/72193/21357/68193/224619/66978/20815/54127/27756/53817/15516/67242/16573/20641/69241/28000/13669/59014/81898/226419/214498/13211/67229/14007/98985/13046/20638/66877/67204/16418/68295/67996/66361/56758/74200/56417/53975/56195/229937/269523/1…	104	Cluster 3
negative regulation of catabolic process	9.2826e-16	311/23328	14360/54198/74747/22213/19205/12696/50721/73914/67588/237782/20185/52892/116891/70439/18673/56208/24086/12006/72344/21858/71169/20115/59027/19164/217827/192119/11651/72739/75420/12328/77134/210106/28114/100715/15357/108143/14198/15381/210376/105689/223453/114128/18458/54375/12257/19013/66725/66449/252870/74374/224023/208643/100502698/67846/30940/19317/224650/54197/224727/21926/15937/79263/15516/6…	158	Cluster 3
protein polymerization	2.1251e-15	293/23328	67141/16798/20393/73910/625249/67282/13494/13169/66713/20742/11840/14248/83431/18643/17913/237860/71956/103733/17762/56699/14784/108100/104318/108903/328108/11845/18080/14026/15519/19720/72948/218397/57748/544963/26401/22334/18753/26419/63985/219103/75339/19229/56419/76789/78757/211401/223593/223601/328580/19230/74006/13383/15163/17858/50873/56716/27361/14158/68767/260409/18754/225288/11789/13367…	150	Cluster 3
mitochondrial transport	2.42511e-15	200/23328	215999/216001/72320/66043/30055/11947/71701/15525/12799/27376/30056/19164/64113/15519/30954/380836/66154/76137/14057/69089/12050/12177/67712/68073/22631/66445/22117/69029/68653/66725/66449/93734/13358/381038/56637/28185/11957/55951/50873/214917/15937/16573/67453/17714/58801/69597/11946/11632/12015/94280/12859/15510/68115/66821/12043/21854/641376/19165/11949/52838/66865/71254/78830/30059/56428/665…	112	Cluster 3
spindle organization	2.72771e-15	179/23328	67141/18541/69654/13494/20185/20877/216848/54141/22680/67300/16211/103733/104318/328108/192119/13424/70430/193385/51791/72948/20620/218850/219072/219103/76789/52023/223593/16581/17886/328580/13383/212514/74201/68942/22350/51792/18763/15511/22154/19765/68767/67052/212307/15183/28105/225523/67064/70799/225745/66406/16319/16551/13006/20479/76707/12316/108989/51810/18005/110854/66617/68142/66296/5188…	103	Cluster 3
regulation of response to DNA damage stimulus	2.89564e-15	222/23328	73419/67141/72567/17319/59004/50721/12952/93765/17246/117599/21853/60530/114716/66713/18148/216853/217127/12189/17762/12006/170472/68149/78903/66143/15387/105377/108138/113002583/71991/21974/18753/26430/18950/22070/17869/170787/50505/70620/70238/209200/53817/15937/320209/74355/225160/58801/225888/19367/107260/72199/226151/14897/68428/226419/13211/18933/14194/11545/226830/50755/11350/107951/57438/…	121	Cluster 3
homeostasis of number of cells	3.48889e-15	330/23328	17684/17863/237339/56484/12484/14728/53374/110279/17319/17311/78926/22778/245944/20185/217127/15414/18023/19014/20850/14055/107817/11491/15902/11622/59032/20663/238247/15251/108156/12192/217864/30954/11651/16323/66154/14057/17260/11774/19056/20088/104416/21821/321019/16197/93686/223690/223770/18174/11479/20683/83945/106298/12053/15163/20655/13819/15526/14151/58801/19255/27060/54683/16952/16452/16…	164	Cluster 3
regulation of supramolecular fiber organization	5.13022e-15	370/23328	16798/20393/73910/15182/13144/13494/18016/78926/13169/11568/56193/66713/20742/11840/14248/442801/18643/19062/17913/237860/216965/17762/56699/14784/108100/11465/108903/19878/16413/12632/328108/11845/18080/19164/14744/76260/14026/19720/13614/17260/218397/57748/14063/544963/18708/26401/18753/26419/63985/75339/19229/20410/66214/19219/78757/211401/223593/223601/20401/328572/19230/223864/13383/224105/1…	179	Cluster 3
regulation of mitotic nuclear division	7.45198e-15	160/23328	13982/67141/13494/70385/30939/216810/20877/22680/18023/103733/56208/217232/20698/209334/193385/13614/26914/218294/105377/328440/66214/71175/19357/105837/224023/74201/68942/67045/15511/21926/66591/67052/11789/52563/67064/107047/70799/16973/67849/226026/240641/16551/226151/26554/20479/108989/51810/18005/30839/59126/108907/75608/12162/229776/13645/229841/68053/214444/100088/70012/12540/22629/21335/5…	94	Cluster 3
cellular response to oxidative stress	1.81695e-14	276/23328	26408/19272/68031/211329/66521/15182/14360/56484/19156/114774/20852/22433/69922/71701/26420/23939/216850/12928/18604/18023/17762/20698/18453/11852/15251/53618/13665/14281/66787/11651/56349/238505/19766/212032/76251/21974/18753/26419/14528/11792/223255/52521/170719/11911/66725/18174/68015/26413/104156/224344/11820/20655/50873/224617/11692/21926/14158/19765/13819/16210/170826/240442/12460/12631/196…	141	Cluster 3
cellular response to radiation	2.49441e-14	153/23328	19272/20869/17246/15574/60530/18148/26420/20877/24086/14784/11852/268564/13665/22632/12925/56349/27015/18708/56335/71175/19355/66656/328572/14375/12914/50505/70238/12575/16210/13653/26447/19367/13194/68539/76867/98415/13603/11545/208768/14462/72931/21353/65964/228140/56428/107986/27103/171543/19361/68142/18538/12048/109275/67738/50754/230709/99982/12371/19822/12753/13197/22591/19362/12444/170770/…	90	Cluster 3
cytokinesis	2.5762e-14	160/23328	103080/11735/52679/66713/20742/11840/216805/77579/20877/216846/216963/66196/18952/56208/53860/208092/11852/19878/16553/218294/20620/170625/11744/105513/57784/223593/17886/68942/20658/13163/68767/12211/18754/19877/225326/11789/19348/28105/67064/12631/16319/240641/74107/56350/211660/26554/18000/20479/74117/226747/56194/72008/108907/84092/12531/56431/12048/75608/20878/20873/229285/23922/11853/229776…	93	Cluster 3
chromatin assembly	2.94277e-14	151/23328	268281/22110/72480/52463/104248/17192/50721/53605/116848/74522/18148/382522/14055/21429/15081/217827/192119/319152/319186/319159/56702/319153/100041230/319161/69386/260423/14957/319151/319149/319156/68024/50708/319148/326619/18676/66336/26914/68675/54169/218850/75339/239122/14958/223828/15260/66578/110749/213389/13163/14312/27221/74355/67155/15201/381280/108989/69726/15078/56086/107435/228536/689…	89	Cluster 3
ribonucleoprotein complex assembly	3.02078e-14	172/23328	67332/20054/20222/432508/56351/192159/276919/57837/110809/67671/50529/66603/328110/192119/15519/217869/30946/108143/218629/27275/12181/55944/27367/20826/72193/21357/68193/224619/66978/20815/54127/27756/53817/15516/67242/20641/69241/28000/13669/59014/81898/214498/13211/67229/14007/98985/13046/20638/66877/67204/16418/68295/67996/56758/74200/56417/53975/56195/229937/101739/75062/214150/236511/14105/…	98	Cluster 3
protein-DNA complex assembly	5.94588e-14	171/23328	13982/268281/22110/72480/104248/53605/71902/22778/18148/382522/67139/19184/15081/20892/52504/21340/217449/11622/192119/319152/319186/319159/56702/319153/100041230/319161/69386/260423/14957/319151/319149/319156/68024/50708/319148/326619/66336/26914/544971/54169/67089/68705/14958/328572/17217/12544/15260/66578/110749/13163/14312/27221/24074/21413/67155/15201/21749/12912/381280/17219/69726/15078/560…	97	Cluster 3
actin filament organization	1.42339e-13	437/23328	16798/73910/17118/171580/215999/22027/67282/114774/18016/78926/13169/246177/56193/66713/20742/11840/14248/77579/442801/18643/19062/17913/237860/21927/66196/217124/11858/56699/14784/108100/11465/11852/19878/16413/12632/11845/109711/14744/76260/14026/140580/19720/18003/218397/57748/14063/544963/18708/26401/18753/63985/75339/19229/246710/20410/18826/66214/56419/19219/78757/211401/223593/223601/20401…	200	Cluster 3
nuclear chromosome segregation	1.84352e-13	262/23328	67141/16798/52696/69654/66713/70385/30939/22210/20877/67139/14841/54141/22680/237911/268465/16211/103733/56208/217232/12006/208092/20892/209334/217449/104806/13424/76044/26914/105377/21974/218914/72400/105513/52023/71175/19357/72107/52864/50505/224023/15260/72117/212514/68942/213389/67045/51792/193838/56399/54194/224727/66591/72415/320209/67052/77805/11789/52563/67064/107047/72124/70799/67849/163…	133	Cluster 3
regulation of microtubule-based process	2.73215e-13	258/23328	20393/20869/13494/78926/103573/18148/18472/216965/54141/67300/13866/17762/108903/209334/19878/328108/18080/13424/193385/76895/72948/20620/26419/219103/219114/54375/66061/56637/212514/208177/74201/68942/68001/12449/18763/15511/18519/13640/76890/78798/19877/212307/11789/13367/28105/225523/67064/70799/52004/56327/13728/14544/16551/13518/74019/20479/76707/67886/108989/51810/18005/30839/227634/11350/2…	131	Cluster 3
regulation of organelle assembly	3.20691e-13	206/23328	15182/11793/72068/117150/13494/74302/17168/18148/104625/26420/27041/237782/216846/54141/108083/56208/53860/20969/217449/319565/217692/18222/13424/193385/13614/17260/20620/26419/219103/21821/18826/13196/328572/66725/66061/67846/212514/67841/74201/68942/22350/106633/54197/15511/21926/18519/19280/225523/67064/70799/76308/209478/18711/76709/20479/64143/108989/76816/51810/98732/20844/18718/75608/20873…	110	Cluster 3
regulation of actin filament organization	6.14547e-13	273/23328	16798/73910/18016/13169/56193/66713/20742/11840/14248/442801/18643/19062/17913/237860/56699/14784/108100/11465/19878/16413/12632/11845/14744/76260/14026/19720/218397/57748/14063/544963/18708/26401/18753/63985/75339/19229/20410/66214/19219/78757/211401/223593/223601/20401/19230/223864/13383/224105/15163/208177/16423/50873/56716/14158/68767/260409/18754/225288/319262/23789/12631/107351/27360/211673…	136	Cluster 3
establishment of cell polarity	6.92029e-13	143/23328	14609/20869/215449/67588/103583/94176/70385/83431/18472/12928/360013/54141/192197/26941/217325/19157/19325/11845/56217/76260/15519/193385/22418/19229/24064/78757/66629/223601/105782/17886/20401/78885/12929/56637/21648/18763/15516/224912/67052/12631/17826/13728/76088/107351/240641/107338/74998/211673/76707/76816/269152/209630/14462/18759/16905/16800/76123/68053/214444/18762/15194/52822/19159/56150…	83	Cluster 3
nucleotide metabolic process	7.63147e-13	427/23328	18605/74747/15275/17319/18641/66043/50721/71207/11947/12974/18293/211347/14923/216805/103850/212627/11541/20185/13808/107476/18103/18102/18604/11951/104112/12799/50773/67763/20135/22169/13382/59027/328099/15251/108156/19164/171210/56421/212032/15357/238871/208715/68263/14198/71147/11534/18950/105446/213484/20916/68646/68073/17869/11514/66445/13350/14904/328572/19013/66725/18642/67942/11515/26413/…	194	Cluster 3
regulation of cell growth	7.92775e-13	438/23328	237256/20393/18605/140742/14609/338359/20869/12696/72843/216233/216344/54140/16971/18016/78926/22433/13169/58172/14025/68585/18148/30939/216805/29869/22368/18208/83431/116891/18472/12928/54394/70834/217124/18673/11951/13866/11858/17762/20698/217356/74370/20403/11491/217715/22632/11651/16323/13614/15387/16188/22418/104416/68755/11546/17387/54616/19229/12934/13132/116838/109075/12983/328572/19013/7…	198	Cluster 3
response to topologically incorrect protein	2.76539e-12	141/23328	56709/13198/193670/22433/12330/18858/116891/20316/78943/71853/27362/15512/110616/15519/76577/18708/50527/100037258/66435/70551/67819/11911/328572/110213/67118/64136/110920/69310/77128/13163/54197/12915/15511/224727/15526/19255/74126/26754/66799/17974/15510/26554/76867/67812/226418/66967/226641/11910/71648/326622/30931/14828/18024/27103/19246/18415/269523/12913/170731/140499/68366/22393/67878/2316…	81	Cluster 3
neuron death	3.08605e-12	416/23328	13982/26408/211329/14360/56484/74747/110532/216150/11783/114774/13198/16971/13867/19696/67579/18148/22187/216869/11951/14824/17762/112407/72183/15251/13665/19164/14281/211064/19179/19141/21981/18105/94245/17260/108138/17993/18792/22418/26419/11546/19229/70551/14600/170719/11911/19013/66725/56233/26404/70620/70186/56637/57781/17470/74185/11820/20655/16443/50873/18607/224617/11692/240057/13163/2192…	188	Cluster 3
regulation of neuron death	4.72763e-12	377/23328	13982/26408/211329/14360/56484/74747/216150/114774/13198/16971/13867/19696/67579/18148/22187/216869/11951/14824/17762/112407/72183/15251/13665/19164/14281/211064/19179/19141/21981/18105/94245/17260/108138/22418/26419/11546/19229/14600/170719/11911/19013/66725/56233/26404/70620/56637/57781/17470/74185/11820/20655/16443/50873/18607/224617/11692/240057/13163/21926/15516/19765/17685/19877/13653/15183…	173	Cluster 3
regulation of response to cytokine stimulus	5.07472e-12	119/23328	12484/59004/70312/14797/73914/56480/69922/54396/23939/56310/18472/67338/19014/20698/11491/19766/20963/14063/108143/22418/56335/432940/106025/223723/83945/12703/547253/50873/77128/225471/19255/240518/12767/19264/13211/71586/228607/266692/56045/16196/229096/24088/56417/15257/12977/192656/230073/16600/69807/21898/213541/20563/53323/14581/16923/56715/12389/108960/67070/54131/66824/54123/14082/18983/7…	71	Cluster 3
epithelial cell migration	5.27159e-12	295/23328	70097/52014/16414/12215/13179/380664/11947/12512/56218/68585/26397/11541/18643/192197/16400/20850/14824/26406/11818/11852/19878/16413/11491/66864/11845/15251/19141/14026/11651/56048/68750/18570/17260/11881/20620/19270/22418/12339/19229/66214/22122/17886/105844/20401/56233/15370/20683/18607/19015/13001/21926/19274/18754/240185/212307/320924/11946/23789/16952/107351/19211/332397/26921/12168/76707/3…	142	Cluster 3
nucleus organization	6.38492e-12	124/23328	94221/28193/103468/380664/68585/103554/83431/216853/18472/18023/15081/72344/208092/319565/218210/105348/56541/21821/105513/72549/106298/68942/54194/13163/67064/72124/66961/22668/22218/20479/226419/208263/226747/30934/30931/68968/20017/75608/245865/16905/68911/15247/93684/68053/230709/230908/20817/269113/71782/77053/70699/66870/104263/13191/232286/14791/16970/68953/19294/20085/71968/269966/18817/9…	73	Cluster 3
epithelium migration	9.8752e-12	297/23328	70097/52014/16414/12215/13179/380664/11947/12512/56218/68585/26397/11541/18643/192197/16400/20850/14824/26406/11818/11852/19878/16413/11491/66864/11845/15251/19141/14026/11651/56048/68750/18570/17260/11881/20620/19270/22418/12339/19229/66214/22122/17886/105844/20401/56233/15370/20683/18607/19015/13001/21926/19274/18754/240185/212307/320924/11946/23789/16952/107351/19211/332397/26921/12168/76707/3…	142	Cluster 3
telomere organization	1.09618e-11	125/23328	50721/12461/56351/15574/12464/19360/68964/20877/216853/19364/15081/56531/15519/108138/30877/11792/15381/28113/72400/12465/17869/14375/51812/52864/50505/26413/12469/21454/71718/15516/72836/70640/226026/74493/55947/21749/59125/51810/11545/15078/18005/98956/66181/19361/18538/12462/229512/16905/140917/12448/100090/11991/12466/12190/101185/53379/12468/13870/12447/59047/233789/72284/26400/22427/21951/2…	73	Cluster 3
regulation of actin filament-based process	1.09801e-11	410/23328	16798/73112/73910/15182/216033/12798/13144/16971/18016/13169/56193/66713/20742/11840/14248/442801/18643/19062/17913/12928/237860/216965/192197/11858/16518/56699/14784/108100/11465/11852/19878/16413/12632/11845/319710/14744/76260/14026/19720/13614/13039/17260/218397/57748/14063/544963/18708/238871/26401/18753/21924/63985/75339/19229/246710/20410/66214/19219/78757/211401/223593/223601/17886/20401/3…	184	Cluster 3
lymphocyte differentiation	1.70818e-11	409/23328	17863/12484/11793/12142/19156/74048/20869/21423/20852/67588/56218/22433/22778/14025/94176/16362/216742/20185/56310/50932/16859/217127/13866/19401/20850/107817/11491/15902/11622/27362/59032/20663/268564/12192/22095/192119/15519/56048/20677/16364/23882/20963/13039/108138/11774/18708/19056/328365/18950/56335/17387/19229/321019/19219/16197/14000/17305/16852/328572/14375/74039/56233/74775/83945/12703/…	183	Cluster 3
response to virus	1.91862e-11	286/23328	15979/103213/74747/56200/73914/56480/14479/16362/27041/54396/94091/11840/66874/16859/71956/237886/276950/217069/18673/80861/56208/53859/70450/74136/192119/66505/56048/17101/72935/67486/218442/14063/80795/12177/67065/27401/14042/109075/67040/80287/21357/12914/67775/209200/15976/15975/15980/72536/21926/106759/19043/66878/72512/225471/54445/15959/12675/107338/14732/20846/74019/12043/19264/117198/132…	137	Cluster 3
negative regulation of immune system process	2.02721e-11	462/23328	237256/12484/12142/74048/110279/13202/17319/70312/17311/114774/73914/20852/78926/279766/17268/67245/16362/12514/56310/216869/12928/16859/18103/18102/13866/217166/19401/80861/20850/14824/19084/74136/15902/18035/12192/11651/83924/19720/319159/100041230/319161/12231/69386/319156/326619/193385/105352/18708/19056/72993/16854/56335/12143/19229/380916/13709/52023/19219/16197/211770/17869/105782/57259/22…	202	Cluster 3
response to starvation	3.72654e-11	178/23328	237253/26408/140742/56484/11793/77976/270802/13198/216443/74302/78926/22433/67579/17168/216742/216805/29869/56486/18432/192197/56208/74370/66840/13665/26419/100504663/58809/74551/223255/223453/21847/11911/20788/19013/66725/74374/26413/12846/12575/17691/72238/16210/225326/107045/72124/66615/12043/64143/74137/240752/14645/19775/11910/14828/18024/27103/171543/56458/229317/54673/11364/68441/16476/230…	94	Cluster 3
hormone-mediated signaling pathway	4.02211e-11	161/23328	13982/16798/20393/66521/15468/216190/12952/72068/56351/20185/18626/216869/18673/19014/217166/19401/12189/22378/22095/21834/353187/328365/72993/50523/14600/13132/27401/19116/14106/93686/67040/328572/19013/381022/19411/22196/77128/19015/13163/13001/224829/224902/77889/24074/56736/14815/170826/17344/16601/16452/17978/11545/12953/17979/12162/67890/15502/433759/93760/57320/22629/12753/20602/74132/7183…	87	Cluster 3
regulation of cellular component size	4.6459e-11	413/23328	16798/73910/216344/12567/16971/13169/56193/66713/14025/68585/20742/18148/11840/14248/29869/22368/18208/83431/18643/18472/17913/237860/11951/11858/17762/56699/26941/14784/74370/108100/11622/11855/12632/11845/217715/14026/15519/11651/19720/13614/218397/57748/14063/544963/26401/11750/22418/18753/63985/75339/19229/12934/78757/16197/223593/223601/20401/328572/19230/105722/223864/11773/13383/15163/5663…	183	Cluster 3
vacuolar transport	5.57492e-11	140/23328	70297/19156/432486/16971/71673/245944/11840/55943/11736/19376/56208/14824/208092/15239/11852/53612/17101/16553/218441/11774/27057/100504663/11766/105513/76273/105841/66914/17237/74374/209200/68942/77975/50873/66530/19328/65113/67064/107305/271564/53611/73122/74018/20479/226421/20844/75608/74718/76742/73205/269523/230514/74772/230895/12492/330192/11781/66700/19349/78287/17113/67015/68953/22088/101…	78	Cluster 3
ATP metabolic process	6.02417e-11	253/23328	18605/74747/15275/12534/17319/18641/66043/50721/66414/11947/66152/18293/22272/14923/216805/20185/13808/11951/13382/15251/19164/56421/212032/407785/66945/12867/211948/26430/68073/66218/17869/66445/328572/12257/19013/18642/67942/74006/56490/11964/11957/11820/50873/214917/21926/15937/72900/20463/17685/11946/225887/12015/107197/66072/56248/12495/18648/226265/12859/227197/98496/67273/11931/226646/1154…	123	Cluster 3
circadian regulation of gene expression	6.07865e-11	70/23328	15182/12952/19377/20185/18626/18432/217166/104318/15902/59027/11622/15904/105689/11911/19013/268903/12916/13653/15183/19045/225876/66704/19653/17978/18627/51810/12953/107515/15901/12457/229599/433759/15903/18628/19046/19017/12753/19047/14583/214899/79362/11865/77035/53376/214162/18854/19883	47	Cluster 3
response to transforming growth factor beta	6.37444e-11	212/23328	17684/19272/14360/20869/58250/216190/11783/380664/14479/22433/114716/216805/23939/216869/12928/170749/16400/19878/11491/72183/19042/53618/12192/14281/105352/14538/17260/26401/328365/72993/24064/13132/14106/66513/328572/12914/246154/12929/224109/12394/18607/15516/65960/12193/68010/21417/19877/14815/52662/17126/17826/14718/98403/12633/12912/20872/74117/11545/21808/14828/114715/94093/12167/53378/264…	107	Cluster 3
cellular response to topologically incorrect protein	7.17086e-11	110/23328	56709/13198/193670/22433/12330/18858/116891/20316/78943/71853/15512/110616/18708/50527/100037258/66435/70551/67819/11911/328572/110213/67118/64136/110920/69310/77128/13163/54197/12915/15511/224727/15526/19255/26754/66799/17974/15510/26554/76867/226418/226641/11910/71648/30931/14828/18024/27103/19246/269523/12913/22393/67878/231630/27368/208647/13666/11993/67623/109815/75212/29810/12317/64209/8051…	65	Cluster 3
regulation of cell-cell adhesion	9.51457e-11	427/23328	237256/17684/17863/12484/74048/11735/16414/50723/114774/18016/22433/22778/67245/11492/16362/23939/50932/16859/13866/19401/20850/19084/268564/15519/11651/69237/56048/12231/193385/20677/105352/14538/20963/11774/18708/11534/328365/211922/22418/80795/18753/16854/18950/12143/66214/16197/17909/223601/105782/16852/19013/83945/12703/12053/13383/22042/208154/16423/208650/80859/12394/14998/14961/18132/2192…	187	Cluster 3
defense response to virus	1.01206e-10	239/23328	15979/103213/74747/56200/56480/14479/16362/27041/94091/66874/71956/237886/276950/217069/18673/80861/56208/53859/70450/74136/192119/66505/17101/72935/67486/218442/14063/80795/12177/67065/27401/109075/67040/80287/21357/67775/209200/15976/15975/15980/72536/106759/19043/66878/72512/225471/54445/15959/12675/14732/20846/74019/12043/19264/13211/24014/332579/71586/27103/228607/67917/12048/16396/56045/269…	117	Cluster 3
interferon-beta production	2.06849e-10	55/23328	70312/56480/19696/16362/71956/80861/22632/67486/67065/12914/56490/15975/14251/106759/19280/19043/66878/72512/245860/74019/13211/71586/19261/228607/22722/24088/74414/19260/230073/21898/15289/78781/54131/66824/54123/97165/117149/81897/22036	39	Cluster 3
regulation of interferon-beta production	2.08731e-10	53/23328	70312/56480/19696/16362/71956/80861/22632/67486/67065/12914/56490/15975/14251/106759/19280/19043/66878/245860/74019/13211/71586/19261/228607/22722/24088/74414/19260/230073/21898/15289/78781/54131/66824/54123/97165/117149/81897/22036	38	Cluster 3
cellular response to transforming growth factor beta stimulus	2.3544e-10	208/23328	17684/19272/14360/20869/58250/216190/11783/380664/14479/22433/114716/216805/23939/216869/12928/170749/16400/11491/72183/19042/53618/12192/14281/105352/14538/17260/26401/328365/72993/24064/13132/14106/66513/328572/12914/246154/12929/224109/12394/18607/15516/65960/12193/68010/21417/14815/52662/17126/17826/14718/98403/12633/12912/20872/74117/11545/21808/14828/114715/94093/12167/53378/26409/21812/164…	104	Cluster 3
cellular response to starvation	3.12641e-10	156/23328	26408/140742/56484/11793/77976/270802/216443/74302/78926/22433/67579/17168/216742/216805/56486/18432/56208/74370/66840/13665/26419/100504663/58809/223255/223453/21847/11911/20788/19013/66725/74374/26413/12846/12575/17691/16210/225326/107045/72124/66615/12043/64143/74137/240752/14645/19775/11910/14828/18024/27103/171543/56458/54673/68441/16476/230676/20525/54170/230738/230784/71270/56717/108099/22…	83	Cluster 3
regulation of epithelial cell migration	3.51742e-10	235/23328	70097/52014/12215/13179/11947/12512/56218/68585/26397/11541/18643/192197/16400/20850/14824/26406/11818/11852/19878/16413/11491/11845/15251/19141/14026/11651/68750/18570/17260/11881/20620/19270/22418/12339/19229/66214/22122/105844/20401/56233/20683/18607/13001/21926/19274/18754/240185/212307/320924/11946/16952/19211/26921/12168/76707/381290/14645/23797/63953/21808/14462/18128/11350/18024/114715/74…	114	Cluster 3
vesicle localization	4.01434e-10	174/23328	52906/20224/20869/69654/14533/56418/246177/19324/103583/11840/83431/216856/18472/17913/66196/19164/68581/13424/76205/17828/94245/16553/67511/18570/11774/55946/26419/12934/219228/210998/105782/66251/66725/66994/67581/104015/17858/19326/16573/11777/26412/19211/107338/213993/17912/381269/26554/19329/76707/240756/227648/30931/16401/228355/19419/12048/50518/360213/211556/67898/16561/18762/50791/12568/…	90	Cluster 3
maintenance of location	7.27339e-10	320/23328	16798/18605/11793/94221/14609/15275/19073/11735/12952/237542/14421/13198/21402/18643/18472/16859/20850/14226/68832/18035/11651/15212/238871/50527/19229/66629/20775/13350/19387/20788/12257/19013/19230/224109/106326/268903/338467/18607/18763/16440/19015/11307/21926/63856/66905/18754/170459/13367/15183/19255/110355/56327/13660/14319/271564/24069/12021/13167/72999/19264/12316/20652/51810/21808/209361…	145	Cluster 3
cell redox homeostasis	8.11702e-10	65/23328	50493/13198/52892/18230/18023/18453/71853/13382/72736/67475/105245/69672/70561/50527/11792/56551/100126824/106200/26462/72599/53382/67988/54683/98258/69367/104009/11758/96979/18024/66861/14827/69227/22166/66073/214063/12304/232223/109815/30926/14782/21672/14629/14775	43	Cluster 3
regulation of DNA replication	8.40184e-10	110/23328	67141/12534/216156/52679/21853/12566/18148/68964/21927/66983/16882/217127/69237/57441/78903/17686/26419/218914/328440/13134/72486/72107/106344/76781/77805/13006/21749/54380/319651/226409/98415/13211/12301/50755/68379/68142/68968/18538/13010/29815/13645/66592/16476/14084/230709/15903/12540/27214/26429/12545/19353/12190/77011/16332/19647/233877/15461/14182/214987/67177/66131/245000/245007	63	Cluster 3
receptor metabolic process	9.32289e-10	212/23328	52906/15182/16414/78670/18717/56530/12512/19058/77371/11840/216869/18806/216963/71770/67300/217166/56208/18195/14784/207592/15251/53618/19164/18222/19141/13614/94245/218203/20963/12328/15387/23894/13132/105782/19013/11773/22042/209200/11820/104015/17858/22350/19326/21926/14251/72238/271457/106572/68423/110355/16452/68421/74018/51801/226422/14127/19165/71648/11305/16410/54598/16558/16396/99371/192…	104	Cluster 3
autophagy of mitochondrion	1.49599e-09	68/23328	11793/67588/18412/22333/56486/56208/66840/15251/100504663/12177/12257/74374/74006/381038/67841/50873/67453/329015/12421/245860/23830/71648/228361/50754/67006/12578/11983/230895/170731/66169/15194/22241/66437/74781/15277/64704/12034/57436/606496/12176/93739/67443/12539/320528	44	Cluster 3
cell activation involved in immune response	2.22494e-09	289/23328	17863/110279/16414/50723/216161/16971/20852/22433/94176/16362/11541/22318/69583/18806/20926/16859/19401/14824/70450/19164/56048/16364/23882/20963/108138/14063/17079/113002583/16854/12143/19229/18826/321019/19219/22631/17305/16852/12053/70238/22042/69150/80859/11820/13388/18607/14991/224860/106759/14158/18754/56468/17685/17688/225160/22694/65113/240354/225888/56708/16952/84095/107338/15510/210293/…	132	Cluster 3
regulation of small molecule metabolic process	2.63597e-09	358/23328	18605/19386/74747/71767/17319/20869/59090/50721/216190/12952/54140/56193/104570/26420/216805/11541/20185/19062/67300/18604/18023/217166/12189/15251/19164/11651/21834/20540/105651/19229/271221/52023/19219/13132/68073/17869/13350/328572/20788/19013/26874/252870/12846/12724/56490/11820/20655/50873/214917/19015/11307/17691/54219/21926/15937/18519/18754/170459/11789/13653/14815/19255/12894/19045/12015…	157	Cluster 3
neuron apoptotic process	2.81719e-09	298/23328	13982/14360/56484/110532/216150/11783/114774/13198/16971/13867/67579/18148/216869/14824/112407/72183/15251/19164/211064/19141/18105/17260/108138/26419/19229/70551/170719/11911/26404/70620/70186/56637/74185/11820/20655/16443/50873/18607/240057/21926/15516/19765/17685/19877/13653/15183/14815/58801/56708/26403/16452/12369/15510/14768/12043/12227/17970/11545/21808/71648/14462/56086/18227/228361/12125…	135	Cluster 3
regulation of chromosome segregation	2.83452e-09	103/23328	67141/70385/30939/20877/54141/22680/56208/217232/12006/209334/13424/26914/105377/218914/71175/19357/224023/67045/66591/320209/67052/11789/52563/107047/70799/67849/14156/226026/226151/26554/108989/51810/18005/59126/12995/229841/214444/71514/80912/21335/52206/56317/59008/17120/56150/75430/101706/18817/30949/12237/17345/234069/69957/21951/67177/11920/22137/235661/12387	59	Cluster 3
chromosome localization	3.26181e-09	78/23328	69654/66713/70385/22210/83431/20877/67139/54141/16211/56208/208092/217449/13424/72400/105513/52023/212514/68942/67052/52563/67064/72124/67849/16319/59014/21749/26554/20479/74117/51810/228421/75608/229841/14579/12617/77053/17120/12190/68953/101706/54204/101994/116733/67177/234852/11920/53869/17350	48	Cluster 3
regulation of response to biotic stimulus	3.8039e-09	291/23328	77777/70097/103213/12484/12142/17319/70312/216190/73914/56480/14479/16362/54396/216869/12928/19376/16859/71956/19014/80861/20850/14824/192231/74136/59032/17084/67486/14063/17079/72993/22418/80795/56335/66645/67065/211770/80287/14375/223723/21357/83945/12703/547253/209200/11692/21355/14991/22324/19043/66878/17184/72512/19255/102902673/60533/17087/20846/15510/74019/13211/15064/12523/30925/236312/15…	132	Cluster 3
positive regulation of GTPase activity	4.35276e-09	222/23328	110279/70719/66687/103724/76795/192786/216805/83431/442801/13543/76281/12928/192197/13866/544817/207592/217463/217692/14744/217869/56349/18003/51791/218397/14063/170625/22418/19229/210789/105445/13196/105782/20401/19387/223754/223864/12929/13544/56637/21844/17850/72238/22324/19765/212307/107045/76088/226089/209478/74998/54610/26921/74018/210293/14270/329260/29809/16456/98910/20163/70296/227800/22…	106	Cluster 3
mitochondrial transmembrane transport	4.36642e-09	83/23328	215999/216001/66043/11947/71701/380836/76137/14057/67712/68073/66445/22117/69029/66449/13358/11957/55951/214917/17714/69597/11946/94280/12859/15510/68115/21854/641376/19165/11949/52838/78830/67713/11950/66815/67547/66592/66169/17713/170756/66114/57423/94282/72170/53333/66525/68267/21856/67952/27425/192287	50	Cluster 3
regulation of gene expression, epigenetic	4.96457e-09	163/23328	15182/208266/50721/21665/74522/52915/77605/58172/22210/53892/20918/14055/12189/22378/320817/238247/71963/19720/319169/56702/319170/319168/319167/319173/14957/319164/50708/26914/328365/218850/218973/56335/75339/70472/14958/328572/223828/381022/83797/12544/15260/56637/224826/74355/66310/13831/14815/76073/15201/51810/107435/20375/13436/329559/621893/321000/229700/51788/71148/93760/99982/17769/13016/…	83	Cluster 3
regulation of cardiac muscle hypertrophy	4.98538e-09	72/23328	11640/56208/19878/22632/13614/16468/17260/11534/11546/67731/328572/19013/19230/56637/28185/53817/106628/19877/14815/67655/381290/19735/11545/18128/107951/56458/16905/110196/242202/108058/19055/18124/230857/21938/56717/14489/108655/21937/232854/606496/17258/30926/11739/23988/17127	45	Cluster 3
canonical Wnt signaling pathway	5.13389e-09	284/23328	16798/68031/72780/15182/56484/20869/103236/13144/14797/13198/17847/22210/27041/13543/57265/12006/26941/104318/20969/19042/19164/68339/66787/20677/72114/22418/67772/50523/14180/13132/432940/14042/17869/16469/73739/66725/106042/74775/56612/13544/56637/11820/114604/50873/271457/19043/68010/14370/67974/11789/13653/93687/16973/66072/21888/14682/107351/19211/74493/14296/226154/14369/14367/12316/14462/1…	129	Cluster 3
regulation of cytokine-mediated signaling pathway	5.3022e-09	109/23328	12484/59004/70312/73914/56480/69922/54396/56310/18472/67338/19014/20698/11491/19766/20963/14063/22418/56335/432940/106025/223723/83945/12703/547253/50873/77128/225471/19255/240518/12767/19264/228607/266692/56045/16196/229096/56417/15257/12977/192656/69807/213541/20563/53323/14581/16923/56715/12389/108960/67070/54131/66824/54123/14082/18983/73945/74256/434341/12362/12539/22036	61	Cluster 3
fat cell differentiation	5.56748e-09	252/23328	18605/16775/13654/71371/17385/237542/13198/22433/216805/23801/56310/192157/19014/217166/210029/217410/14245/15902/11861/64010/12192/104776/81703/76260/11651/68750/15904/22418/50527/21821/12224/50933/71175/223435/73739/328572/15370/12703/12609/106326/56637/67544/19015/18712/16913/21926/63856/12193/11555/240396/329003/225791/16973/20249/14773/12912/18627/19735/24014/51810/63953/14462/18227/228019/1…	117	Cluster 3
regulation of developmental growth	5.928e-09	409/23328	16798/17684/15182/14609/12534/216233/67603/216344/12567/16971/17938/13169/22778/17268/14025/68585/19377/29869/20185/22368/18208/83431/18472/21385/72508/70834/11951/20850/11858/17762/20403/11622/64010/217715/22095/19141/22632/11651/19766/13614/16468/15387/19206/17260/22418/11546/50523/14180/12934/14600/19219/71175/116838/328572/19013/26413/13383/56637/28185/11820/20655/22350/50873/13388/27279/1901…	174	Cluster 3
positive regulation of growth	6.25075e-09	312/23328	52906/20393/338359/12534/54140/16971/17938/13169/22778/14025/68585/22368/18208/83431/116891/18472/12928/21385/72508/11951/13866/20850/11858/17762/20698/74370/20403/11491/11622/217715/22095/11651/13614/15387/17260/11546/17387/14180/54616/19229/14600/19219/71175/116838/109075/328572/26413/224023/208643/13383/56637/22350/75296/50873/13388/27279/19015/18712/53817/76438/15193/106628/13640/14465/14815/…	139	Cluster 3
positive regulation of cell projection organization	7.2078e-09	478/23328	52906/20393/14360/103199/54198/12484/17319/19205/20869/26396/54712/216344/66225/16971/13169/52513/66713/14025/216616/68585/11840/22368/18208/83431/216856/18643/18472/192197/18103/18102/16400/11951/67998/11858/14824/353047/17762/56699/20698/53860/108100/16570/20403/14226/11491/77480/18080/19164/18222/217715/15519/56044/193385/73710/68750/15387/11881/14063/22418/219103/19229/223255/116838/223593/32…	198	Cluster 3
positive regulation of ATPase activity	7.5548e-09	39/23328	268390/18643/68097/17896/15512/217737/17686/23894/108671/54152/67838/17685/17688/11555/56812/13211/208263/240832/11931/51810/66861/99349/101185/78781/381760/108124/22003/22038/11933	29	Cluster 3
multicellular organism growth	7.81176e-09	216/23328	71371/18541/110532/216233/12567/216527/22778/19377/20185/18858/68964/78912/19401/20850/217325/15081/12192/22095/76260/19141/192119/19206/407785/238871/14600/71175/328572/209039/19411/21357/13383/77446/11820/20655/22350/13163/106522/15183/11555/69597/225876/319924/74493/15242/14732/414758/22592/12912/227331/12043/11352/15078/227731/319817/14571/13046/11990/59030/17979/14683/81004/18706/97064/12977…	103	Cluster 3
maintenance of protein localization in organelle	7.84153e-09	41/23328	14609/15275/21402/11651/19387/12257/338467/63856/15183/110355/56327/12021/72999/51810/209361/68379/14828/433667/22166/57320/67830/12568/231070/231225/77053/66913/15277/68137/107566/18854	30	Cluster 3
protein-containing complex localization	8.81125e-09	259/23328	53331/20054/18717/103468/66118/19058/103573/18148/67826/268420/22318/276770/19069/14841/216963/20926/71770/217517/268566/18222/28114/211446/66231/54196/21821/76789/223527/223593/105782/67042/73826/11773/224092/13383/66061/56637/73916/104015/17858/22350/67045/106633/20383/54194/53817/16573/225160/69241/73473/19290/72124/53319/20908/15242/56350/59014/74019/64143/108989/171567/51810/68475/227720/208…	119	Cluster 3
ribonucleoprotein complex localization	1.07515e-08	71/23328	20054/103468/66118/103573/18148/268420/276770/19069/20926/28114/66231/54196/223527/73826/224092/67045/20383/54194/53817/225160/69241/73473/53319/15242/59014/108989/227720/20823/59015/16418/66679/97112/231386/19384/53379/68988/234069/24015/68278/13680/234733/234865/30959/235626	44	Cluster 3
cell-cell signaling by wnt	1.1646e-08	432/23328	16798/68031/72780/15182/56484/54198/20869/103236/59004/13144/14797/13198/16971/17847/103583/22210/27041/13543/76281/18230/16400/57265/12006/26941/672511/104318/20969/73389/208846/19042/19164/68339/66787/20677/26385/72114/22418/67772/50523/14180/13132/432940/14042/17869/16469/73739/66725/106042/74775/56612/13544/56637/11820/21844/114604/50873/18763/13001/271457/268980/19043/68010/14370/67974/56515…	181	Cluster 3
regulation of lipid metabolic process	1.58315e-08	363/23328	13982/19156/71767/641340/20869/216190/54140/12567/216505/74302/104570/26420/11840/11541/20185/320207/56310/192652/170749/18604/18023/66612/217166/20850/12189/11818/20698/15902/11651/26914/105348/210992/18708/66082/21834/353187/18753/100504663/210376/19229/271221/52023/13132/13350/20788/12257/19013/26874/12724/100502698/56490/11820/20655/19015/11307/17691/21926/68767/18754/170459/13653/14815/12894…	156	Cluster 3
regulation of dephosphorylation	1.71916e-08	169/23328	19205/77976/22027/17931/114774/74302/56193/70419/192652/19062/22627/170749/11640/217124/14226/19878/11622/59032/74521/17260/13003/69085/18753/210376/108912/74213/73062/223989/66849/268930/21926/76497/15516/21770/19877/170826/70799/52036/16452/227059/107895/108954/19264/226591/226744/21808/226849/110854/12953/114715/76464/14225/228866/229512/53814/338355/100072/50791/15194/665775/100503670/71782/6…	84	Cluster 3
regulation of mitochondrial membrane potential	1.87352e-08	81/23328	13179/22187/11951/17762/59032/11651/17993/12177/17869/12257/66725/56637/20655/50873/114584/18754/58801/12015/14718/76055/227197/98496/12043/11545/56428/74450/12048/229285/56772/14630/74776/269523/66592/12578/11983/57320/16542/18439/65106/12122/11652/72759/68197/12176/68867/12362/14629/192287	48	Cluster 3
regulation of neuron apoptotic process	1.91788e-08	270/23328	13982/14360/56484/216150/114774/13198/16971/13867/67579/18148/216869/14824/112407/72183/15251/19164/211064/19141/18105/17260/108138/26419/19229/170719/11911/26404/70620/56637/74185/11820/20655/16443/50873/18607/240057/21926/15516/19765/17685/19877/13653/15183/14815/58801/56708/26403/16452/15510/14768/12043/12227/17970/11545/21808/71648/14462/56086/18227/228361/12125/12048/11538/13002/18759/18706/…	122	Cluster 3
cold-induced thermogenesis	2.00143e-08	144/23328	16775/14609/20869/50721/216190/13198/20852/216805/22368/216850/217166/14245/11491/22095/13424/16364/23882/20963/105171/66082/19116/11911/23794/240028/224860/13819/11789/15183/170826/11555/329003/16452/20249/227120/11363/171382/18627/12767/14194/77683/18128/107515/15901/14683/16592/54635/229517/22724/108097/15107/21898/329910/12896/230598/99982/170731/19744/19017/19664/231507/19079/12389/104263/23…	74	Cluster 3
regulation of cold-induced thermogenesis	2.00143e-08	144/23328	16775/14609/20869/50721/216190/13198/20852/216805/22368/216850/217166/14245/11491/22095/13424/16364/23882/20963/105171/66082/19116/11911/23794/240028/224860/13819/11789/15183/170826/11555/329003/16452/20249/227120/11363/171382/18627/12767/14194/77683/18128/107515/15901/14683/16592/54635/229517/22724/108097/15107/21898/329910/12896/230598/99982/170731/19744/19017/19664/231507/19079/12389/104263/23…	74	Cluster 3
positive regulation of neuron differentiation	2.06607e-08	472/23328	52906/20393/14360/103199/54198/12484/17319/19205/20869/21423/26396/15353/54712/216233/216344/66225/16971/13169/52513/66713/14025/68585/11840/22368/18208/83431/216856/192986/18472/67468/18103/18102/70834/16400/11951/19401/67998/11858/14824/17762/20698/21858/108100/104318/16570/20403/14226/11491/77480/18080/19164/18222/217715/73710/15387/17260/11881/22418/19229/223255/116838/223593/328572/140570/19…	194	Cluster 3
regulation of ATPase activity	2.35837e-08	59/23328	268390/18643/68097/17896/17420/15512/217737/17686/23894/218699/108671/21924/69089/54152/66449/67838/17685/17688/11555/56812/13211/208263/240832/11931/51810/66861/99349/71994/100201/11983/101185/78781/381760/17216/108124/22003/22038/11933	38	Cluster 3
regulation of reactive oxygen species metabolic process	2.80608e-08	207/23328	13982/77777/14360/56484/11793/110279/16414/67588/26420/22333/276770/11951/56208/12189/17762/14784/18109/19878/73389/15251/15519/11651/18105/19766/20963/14063/18792/11843/18753/14528/19229/19219/12257/26874/93734/381038/16423/11820/20655/50873/12575/51793/21926/15937/14991/106759/16549/22436/16452/15510/12633/98496/12043/381290/18024/19261/16418/56458/24088/20416/14679/26409/16600/21898/230676/230…	98	Cluster 3
regulation of muscle hypertrophy	3.04999e-08	75/23328	11640/56208/19878/22632/13614/16468/17260/11534/11546/67731/328572/19013/19230/56637/28185/53817/106628/19877/14815/67655/381290/19735/11545/18128/107951/56458/16905/110196/242202/108058/19055/18124/230857/21938/56717/14489/108655/21937/232854/606496/17258/30926/11739/23988/17127	45	Cluster 3
stem cell population maintenance	3.40869e-08	171/23328	56484/52463/108829/72068/66213/64010/192119/218100/20677/28077/105083/30877/26419/56335/67302/22070/71175/68036/21847/69790/387609/17869/12914/94112/13388/21678/18044/72515/77889/12193/268996/11789/16973/226026/16825/93679/13006/14369/208718/12316/214498/18933/20375/76246/17979/12162/56458/21427/77578/16600/76804/12578/230594/21349/93760/20481/66999/19664/19712/17765/83701/319757/109880/104263/14…	84	Cluster 3
response to hypoxia	3.7887e-08	208/23328	17684/12484/74747/15468/22027/17846/68585/268420/18806/18453/19878/11491/112407/15251/12192/171210/11651/20677/13614/18792/11727/16475/12177/66214/17869/328572/19013/110213/18174/246154/15369/70186/12013/19015/18754/13819/14465/13653/11555/12015/22359/19211/12043/11931/22278/21808/12946/64707/18128/56017/18227/13482/228026/18024/12359/99237/11863/108058/11639/12795/230857/15441/56717/14688/21335/…	98	Cluster 3
apoptotic mitochondrial changes	3.99789e-08	111/23328	12484/26420/216869/64113/30954/11651/26401/18950/12050/12177/66449/93734/74006/381038/70186/56637/67841/50873/15937/58801/12015/15510/227197/12043/71254/56428/171543/12125/12048/22035/16905/65111/23922/75778/56772/17210/14630/54673/12578/16476/11983/55948/22062/66437/110175/15277/12122/170770/18793/606496/66525/56330/66824/12176/11739/65114/14629/19823/14775/56295	60	Cluster 3
maintenance of cell number	5.43068e-08	175/23328	56484/52463/108829/72068/66213/64010/192119/218100/20677/28077/105083/30877/26419/56335/67302/22070/71175/68036/21847/69790/387609/17869/12914/94112/13388/21678/18044/72515/77889/12193/268996/11789/16973/226026/16825/93679/13006/14369/208718/12316/214498/18933/20375/76246/17979/12162/56458/21427/77578/16600/76804/12578/230594/21349/93760/20481/66999/19664/19712/17765/83701/319757/109880/14056/104…	85	Cluster 3
regulation of cysteine-type endopeptidase activity	6.56517e-08	234/23328	26408/14360/171580/11783/12905/114774/17246/103724/76884/26420/216742/216869/67338/19141/11651/20963/18570/12380/223453/17869/223701/328572/18174/15370/83383/83945/224105/70186/73916/11820/18567/16912/15511/21926/22436/66839/240354/58801/110355/12015/16452/20846/15510/12633/12370/332579/56428/12505/12125/12995/22035/20439/68576/16842/12042/65973/192656/26885/269523/16600/12578/67770/74754/55948/2…	107	Cluster 3
response to steroid hormone	6.7941e-08	218/23328	13982/16798/20393/66521/74747/15468/12952/72068/56351/20185/18626/216869/72508/18673/19014/12189/22378/12192/18708/328365/19217/74551/13132/27401/67731/14106/93686/67040/328572/381022/83383/22196/77128/13163/21926/224829/224902/77889/12193/18145/24074/56736/14815/12583/170826/17344/16952/16601/16452/17978/74229/15926/12043/51810/69726/11545/21808/12953/17979/12162/67890/11928/77559/15502/18491/43…	101	Cluster 3
cellular carbohydrate metabolic process	7.68799e-08	292/23328	18605/19386/74747/15275/20869/59090/50721/12952/432486/56351/56193/216558/53625/104570/11541/20185/19062/18604/18023/217166/110095/15251/217837/11651/75678/75731/17423/105651/74551/19229/271221/14042/328572/19013/18642/252870/66849/56637/74185/104015/50873/17691/15937/18519/18754/14815/114663/19255/19045/12015/13194/19211/226101/18648/14718/12421/17978/16329/15926/66646/16367/18627/269224/227399/…	128	Cluster 3
leukocyte cell-cell adhesion	7.74408e-08	345/23328	237256/17863/12484/74048/16414/50723/114774/22433/22778/67245/20868/16362/16859/13866/19401/20850/19084/268564/15519/11651/56048/12231/193385/20677/105352/20963/11774/11534/328365/80795/16854/18950/16197/66629/223601/105782/16852/19013/16402/83945/12703/12053/13383/22042/208154/16423/208650/80859/67374/12394/14998/14961/21926/14991/65960/56468/19877/22694/65113/269023/240354/19255/54607/20227/196…	147	Cluster 3
regulation of protein dephosphorylation	1.26005e-07	87/23328	19205/77976/22027/17931/114774/70419/22627/11640/217124/14226/19878/74521/13003/18753/108912/73062/66849/21926/76497/15516/21770/19877/52036/16452/227059/107895/108954/19264/226591/226849/110854/12953/14225/53814/100072/50791/15194/665775/71782/18733/243819/68188/21803/101568/20597/20947/52065/23988/14678	49	Cluster 3
response to reactive oxygen species	1.47422e-07	202/23328	26408/19272/68031/15182/14360/140742/56484/19156/114774/20852/26420/11671/23939/216850/18806/12928/18604/20698/11852/14281/11651/56349/238505/19766/212032/76251/21974/18753/26419/14528/11792/19229/223255/66725/68015/26413/26462/20655/21926/14158/16210/170826/12460/12631/19697/54683/16952/12675/12633/59041/12043/108954/69367/11758/11545/11350/18024/16410/12359/19261/66680/56458/16649/56426/12368/6…	94	Cluster 3
receptor-mediated endocytosis	1.57357e-07	240/23328	19707/52906/16414/18717/216344/16971/11947/12512/13169/19058/12330/11840/216869/18806/71770/67300/544817/18195/14784/20403/18222/94245/20963/15387/218503/23894/11766/13132/105782/74775/11773/22042/51789/11820/104015/16443/17858/22350/13388/14251/12488/72238/271457/106572/12475/11555/68423/110355/22359/68421/18711/51801/14130/14127/11305/277463/16401/54598/12010/13645/53378/12757/13858/19063/10031…	108	Cluster 3
mitochondrial gene expression	1.68321e-07	107/23328	66084/108853/56484/338359/21780/74238/21379/71701/68626/70207/211064/320806/218506/66242/66121/68836/211253/70120/52575/106338/121022/66973/27398/72416/76781/15115/170826/226153/64659/226539/15278/381314/227682/56046/52856/28030/108943/109093/72181/66407/208595/384281/66258/76366/75593/353172/69956/64658/70047/66493/232536/24030/83485/233870/212508/68291/102436	57	Cluster 3
glycosylation	1.77158e-07	208/23328	52014/52463/80294/14426/278279/14421/53625/17308/103534/171212/20316/217664/53618/19164/97884/14538/218271/73068/13135/54616/338337/211286/66435/70551/14042/20442/223774/223827/54128/64136/108105/268880/54613/18145/14423/69038/76055/211673/72050/51801/20452/107895/11305/57170/99011/20448/50935/14594/228368/14043/110911/140484/20014/228875/56336/67542/66248/58193/66789/214133/67547/381510/14595/23…	96	Cluster 3
mitochondrial respiratory chain complex assembly	1.81546e-07	83/23328	21780/75406/544717/66152/75530/52892/70207/66272/407785/17993/69089/66218/67130/68653/100126824/66379/17991/225887/107197/66072/68002/66821/67273/66359/20930/68375/69702/56046/66046/229211/68493/230075/595136/66278/231430/68033/71238/68202/68198/72170/66108/66271/68472/68197/70316/100503890/66916	47	Cluster 3
regulation of endocytosis	2.04798e-07	222/23328	52906/27403/18717/216190/216344/16971/19344/12512/19058/11840/216869/18806/11736/19345/18195/20698/104836/18222/94245/20963/15387/14063/19056/72993/22418/16854/19057/13132/105782/66914/23970/66725/105722/74006/11773/51789/100502698/11820/104015/16443/13388/14251/12488/72238/271457/20405/106572/19877/12475/83814/68423/19329/53330/71435/11305/30931/80708/98878/12010/12048/19246/228998/13645/19055/5…	101	Cluster 3
cell-substrate junction organization	2.22395e-07	93/23328	19272/110279/13144/16971/192197/11465/16413/11845/109711/105352/22330/17387/16475/19229/18810/16402/208177/18607/13640/19877/212307/12631/19211/16825/20874/13518/26921/12043/76707/226519/11350/16410/19271/20194/18720/21894/230661/77569/16542/23790/19303/19353/232227/29875/434204/381921/69697/18186/244895/17127/76499	51	Cluster 3
cellular response to external stimulus	2.28299e-07	280/23328	26408/140742/56484/11793/12798/14797/77976/12905/270802/216443/74302/78926/22433/67579/17168/216742/216805/11541/12514/56486/18432/18604/19014/56208/74370/66840/13665/14281/11651/193385/56541/26419/100504663/58809/223255/19219/223453/21847/11911/20788/19013/66725/74374/26413/12846/208643/22042/56637/12575/18712/17691/16210/225326/107045/72124/20469/14718/66615/12043/64143/74137/240752/19264/14645…	122	Cluster 3
regulation of cardiac muscle tissue development	2.48143e-07	103/23328	17684/15182/14609/12534/327826/13867/17268/216869/21385/64010/22632/19766/13614/16468/17260/11546/14180/328572/19013/26413/56637/28185/13388/18712/53817/106628/14465/11789/15183/14815/67655/19211/14369/12912/19735/18128/110196/21812/56717/22062/19664/21814/108655/232334/232854/606496/21803/20679/13642/14182/11739/22601/23988/17967/21813	55	Cluster 3
stem cell division	2.51606e-07	56/23328	17863/18472/216984/19325/18222/30877/13190/14042/104156/114604/21678/77889/12193/52004/14369/26554/12316/21808/18128/26920/17979/97064/16800/16842/51886/100182/70122/12578/209086/20678/21843/14182/69260/235320/209012	35	Cluster 3
hexose metabolic process	2.56902e-07	231/23328	18605/19386/15275/80294/18641/20869/59090/12952/104570/11541/19062/18604/18023/68401/15251/11651/56421/18708/68263/105651/74551/271221/17869/11911/328572/19013/18642/54128/252870/50873/17691/21926/18519/17158/14815/19255/12894/16973/19045/18563/12015/13194/17978/16367/18627/269224/80915/22278/11910/140858/56017/14571/228026/140484/16592/18706/56458/56790/12748/74343/11364/14595/14430/72157/230709…	104	Cluster 3
negative regulation of growth	2.63365e-07	264/23328	237256/17684/18605/15182/140742/14609/20869/12696/72843/216233/18016/78926/17268/58172/14025/71701/68585/216805/19377/29869/18208/54394/70834/217124/18673/64010/15251/19141/22632/16323/19766/16468/19206/22418/68755/13132/19013/11479/12053/106389/56637/28185/19015/12575/19280/11789/20358/11555/67655/12631/67155/19211/20353/12168/56812/98402/12043/74117/19735/100040462/63953/21808/18128/71254/19271…	116	Cluster 3
modulation of process of other organism involved in symbiotic interaction	2.95403e-07	84/23328	11793/20587/54396/29869/19062/18673/12454/238722/67955/17869/328572/20683/83383/50873/12648/30960/240255/67655/18563/12631/12015/98415/13830/19182/27103/12125/67231/12048/67778/16842/229906/68441/16476/230738/433759/230908/242864/19712/22241/12390/12034/14433/16337/20586/19035/15587/13138	47	Cluster 3
glycoprotein biosynthetic process	3.1087e-07	273/23328	212898/52014/53374/52463/80294/27403/58250/14426/278279/114774/21664/53625/17308/103534/171212/20316/76025/217664/53618/19164/97884/14538/218271/73068/17423/13135/54616/16432/338337/66435/70551/66629/14042/20442/328572/223774/223827/54128/64136/108105/268880/54613/18145/14423/72727/69038/14537/76055/211673/50785/72050/64294/51801/20452/12043/107895/20652/11305/57170/99011/20448/50935/14594/228368…	119	Cluster 3
spindle localization	3.74085e-07	50/23328	14609/66713/103583/70385/83431/18472/54141/16211/217325/13424/24064/17886/21648/67052/76707/74117/12316/108907/16800/76123/68053/214444/15194/73178/56150/13191/101706/18817/244329/16412/17758/76499	32	Cluster 3
muscle cell apoptotic process	4.58466e-07	102/23328	18537/26408/11783/17938/18148/276770/216869/11818/192119/13557/13614/15357/18708/26419/19229/16880/67731/11911/223864/56637/20112/19317/18607/19732/106628/14465/110355/16452/19211/18569/12633/12043/12334/18024/228361/17005/58231/108058/12578/230738/170731/14688/19664/12389/14433/243912/16001/109689/29810/12176/11739/15368/13433/68861	54	Cluster 3
macromolecule glycosylation	5.11613e-07	193/23328	52014/52463/80294/14426/278279/53625/17308/103534/171212/20316/217664/53618/19164/97884/14538/218271/73068/13135/54616/338337/66435/70551/14042/20442/223774/223827/54128/64136/108105/268880/54613/18145/14423/69038/76055/211673/72050/51801/20452/107895/11305/57170/99011/20448/50935/14594/228368/14043/140484/20014/228875/56336/66248/58193/66789/214133/67547/381510/14595/56737/246179/320438/20441/13…	89	Cluster 3
energy coupled proton transport, down electrochemical gradient	6.03323e-07	24/23328	66043/11947/11951/68073/66445/67942/11957/214917/11946/12859/11949/228033/67126/11950/66592/11958/66114/57423/27425	19	Cluster 3
regulation of T cell activation	6.2285e-07	321/23328	237256/17863/12484/12142/74048/50723/114774/22433/22778/67245/16362/16859/13866/19401/20850/19084/20663/268564/192119/15519/56048/12231/193385/20677/105352/20963/11774/11534/328365/80795/16854/18950/56335/16197/14000/223601/105782/16852/83945/12703/12053/13383/22042/208154/16423/208650/80859/12394/14998/14961/14991/65960/56468/21417/22694/65113/269023/240354/19255/54607/20227/12015/16952/76088/60…	135	Cluster 3
positive regulation of smooth muscle cell proliferation	6.9309e-07	108/23328	26408/14609/327826/17246/72508/18673/78943/15902/59027/17420/15251/11651/18105/13614/15357/14180/27401/17869/56637/11504/21926/53817/271457/13653/110355/14682/16452/20846/54598/22034/18706/17261/20416/16194/14679/13609/108058/18124/16476/18392/19204/170731/56717/19017/19664/11677/60611/16001/233571/20841/15446/15368/13057/13433/14678/21813	56	Cluster 3
Fc receptor mediated stimulatory signaling pathway	7.06323e-07	17/23328	216190/246177/72993/12143/16423/19264/14130/14127/19271/109905/17096/18124/56715/12988/22038	15	Cluster 3
response to interleukin-7	7.06323e-07	17/23328	11947/59013/18453/12929/20867/15510/14827/15191/19359/16451/22608/13806/15289/16985/67903	15	Cluster 3
cellular response to interleukin-7	7.06323e-07	17/23328	11947/59013/18453/12929/20867/15510/14827/15191/19359/16451/22608/13806/15289/16985/67903	15	Cluster 3
sulfur compound biosynthetic process	7.48739e-07	86/23328	212898/53374/58250/108645/18604/104112/104923/13382/108156/238505/210009/68263/14042/246221/246277/20683/55951/14651/433256/228026/18024/14043/27402/72136/14854/14630/23971/107869/66902/242585/106564/17769/100910/22235/665563/59031/29807/13666/232087/269941/233781/14081/67873/235339/110446/93683/14629	47	Cluster 3
macromolecule deacylation	8.37532e-07	111/23328	15182/50721/116848/114716/20185/18626/18673/17762/14245/52592/238317/81703/217864/72948/71175/328572/170787/66725/56233/12053/80748/56399/54194/224829/116871/15183/107392/23942/226016/18777/18627/13714/114715/76192/81004/22724/99890/71148/19063/71514/433759/26394/13016/19712/71954/20602/13990/101206/214899/101540/21803/101809/69260/20467/20466/18854/21761	57	Cluster 3
fatty acid catabolic process	8.40074e-07	101/23328	52665/71767/216136/72129/11430/14245/171210/11651/23986/11992/74551/20524/26874/110460/13177/19015/15488/12894/433256/11363/16367/13167/26569/170789/19302/66841/19299/15107/11364/12896/20280/14073/230784/26394/56717/70025/74114/97212/57742/80911/19305/320204/16890/11652/110826/54608/384783/15446/66887/110446/110842/102632/113868	53	Cluster 3
protein secretion	8.92687e-07	470/23328	78808/52906/103213/14609/215999/19156/19073/17319/18641/12215/19205/59090/432486/16971/279766/22433/268373/56193/16822/77371/11840/67510/77579/216856/18472/360013/19376/20913/217166/217325/217344/74370/19325/14226/338320/11845/15251/20338/17101/12231/20677/20963/14063/15357/19056/105638/11727/74551/12143/66214/67041/19219/66629/116838/223527/11514/13350/328572/223775/18642/110213/27426/12703/7400…	186	Cluster 3
establishment of protein localization to extracellular region	1.0523e-06	471/23328	78808/52906/103213/14609/215999/19156/19073/17319/18641/12215/19205/59090/432486/16971/279766/22433/268373/56193/16822/77371/11840/67510/77579/216856/18472/360013/19376/20913/217166/217325/217344/74370/19325/14226/338320/11845/15251/20338/17101/12231/20677/20963/14063/15357/19056/105638/11727/74551/12143/66214/67041/19219/66629/116838/223527/11514/13350/328572/223775/18642/110213/27426/12703/7400…	186	Cluster 3
regulation of vacuole organization	1.06578e-06	45/23328	117150/74302/17168/237782/13808/108083/56208/14824/21821/114128/66725/67846/54197/76308/209478/226265/18711/64143/98732/18718/75608/20333/54673/73205/13806/100855/22241/235180/56032	29	Cluster 3
anatomical structure homeostasis	1.17453e-06	422/23328	12215/20869/50721/216274/12461/56351/15574/245944/12464/19360/20520/68964/20877/216853/50932/216965/66983/19364/107476/353047/12632/15251/56531/104871/15519/83924/14538/20963/210992/108138/26556/18260/30877/11792/15381/28113/72400/19229/19219/12465/17869/14375/18642/51812/52864/50505/26413/22042/68942/12469/20655/21454/71718/15516/72836/13819/225348/11789/70640/170826/11555/17196/27060/54683/1071…	169	Cluster 3
regulation of muscle cell apoptotic process	1.24439e-06	97/23328	18537/26408/17938/18148/276770/216869/11818/192119/13557/13614/15357/18708/26419/19229/16880/67731/11911/223864/56637/19317/18607/19732/106628/14465/110355/16452/19211/18569/12633/12043/12334/18024/228361/17005/58231/108058/12578/230738/170731/19664/12389/14433/243912/16001/109689/29810/12176/11739/15368/13433/68861	51	Cluster 3
regulation of glucose import	1.27395e-06	68/23328	13982/52906/18605/17319/50721/216190/237542/13867/72508/68938/11651/218397/18260/72993/18753/17869/21926/110355/76055/68421/16367/98496/23830/24014/18024/18759/109905/20912/23921/58887/15277/68465/232430/74741/606496/11652/17258/16337/384783	39	Cluster 3
adaptive thermogenesis	1.34761e-06	159/23328	16775/14609/20869/50721/216190/13198/20852/216805/22368/216850/217166/14245/11491/22095/13424/16364/23882/20963/105171/66082/19116/11911/23794/240028/224860/13819/11789/15183/170826/11555/329003/16452/20249/227120/11363/171382/18627/12767/14194/51810/77683/18128/107515/15901/14683/16592/54635/229517/22724/108097/15107/21898/329910/12896/230598/99982/170731/19744/19017/19664/231507/19079/12389/104…	75	Cluster 3
muscle organ development	1.37443e-06	420/23328	17684/15182/14609/13654/71371/12534/110532/15353/50721/327826/380664/17938/17904/216459/13867/22433/17268/18858/216869/217012/21385/72508/217082/19014/57265/14009/12632/26443/64010/14281/22632/382639/56702/193385/19766/13614/16468/94245/17260/26556/15357/286940/353187/22418/54650/21924/11546/14180/239167/57784/12224/211401/17869/14106/17133/67040/328572/19013/12651/56233/15370/239719/26413/77446/…	168	Cluster 3
cell-substrate junction assembly	1.47863e-06	90/23328	19272/110279/13144/16971/192197/11465/16413/109711/105352/22330/17387/16475/19229/18810/16402/208177/18607/13640/19877/12631/19211/16825/20874/13518/26921/12043/76707/226519/11350/16410/19271/20194/18720/21894/230661/77569/16542/23790/19303/19353/29875/434204/381921/69697/18186/244895/17127/76499	48	Cluster 3
carbohydrate biosynthetic process	1.51505e-06	197/23328	18605/19386/20869/58250/12952/56351/56193/216558/53625/104570/24070/19062/67300/18604/217166/68401/217664/15251/11651/17423/105651/74551/19229/19219/14042/11911/328572/19013/252870/74185/17691/18519/14815/19255/19045/18563/13194/14718/16367/18627/269224/11910/140858/50935/14571/14043/72136/56336/27357/56458/56790/18441/12748/74343/13645/23908/11364/14595/94181/58810/230784/19204/56717/110208/1904…	89	Cluster 3
microtubule polymerization	1.60302e-06	78/23328	67141/20393/13494/83431/103733/17762/104318/108903/328108/18080/72948/26419/219103/76789/328580/11789/70799/56327/14544/76707/67886/227634/11350/51885/13589/229589/83679/230101/214444/16765/12345/75991/19353/12389/13191/14228/12576/14159/27050/101706/69697/259279/76499	43	Cluster 3
regulation of innate immune response	1.6125e-06	181/23328	77777/70312/216190/73914/56480/16362/54396/216869/12928/16859/71956/19014/80861/20850/14824/192231/67486/72993/22418/56335/66645/67065/14375/223723/83945/12703/547253/11692/21355/14991/22324/66878/17184/72512/19255/102902673/13211/30925/236312/15951/100040462/381308/15950/63953/332579/19419/228607/67917/56045/229096/24088/56417/74414/229898/21898/71514/213541/53323/231712/15289/17059/80782/93694/…	83	Cluster 3
extracellular vesicle biogenesis	1.64344e-06	23/23328	15239/20969/50873/26754/20479/68428/20844/215705/53378/74772/19349/68953/22088/66412/116733/53869/11891/18571	18	Cluster 3
peroxisome organization	1.73428e-06	35/23328	56535/72129/103737/11430/26874/74006/225845/19298/18633/228607/170789/19302/18632/19299/20280/56273/668173/66437/74043/19305/65098/72759/66887/235442	24	Cluster 3
establishment of protein localization to mitochondrial membrane	1.81947e-06	25/23328	30055/15525/30056/64113/15519/11774/69089/68653/58801/68115/66821/30059/56428/54673/231430/170770/53333/56330/69773	19	Cluster 3
developmental cell growth	1.87806e-06	267/23328	15468/20869/50721/216344/66225/16971/13169/14025/68585/76884/76901/29869/22368/18208/83431/18472/70834/11951/11858/17762/20403/18080/217715/22632/15519/13614/15387/22330/22418/11546/12934/116838/328572/19013/381022/19411/56637/28185/11820/21844/50873/27279/53817/15516/19280/106628/13640/16210/225348/14815/20358/83814/240396/67655/20353/12168/77300/18187/74117/12767/19735/11350/24136/16401/27103/2…	114	Cluster 3
response to hydrogen peroxide	1.97871e-06	121/23328	26408/68031/15182/14360/56484/19156/114774/20852/23939/216850/18806/12928/20698/11852/56349/19766/212032/21974/18753/26419/11792/19229/223255/66725/68015/20655/16210/12631/19697/16952/59041/12043/108954/69367/11350/18024/12359/19261/66680/16649/56426/12368/66408/18391/18124/22166/12578/57320/15505/11677/14056/108655/16881/27050/101476/12176/11502/15368/12955/14775	60	Cluster 3
myeloid leukocyte activation	1.98334e-06	231/23328	77777/15979/110279/16414/216161/16822/94176/11541/22318/18806/74637/360013/16859/217166/14824/217304/70450/20698/107817/59027/19164/83924/16364/20963/14063/22418/18753/12143/22631/66725/69150/17470/11820/15980/18607/21926/106759/14158/224938/18754/16452/84095/15510/18783/14131/14127/12506/12523/20375/22034/19419/20619/99138/24088/12479/12042/17096/18124/21898/16476/19204/69188/231130/19664/21899/…	101	Cluster 3
protein localization to extracellular region	2.02147e-06	478/23328	78808/52906/103213/14609/215999/19156/19073/17319/18641/12215/19205/59090/432486/16971/279766/22433/268373/56193/16822/77371/11840/67510/77579/216856/18472/360013/19376/20913/217166/217325/217344/74370/19325/14226/338320/11845/15251/20338/17101/12231/20677/20963/14063/15357/19056/105638/11727/74551/12143/66214/67041/19219/66629/116838/223527/11514/13350/328572/223775/18642/110213/27426/12703/7400…	187	Cluster 3
cellular response to hypoxia	2.25453e-06	101/23328	17684/17846/68585/18453/19878/112407/15251/12192/11651/16475/12177/66214/17869/110213/246154/70186/12013/19015/18754/13819/14465/13653/11555/12015/22359/19211/12043/12946/64707/18128/228026/18024/11639/12795/15441/56717/14688/231207/19664/14004/27368/22346/68077/12877/12176/13685/112405/12282/26395/19883/71472/56295	52	Cluster 3
muscle tissue development	2.3081e-06	470/23328	17684/15182/11793/14609/13654/12534/15353/50721/327826/380664/17938/17904/216459/13867/17268/17168/103806/216805/18858/77579/216850/216869/21385/72508/217082/19014/19401/19084/15902/11622/12632/26443/64010/14281/192119/22632/193385/19766/13614/16468/17260/26556/15357/286940/353187/22418/21924/11546/21821/14180/239167/57784/12224/17869/14106/17133/67040/73739/328572/19013/56233/15370/239719/26413/…	184	Cluster 3
toxin transport	2.37272e-06	44/23328	12461/12464/12467/11975/19270/268783/12465/106039/56447/12469/21454/60533/226422/53330/14828/12462/74343/15502/93760/100972/12466/12468/69834/170770/12176/18186/12362/50797	28	Cluster 3
negative regulation of cell projection organization	2.41003e-06	207/23328	23924/15182/14360/17246/16971/14025/216616/68585/29869/18858/18208/18472/237847/70834/16400/11491/11845/19164/14026/94245/218203/20620/19270/22418/18753/668253/24064/13132/13196/16852/66725/56637/74201/240057/14972/19280/20358/23789/12631/107351/19211/20353/26921/13838/64294/74117/226422/16169/22352/228357/12010/214968/15901/229285/76089/360213/13636/20360/269473/19055/52184/14745/13131/12345/203…	92	Cluster 3
regulation of adaptive immune response	2.72942e-06	213/23328	53331/12484/74048/17319/20852/16362/69583/20926/268564/19720/105352/17260/113002583/19056/18950/16197/223601/12053/22042/80859/67742/14972/14998/21355/14961/21926/14980/15015/110557/15042/15039/14963/15024/14991/56468/17685/225160/65113/240354/225888/56708/16952/60533/214855/15510/14367/13136/19264/18783/15064/381305/14130/14131/14127/12506/63953/15284/14462/319817/13482/22034/12505/27103/27223/1…	94	Cluster 3
Golgi to plasma membrane protein transport	3.03682e-06	40/23328	94221/11735/20742/22318/19376/18195/16553/66629/106039/106572/106522/213760/18777/53330/226744/71648/227648/22319/53620/74105/12752/57437/67378/234678/12988/54214	26	Cluster 3
reactive oxygen species metabolic process	3.1207e-06	292/23328	13982/77777/14360/140742/56484/11793/74747/110279/16414/50493/67588/26420/22333/276770/11951/56208/12189/17762/14784/18109/19878/73389/15251/15519/11651/18105/19766/13614/20963/14063/17993/18792/11843/18753/14528/19229/19219/12257/26874/66725/93734/381038/224109/16423/11820/20655/50873/12575/51793/21926/15937/14991/106759/16549/22324/22436/12460/54683/54391/16452/107338/15510/12633/227197/98496/1…	122	Cluster 3
rhythmic process	3.42514e-06	301/23328	13982/15182/56484/13654/12534/12952/21853/103583/26420/19377/20185/18626/216869/18432/66983/217082/13866/217166/20850/104318/19878/15902/59027/11622/217732/16323/15904/18030/353187/26419/56335/66645/105689/19219/21847/30840/11911/328572/21685/19013/20683/12914/252870/74006/56637/268903/11504/12394/17691/18044/18519/50758/12916/13653/15183/19045/110355/225876/66704/19653/13194/16952/16601/19211/18…	125	Cluster 3
regulation of autophagosome assembly	3.75502e-06	36/23328	117150/74302/17168/237782/108083/56208/21821/66725/67846/54197/76308/209478/18711/64143/98732/18718/75608/20333/54673/73205/100855/22241/235180/56032	24	Cluster 3
exosomal secretion	3.86355e-06	20/23328	15239/20969/50873/26754/20479/68428/20844/53378/74772/19349/68953/22088/116733/53869/11891/18571	16	Cluster 3
epithelial to mesenchymal transition	3.90898e-06	144/23328	15182/14609/80294/114774/19058/114716/68585/15384/12006/15251/14538/18570/22418/66214/24064/13132/67040/246154/56637/207806/208177/21844/18132/106628/68010/52662/17126/18018/66072/19211/18569/76707/240756/21808/14462/18128/114715/16449/12162/97064/13636/11490/16842/53378/384009/21812/100182/67525/67898/71890/56717/19664/21814/14056/20901/21849/21803/101809/70300/22411/14182/353310/80288/17127/131…	68	Cluster 3
somatic diversification of immune receptors	3.91706e-06	80/23328	50723/21423/20852/69583/20926/108138/17686/113002583/14375/12053/70238/22042/17685/17688/225160/65113/225888/56708/15510/19264/26909/27223/56045/66642/56417/16842/66362/71890/55982/22256/18861/72103/232210/108655/232811/13870/21803/20947/319583/72544/11920/321006/17350	43	Cluster 3
gland development	4.27335e-06	471/23328	13982/16798/17684/17863/140740/14609/19156/71371/20869/26396/57764/216233/52679/327826/20852/279766/22433/22778/68585/18208/68964/21385/18102/15410/19014/20850/14055/26941/15902/11622/11855/11845/15251/268564/19164/68750/16468/15904/19206/18792/22418/74551/21821/19116/105782/246221/19411/20683/239719/26413/12929/12724/104156/106389/12394/18763/11692/18132/21926/17158/65960/77889/22436/14465/11789…	183	Cluster 3
establishment of spindle localization	4.52533e-06	45/23328	14609/103583/70385/83431/18472/54141/16211/217325/13424/24064/17886/21648/67052/76707/108907/16800/76123/68053/214444/15194/56150/13191/101706/18817/244329/16412/17758/76499	28	Cluster 3
alpha-beta T cell activation	4.66742e-06	166/23328	17863/12484/12142/14728/19156/74048/20852/22778/94176/16362/20185/16859/19401/16364/23882/20963/13039/11774/18950/321019/19219/12703/12053/208154/208650/80859/12394/14961/14991/20230/65960/56468/22694/240354/27060/16952/60533/12043/19264/11352/381305/30925/15284/14462/11350/319817/12505/16396/12479/22724/16194/19260/16842/252838/192656/66592/230126/230738/12399/19934/18762/15505/109880/108655/218…	76	Cluster 3
cardiac muscle hypertrophy	4.77178e-06	103/23328	216874/11640/56208/19878/22632/13614/16468/17260/11534/11546/67731/328572/19013/19230/56637/28185/21844/53817/106628/19877/14465/14815/67655/381290/19735/11545/18128/107951/56458/16905/110196/242202/108058/19055/18124/230674/230857/21938/56717/14489/14056/108655/21937/232854/606496/17258/75547/30926/11739/18021/23988/17127	52	Cluster 3
small molecule catabolic process	4.87908e-06	320/23328	52665/71767/15275/18641/216136/72129/17308/19062/11430/14245/171210/104776/14874/11651/56421/23986/11992/75731/210009/18950/74551/105446/71891/213484/13885/67041/20524/26874/18642/246277/19125/104015/110460/245847/13177/14651/56409/19015/51793/56050/12583/15488/114663/12894/16973/12015/66514/83921/19211/14718/433256/76187/14660/16329/66646/11363/56695/104086/16367/50880/13167/381290/53893/64436/2…	131	Cluster 3
regulation of type I interferon-mediated signaling pathway	4.89336e-06	26/23328	70312/56480/22418/56335/223723/19255/228607/56045/229096/56417/213541/53323/67070/54131/54123/14082/18983/434341/12539	19	Cluster 3
glucose import	4.92399e-06	83/23328	13982/52906/18605/17319/50721/216190/237542/13867/72508/68938/11651/218397/18260/72993/18753/17869/21926/110355/76055/68421/16367/98496/23830/24014/18024/18759/109905/20912/20525/230784/23921/58887/15277/68465/20527/232430/74741/606496/19342/11652/17258/16337/384783/102193	44	Cluster 3
regulation of stem cell differentiation	4.96384e-06	66/23328	74048/103136/72843/69131/192119/12454/69562/28114/106042/56637/77889/12193/14465/15526/51810/21808/58202/18128/18024/16449/17979/12162/76804/213541/723848/12571/78697/68095/19712/381695/56753/104263/20678/20679/233904/11772/22601	37	Cluster 3
muscle adaptation	5.409e-06	124/23328	56484/216874/11640/56208/19878/22632/70430/13614/16468/17260/17993/11534/21924/11546/67731/328572/19013/19230/56637/28185/53817/106628/19877/14465/14815/67655/18018/76055/12633/381290/19735/11545/18128/107951/56458/16905/110196/242202/108058/19055/18124/16600/230674/230857/21938/56717/14886/14489/14056/108655/21937/232854/606496/17258/30926/11739/18021/13057/23988/17127	60	Cluster 3
demethylation	5.98153e-06	64/23328	52463/108829/21665/22210/268420/216850/107817/71952/211064/18676/11792/80287/252870/67014/193796/277250/225876/75605/14462/214133/252838/76804/67096/230674/99982/18984/338523/104263/194388/214899/11810/21849/72590/77035/73945/244694	36	Cluster 3
lamellipodium organization	6.08895e-06	86/23328	66713/18858/15519/68750/22330/16475/219140/57784/66629/19230/224014/14158/67804/23789/12631/107351/226970/17974/76709/74117/14270/11308/22325/12505/67220/13609/68050/242687/12345/13836/56717/20563/23790/19303/19353/101314/20430/434204/20399/54126/16412/13430/56440/17973/23999	45	Cluster 3
cellular response to interferon-gamma	6.17e-06	114/23328	13144/66713/16362/54396/55943/17913/360013/72508/20913/19014/56699/11465/14026/286940/211948/83945/12703/547253/16423/14961/19328/16573/19255/16452/20846/74117/226421/53330/107508/22352/19261/16558/24088/20912/229898/229900/55932/14469/21898/12540/22319/236573/22793/22320/52055/69834/14433/20909/20911/434341/15900/12362/12539/69091/56403/171429	56	Cluster 3
muscle cell proliferation	6.22498e-06	236/23328	13982/17684/26408/15182/14609/12534/327826/17246/17268/21385/72508/18673/78943/19084/15902/59027/64010/17420/15251/11651/18105/19766/13614/16468/17260/15357/18708/11727/14180/27401/211770/17869/14375/26413/12846/56637/11504/19015/12575/18712/21926/53817/271457/19765/14465/11789/13653/110355/22668/14682/16452/19211/18569/20846/12633/21808/18128/54598/22034/18706/17261/20416/16194/14679/13609/10805…	101	Cluster 3
epithelial cell proliferation	6.24495e-06	438/23328	13982/19272/14609/20869/26396/50721/327826/20852/22433/68585/18148/11541/52615/20913/18103/18102/19014/13866/217166/20850/14824/78943/11818/74370/16413/11491/15902/64010/12192/19164/11651/68750/19206/13039/18570/17260/66549/14313/18792/11534/22418/11727/12050/28113/21821/14180/66214/13132/78757/15473/54375/211401/17869/15370/20683/26413/13383/106389/73916/15312/18607/19015/80748/21926/106795/2810…	171	Cluster 3
Golgi localization	6.4254e-06	15/23328	20869/26941/22631/59041/71435/56426/13131/12540/54161/78610/320191/75687/213827	13	Cluster 3
regulation of cell shape	6.99099e-06	154/23328	13822/73910/14360/13144/54712/72729/77579/12928/11858/57778/56699/26941/108100/11852/212073/15212/11750/19229/246710/17909/17886/140570/22379/224014/13383/93871/22350/67938/67268/260409/68010/13367/12631/13728/16952/71972/16456/18845/76117/74194/71409/56194/18441/20196/67220/11853/14745/230709/269587/74734/16542/19303/23912/19353/27418/243743/67784/13860/20430/14159/69710/56212/12721/381921/24441…	71	Cluster 3
cortical cytoskeleton organization	7.20286e-06	62/23328	13822/56193/18472/11858/57778/217325/11852/19878/59032/11845/109711/246710/22379/13383/22350/21926/19877/225288/74194/71409/11853/229707/21894/269587/12568/74734/23912/19353/56212/12317/234686/235072/71819/11848/18571	35	Cluster 3
response to heat	7.3081e-06	94/23328	237253/18413/15525/22368/18858/22627/17762/13665/217715/110616/15519/18570/26419/83945/224045/20655/13163/15511/15516/69241/226101/68833/22218/108989/13211/15939/15502/269523/101739/18578/108067/13667/209354/64704/67669/233781/29810/101772/26400/19414/236193/15368/18747/56445/68196/66917/58233/14629	48	Cluster 3
regulation of muscle cell differentiation	7.41134e-06	165/23328	15182/19205/327826/17246/17938/22433/103806/276770/216869/20926/15902/22632/193385/13614/17260/11546/17387/14180/12224/328572/19013/21357/56637/28185/13388/17691/13163/53817/14251/106628/21417/13831/15183/14815/67655/18018/19653/13660/18569/12633/14369/12043/72949/19735/12334/18128/107951/56190/110196/12508/107869/69807/22608/56717/66993/66999/19664/14056/108655/52163/79362/232854/606496/21803/75…	75	Cluster 3
epithelial cell development	8.18756e-06	257/23328	13982/12142/14609/19156/108829/327826/215449/22433/216527/68585/18472/19401/26941/19878/319710/238247/15251/68339/192119/387199/193385/14063/26401/286940/218756/22330/22418/21821/319448/219181/12224/105782/110253/11911/223864/19411/77446/20655/22350/13388/18607/18132/21926/19280/19877/15488/12015/21873/19726/100503041/329165/12767/16456/22352/97031/18128/22431/16449/67231/15901/228790/56436/76089…	108	Cluster 3
cardiac septum development	8.36875e-06	128/23328	17684/12142/327826/17246/16971/17168/103806/77579/71770/21385/19401/57265/15902/64010/20677/108154/22418/21821/73692/66513/13544/77446/22666/14465/17184/18018/24069/12168/18187/12767/17248/21808/14462/18128/26920/16449/12162/14613/229700/16911/320790/21812/20148/14362/266781/20563/19664/21814/116701/319757/67784/70300/22411/22761/112405/18186/13430/20586/17130/74025/21813	61	Cluster 3
regulation of microtubule polymerization	8.88026e-06	53/23328	20393/13494/17762/108903/328108/18080/26419/11789/56327/14544/67886/227634/11350/13589/229589/83679/230101/214444/16765/12345/75991/19353/12389/13191/14228/12576/14159/27050/101706/69697/76499	31	Cluster 3
regulation of cellular ketone metabolic process	9.44748e-06	139/23328	71767/216190/54140/26420/20185/18604/18023/217166/12189/11651/20540/52023/13132/13350/19013/26874/12846/12724/19015/18754/170459/11789/13653/12894/16952/226144/433256/98711/11363/16367/13167/72999/381290/18783/14194/226856/228026/74450/16418/16592/230027/18124/230796/56717/100198/57320/108099/231070/19017/19712/110524/20602/12389/13666/232339/320204/11652/22260/53322/12752/384783/244373/15446/668…	65	Cluster 3
blastocyst development	1.02724e-05	150/23328	16798/17684/52463/20587/72068/68585/83431/20926/66983/14824/66055/217558/19363/74521/192119/76044/105083/13135/50523/328440/67168/17305/20683/71583/66229/63856/225182/17184/17991/107071/28000/17859/19253/81898/26554/13710/11931/12334/18005/20687/19182/76246/12848/69270/81004/56456/84505/21812/76804/50927/170731/320541/68552/21814/71954/381686/12190/381695/232223/14791/110109/232791/22083/233826/6…	69	Cluster 3
lipopolysaccharide-mediated signaling pathway	1.05655e-05	51/23328	70097/12142/17319/70312/18035/11651/17084/17079/67154/211770/26413/21926/106759/18754/12475/240354/17087/20846/12523/22034/19260/12042/17096/192656/21898/230594/108960/21803/54131/21672	30	Cluster 3
regulation of phospholipid metabolic process	1.0806e-05	75/23328	216505/74302/11840/320207/192652/170749/210992/18708/18753/100504663/210376/19229/100502698/11820/68767/18563/15926/16367/12334/11305/22325/228361/104418/67713/54673/17096/66592/18710/12540/20778/19353/101240/12034/21803/12520/18709/26457/77116/16835/244882	40	Cluster 3
regulation of cytokinesis	1.10276e-05	80/23328	52679/216805/20877/216963/66196/56208/16553/218294/20620/12211/18754/225326/19348/16319/240641/211660/26554/226747/56194/72008/12531/12048/20878/20873/229776/109333/54673/242521/12795/242785/12190/66700/16001/78610/18817/67903/116733/23988/71819/53869/11848/235626	42	Cluster 3
oxidative phosphorylation	1.12072e-05	108/23328	12534/66043/66414/11947/66152/22272/13382/407785/66945/12867/211948/68073/66218/17869/66445/11957/214917/21926/72900/20463/17685/11946/225887/107197/66072/12859/227197/67273/226646/11949/20930/68375/56428/69702/11950/230075/269523/66592/11639/66576/57320/12861/14467/66114/57423/12122/68197/102060/27425/12858/12866/11848/22273	53	Cluster 3
negative regulation of receptor signaling pathway via JAK-STAT	1.23349e-05	25/23328	216233/18016/16362/52615/217039/12702/15239/52023/12703/547253/19255/66406/74019/230514/13131/16923/12389/22346	18	Cluster 3
definitive hemopoiesis	1.23349e-05	25/23328	110279/17268/20185/15410/93686/20683/12394/12193/20687/56417/21349/21814/14461/17095/12400/22761/20586/214162	18	Cluster 3
regulation of cell aging	1.25455e-05	49/23328	67141/17319/56371/77976/114774/71701/26406/59027/72739/66143/20620/66409/12053/14991/19211/23797/11350/12010/19650/16905/12578/22608/230709/57295/12571/14235/11865/69260/214763	29	Cluster 3
lymphocyte proliferation	1.37964e-05	317/23328	237256/14360/12484/12142/14728/14609/74048/17319/16414/50723/21423/114774/56480/67245/94176/16362/16859/13866/20850/19084/14226/11622/20663/12231/193385/20963/17260/17079/11534/80795/18753/16854/18950/12143/321019/16197/105782/74775/83945/12053/13383/22042/208154/208650/12575/54219/14961/14991/12445/224860/20230/106759/65960/68767/69816/19290/65113/240354/56708/16952/76088/60533/15201/14732/17974…	128	Cluster 3
mononuclear cell proliferation	1.40543e-05	320/23328	237256/14360/12484/12142/14728/14609/74048/17319/16414/50723/21423/114774/56480/67245/94176/16362/16859/13866/20850/19084/14226/11622/20663/12231/193385/20963/17260/17079/11534/80795/18753/16854/18950/12143/321019/16197/105782/74775/83945/12053/13383/22042/208154/208650/12575/54219/14961/14991/12445/224860/20230/106759/65960/68767/69816/19290/65113/240354/56708/16952/76088/60533/15201/14732/17974…	129	Cluster 3
gastrulation	1.53433e-05	176/23328	14609/80294/21423/50493/327826/18016/23939/216850/13543/19084/13382/16323/18193/26914/22418/14042/16402/15260/208177/23872/65960/21815/14465/17126/17196/16973/15242/16825/240672/14369/12168/26554/76707/214498/19821/11480/16410/14043/76246/13537/16558/12162/56790/16842/68151/18124/16600/20104/67916/21349/93760/13836/15194/22235/71093/232341/50918/54624/243905/14751/22411/22083/101489/14182/319520/…	78	Cluster 3
negative regulation of cysteine-type endopeptidase activity	1.58047e-05	91/23328	171580/17246/216742/216869/67338/11651/12380/223701/328572/15370/83945/224105/15511/21926/110355/12633/12505/12995/20439/68576/16842/16600/67770/74754/55948/20111/57320/23950/15194/80751/18984/18793/11652/14751/109689/74996/54208/234069/59009/64209/11797/12581/12955/23938/12047/14775	46	Cluster 3
regulation of epithelial to mesenchymal transition	1.85724e-05	94/23328	15182/80294/114774/114716/12006/14538/66214/24064/13132/246154/207806/208177/21844/68010/52662/17126/66072/19211/76707/21808/14462/18128/114715/16449/12162/97064/13636/16842/53378/384009/21812/67525/71890/56717/21814/14056/20901/21803/101809/70300/353310/80288/17127/13138/76499/21813/12387	47	Cluster 3
positive regulation of muscle tissue development	1.98296e-05	84/23328	14609/12534/17938/13867/216869/21385/72508/13614/17260/15357/11546/14180/328572/239719/26413/56637/13388/18712/53817/14251/106628/14465/14815/11555/12912/12043/18128/110196/56717/19017/19664/21814/21803/11865/13642/14182/11739/22601/23988/57810/53376/17967/12387	43	Cluster 3
negative regulation of neuron differentiation	2.17252e-05	259/23328	23924/15182/56484/12484/19205/17246/16971/17268/14025/216616/68585/29869/18858/18208/18472/237847/70834/19014/11491/15902/11845/19164/94245/218203/15904/20620/19270/22418/668253/13132/387609/13196/16852/66725/56637/212547/11820/22129/13388/240057/14972/19280/20358/28000/107351/19211/20353/26921/13838/64294/74117/226422/12316/18514/16169/22352/18128/228357/27103/12010/214968/16449/15901/12162/2292…	107	Cluster 3
epithelial cell apoptotic process	2.23942e-05	118/23328	56484/59004/22433/23939/216869/20747/11845/13665/12192/12380/26419/66214/70551/105722/16691/56637/18607/21926/14991/15183/12015/16452/18569/12633/12370/12168/23830/11352/14462/11350/18024/16401/56428/12048/18803/67996/58231/18759/15257/69807/433759/242705/56717/231130/22393/19017/16542/109880/21841/14461/12122/16001/15368/22601/15894/21813	56	Cluster 3
regulation of oxidative stress-induced cell death	2.45116e-05	77/23328	68031/211329/14360/56484/19156/114774/23939/18453/15251/19766/212032/170719/11911/66725/68015/11820/20655/50873/224617/11692/21926/19765/14768/11545/18024/50754/17210/18124/22166/21898/71514/57320/14362/21899/19712/15505/108655/74347/14775/12387	40	Cluster 3
embryonic hemopoiesis	2.45906e-05	30/23328	17311/19014/11622/15251/11911/76457/12394/16825/18514/14462/16909/58231/21349/99982/16542/16923/14461/22761/214162/21813	20	Cluster 3
entrainment of circadian clock by photoperiod	2.45906e-05	30/23328	12952/18626/15902/30840/17691/50758/19045/66704/19653/18627/12953/18628/19046/19047/13864/50788/30843/53376/18854/74165	20	Cluster 3
cell migration involved in sprouting angiogenesis	2.47835e-05	55/23328	26406/16413/66864/11651/20620/105844/56233/15370/240185/16952/23797/338366/18128/11350/114715/56426/50754/16600/18710/20563/16542/14461/23991/18704/13642/18709/15368/18186/16412/23938/11848	31	Cluster 3
ruffle organization	2.47835e-05	55/23328	13169/56193/83431/18643/19062/353047/14245/11845/14026/20401/72722/23789/107351/18720/56717/23790/19353/12389/71982/56753/13860/20430/16332/56212/101476/15461/67384/23854/15894/19684/22003	31	Cluster 3
regulation of response to oxidative stress	2.48805e-05	100/23328	68031/211329/14360/140742/56484/19156/114774/23939/18453/15251/53618/19766/212032/26914/14528/170719/11911/66725/68015/11820/20655/50873/224617/11692/21926/19765/14768/50880/11545/227743/18024/50754/17210/18124/22166/21898/230676/71514/230784/57320/14362/21899/19712/15505/108655/74347/75747/14775/12387	49	Cluster 3
protein complex oligomerization	2.63842e-05	223/23328	215999/216001/17319/18641/216190/432508/22781/71701/21927/71956/107476/50997/17762/16518/70382/107817/672511/20135/268564/14026/56421/193385/26556/69089/11514/73739/18642/74006/11820/74112/18763/14979/14991/56298/106931/72512/13660/109168/19881/226153/14660/74018/23874/56752/226823/27377/98878/27223/12010/58800/56045/228983/74343/56543/211550/229898/229937/12972/107869/18391/66592/17025/230738/22…	94	Cluster 3
cellular response to lipoprotein particle stimulus	2.69739e-05	28/23328	16414/12514/11491/11651/218203/20963/208715/11307/106759/56468/18145/14127/338366/21898/21899/12527/12520/16412/16835	19	Cluster 3
regulation of vasculature development	2.72595e-05	356/23328	70097/16414/50721/12226/13179/22433/68585/216805/23939/12189/14824/26406/11818/20698/15239/11852/19878/16413/15251/18570/80898/66549/20620/22418/16854/14180/19229/66214/12224/24064/19219/67154/105844/223864/56233/20683/16402/11504/12394/13388/27279/18607/18132/21926/14991/28106/19274/22436/240185/19877/14465/13653/20358/11555/320924/21413/18018/16952/15242/18569/68833/20846/12633/12767/381290/146…	140	Cluster 3
negative regulation of nervous system development	2.80514e-05	365/23328	23924/15182/103199/56484/12484/19205/216190/17246/16971/17268/14025/216616/68585/94091/29869/18858/18208/442801/18472/237847/70834/19014/217166/18109/11491/15902/11845/19164/192119/94245/218203/15904/15387/105278/20620/19270/22418/668253/13132/387609/13196/16852/12257/66725/67838/56637/212547/67374/11820/22129/21648/13388/240057/14972/21926/19280/20358/17190/28000/107351/19211/24069/20353/26921/1…	143	Cluster 3
nuclear envelope organization	2.84089e-05	39/23328	28193/380664/83431/18472/319565/105513/72549/54194/208263/30934/30931/68968/75608/245865/16905/68053/230709/230908/71782/77053/13191/68953/18817/66817	24	Cluster 3
cellular senescence	2.88464e-05	65/23328	67141/77976/114774/71701/21385/26406/15902/59027/72739/66143/20620/18753/66409/12053/12575/14991/226026/23797/11350/12010/19650/99890/12578/22608/230709/57295/12571/12389/11865/15461/69260/12317/18854/26395/214763	35	Cluster 3
developmental growth involved in morphogenesis	2.97483e-05	275/23328	13982/20869/50721/216344/66225/16971/13169/14025/68585/76884/76901/29869/22368/18208/83431/18472/21385/70834/11951/19014/11858/17762/20403/11622/18080/217715/15519/15387/22330/22418/12934/57784/24064/116838/14042/328572/19411/56637/11820/21844/50873/27279/15516/19280/13640/16210/225348/20358/83814/12631/226154/98711/20353/12168/77300/18187/74117/12767/75605/269152/18128/11350/24136/16401/27103/21…	112	Cluster 3
glycogen metabolic process	3.61619e-05	78/23328	18605/56351/216558/19062/217166/110095/11651/105651/271221/18642/66849/56637/74185/19045/12421/16367/18627/269224/110078/27357/77559/11364/74178/56717/108099/19046/52331/19047/15289/14583/606496/11652/14936/68961/16337/384783/244416/102093/14385/77781	40	Cluster 3
glucan metabolic process	3.61619e-05	78/23328	18605/56351/216558/19062/217166/110095/11651/105651/271221/18642/66849/56637/74185/19045/12421/16367/18627/269224/110078/27357/77559/11364/74178/56717/108099/19046/52331/19047/15289/14583/606496/11652/14936/68961/16337/384783/244416/102093/14385/77781	40	Cluster 3
lamellipodium assembly	3.62392e-05	68/23328	66713/18858/15519/22330/16475/219140/57784/66629/19230/224014/14158/12631/226970/17974/76709/74117/14270/22325/13609/68050/242687/12345/13836/56717/20563/19303/19353/101314/20430/434204/20399/54126/16412/13430/17973/23999	36	Cluster 3
alcohol metabolic process	3.89912e-05	323/23328	52014/69718/71207/16971/56193/11671/18858/19062/66569/18023/14149/20698/81535/67963/20773/217837/75678/15357/19012/208715/21834/14528/105501/74551/19229/13132/20775/11429/20788/109754/223920/12724/11820/20655/104015/56409/11307/21926/56050/18145/14151/114663/16973/12660/73166/18797/22359/19211/12642/226101/14718/226144/98711/16329/15926/11363/111175/104086/110611/227399/72999/18783/20652/98386/11…	128	Cluster 3
necrotic cell death	3.99974e-05	56/23328	26408/69718/67245/11622/110095/217837/19766/26419/268749/12257/74006/21926/76055/12633/12370/58800/24105/26409/12389/21366/56449/54131/68197/12176/14082/11739/74256/74568/12362/71929/11797	31	Cluster 3
negative regulation of lymphocyte activation	4.13187e-05	158/23328	237256/12484/12142/74048/114774/279766/67245/16362/16859/13866/19084/15902/12231/193385/105352/16854/12143/52023/105782/12703/12053/13383/208154/208650/67742/12394/14961/14991/65960/56468/225160/22694/65113/269023/19255/54607/16952/60533/16331/381305/14130/15284/319817/57438/12505/17289/16396/94212/229473/22724/69769/19260/242202/17096/12578/230738/12399/14190/17120/15170/21803/22177/243910/16190…	70	Cluster 3
modulation by host of symbiont process	4.27046e-05	61/23328	20587/19062/18673/12454/238722/67955/328572/20683/83383/50873/12648/30960/240255/67655/18563/12631/98415/13830/19182/27103/67231/67778/16842/229906/16476/230738/433759/230908/242864/19712/12390/20586/19035	33	Cluster 3
production of miRNAs involved in gene silencing by miRNA	4.32902e-05	49/23328	13982/26396/103284/20185/192119/19766/214290/56335/14000/75284/21357/106205/94223/21926/23992/56417/19055/230594/230709/230738/214150/236511/80912/20602/83701/53379/21803/26395	28	Cluster 3
positive regulation of T cell activation	4.38636e-05	200/23328	17863/12484/74048/50723/22433/22778/16362/16859/19401/20850/268564/15519/56048/20677/20963/11774/11534/328365/80795/18950/16197/223601/16852/83945/12703/12053/22042/16423/80859/12394/14998/14961/14991/56468/240354/20227/12015/16952/76088/60533/14732/17974/15510/19264/63953/15284/14462/13482/22034/19419/19261/20667/16196/12479/22724/19260/16842/12042/192656/230126/12399/18762/74734/11987/15505/123…	85	Cluster 3
ribosome assembly	4.41978e-05	66/23328	20054/216767/57837/67671/50529/30946/66410/218629/12181/27367/68193/224619/54127/59014/20935/16418/229317/72181/67025/69902/66448/100503670/19988/208144/110109/20103/68077/20085/101592/66164/235036/75617/67941/225215/16785	35	Cluster 3
regulation of cell projection assembly	4.81838e-05	192/23328	11793/66713/83431/216846/18643/192197/353047/56699/53860/104943/11845/319565/14026/15519/56044/193385/14063/18753/219103/21821/57784/12224/17909/19230/66061/67841/74201/106633/271457/14158/68767/72722/260409/11789/225523/12631/107351/76709/19329/74117/76816/52184/329795/21812/68050/242687/12540/12345/13836/56717/11603/15194/231225/20563/23790/18439/19353/12389/73178/27205/56753/101314/13860/23294…	82	Cluster 3
regulation of cell morphogenesis involved in differentiation	5.02235e-05	351/23328	20393/20869/26396/54712/216344/16971/13169/66713/14025/68585/26420/29869/22368/18208/83431/18472/12928/11951/11858/17762/70450/108100/18453/16413/18080/217692/19164/18222/217715/56349/73710/68750/18003/94245/67263/268721/22418/16554/12934/105689/76108/13132/110253/328572/140570/66725/74006/12929/224105/56637/21844/22129/27279/224617/240057/19280/13640/225348/20358/83814/17344/12631/13728/107351/1…	137	Cluster 3
platelet-derived growth factor receptor signaling pathway	5.3908e-05	64/23328	71371/110279/16971/26941/15239/51791/208650/14158/19255/22682/16452/19211/414758/11352/11350/19271/19246/30953/54635/56338/269473/18124/215114/231887/75725/29875/16332/101476/14388/18186/12402/71602/76499/215418	34	Cluster 3
cellular response to interleukin-4	5.67172e-05	29/23328	12567/20852/22433/74637/18030/27367/547253/15516/19255/14462/14828/16842/17025/17216/12721/16453/50868/18854/23918	19	Cluster 3
regulation of generation of precursor metabolites and energy	6.24078e-05	135/23328	18605/74747/12534/52637/17319/50721/71701/216805/20185/19062/70207/15251/19164/11651/211948/105651/271221/68073/17869/328572/19013/68015/56490/11820/214917/21926/15937/20463/19045/18648/16367/269224/56428/16418/18706/269523/11639/56717/57320/108099/19046/19017/54403/18439/66114/15289/14583/72170/12034/320204/68077/11652/12176/16337/384783/244416/18747/102060/12866/11848/77781	61	Cluster 3
organelle fusion	6.71208e-05	138/23328	53331/216238/67826/55943/22318/13808/11736/19376/20698/217517/53612/72113/271221/210789/74006/22042/50873/16573/69597/20908/16952/53611/226265/73122/226421/18783/58244/53330/20619/228960/20333/14679/215708/66592/67727/100226/74772/170731/13806/22319/56041/72392/66437/209086/12068/12390/66075/66700/22320/19349/74741/11652/78610/12752/12721/20909/12176/17274/116733/234847/114896/235442	62	Cluster 3
negative regulation of necroptotic process	6.99392e-05	15/23328	67245/19766/268749/12633/12370/24105/26409/12389/56449/14082/11739/11797	12	Cluster 3
negative regulation of programmed necrotic cell death	6.99392e-05	15/23328	67245/19766/268749/12633/12370/24105/26409/12389/56449/14082/11739/11797	12	Cluster 3
negative regulation of T cell activation	7.2141e-05	122/23328	237256/12484/74048/114774/67245/16362/16859/13866/19084/12231/193385/105352/16854/105782/12703/12053/13383/208154/208650/12394/14961/14991/65960/56468/22694/65113/269023/19255/54607/16952/60533/381305/15284/319817/57438/12505/16396/94212/229473/22724/69769/19260/242202/12578/230738/12399/14190/17120/15170/21803/243910/16190/16453/21672/74256/12400	56	Cluster 3
aging	7.27337e-05	251/23328	67141/66521/56484/140740/108829/12534/17319/56371/77976/114774/387251/71701/18148/18858/68964/12514/17428/21385/26406/14784/15902/59027/13665/19164/11651/72739/66143/407785/238871/20620/21974/328365/18753/11792/66725/83945/66409/26413/224045/12053/11820/20655/338467/12575/14991/72836/17685/17688/226026/19211/18569/22592/16331/23830/12043/23797/11350/12010/19650/228913/16905/20416/99890/67006/1257…	102	Cluster 3
substrate adhesion-dependent cell spreading	7.308e-05	106/23328	57764/19324/12928/70450/18453/16413/56349/68750/18003/13132/110253/12929/13640/14158/108101/107351/226255/14369/76709/14270/226519/171171/11350/16401/16410/17289/11990/277360/72007/13636/20194/211556/230316/22319/23790/19303/19353/109880/56753/50918/60595/23991/14366/330662/12317/18186/13430/244895/11848/16779	50	Cluster 3
neural tube development	7.43087e-05	194/23328	270685/17684/544696/69718/11783/13543/18643/19401/57265/19878/20115/15251/108156/12192/19164/217837/56044/20677/19206/105278/22418/105782/73739/18141/140570/106042/19411/13544/73916/68146/106633/21815/225876/12631/240641/24069/20353/12370/74019/11352/98376/19165/21808/18845/18128/11350/24136/228361/22034/245866/58231/12162/99683/16911/12042/18749/26409/72475/100169/93760/13836/17769/20481/14362/6…	82	Cluster 3
response to fluid shear stress	7.50556e-05	23/23328	17684/22433/23939/11651/17260/21821/19229/211401/18763/56468/15183/18024/11303/16600/18439/16598	16	Cluster 3
regulation of B cell proliferation	8.07881e-05	70/23328	12484/12142/17319/21423/114774/67245/11622/17260/12143/321019/12053/22042/208154/12575/54219/106759/69816/56708/227059/16331/12043/19264/381305/14130/16196/17096/21898/12578/12494/22177/12520/384783/320795/117149/11920/81897	36	Cluster 3
non-motile cilium assembly	8.07881e-05	70/23328	52906/544696/216274/53860/104318/76260/77945/219103/21821/52023/73916/68146/106633/68642/74081/98376/59030/13589/16328/245866/68259/329795/67661/15194/13191/70300/18536/244585/67378/234776/110350/13430/235072/74025/70235/17758	36	Cluster 3
regulation of epithelial cell proliferation	8.21233e-05	372/23328	13982/19272/14609/20869/50721/327826/22433/68585/18148/11541/52615/20913/18103/18102/19014/13866/217166/20850/14824/11818/74370/11491/64010/12192/11651/68750/19206/13039/18570/17260/66549/18792/22418/11727/28113/21821/14180/66214/13132/78757/15473/54375/211401/17869/15370/20683/13383/106389/73916/15312/18607/19015/21926/28106/18140/19274/22436/240185/11789/11946/69745/12015/16601/19211/68833/2084…	143	Cluster 3
positive regulation of leukocyte apoptotic process	8.3358e-05	34/23328	12484/216742/17260/22418/12143/17869/16952/60533/21808/12505/76089/17096/18124/12578/18707/18439/170770/243910/16453/50996/74769	21	Cluster 3
cellular transition metal ion homeostasis	8.90215e-05	104/23328	17846/11927/11840/52892/195040/15251/11774/69048/27057/17869/100126824/18174/22042/11964/11820/20655/225049/106957/65113/14319/69668/227059/22782/68427/22785/12870/69585/67547/11428/20530/20529/66290/230810/74772/109108/21871/68033/14325/66162/30926/11979/15368/17750/17748/11972/112405/11804/64602/235574	49	Cluster 3
receptor internalization	9.13276e-05	131/23328	52906/16414/18717/12512/19058/11840/216869/18806/71770/67300/18195/14784/18222/94245/20963/23894/13132/105782/11773/22042/11820/104015/17858/22350/14251/72238/271457/106572/68423/110355/68421/51801/14127/54598/13645/53378/13858/50791/14772/16976/69727/22241/12389/27418/232227/12527/233489/109689/11535/12520/16337/13642/93742/16412/77116/13430/56440/17999/17920	59	Cluster 3
positive regulation of response to external stimulus	9.71012e-05	418/23328	77777/70097/78334/12484/215999/13202/17319/56480/14479/16971/18413/68585/54396/11541/83431/19376/16859/19014/80861/20850/14824/192231/11818/14226/11491/18035/19141/193385/19766/73710/17084/13614/67486/14063/17079/72993/22418/66645/19229/67065/223255/19219/14375/66725/105722/74006/26413/69150/16423/80859/11820/21844/21926/14991/106759/22324/66878/17184/72512/102902673/20908/16452/18569/17087/15510…	158	Cluster 3
transition metal ion homeostasis	9.8018e-05	134/23328	17846/11927/11840/52892/195040/217356/15251/11774/69048/27057/17869/100126824/18174/15369/22042/11964/11820/20655/13819/225049/106957/65113/14151/14319/69668/227059/68428/22782/68427/12010/22785/12870/69585/67547/11428/20530/20529/66290/230810/74772/15194/242960/109108/21871/68033/15467/14325/233489/66162/30926/11979/15368/17750/17748/11972/112405/11804/64602/235574/15587	60	Cluster 3
regulation of cell-substrate junction organization	9.94776e-05	63/23328	13144/16971/192197/11465/16413/11845/105352/22330/17387/208177/13640/19877/212307/12631/19211/16825/20874/26921/76707/11350/19271/20194/77569/16542/23790/19353/232227/29875/69697/18186/244895/17127/76499	33	Cluster 3
gliogenesis	0.000104615	338/23328	215798/15979/15182/13654/16971/17937/13867/18016/19058/216616/68585/18858/18472/18023/192157/13866/217166/12799/14824/18109/15902/18755/319565/56217/19164/217715/192119/11651/20677/20238/15904/72948/13003/15212/328365/56335/321019/17869/105782/12257/26413/12929/224045/104156/224109/11820/21844/20655/104015/19317/13388/21926/56386/67453/17190/56708/110355/19697/28000/16952/19211/17936/12912/13838/…	131	Cluster 3
protein maturation	0.000108035	294/23328	66686/74048/71767/19073/102115/56307/114774/17246/103724/11568/76884/11818/19164/74316/19141/67475/67008/20677/69046/19206/13039/105278/12380/18792/69019/52588/50527/70646/17387/21821/66897/211286/17869/17886/321003/328572/105847/66725/12914/67838/72117/20112/18132/18519/225326/66286/320924/69597/11632/12015/72199/12369/213539/12370/76867/21854/19165/11545/208768/12334/27377/66865/12388/66541/263…	116	Cluster 3
response to leucine	0.000116034	10/23328	140742/74370/224023/224826/107045/22222/230784/56717/75747	9	Cluster 3
cellular response to leucine	0.000116034	10/23328	140742/74370/224023/224826/107045/22222/230784/56717/75747	9	Cluster 3
regulation of fatty acid metabolic process	0.000118882	97/23328	71767/216190/54140/26420/20185/18604/18023/12189/11651/52023/13350/19013/26874/19015/12894/16952/226144/433256/11363/16367/13167/72999/18783/226856/228026/74450/16418/16592/18124/230796/56717/108099/231070/19017/12389/13666/232339/320204/11652/22260/53322/384783/244373/15446/66887/68801	46	Cluster 3
cell-substrate adhesion	0.000124054	351/23328	22288/19272/110279/16414/13144/57764/16971/12512/246177/19324/50932/12928/192197/16400/70450/11465/18453/16413/109711/110616/56349/105352/68750/14538/18003/218397/18708/18792/22330/17387/16475/19229/20410/13132/22122/16852/110253/16402/12929/12053/56637/208177/21844/27279/18607/19015/13640/14158/18754/19877/12631/108101/107351/16452/19211/16825/20874/226255/26921/14369/76709/12043/76707/14270/226…	135	Cluster 3
glycosaminoglycan biosynthetic process	0.000125221	44/23328	212898/53374/58250/67300/218271/17423/19219/14042/12445/72727/14043/72136/13645/242585/117592/100910/22235/59031/21803/11771/269941/233781/15211/93683/15586	25	Cluster 3
regulation of carbohydrate biosynthetic process	0.000131647	108/23328	18605/19386/20869/12952/56193/104570/19062/67300/18604/15251/11651/105651/19229/19219/328572/19013/252870/17691/18519/14815/19255/19045/13194/16367/269224/140858/56458/56790/18441/12748/13645/11364/230784/19204/56717/19046/59003/110524/27999/58246/14583/21803/11652/11771/233571/16337/384783/244416/108682/77781	50	Cluster 3
leukocyte degranulation	0.000138757	74/23328	110279/16414/11541/22318/18806/16859/70450/20963/14063/12143/22631/69150/18607/14158/84095/14127/12523/19419/20619/17096/18124/19204/11745/56715/56743/22320/14461/14159/14389/16190/12721/20909/20911/16783/15368/11765/11891	37	Cluster 3
response to lipoprotein particle	0.000146151	26/23328	16414/12514/11651/218203/20963/208715/106759/56468/18145/14127/338366/21898/21899/12527/12520/16412/16835	17	Cluster 3
regulation of cellular senescence	0.000151014	42/23328	67141/77976/114774/71701/26406/59027/72739/66143/20620/66409/12053/14991/23797/11350/12010/19650/12578/22608/230709/57295/12571/11865/69260/214763	24	Cluster 3
glycosyl compound metabolic process	0.000160971	98/23328	18537/14923/212627/18103/18102/67763/11534/18950/105446/71891/213484/14904/17939/66725/22247/106821/56248/171567/75894/72899/269378/229363/109674/14679/230101/66902/11639/58810/71665/110198/57295/13178/19384/110006/100929/23917/11677/107569/232449/101592/11717/57813/23959/11848/23918/54369	46	Cluster 3
regeneration	0.00016813	150/23328	14609/12534/17319/26396/16971/17938/68585/83431/237847/19014/14055/14824/11818/14226/11491/192119/238505/18792/239167/57784/12224/223255/16880/21357/11692/30957/19015/12575/19280/16952/16452/19211/26921/12633/14369/13838/12043/18933/63953/326622/20878/77578/269473/16600/16476/68050/21682/22241/109880/14056/16438/12527/12576/21803/16001/11535/233781/12520/16795/15368/22601/18746/26395/14775/16779	65	Cluster 3
stress granule assembly	0.000180666	22/23328	12696/27041/14786/13665/13424/66475/226562/229663/73205/23881/12121/67070/233871/270086/13209	15	Cluster 3
multi-organism cellular process	0.00019285	14/23328	224020/319262/18711/13858/100317/12390/12389/19294/207278/233979/15587	11	Cluster 3
regulation of establishment of cell polarity	0.000194895	20/23328	215449/67588/192197/193385/19229/78757/223601/12631/76088/107351/240641/211673/14462/52822	14	Cluster 3
post-embryonic development	0.000195604	134/23328	12142/71371/58250/67163/217325/11622/19164/192119/70430/320234/20363/77446/338467/15312/30957/17850/17126/14682/16452/414758/14367/227331/12043/75605/11352/14462/11350/319817/18227/12125/14683/30953/214133/11364/242291/11428/21812/16348/16600/230676/56717/22062/16542/16438/14790/13870/333654/16332/20679/101476/13360/387216/20437/14385/214162/11920/64602/71602/215418	59	Cluster 3
ruffle assembly	0.000203702	45/23328	13169/83431/18643/19062/353047/11845/14026/20401/72722/107351/18720/23790/19353/12389/71982/56753/13860/20430/16332/56212/15461/67384/23854/15894/19684	25	Cluster 3
regulation of ribosome biogenesis	0.000204756	16/23328	72344/217995/71340/105372/66254/67045/18519/72515/19211/73674/17975/75593	12	Cluster 3
regulation of Golgi organization	0.000204756	16/23328	26396/26413/67886/98910/19338/83679/100986/71116/78287/69697/13430/26395	12	Cluster 3
regulation of exosomal secretion	0.000204756	16/23328	15239/20969/50873/20479/20844/53378/74772/19349/68953/22088/116733/18571	12	Cluster 3
response to interleukin-4	0.000210381	31/23328	12567/20852/22433/74637/18030/27367/547253/15516/19255/14462/14828/16842/17025/17216/12721/16453/50868/18854/23918	19	Cluster 3
regulation of peptide secretion	0.000219059	406/23328	78808/52906/14609/215999/19073/17319/18641/12215/19205/59090/16971/279766/22433/268373/77371/11840/77579/216856/360013/19376/20913/217166/217325/217344/74370/14226/11845/15251/12231/20677/20963/14063/15357/19056/105638/11727/74551/12143/66214/67041/19219/66629/223527/11514/328572/223775/18642/110213/12703/74006/17470/21844/16443/22350/50873/19015/11307/21926/76497/54393/12488/13640/18754/16573/22…	152	Cluster 3
positive regulation of defense response	0.00022709	278/23328	77777/78334/12484/14609/13202/17319/56480/14479/18413/54396/11541/19376/16859/19014/80861/20850/14824/192231/18035/19766/67486/17260/14063/72993/22418/66645/67065/19219/14375/66725/69150/16423/80859/21926/14991/106759/22324/66878/17184/72512/102902673/16452/18569/15510/18783/13211/14131/14127/30925/236312/15951/100040462/381308/15950/71648/332579/19419/228607/67917/24088/13040/74414/242202/229898…	109	Cluster 3
regulation of cell-substrate adhesion	0.000232236	214/23328	22288/13144/16971/50932/12928/192197/16400/70450/11465/18453/16413/110616/56349/105352/68750/14538/18003/218397/18708/18792/22330/17387/19229/13132/22122/16852/110253/16402/12929/12053/56637/208177/13640/18754/19877/12631/107351/16452/19211/16825/20874/26921/14369/76709/12043/76707/20163/30963/18128/11350/16403/19271/56348/16449/74030/58231/277360/11490/20194/12977/211556/12578/18762/12571/77569/…	87	Cluster 3
regulation of cell division	0.000241058	160/23328	52679/216805/20877/216963/216984/66196/56208/16413/16553/19206/218294/20620/14180/17869/114604/13388/77889/12211/18754/225326/11789/19348/52004/16319/240641/211660/26554/12316/30928/226747/21808/56194/12359/72008/12531/12048/19650/17979/20878/20873/54635/56338/229776/109333/54673/70122/242521/21349/12795/22608/55948/242785/12190/66700/21803/16001/23991/78610/18817/67903/56452/19651/116733/23988/7…	68	Cluster 3
regulation of cell growth involved in cardiac muscle cell development	0.000246513	29/23328	22632/13614/11546/328572/19013/28185/53817/106628/14815/67655/19735/110196/56717/108655/232854/606496/11739/23988	18	Cluster 3
cellular pigmentation	0.000247263	43/23328	69654/12512/19324/17101/17828/16553/11774/19326/18711/381269/19329/12043/226422/24136/50518/192232/13191/232946/233405/11765/26395/53869/11891/17918	24	Cluster 3
glucose homeostasis	0.000261873	273/23328	56484/215999/15275/20587/20869/50721/216190/12952/16971/22433/19062/19376/20913/18604/20747/217166/78943/68938/14226/110095/15251/11651/67475/20677/212032/19206/15357/18708/19056/74551/67041/223527/11514/223775/18642/20462/56490/21844/50873/19015/19326/13640/18754/16573/19255/16973/110355/19653/12015/213993/74998/26921/98415/75454/228026/19271/66461/12953/16592/18706/56458/69227/74343/20501/20912…	107	Cluster 3
leukocyte apoptotic process	0.000262887	138/23328	103213/12484/17319/17311/216742/20877/66612/20850/11491/15251/30954/11651/19766/17260/22418/16854/18950/12143/16197/17869/74775/83945/12929/15163/21454/16952/76088/60533/19211/14732/227059/12370/14130/14127/21808/12505/12125/17289/76089/13636/12042/17096/18124/20104/12578/18707/18439/22346/21940/170770/243910/68137/109815/14082/384783/16453/320795/50996/102595/74769	60	Cluster 3
cellular response to hydrogen peroxide	0.000263161	89/23328	26408/68031/15182/56484/19156/114774/20852/23939/216850/20698/11852/56349/19766/212032/21974/18753/26419/11792/66725/68015/16210/12631/19697/16952/59041/11350/18024/19261/66680/56426/18391/18124/22166/12578/57320/15505/11677/14056/108655/27050/101476/12176	42	Cluster 3
nucleotide phosphorylation	0.00027886	108/23328	74747/15275/17319/18641/50721/18293/14923/20185/13808/18103/18102/22169/15251/19164/56421/212032/17869/328572/19013/18642/56490/11820/15937/18648/226265/171567/68870/56428/16418/229949/14430/11639/66588/74246/13806/108099/19017/54403/18439/12183/15277/21991/14433/14751/59047/16337/72141/18746/54369	49	Cluster 3
negative regulation of immune response	0.000287869	158/23328	74048/110279/70312/73914/20852/16362/216869/12928/16859/80861/14824/19720/105352/19056/16854/56335/16197/223723/83945/12053/547253/67742/11692/21355/21926/14991/14158/56468/225160/22694/65113/19255/16952/16331/19264/381305/14130/12523/63953/15284/21808/12946/319817/56045/229096/22724/56417/19172/230738/213541/14190/231712/56715/15170/80782/93694/20085/21803/109815/26440/16190/18983/16453/15368/43…	67	Cluster 3
membrane docking	0.000288208	84/23328	53331/54198/216274/56418/56193/55943/22318/18195/19325/52635/100504663/105504/116838/19328/19877/20908/107368/64143/58244/19165/18633/228960/22365/20912/67727/100226/212986/56041/68929/12390/22320/75914/19349/233405/12752/20909/20911/17274/17967/235442	40	Cluster 3
regulation of membrane permeability	0.000312404	66/23328	12799/64113/30954/12050/12177/114128/93734/77446/56637/15937/58801/12015/21873/12043/16456/71254/56428/12125/12048/75778/54673/11983/56717/15277/12122/170770/606496/72287/12176/11739/234847/14629/18571	33	Cluster 3
lysosome localization	0.000313619	79/23328	14533/216805/11541/83431/71923/18806/19376/70834/353047/70450/20963/12143/22631/17886/69150/18607/14158/72722/14127/12523/19419/20619/17096/18124/16561/56715/56743/22320/14461/67166/67774/233405/14159/14389/16190/20911/15368/23854	38	Cluster 3
antigen processing and presentation of exogenous antigen	0.000314676	34/23328	11774/19188/21356/14972/14998/21355/14961/14969/14991/54445/18711/15064/14130/14131/14127/22034/12010/12479/13040/65972	20	Cluster 3
epidermis development	0.000330068	313/23328	16798/15182/19156/110279/73822/17937/11671/94092/18472/18103/19014/26941/17134/18109/19878/195733/64010/18755/81535/12192/19164/192119/11651/16323/193385/26914/19206/13039/28114/11774/14313/286940/218756/22418/21821/50523/29820/83925/105782/106025/110253/17133/19013/223828/11479/20655/12394/13388/19015/21926/20230/19877/13872/11789/19697/16952/100503041/16825/17936/381269/12043/13167/98376/19165/…	120	Cluster 3
carbohydrate catabolic process	0.000347732	142/23328	74747/15275/17319/18641/50721/18293/20185/13808/110095/15251/19164/56421/212032/75731/15212/105651/17869/328572/17939/19013/18642/56490/11820/15937/16973/19045/12015/18648/226265/12421/66646/53893/56428/110078/16418/77559/14430/58810/74246/110208/13806/108099/19046/19017/54403/12492/52331/18439/110006/15289/12183/15277/21991/14433/232449/14751/16828/16337/244416/72141/18746	61	Cluster 3
pyruvate metabolic process	0.000366726	120/23328	74747/15275/17319/18641/50721/18293/20185/13808/27364/18604/13382/15251/19164/56421/212032/68263/74551/17869/328572/19013/18642/56490/11820/55951/15937/107029/18563/18648/226265/70266/228026/56428/27402/16418/14430/18124/74246/13806/108099/15194/19017/54403/18439/12183/15277/21991/14433/14751/16828/16337/235339/72141/18746	53	Cluster 3
membrane raft organization	0.000378686	23/23328	27403/94176/18858/23970/13383/14251/76438/18145/19264/20194/19063/12390/12389/50918/12752	15	Cluster 3
cellular response to dsRNA	0.000378686	23/23328	18148/211948/14251/66878/72512/64143/13211/71586/228607/67917/230073/18439/12389/78781/214763	15	Cluster 3
cellular ketone metabolic process	0.000386348	211/23328	71365/71767/216190/54140/210582/26420/20185/18604/18023/217166/12189/18107/14149/11651/78925/15357/20540/52023/67041/13132/13350/19013/26874/12846/12724/14651/19015/18754/170459/11789/13653/12894/16952/226144/433256/98711/11363/56695/16367/70750/13167/72999/381290/18783/14194/67426/226856/56075/70266/228026/74450/16418/16592/229905/230027/18124/20280/58810/230796/110198/56717/100198/57320/108099/…	85	Cluster 3
regulation of ATP metabolic process	0.000425016	96/23328	74747/12534/17319/50721/216805/20185/15251/19164/211948/68073/17869/328572/12257/19013/74006/56490/11820/50873/214917/21926/15937/20463/12495/18648/98496/11545/56428/12048/16418/269523/11639/11983/57320/108099/19017/54403/18439/66114/68197/16337/102060/26395/12866/11848	44	Cluster 3
regulation of anoikis	0.000426881	21/23328	14797/18432/217057/16402/107392/12043/18128/12048/18706/17210/433667/21885/12389/16412	14	Cluster 3
response to carbohydrate	0.000437853	203/23328	20587/18641/16971/22433/22318/19376/20913/217127/217166/78943/14226/15251/12192/217715/20677/15357/19056/74551/67041/223527/11514/328572/223775/224045/20462/56490/21844/20112/50873/19015/19326/13640/18754/16573/13653/17126/16973/110355/19653/12015/14732/213993/74998/26921/17970/14645/75454/54598/66461/18706/69227/12368/19055/108067/230784/66259/192185/109552/13667/209354/78894/19353/52055/68667/1…	82	Cluster 3
myeloid leukocyte cytokine production	0.000447971	30/23328	56200/17319/73914/68585/22418/12053/14991/106759/14127/21808/228607/24088/230073/18124/21898/21803/64297/15368	18	Cluster 3
positive regulation of myeloid leukocyte cytokine production involved in immune response	0.00047251	19/23328	56200/17319/68585/22418/14991/106759/14127/228607/24088/230073/18124/21898/64297	13	Cluster 3
regulation of isotype switching	0.000480271	42/23328	20852/69583/20926/113002583/12053/22042/17685/225160/65113/225888/56708/19264/27223/66362/71890/55982/18861/72103/232210/232811/21803/72544/17350	23	Cluster 3
mammary gland epithelium development	0.000525707	78/23328	13982/16798/20852/68585/18208/19014/20850/15902/15251/68750/19206/22418/19116/105782/26413/104156/77889/14815/16973/16452/12675/75605/14462/17979/68949/68911/12977/12578/13836/20563/12190/319757/12034/21803/353310/18854/14775	37	Cluster 3
reactive nitrogen species metabolic process	0.000527341	86/23328	13982/77777/16414/211389/26420/19878/15519/11651/19229/12257/16423/11820/51793/21926/14991/106759/16549/54683/16452/381290/67247/19261/24088/16600/21898/230738/56717/21899/18984/19353/12389/20751/11652/109815/16337/16598/15894/13430/17127/19883	40	Cluster 3
endoplasmic reticulum calcium ion homeostasis	0.000531593	28/23328	67163/19164/80795/70551/110213/11820/240174/12043/68944/19165/108058/22393/66437/16438/170770/64209/18854	17	Cluster 3
cholesterol metabolic process	0.00054659	130/23328	16971/18858/18023/14149/67963/15357/208715/21834/20775/20788/109754/223920/11820/20655/11307/56050/18145/14151/16973/73166/22359/12642/226144/11363/104086/110611/72999/20652/98386/11305/12359/19302/110196/230101/11303/74754/20280/13121/231070/110524/17855/20778/18984/14792/16890/12606/20597/13360/26889/244373/56453/192156/16835/11804/14148/76524	56	Cluster 3
cellular lipid catabolic process	0.000566016	219/23328	52665/20598/19156/71767/216136/16971/72129/18806/66569/11818/11430/14245/67452/171210/14420/11651/23986/11992/15212/66082/18753/74551/17117/20524/17939/26874/110460/13177/19015/15488/16891/12894/18797/433256/15926/11363/16367/13167/18783/11758/241274/26569/74182/76192/18803/170789/19302/66841/19299/15107/11364/230101/12896/20280/14073/230784/26394/56717/70025/74114/242864/97212/57742/80911/20778/…	87	Cluster 3
regulation of focal adhesion assembly	0.000576329	60/23328	13144/16971/192197/11465/16413/105352/22330/17387/208177/13640/19877/12631/19211/16825/20874/26921/76707/11350/19271/20194/77569/16542/23790/19353/29875/69697/18186/244895/17127/76499	30	Cluster 3
regulation of cell-substrate junction assembly	0.000576329	60/23328	13144/16971/192197/11465/16413/105352/22330/17387/208177/13640/19877/12631/19211/16825/20874/26921/76707/11350/19271/20194/77569/16542/23790/19353/29875/69697/18186/244895/17127/76499	30	Cluster 3
muscle cell differentiation	0.000617053	399/23328	15182/11793/19205/327826/17246/17938/22433/103806/14248/18858/77579/216850/276770/216869/20926/21385/70834/19401/16669/19084/15081/11465/15902/12632/192119/22632/11651/193385/13614/17260/26556/11546/17387/21821/14180/239167/57784/12224/17886/73739/223701/328572/19013/16691/21357/239719/15260/56637/28185/19317/13388/17691/13163/53817/14251/106628/21417/13831/14465/225288/15183/14815/69597/67655/18…	147	Cluster 3
carbohydrate derivative transport	0.000622192	68/23328	11793/14609/19156/14923/110172/68401/328370/19219/20524/74102/11307/224674/19765/18754/13340/22359/228368/18830/228875/229731/229782/24060/242585/20778/58246/22320/12752/11739/73095/67443/13057/14385/235504	33	Cluster 3
regulation of axonogenesis	0.0006356	208/23328	20869/26396/54712/216344/16971/13169/14025/68585/29869/22368/18208/83431/18472/11951/11858/17762/18080/217692/19164/217715/73710/67263/268721/22418/16554/12934/105689/328572/140570/224105/56637/21844/27279/240057/19280/13640/225348/20358/13728/19211/20353/12168/13838/59041/74117/18845/22352/11350/24136/228357/214968/11538/229285/360213/13636/20360/18992/13131/11603/20346/12568/20563/52822/22241/7…	83	Cluster 3
cell aging	0.000641959	159/23328	67141/66521/12534/17319/56371/77976/114774/387251/71701/18148/68964/17428/21385/26406/15902/59027/72739/66143/20620/21974/328365/18753/83945/66409/12053/20655/338467/12575/14991/72836/226026/19211/18569/12043/23797/11350/12010/19650/228913/16905/99890/12578/22608/230709/723848/57295/12571/15194/12190/12389/387178/14235/13870/11865/15461/22427/69260/387216/12317/11920/18854/26395/214763/245000/241…	66	Cluster 3
centrosome localization	0.000643991	33/23328	83431/18472/18080/319565/76895/13383/22350/16573/20358/12316/18845/20878/76123/100986/77053/56150/234663/234686/93742	19	Cluster 3
regulation of lipid localization	0.000679187	165/23328	52014/17319/27403/12952/237542/16971/17846/26420/56310/73389/18035/11651/13614/20963/19206/18753/13132/13350/20788/19013/27801/106326/11957/12394/110460/19015/11307/21926/66905/68767/19255/16891/13660/433256/13167/75605/18783/107508/11305/99031/16410/12953/228790/228859/18830/13645/11303/11520/20280/230738/11980/18439/20778/12389/69573/17294/58887/232286/14792/320560/11652/22260/72759/53322/66853…	68	Cluster 3
response to interferon-beta	0.000707432	58/23328	22213/216150/71701/432555/15953/100039796/16362/16145/54396/327959/72935/15976/72512/15959/20846/236312/226691/15951/100040462/381308/15950/55932/14469/53323/64704/80876/66141/69550/22038	29	Cluster 3
positive regulation of secretion by cell	0.000712294	388/23328	78808/14609/215999/17319/16414/12215/19205/54140/16971/22433/268373/68585/26420/77371/11840/11541/77579/216856/18806/360013/19376/70450/20698/15239/20969/11845/15251/20677/66482/13614/94245/20963/14063/19056/16854/11727/74551/12143/12934/66214/67041/19219/13132/66629/11514/328572/18642/74006/69150/16443/12394/22350/50873/19015/11307/21926/54393/12488/271457/18754/16573/12475/14815/56708/110355/12…	143	Cluster 3
regulation of mitochondrial membrane permeability	0.000737805	53/23328	12799/64113/30954/12050/12177/93734/56637/15937/58801/12015/12043/71254/56428/12125/12048/75778/54673/11983/15277/12122/170770/606496/72287/12176/11739/234847/14629	27	Cluster 3
tube closure	0.000775572	112/23328	270685/17684/11783/13543/18643/19401/57265/19878/20115/108156/56044/19206/105278/22418/105782/140570/106042/19411/13544/73916/21815/225876/240641/24069/20353/11352/21808/11350/24136/22034/99683/16911/12042/18749/100169/93760/17769/20481/14362/67661/22158/22323/21803/70300/11535/234366/18747/19143/235626	49	Cluster 3
nuclear migration	0.000776942	31/23328	103583/18208/77579/18472/26941/319565/212073/13424/225523/15242/12540/21335/77053/13191/320165/320191/18536/234686	18	Cluster 3
positive regulation of sterol transport	0.000776942	31/23328	27403/16971/17846/56310/18035/19206/27801/110460/11307/68767/16891/18830/11303/20280/12389/14792/22260/67484	18	Cluster 3
positive regulation of cholesterol transport	0.000776942	31/23328	27403/16971/17846/56310/18035/19206/27801/110460/11307/68767/16891/18830/11303/20280/12389/14792/22260/67484	18	Cluster 3
anoikis	0.000776942	31/23328	20869/14797/18432/217057/16402/17691/107392/12043/18128/171543/12048/18706/17210/433667/26409/21885/12389/16412	18	Cluster 3
organophosphate catabolic process	0.000821053	129/23328	18605/20598/71207/103850/18806/19062/66569/12799/50773/76025/67452/238871/66082/14198/18753/105446/213484/104015/56409/114663/18797/19211/12495/93685/16329/15926/18783/17970/11758/53893/241274/64436/110074/74182/76192/56045/18803/55980/242202/269523/70025/242864/74167/20778/232449/20597/66422/212111/192654/77116/16835/110446/23959/75686/333433	55	Cluster 3
neuron projection extension	0.000848481	198/23328	20869/216344/66225/16971/13169/14025/68585/76884/76901/29869/22368/18208/83431/18472/70834/11951/17762/20403/217715/15519/15387/22330/22418/12934/116838/328572/56637/21844/50873/27279/15516/19280/16210/225348/20358/83814/20353/12168/77300/18187/74117/12767/11350/16401/27103/214968/266692/11538/20878/360213/20360/54673/73205/18786/99982/18762/20346/12568/20563/52822/22241/74132/319757/243743/20430…	79	Cluster 3
heme biosynthetic process	0.000857758	22/23328	54198/68066/66154/18174/12892/14151/19044/17025/22275/11983/22276/15288/64602/11655	14	Cluster 3
regulation of nitric oxide biosynthetic process	0.000860483	69/23328	13982/77777/16414/26420/19878/15519/11651/19229/12257/16423/11820/51793/21926/14991/106759/16549/16452/381290/19261/24088/16600/21898/230738/56717/21899/19353/12389/11652/16337/16598/15894/13430/17127	33	Cluster 3
cellular response to vascular endothelial growth factor stimulus	0.000868763	56/23328	52014/13179/12512/22433/26397/17913/78943/20698/16413/11651/24064/15370/13388/22436/240185/20358/320924/21413/19697/16952/18187/17164/381290/18128/16542/101540/14388/18186	28	Cluster 3
cellular response to carbohydrate stimulus	0.000904626	155/23328	20587/16971/22433/19376/20913/217166/78943/14226/15251/12192/20677/15357/19056/74551/67041/223527/11514/223775/20462/56490/21844/20112/50873/19015/19326/13640/18754/16573/16973/110355/19653/12015/213993/74998/26921/75454/54598/66461/18706/69227/19055/66259/192185/109552/78894/19353/52055/68667/16001/109689/18576/18751/20909/101772/18747/15894/50868/20586/71764/214597/20466/94353/14775/171429	64	Cluster 3
synaptic vesicle recycling	0.000955515	80/23328	12484/18717/12330/22318/216856/67300/14824/11465/20403/11845/11774/218503/19056/19057/105782/66725/74006/11773/104015/16443/17858/224617/271457/20405/19877/53330/30931/227801/12048/18786/12568/100503185/110524/11461/20430/233489/13430	37	Cluster 3
regulation of mononuclear cell proliferation	0.000963015	234/23328	237256/12484/12142/74048/17319/50723/21423/114774/67245/16362/16859/13866/20850/19084/11622/20663/12231/193385/20963/17260/11534/80795/16854/18950/12143/321019/105782/83945/12053/13383/22042/208154/208650/12575/54219/14961/14991/106759/65960/69816/65113/56708/16952/60533/14732/17974/227059/16331/12043/19264/381305/14130/57438/22034/12505/16396/329559/16196/229473/12479/22724/19260/12977/242202/17…	91	Cluster 3
regulation of phagocytosis	0.000984548	113/23328	54198/11793/110279/12798/27403/216190/16971/94176/360013/20698/20963/66890/14063/72993/105722/67841/16423/19128/20655/21926/72836/106572/19211/19264/14130/14131/14127/227541/16169/16410/19271/17289/19261/24088/109905/72519/17089/20778/14461/21803/17304/108797/66824/16168/12317/13057/13430/12988/11891	49	Cluster 3
microtubule organizing center localization	0.00106112	34/23328	83431/18472/18080/319565/76895/13383/22350/16573/20358/12316/18845/20878/76123/100986/77053/56150/234663/234686/93742	19	Cluster 3
regulation of leukocyte degranulation	0.00106742	54/23328	110279/16414/11541/18806/16859/70450/20963/14063/12143/69150/18607/14158/14127/12523/17096/19204/56715/22320/14461/14159/14389/16190/20909/20911/16783/15368/11765	27	Cluster 3
regulation of epithelial cell apoptotic process	0.00107302	94/23328	56484/59004/22433/23939/216869/20747/13665/12192/12380/66214/105722/18607/21926/14991/15183/12015/16452/18569/12633/23830/11352/14462/11350/18024/16401/18803/67996/18759/69807/433759/56717/231130/22393/19017/16542/109880/21841/14461/16001/15368/22601/15894	42	Cluster 3
regulation of modification of synaptic structure	0.00112189	18/23328	77579/108100/56637/68942/21844/16443/13838/11350/12540/20430/12752/11848	12	Cluster 3
NADP metabolic process	0.00112341	39/23328	50493/74637/14149/18115/21881/68646/107029/54683/18648/15926/66646/17970/12457/110208/100198/192185/19895/269951/21351/66171/14148	21	Cluster 3
cytoplasmic pattern recognition receptor signaling pathway in response to virus	0.00112344	27/23328	14479/71956/18673/80861/74136/66878/71586/228607/67917/230073/80912/242691/78781/12034/68077/67070	16	Cluster 3
respiratory burst	0.00112344	27/23328	12484/110279/14824/11818/217370/80795/18648/17970/63953/227541/19353/20085/16337/21672/13057/14385	16	Cluster 3
nitric-oxide synthase biosynthetic process	0.00112344	27/23328	26420/59027/110606/13614/19219/66725/225467/16452/20846/24088/21898/16542/109815/12877/16453/81897	16	Cluster 3
regulation of nitric-oxide synthase biosynthetic process	0.00112344	27/23328	26420/59027/110606/13614/19219/66725/225467/16452/20846/24088/21898/16542/109815/12877/16453/81897	16	Cluster 3
cerebral cortex development	0.00112598	108/23328	72129/68585/83431/18472/12928/22627/192157/15251/319565/19164/192119/668158/15387/328365/76510/12929/20462/56637/19280/225523/13797/14270/12316/30928/59030/228662/329628/18992/13131/12568/21335/20563/100609/77053/19353/319757/19305/77582/244329/320165/14182/67378/57810/75717/19823/11848/12387	47	Cluster 3
endothelial cell differentiation	0.00112598	108/23328	12226/215449/216527/68585/216850/19878/14063/22330/21821/219181/223864/77446/22350/13388/18132/21926/19280/22436/21417/19877/21873/12168/12767/16456/18128/16449/15901/76089/109905/21812/29876/18669/11518/19664/16542/26433/71093/22346/60611/21937/50918/11819/14739/15894/19684/14775/12387	47	Cluster 3
cellular component maintenance	0.001175	70/23328	15182/14360/338359/22210/20926/16400/11845/26556/14063/218973/211401/11820/240057/12631/66961/226016/11352/14130/66860/69605/381375/104418/73750/93760/17769/16001/233765/16337/69697/65114/56513/77116/54725	33	Cluster 3
2-oxoglutarate metabolic process	0.00124827	16/23328	18293/13382/78920/66128/14718/76187/15926/170718/229905/108682/14719	11	Cluster 3
ribosome localization	0.00124827	16/23328	20054/103573/18148/19069/224092/67045/59014/16418/97112/19384/24015	11	Cluster 3
postsynaptic actin cytoskeleton organization	0.00124827	16/23328	13169/11840/77579/19878/217692/329165/74117/242687/11461/73178/54126	11	Cluster 3
postsynaptic cytoskeleton organization	0.00124827	16/23328	13169/11840/77579/19878/217692/329165/74117/242687/11461/73178/54126	11	Cluster 3
cellular response to interleukin-6	0.00129238	32/23328	17863/216161/18673/19766/224619/14158/19255/12631/19697/98496/20375/16194/230594/14581/12606/22083/14388/22601	18	Cluster 3
nucleotide-sugar transmembrane transport	0.00132857	10/23328	110172/74102/228368/228875/229782/24060/242585/58246	8	Cluster 3
modulation by symbiont of host process	0.00134481	25/23328	11793/54396/29869/17869/12015/27103/12125/12048/68441/22241/12034/14433/16337/15587/13138	15	Cluster 3
NADPH regeneration	0.00134831	14/23328	74637/18115/21881/18648/66646/110208/100198/19895/21351/66171	10	Cluster 3
multi-organism transport	0.001391	12/23328	16647/18711/13858/100317/16650/12390/12389/233979/69550	9	Cluster 3
transport of virus	0.001391	12/23328	16647/18711/13858/100317/16650/12390/12389/233979/69550	9	Cluster 3
multi-organism localization	0.001391	12/23328	16647/18711/13858/100317/16650/12390/12389/233979/69550	9	Cluster 3
cellular glucose homeostasis	0.00139124	163/23328	15275/20587/16971/22433/19376/20913/217166/78943/14226/15251/20677/212032/15357/18708/19056/74551/67041/223527/11514/223775/20462/56490/21844/50873/19015/19326/13640/18754/16573/16973/110355/19653/12015/213993/74998/26921/98415/75454/66461/18706/69227/20912/19055/66259/192185/109552/78894/19353/15277/52055/236266/68667/16001/109689/18576/20909/101772/18709/18747/15894/20586/71764/214597/20466/943…	66	Cluster 3
membrane protein proteolysis	0.0015173	55/23328	11492/21858/11491/19164/80898/17886/381038/11820/21926/53895/69597/76867/19165/80708/66552/14950/27059/226548/269473/545622/230598/21938/18439/21803/11502/235406/13138	27	Cluster 3
organic acid biosynthetic process	0.00152555	300/23328	270685/212898/17319/216136/16993/54140/56351/26420/17001/23801/27364/107476/67300/217166/104112/12189/20698/104923/67452/108156/238505/13614/20963/210009/71147/14528/52023/19219/17117/26874/246277/14450/19317/14979/56050/12445/170459/16891/60527/56473/107272/16952/56454/14718/226144/20250/20249/98711/14660/11363/111175/104086/18627/72999/381290/18783/14645/66447/69051/226856/109079/30963/96979/72…	112	Cluster 3
organelle localization by membrane tethering	0.00154398	79/23328	53331/216274/56418/56193/55943/22318/18195/19325/52635/100504663/105504/116838/19328/20908/107368/64143/58244/19165/228960/22365/20912/67727/100226/212986/56041/68929/12390/22320/75914/233405/12752/20909/20911/17274/17967/235442	36	Cluster 3
anatomical structure maturation	0.0015497	273/23328	67141/237339/56484/14609/11735/57764/13198/22433/14025/18858/18952/237928/15902/13382/15251/19164/11651/214290/13039/28114/22418/668253/19229/252967/223593/223770/66725/105722/56637/11820/12394/20112/51792/224650/19015/224661/12393/106757/68767/13819/56386/14682/19726/14367/381269/12043/11352/19165/21808/14462/18128/18227/212670/12531/56407/56336/67017/20878/329628/67161/13609/53614/230126/230257…	103	Cluster 3
basement membrane organization	0.00157293	30/23328	17385/57764/18858/399558/14042/208177/76707/171171/13040/26433/12390/12389/101489/16412/13138/16779/76499	17	Cluster 3
glycosyl compound biosynthetic process	0.00160298	23/23328	14923/18103/18102/11534/18950/171567/75894/229363/66902/100929/23917/23959/23918/54369	14	Cluster 3
[truncated: 36 more rows]
