# Supplementary material for: Glufosinate-Ammonium Induced Aberrant Histone Modifications in Mouse Sperm Are Concordant With Transcriptome in Preimplantation Embryos
Source: Front Physiol. 2022 Jan 25;12:819856. doi: 10.3389/fphys.2021.819856 (PMC8821811; doi:10.3389/fphys.2021.819856)
Supplement: Supplementary file 2 [file Table_2.xlsx]

## Sheet: 2A. K4me3_DiffPeaks
Supplementary Table 2. Peaks (A) of differentially occupied H3K4me3 between CON and GLA sperm and their significant pathways (B) from Gene Ontology analysis.
chromosome	start	end	width	K4me3_con_rep1	K4me3_con_rep2	K4me3_gla_rep1	K4me3_gla_rep2	K4me3_con_rep1_norm	K4me3_con_rep2_norm	K4me3_gla_rep1_norm	K4me3_gla_rep2_norm	baseMean	log2FoldChange	lfcSE	stat	pvalue
chr1	4784960	4786552	1593	182	126	82	66	112.353	144.825	77.047	96.6217	107.712	-0.567476	0.37383	-1.51801	0.129013
chr1	4805726	4809561	3836	190	130	108	80	117.292	149.423	101.477	117.117	121.327	-0.284899	0.34528	-0.825124	0.409301
chr1	4856578	4859376	2799	319	202	194	150	196.927	232.181	182.282	219.595	207.746	-0.0951313	0.27418	-0.346967	0.728616
chr1	6212719	6217824	5106	462	152	198	140	285.205	174.71	186.04	204.955	212.728	-0.245725	0.300411	-0.81796	0.41338
chr1	7086959	7091652	4694	328	245	241	151	202.483	281.605	226.443	221.059	232.897	-0.105242	0.271079	-0.388232	0.697845
chr1	7395678	7400213	4536	198	165	188	133	122.231	189.652	176.644	194.707	170.809	0.26105	0.31566	0.826997	0.408239
chr1	9544424	9548676	4253	348	186	186	160	214.83	213.79	174.765	234.234	209.405	-0.0749097	0.276573	-0.27085	0.786507
chr1	9699282	9702345	3064	287	158	146	120	177.173	181.607	137.181	175.676	167.909	-0.203763	0.297515	-0.684885	0.493417
chr1	9743846	9749516	5671	335	305	238	154	206.804	350.57	223.624	225.451	251.612	-0.302738	0.289938	-1.04415	0.296416
chr1	9796984	9800709	3726	207	171	162	79	127.787	196.549	152.215	115.653	148.051	-0.259841	0.339583	-0.765177	0.444166
chr1	9847435	9849765	2331	139	26	69	26	85.8084	29.8846	64.8322	38.0631	54.6471	-0.17432	0.734456	-0.237345	0.812389
chr1	9942452	9945140	2689	153	110	146	49	94.451	126.435	137.181	71.7343	107.45	-0.0604683	0.410426	-0.147331	0.882871
chr1	10035772	10041709	5938	462	310	263	194	285.205	356.317	247.114	284.009	293.161	-0.270983	0.242062	-1.11948	0.262937
chr1	10231115	10233911	2797	328	158	193	85	202.483	181.607	181.342	124.437	172.467	-0.321712	0.306792	-1.04863	0.294349
chr1	12989888	12993738	3851	252	109	164	91	155.566	125.286	154.094	133.221	142.042	0.0305221	0.318909	0.0957077	0.923753
chr1	13370327	13376762	6436	735	266	306	229	453.735	305.743	287.517	335.248	345.561	-0.296278	0.246916	-1.19991	0.230173
chr1	13587132	13590350	3219	140	130	163	90	86.4257	149.423	153.154	131.757	130.19	0.289868	0.362075	0.800573	0.423379
chr1	13658529	13660697	2169	197	80	106	48	121.613	91.9527	99.5973	70.2703	95.8584	-0.32752	0.408004	-0.802737	0.422126
chr1	15804883	15807367	2485	272	167	174	83	167.913	191.951	163.49	121.509	161.216	-0.325092	0.308513	-1.05374	0.292004
chr1	16102870	16107301	4432	598	222	334	268	369.161	255.169	313.826	392.343	332.625	0.166298	0.250259	0.664505	0.506367
chr1	16616789	16620672	3884	277	119	158	138	170.999	136.78	148.456	202.027	164.566	0.174439	0.311477	0.560038	0.575453
chr1	16654922	16658446	3525	218	254	217	95	134.577	291.95	203.893	139.077	192.374	-0.297485	0.364746	-0.815595	0.414732
chr1	16664310	16667474	3165	200	101	123	53	123.465	116.09	115.57	77.5901	108.179	-0.301233	0.375379	-0.802478	0.422276
chr1	16687518	16690503	2986	206	192	113	79	127.169	220.686	106.175	115.653	142.421	-0.640881	0.353316	-1.8139	0.069693
chr1	20889439	20892364	2926	282	97	162	102	174.086	111.493	152.215	149.324	146.779	0.0677299	0.33206	0.203969	0.838378
chr1	21075833	21080448	4616	286	167	183	142	176.555	191.951	171.946	207.883	187.084	0.0411413	0.282316	0.145728	0.884136
chr1	21959775	21962680	2906	305	97	135	148	188.285	111.493	126.846	216.667	160.822	0.176908	0.361765	0.489014	0.624832
chr1	24004943	24006244	1302	177	78	50	40	109.267	89.6539	46.9799	58.5586	76.1148	-0.925106	0.472828	-1.95654	0.0504016
chr1	24099144	24103108	3965	239	89	160	111	147.541	102.297	150.336	162.5	140.669	0.31201	0.329455	0.94705	0.343613
chr1	24677062	24680271	3210	308	260	172	107	190.137	298.846	161.611	156.644	201.809	-0.610391	0.302001	-2.02115	0.0432638
chr1	30871493	30874663	3171	225	134	172	95	138.899	154.021	161.611	139.077	148.402	0.0448183	0.308194	0.145422	0.884377
chr1	30948085	30951333	3249	342	207	279	159	211.126	237.928	262.148	232.77	235.993	0.146469	0.255113	0.574135	0.565876
chr1	33669361	33671127	1767	161	51	97	68	99.3896	58.6198	91.1409	99.5496	87.175	0.256063	0.441368	0.580159	0.561807
chr1	33755480	33759074	3595	113	119	95	81	69.7579	136.78	89.2618	118.581	103.595	0.017624	0.424008	0.0415654	0.966845
chr1	33812649	33815216	2568	239	100	125	95	147.541	114.941	117.45	139.077	129.752	-0.0444836	0.334869	-0.132839	0.894321
chr1	34011088	34012502	1415	189	24	55	27	116.675	27.5858	51.6779	39.527	58.8664	-0.670405	0.72697	-0.92219	0.35643
chr1	34432542	34436395	3854	247	228	127	102	152.48	262.065	119.329	149.324	170.8	-0.621856	0.336274	-1.84925	0.0644213
chr1	34437949	34441456	3508	321	179	142	108	198.162	205.744	133.423	158.108	173.859	-0.474658	0.289769	-1.63806	0.10141
chr1	34458546	34461048	2503	124	92	136	48	76.5485	105.746	127.785	70.2703	95.0874	0.139192	0.433894	0.320796	0.748365
chr1	34470749	34474713	3965	214	134	110	88	132.108	154.021	103.356	128.829	129.578	-0.303856	0.332868	-0.912843	0.361325
chr1	34801232	34803377	2146	216	34	55	36	133.343	39.0799	51.6779	52.7027	69.2008	-0.73817	0.614633	-1.20099	0.229754
chr1	34840235	34843380	3146	203	143	180	80	125.317	164.365	169.128	117.117	143.982	-0.00176538	0.33482	-0.00527261	0.995793
chr1	34848775	34853107	4333	251	130	121	110	154.949	149.423	113.691	161.036	144.775	-0.158039	0.32307	-0.489178	0.624716
chr1	36068590	36071905	3316	313	102	175	114	193.223	117.24	164.43	166.892	160.446	0.0817665	0.328199	0.249137	0.803255
chr1	36271195	36274373	3179	173	67	94	79	106.798	77.0104	88.3222	115.653	96.9458	0.135144	0.402597	0.335681	0.737111
chr1	36306944	36310278	3335	246	91	132	93	151.862	104.596	124.027	136.149	129.159	0.00854614	0.342898	0.0249233	0.980116
chr1	36367078	36369778	2701	179	80	106	98	110.501	91.9527	99.5973	143.469	111.38	0.249972	0.370527	0.674639	0.499905
chr1	36443107	36446617	3511	180	107	109	74	111.119	122.987	102.416	108.333	111.214	-0.150388	0.352996	-0.426033	0.670084
chr1	36470288	36475966	5679	207	131	211	115	127.787	150.573	198.255	168.356	161.243	0.406347	0.301162	1.34926	0.177253
chr1	36512450	36513919	1470	166	32	41	45	102.476	36.7811	38.5235	65.8784	60.9148	-0.436762	0.665357	-0.656432	0.511546
chr1	36555312	36559926	4615	379	163	209	163	233.967	187.354	196.376	238.626	214.081	0.035916	0.275068	0.130571	0.896114
chr1	36691328	36693036	1709	178	53	62	43	109.884	60.9187	58.255	62.9505	73.0021	-0.507236	0.511992	-0.990711	0.321827
chr1	36708826	36710664	1839	97	64	70	71	59.8807	73.5622	65.7718	103.942	75.789	0.343233	0.484722	0.708103	0.478881
chr1	36937512	36940893	3382	311	152	161	102	191.989	174.71	151.275	149.324	166.825	-0.288875	0.291248	-0.991851	0.32127
chr1	37299204	37302342	3139	209	173	123	80	129.021	198.848	115.57	117.117	140.139	-0.48558	0.339243	-1.43137	0.152326
chr1	37427733	37433686	5954	313	159	209	148	193.223	182.756	196.376	216.667	197.255	0.131511	0.271584	0.484237	0.628218
chr1	37863307	37866625	3319	270	96	174	100	166.678	110.343	163.49	146.396	146.727	0.153479	0.329803	0.465367	0.641669
chr1	37887794	37891712	3919	229	150	121	71	141.368	172.411	113.691	103.942	132.853	-0.520018	0.32744	-1.58813	0.112257
chr1	37994887	38000745	5859	626	308	301	227	386.446	354.018	282.819	332.32	338.901	-0.273598	0.221204	-1.23685	0.216141
chr1	38986138	38989610	3473	265	132	212	102	163.592	151.722	199.195	149.324	165.958	0.149251	0.302429	0.493508	0.621654
chr1	39366700	39369617	2918	326	128	133	135	201.248	147.124	124.966	197.635	167.744	-0.127491	0.329932	-0.386414	0.69919
chr1	39476208	39479540	3333	231	130	62	102	142.602	149.423	58.255	149.324	124.901	-0.510679	0.415278	-1.22973	0.218798
chr1	39535552	39537028	1477	123	52	64	64	75.9312	59.7693	60.1342	93.6937	72.3821	0.166539	0.503224	0.330944	0.740687
chr1	39900013	39905721	5709	209	196	186	96	129.021	225.284	174.765	140.541	167.403	-0.15254	0.33809	-0.451183	0.651858
chr1	40789509	40791458	1950	148	116	133	72	91.3643	133.331	124.966	105.405	113.767	0.0502796	0.367801	0.136703	0.891265
chr1	42691386	42695628	4243	153	92	193	54	94.451	105.746	181.342	79.0541	115.148	0.395493	0.414835	0.953373	0.340401
chr1	42710806	42714428	3623	210	81	187	73	129.639	93.1021	175.705	106.869	126.329	0.344487	0.369023	0.933511	0.350556
chr1	42849587	42852778	3192	157	115	85	95	96.9203	132.182	79.8658	139.077	112.011	-0.0707168	0.394331	-0.179333	0.857676
chr1	43097334	43100182	2849	283	183	160	147	174.703	210.342	150.336	215.203	187.646	-0.0789963	0.29953	-0.263734	0.791985
chr1	43443440	43448137	4698	243	165	184	162	150.01	189.652	172.886	237.162	187.428	0.271191	0.298812	0.907564	0.364109
chr1	43826476	43828824	2349	196	93	190	80	120.996	106.895	178.524	117.117	130.883	0.381015	0.345487	1.10284	0.270099
chr1	43931269	43937241	5973	376	261	328	160	232.115	299.996	308.188	234.234	268.633	0.0390651	0.261561	0.149354	0.881274
chr1	44100631	44103294	2664	173	94	131	87	106.798	108.044	123.087	127.365	116.324	0.220726	0.341874	0.645637	0.518514
chr1	44116612	44121405	4794	369	227	250	150	227.794	260.916	234.899	219.595	235.801	-0.0994469	0.25459	-0.390616	0.696081
chr1	44146711	44148962	2252	207	121	129	76	127.787	139.078	121.208	111.261	124.834	-0.194134	0.331258	-0.586052	0.557841
chr1	44551643	44553116	1474	175	52	47	50	108.032	59.7693	44.1611	73.1982	71.2902	-0.536496	0.540917	-0.991827	0.321282
chr1	45794023	45797008	2986	213	123	152	102	131.491	141.377	142.819	149.324	141.253	0.0994935	0.310935	0.319982	0.748982
chr1	46849592	46855135	5544	422	205	298	163	260.512	235.629	280	238.626	253.692	0.065122	0.24903	0.261503	0.793705
chr1	51288094	51292255	4162	133	96	134	84	82.1044	110.343	125.906	122.973	110.332	0.380868	0.363463	1.04789	0.294691
chr1	51474616	51481169	6554	276	304	209	127	170.382	349.42	196.376	185.924	225.525	-0.432102	0.329167	-1.31272	0.189279
chr1	51914223	51916589	2367	215	48	80	51	132.725	55.1716	75.1678	74.6622	84.4317	-0.341038	0.49413	-0.69018	0.490081
chr1	52117903	52121328	3426	449	200	161	125	277.18	229.882	151.275	182.996	210.333	-0.610809	0.275795	-2.21472	0.0267795
chr1	52230091	52234047	3957	372	138	279	104	229.646	158.618	262.148	152.252	200.666	0.0961482	0.325841	0.295077	0.767935
chr1	52496781	52500228	3448	82	141	91	56	50.6208	162.067	85.5034	81.982	95.0432	-0.328008	0.507023	-0.646929	0.517678
chr1	52725777	52728086	2310	138	56	137	92	85.1911	64.3669	128.725	134.685	103.242	0.805518	0.377502	2.13381	0.0328582
chr1	52816257	52818656	2400	253	95	159	65	156.184	109.194	149.396	95.1577	127.483	-0.11568	0.365033	-0.316904	0.751317
chr1	52844016	52846163	2148	166	119	110	99	102.476	136.78	103.356	144.933	121.886	0.0529336	0.357691	0.147987	0.882353
chr1	53295796	53299072	3277	300	102	137	72	185.198	117.24	128.725	105.405	134.142	-0.374015	0.35096	-1.06569	0.286563
chr1	53781101	53786567	5467	281	268	310	194	173.469	308.042	291.275	284.009	264.199	0.268273	0.290733	0.922747	0.356139
chr1	54437888	54439415	1528	169	63	93	51	104.328	72.4127	87.3826	74.6622	84.6964	-0.130031	0.438388	-0.296612	0.766763
chr1	54555430	54558498	3069	288	134	138	92	177.79	154.021	129.664	134.685	149.04	-0.332859	0.3072	-1.08352	0.278576
chr1	54922917	54926816	3900	298	166	223	138	183.963	190.802	209.53	202.027	196.581	0.137126	0.270288	0.507332	0.611922
chr1	55025171	55029788	4618	331	207	260	176	204.335	237.928	244.295	257.658	236.054	0.185674	0.254734	0.728896	0.466065
chr1	55051665	55053831	2167	346	79	105	91	213.595	90.8033	98.6577	133.221	134.069	-0.411556	0.406856	-1.01155	0.311752
chr1	55085364	55089968	4605	363	154	248	171	224.09	177.009	233.02	250.338	221.114	0.260974	0.267401	0.975966	0.329081
chr1	55130225	55132492	2268	242	70	116	90	149.393	80.4586	108.993	131.757	117.65	0.0488863	0.387704	0.126092	0.899659
chr1	55235929	55240207	4279	290	221	199	146	179.025	254.019	186.98	213.739	208.441	-0.107026	0.286774	-0.373206	0.708995
chr1	55404334	55409160	4827	156	122	195	66	96.303	140.228	183.221	96.6217	129.093	0.262721	0.384789	0.682766	0.494755
chr1	56970229	56974223	3995	256	117	237	90	158.036	134.481	222.685	131.757	161.739	0.283179	0.332193	0.852454	0.393962
chr1	57374380	57378931	4552	252	110	194	98	155.566	126.435	182.282	143.469	151.938	0.207838	0.314598	0.660645	0.50884
chr1	57404167	57409296	5130	339	167	202	131	209.274	191.951	189.799	191.779	195.701	-0.0750946	0.27192	-0.276164	0.782422
chr1	57774018	57775820	1803	109	75	115	81	67.2886	86.2057	108.054	118.581	95.0323	0.568304	0.395834	1.43571	0.151084
chr1	57968386	57971330	2945	165	102	102	57	101.859	117.24	95.8389	83.446	99.5959	-0.28165	0.381135	-0.738978	0.45992
chr1	58391369	58394493	3125	331	100	240	139	204.335	114.941	225.503	203.491	187.068	0.414649	0.322221	1.28685	0.198148
chr1	58420799	58425338	4540	387	293	208	131	238.905	336.777	195.436	191.779	240.724	-0.564874	0.271014	-2.0843	0.0371332
chr1	58443455	58448046	4592	324	165	185	105	200.014	189.652	173.826	153.716	179.302	-0.248441	0.283788	-0.875445	0.381332
chr1	58503437	58506330	2894	279	159	180	106	172.234	182.756	169.128	155.18	169.824	-0.126346	0.288851	-0.43741	0.661814
chr1	58584837	58587505	2669	258	142	156	96	159.27	163.216	146.577	140.541	152.401	-0.165672	0.300762	-0.550841	0.581743
chr1	58651356	58654800	3445	202	102	118	84	124.7	117.24	110.872	122.973	118.946	-0.0538454	0.3396	-0.158555	0.874019
chr1	58709865	58715203	5339	417	277	322	165	257.425	318.386	302.55	241.554	279.979	-0.0718701	0.250383	-0.287041	0.774081
chr1	58726003	58728787	2785	42	87	61	12	25.9277	99.9986	57.3154	17.5676	50.2023	-0.726209	0.883517	-0.821952	0.411104
chr1	58794421	58797822	3402	277	111	117	89	170.999	127.584	109.933	130.293	134.702	-0.325793	0.333381	-0.977237	0.328452
chr1	58800998	58804243	3246	141	132	110	86	87.0431	151.722	103.356	125.901	117.005	-0.0503541	0.382777	-0.13155	0.89534
chr1	58971309	58975219	3911	211	100	143	110	130.256	114.941	134.362	161.036	135.149	0.260212	0.322816	0.806071	0.420202
chr1	59119213	59120438	1226	135	50	91	59	83.3391	57.4704	85.5034	86.3739	78.1717	0.277715	0.462599	0.600336	0.548282
chr1	59235443	59239390	3948	330	142	175	100	203.718	163.216	164.43	146.396	169.44	-0.241798	0.297568	-0.812582	0.416458
chr1	59480994	59485775	4782	414	175	304	138	255.573	201.147	285.638	202.027	236.096	0.0961438	0.278661	0.34502	0.730079
chr1	59667699	59672207	4509	335	161	171	150	206.804	185.055	160.671	219.595	193.031	-0.0536555	0.288899	-0.185724	0.852661
chr1	59684152	59686733	2582	228	111	112	79	140.75	127.584	105.235	115.653	122.306	-0.286279	0.335703	-0.852776	0.393784
chr1	59761780	59764262	2483	190	100	145	88	117.292	114.941	136.242	128.829	124.326	0.191657	0.329872	0.581005	0.561237
chr1	59912243	59915272	3030	292	89	174	183	180.259	102.297	163.49	267.906	178.488	0.590871	0.351773	1.67969	0.0930171
chr1	60096294	60100547	4254	365	330	188	170	225.324	379.305	176.644	248.874	257.537	-0.505873	0.301587	-1.67737	0.0934699
chr1	60179203	60181534	2332	202	130	122	98	124.7	149.423	114.631	143.469	133.056	-0.0880365	0.329882	-0.266872	0.789567
chr1	60341977	60344831	2855	237	120	92	68	146.306	137.929	86.443	99.5496	117.557	-0.618062	0.345051	-1.79122	0.0732581
chr1	60407166	60412355	5190	233	165	178	106	143.837	189.652	167.248	155.18	163.98	-0.0393914	0.303959	-0.129595	0.896887
chr1	60564854	60568035	3182	211	180	99	92	130.256	206.894	93.0201	134.685	141.214	-0.56691	0.35631	-1.59106	0.111597
chr1	62702577	62708072	5496	384	235	159	163	237.053	270.111	149.396	238.626	223.797	-0.394553	0.291304	-1.35444	0.175597
chr1	63112267	63117407	5141	335	201	293	213	206.804	231.031	275.302	311.825	256.241	0.423868	0.246733	1.71792	0.0858112
chr1	63175072	63178491	3420	333	298	205	138	205.57	342.524	192.617	202.027	235.685	-0.466152	0.29436	-1.58361	0.113282
chr1	64118326	64124833	6508	528	277	261	134	325.948	318.386	245.235	196.171	271.435	-0.539967	0.245459	-2.19983	0.0278191
chr1	64531220	64533308	2089	367	99	150	130	226.559	113.791	140.94	190.315	167.901	-0.0567062	0.358198	-0.15831	0.874213
chr1	64614398	64618749	4352	305	189	317	117	188.285	217.238	297.852	171.284	218.665	0.222837	0.304955	0.73072	0.46495
chr1	64691037	64693666	2630	183	109	79	72	112.971	125.286	74.2282	105.405	104.472	-0.415115	0.380484	-1.09102	0.275266
chr1	64735176	64740274	5099	621	189	226	172	383.36	217.238	212.349	251.802	266.187	-0.383743	0.293832	-1.306	0.191554
chr1	65177517	65180952	3436	393	222	161	190	242.609	255.169	151.275	278.153	231.802	-0.223704	0.304972	-0.733522	0.46324
chr1	65184656	65188409	3754	315	192	110	117	194.458	220.686	103.356	171.284	172.446	-0.606877	0.321656	-1.88673	0.0591967
chr1	66699262	66702734	3473	185	115	122	101	114.205	132.182	114.631	147.86	127.22	0.088994	0.336809	0.264227	0.791605
chr1	66813597	66818914	5318	564	244	340	185	348.172	280.456	319.463	270.833	304.731	-0.0919	0.238955	-0.384592	0.70054
chr1	66860915	66864759	3845	302	214	216	131	186.433	245.973	202.953	191.779	206.785	-0.123308	0.278313	-0.443055	0.657726
chr1	67036789	67040123	3335	215	74	80	79	132.725	85.0562	75.1678	115.653	102.151	-0.210428	0.411864	-0.510916	0.60941
chr1	69105436	69108373	2938	115	104	145	51	70.9926	119.539	136.242	74.6622	100.359	0.169082	0.437646	0.386345	0.699241
chr1	69683967	69687345	3379	136	171	121	88	83.9564	196.549	113.691	128.829	130.756	-0.197826	0.404201	-0.489425	0.624541
chr1	71100809	71104196	3388	413	169	185	133	254.956	194.25	173.826	194.707	204.435	-0.294822	0.280808	-1.04991	0.29376
chr1	71556654	71557894	1241	118	52	65	70	72.8445	59.7693	61.0738	102.478	74.0413	0.287907	0.498722	0.57729	0.563744
chr1	72222888	72227238	4351	314	83	140	76	193.841	95.4009	131.544	111.261	133.012	-0.261964	0.381401	-0.686847	0.492179
chr1	72253635	72257527	3893	160	133	121	80	98.7723	152.871	113.691	117.117	120.613	-0.114533	0.360332	-0.317855	0.750595
chr1	72581667	72584800	3134	157	132	131	78	96.9203	151.722	123.087	114.189	121.48	-0.0543664	0.360617	-0.15076	0.880165
chr1	72709911	72713427	3517	134	159	113	90	82.7218	182.756	106.175	131.757	125.852	-0.147893	0.403459	-0.366562	0.713946
chr1	72872905	72874907	2003	91	60	111	60	56.1767	68.9645	104.295	87.8379	79.3186	0.6284	0.451166	1.39283	0.16367
chr1	74235326	74241119	5794	381	343	271	140	235.201	394.247	254.631	204.955	272.259	-0.441387	0.287766	-1.53384	0.125069
chr1	74282835	74286134	3300	320	124	185	102	197.545	142.527	173.826	149.324	165.805	-0.077949	0.309318	-0.252002	0.801039
chr1	74303044	74305029	1986	142	116	57	94	87.6604	133.331	53.5571	137.613	103.04	-0.21869	0.464617	-0.47069	0.637862
chr1	74386645	74387770	1126	148	19	99	74	91.3643	21.8388	93.0201	108.333	78.6392	0.80454	0.58395	1.37775	0.168279
chr1	74390320	74393470	3151	421	77	148	112	259.895	88.5045	139.06	163.964	162.856	-0.217056	0.412885	-0.525705	0.599093
chr1	74395996	74398925	2930	190	113	76	77	117.292	129.883	71.4094	112.725	107.827	-0.435144	0.382558	-1.13746	0.255347
chr1	74503582	74508027	4446	415	188	204	121	256.191	216.089	191.678	177.14	210.274	-0.358608	0.269496	-1.33066	0.1833
chr1	74585905	74589701	3797	331	184	219	121	204.335	211.491	205.772	177.14	199.684	-0.114036	0.27214	-0.419033	0.675192
chr1	74711982	74716234	4253	185	186	99	58	114.205	213.79	93.0201	84.91	126.481	-0.868837	0.381178	-2.27935	0.0226464
chr1	75124341	75126127	1787	150	67	97	73	92.599	77.0104	91.1409	106.869	91.9049	0.21416	0.403209	0.531138	0.595323
chr1	75139615	75144586	4972	503	237	286	197	310.515	272.41	268.725	288.401	285.013	-0.0703645	0.235416	-0.298895	0.76502
chr1	75165216	75170341	5126	230	125	134	90	141.985	143.676	125.906	131.757	135.831	-0.149822	0.316104	-0.473965	0.635525
chr1	75189418	75193783	4366	454	215	234	172	280.266	247.123	219.866	251.802	249.764	-0.167707	0.250688	-0.668985	0.503505
chr1	75208390	75213334	4945	221	203	190	87	136.429	233.33	178.524	127.365	168.912	-0.256408	0.341822	-0.75012	0.453182
chr1	75217278	75220963	3686	307	183	234	102	189.519	210.342	219.866	149.324	192.263	-0.103705	0.295934	-0.350434	0.726013
chr1	75233640	75238246	4607	335	141	173	99	206.804	162.067	162.55	144.933	169.088	-0.26549	0.299417	-0.88669	0.375246
chr1	75315679	75319135	3457	301	190	215	168	185.815	218.388	202.013	245.946	213.041	0.148058	0.271797	0.54474	0.585933
chr1	75435696	75437129	1434	107	48	80	46	66.054	55.1716	75.1678	67.3424	65.9339	0.231264	0.527934	0.438055	0.661347
chr1	75460609	75462774	2166	135	8	68	82	83.3391	9.19527	63.8926	120.045	69.118	0.962176	0.743027	1.29494	0.195341
chr1	75478470	75479969	1500	174	36	68	109	107.415	41.3787	63.8926	159.572	93.0646	0.559464	0.532274	1.05108	0.29322
chr1	75519483	75523260	3778	89	119	138	113	54.9421	136.78	129.664	165.428	121.704	0.638605	0.423587	1.50761	0.131654
chr1	77512579	77516909	4331	182	127	171	49	112.353	145.975	160.671	71.7343	122.683	-0.132256	0.404527	-0.32694	0.743713
chr1	78487560	78490267	2708	202	147	269	95	124.7	168.963	252.752	139.077	171.373	0.432855	0.343221	1.26116	0.207253
chr1	78656181	78660570	4390	340	101	90	101	209.891	116.09	84.5638	147.86	139.601	-0.509667	0.387514	-1.31522	0.188435
chr1	79669331	79672950	3620	294	137	189	117	181.494	157.469	177.584	171.284	171.958	0.0384423	0.288944	0.133044	0.894158
chr1	79758787	79762031	3245	239	116	85	96	147.541	133.331	79.8658	140.541	125.32	-0.36629	0.366438	-0.999597	0.317506
chr1	80338111	80340458	2348	183	87	72	112	112.971	99.9986	67.651	163.964	111.146	0.103236	0.429749	0.240225	0.810156
chr1	80660620	80666615	5996	188	127	56	53	116.057	145.975	52.6175	77.5901	98.06	-1.0176	0.406113	-2.5057	0.0122209
chr1	80757232	80758912	1681	156	43	52	43	96.303	49.4246	48.8591	62.9505	64.3843	-0.397986	0.581253	-0.684704	0.493531
chr1	82282465	82288321	5857	247	126	161	96	152.48	144.825	151.275	140.541	147.28	-0.0263371	0.305666	-0.086163	0.931337
chr1	82289135	82293562	4428	253	124	218	148	156.184	142.527	204.832	216.667	180.052	0.492407	0.281987	1.7462	0.0807755
chr1	82315909	82317691	1783	78	118	104	77	48.1515	135.63	97.7181	112.725	98.5563	0.211691	0.47834	0.442552	0.65809
chr1	82724602	82725661	1060	82	68	62	61	50.6208	78.1598	58.255	89.3019	69.0844	0.197977	0.533917	0.370801	0.710786
chr1	82839089	82840878	1790	199	46	59	78	122.848	52.8728	55.4362	114.189	86.3366	-0.076238	0.519467	-0.146762	0.88332
chr1	84281696	84286205	4510	193	122	66	68	119.144	140.228	62.0134	99.5496	105.234	-0.693623	0.391852	-1.77011	0.0767082
chr1	84836522	84841335	4814	454	313	308	212	280.266	359.765	289.396	310.361	309.947	-0.0896687	0.236535	-0.379092	0.70462
chr1	85080397	85083615	3219	69	96	172	164	42.5955	110.343	161.611	240.09	138.66	1.41484	0.418602	3.37992	0.000725072
chr1	85084496	85085837	1342	37	18	80	68	22.8411	20.6894	75.1678	99.5496	54.562	1.99804	0.664698	3.00594	0.0026476
chr1	85086101	85095018	8918	401	225	656	335	247.548	258.617	616.376	490.428	403.242	1.134	0.210173	5.39556	6.83118e-08
chr1	85104900	85114132	9233	522	287	533	339	322.245	329.88	500.805	496.284	412.304	0.613519	0.194334	3.15703	0.00159383
chr1	85244934	85248205	3272	160	90	207	99	98.7723	103.447	194.497	144.933	135.412	0.755165	0.328937	2.29577	0.0216888
chr1	85251653	85264698	13046	559	308	732	422	345.086	354.018	687.785	617.793	501.17	0.904102	0.177714	5.0874	3.63009e-07
chr1	85269060	85271003	1944	127	40	93	107	78.4005	45.9763	87.3826	156.644	92.1009	0.948015	0.458565	2.06735	0.0387011
chr1	85273125	85283882	10758	644	262	626	339	397.558	301.145	588.188	496.284	445.794	0.629966	0.209287	3.01006	0.00261193
chr1	85293187	85298006	4820	108	50	250	83	66.6713	57.4704	234.899	121.509	120.138	1.52516	0.394077	3.8702	0.000108745
chr1	85320610	85327885	7276	371	217	415	215	229.028	249.422	389.933	314.752	295.784	0.565337	0.237736	2.378	0.0174069
chr1	85330583	85334855	4273	139	72	199	71	85.8084	82.7574	186.98	103.942	114.872	0.796631	0.385268	2.06773	0.0386655
chr1	85338054	85346262	8209	251	137	344	183	154.949	157.469	323.221	267.906	225.886	0.92427	0.262239	3.52453	0.000424232
chr1	85585211	85587461	2251	81	66	116	61	50.0035	75.861	108.993	89.3019	81.0399	0.672029	0.457722	1.4682	0.142049
chr1	85588563	85611120	22558	1799	991	1599	1087	1110.57	1139.06	1502.42	1591.33	1335.85	0.459442	0.159363	2.88298	0.00393929
chr1	85620867	85622775	1909	113	61	128	105	69.7579	70.1139	120.268	153.716	103.464	0.965071	0.376156	2.56561	0.0102993
chr1	85623781	85627316	3536	311	85	234	118	191.989	97.6997	219.866	172.748	170.575	0.428085	0.350027	1.22301	0.221327
chr1	85648848	85653925	5078	246	259	267	172	151.862	297.697	250.872	251.802	238.058	0.172929	0.314806	0.549319	0.582786
chr1	85734413	85738236	3824	141	110	59	61	87.0431	126.435	55.4362	89.3019	89.554	-0.565792	0.442989	-1.27722	0.201526
chr1	85792527	85796207	3681	287	135	114	154	177.173	155.17	107.114	225.451	166.227	-0.0146746	0.35781	-0.0410122	0.967286
chr1	85893878	85896225	2348	138	108	53	73	85.1911	124.136	49.7987	106.869	91.4988	-0.427821	0.465916	-0.918236	0.358495
chr1	86064095	86066121	2027	238	99	173	95	146.924	113.791	162.55	139.077	140.586	0.206632	0.323026	0.639677	0.522382
chr1	86303141	86304840	1700	84	38	138	78	51.8554	43.6775	129.664	114.189	84.8467	1.34695	0.43016	3.13128	0.00174047
chr1	86357983	86361636	3654	227	128	277	141	140.133	147.124	260.268	206.419	188.486	0.706613	0.284337	2.48512	0.0129506
chr1	86438147	86444572	6426	325	243	160	139	200.631	279.306	150.336	203.491	208.441	-0.440705	0.29555	-1.49113	0.135927
chr1	86486642	86490062	3421	247	121	181	102	152.48	139.078	170.067	149.324	152.737	0.132177	0.30345	0.435581	0.663141
chr1	86524803	86529719	4917	809	156	357	238	499.417	179.308	335.436	348.424	340.646	0.00850986	0.698242	0.0121875	0.990276
chr1	86579935	86584177	4243	313	138	189	128	193.223	158.618	177.584	187.387	179.203	0.046004	0.287409	0.160064	0.87283
chr1	86702956	86705117	2162	264	92	81	68	162.974	105.746	76.1074	99.5496	111.094	-0.630026	0.384464	-1.63871	0.101273
chr1	87212799	87215896	3098	338	136	151	87	208.656	156.32	141.879	127.365	158.555	-0.442513	0.310911	-1.42328	0.154656
chr1	87326375	87328335	1961	157	65	62	86	96.9203	74.7116	58.255	125.901	88.947	0.0817369	0.468112	0.17461	0.861386
chr1	87619413	87623479	4067	221	151	102	103	136.429	173.561	95.8389	150.788	139.154	-0.33613	0.345581	-0.97265	0.330727
chr1	87853216	87855687	2472	137	88	159	105	84.5738	101.148	149.396	153.716	122.209	0.712726	0.33751	2.11172	0.0347104
chr1	88223189	88225044	1856	74	20	81	64	45.6822	22.9882	76.1074	93.6937	59.6179	1.28474	0.623832	2.05944	0.0394521
chr1	88227030	88229315	2286	83	38	143	97	51.2381	43.6775	134.362	142.005	92.8207	1.53317	0.403634	3.79843	0.000145618
chr1	88230073	88234242	4170	127	61	211	87	78.4005	70.1139	198.255	127.365	118.534	1.13632	0.367037	3.09593	0.00196195
chr1	88246950	88252560	5611	202	129	266	153	124.7	148.274	249.933	223.987	186.723	0.804395	0.283268	2.8397	0.00451564
chr1	88257310	88260467	3158	96	95	138	98	59.2634	109.194	129.664	143.469	110.398	0.71341	0.395479	1.80391	0.0712448
chr1	88261472	88268090	6619	333	157	278	168	205.57	180.457	261.208	245.946	223.295	0.391117	0.25956	1.50685	0.13185
chr1	88271944	88280162	8219	1047	716	691	423	646.341	822.977	649.262	619.257	684.459	-0.206059	0.165797	-1.24284	0.213926
chr1	88696500	88703417	6918	520	234	335	221	321.01	268.962	314.765	323.536	307.068	0.108408	0.230135	0.471063	0.637596
chr1	89068904	89072610	3707	111	119	166	140	68.5233	136.78	155.973	204.955	141.558	0.828185	0.37425	2.21292	0.0269032
chr1	90966091	90970171	4081	115	129	144	55	70.9926	148.274	135.302	80.5181	108.772	0.000350506	0.437892	0.000800439	0.999361
chr1	91051239	91057785	6547	502	284	244	152	309.898	326.432	229.262	222.523	272.029	-0.492045	0.237264	-2.07383	0.0380952
chr1	91178945	91180968	2024	177	35	79	49	109.267	40.2293	74.2282	71.7343	73.8646	-0.0500597	0.552671	-0.0905778	0.927828
chr1	91249486	91253577	4092	203	162	146	111	125.317	186.204	137.181	162.5	152.801	-0.0502692	0.326272	-0.154072	0.877553
chr1	91297052	91298764	1713	186	89	96	85	114.823	102.297	90.2013	124.437	107.94	-0.028094	0.371014	-0.0757223	0.93964
chr1	91397063	91400459	3397	169	135	105	93	104.328	155.17	98.6577	136.149	123.576	-0.142734	0.363532	-0.392632	0.694591
chr1	91412105	91415029	2925	206	113	132	105	127.169	129.883	124.027	153.716	133.699	0.106628	0.323969	0.32913	0.742057
chr1	91457771	91460395	2625	278	106	134	116	171.617	121.837	125.906	169.82	147.295	-0.00437291	0.332466	-0.013153	0.989506
chr1	91493648	91496643	2996	156	99	106	51	96.303	113.791	99.5973	74.6622	96.0885	-0.257807	0.397561	-0.648472	0.51668
chr1	91539511	91541901	2391	288	77	124	91	177.79	88.5045	116.51	133.221	129.006	-0.109346	0.382212	-0.286087	0.774812
chr1	92180177	92181097	921	190	58	69	80	117.292	66.6657	64.8322	117.117	91.4768	-0.0386052	0.462685	-0.0834373	0.933504
chr1	92472543	92475004	2462	187	106	137	84	115.44	121.837	128.725	122.973	122.244	0.0880472	0.333121	0.26431	0.791541
chr1	92906232	92908917	2686	166	44	146	101	102.476	50.574	137.181	147.86	109.523	0.875281	0.406063	2.15553	0.0311205
chr1	92911059	92913058	2000	182	66	104	66	112.353	75.861	97.7181	96.6217	95.6386	0.0363008	0.403688	0.0899227	0.928349
chr1	92933066	92936710	3645	197	149	101	132	121.613	171.262	94.8993	193.243	145.254	-0.0298951	0.377363	-0.0792212	0.936857
chr1	93341185	93345134	3950	448	253	224	157	276.562	290.8	210.47	229.842	251.919	-0.367031	0.245827	-1.49304	0.135426
chr1	93442822	93447127	4306	358	129	379	145	221.003	148.274	356.107	212.275	234.415	0.620726	0.312041	1.98925	0.046674
chr1	93477163	93481184	4022	590	517	408	262	364.223	594.244	383.356	383.559	431.345	-0.314377	0.237817	-1.32193	0.186192
chr1	93631762	93637161	5400	326	174	153	119	201.248	199.997	143.758	174.212	179.804	-0.341333	0.286397	-1.19182	0.233333
chr1	93751709	93757165	5457	291	96	194	168	179.642	110.343	182.282	245.946	179.553	0.544939	0.325058	1.67644	0.093653
chr1	93800687	93806224	5538	376	198	208	136	232.115	227.583	195.436	199.099	213.558	-0.221574	0.261261	-0.848092	0.396387
chr1	93824034	93826210	2177	169	69	78	66	104.328	79.3092	73.2886	96.6217	88.3869	-0.125712	0.424468	-0.296163	0.767105
chr1	95311438	95316841	5404	318	124	182	68	196.31	142.527	171.007	99.5496	152.348	-0.318873	0.348893	-0.913956	0.36074
chr1	95663731	95669114	5384	447	425	276	156	275.945	488.499	259.329	228.379	313.038	-0.638229	0.28118	-2.26983	0.023218
chr1	97657046	97663820	6775	429	318	247	207	264.833	365.512	232.081	303.041	291.367	-0.235749	0.260382	-0.905395	0.365256
chr1	97768184	97771532	3349	400	383	238	143	246.931	440.224	223.624	209.347	280.031	-0.656867	0.290187	-2.2636	0.023599
chr1	105354579	105357327	2749	202	137	92	80	124.7	157.469	86.443	117.117	121.432	-0.474546	0.353376	-1.34289	0.179307
chr1	105662284	105666254	3971	628	220	220	177	387.681	252.87	206.711	259.122	276.596	-0.471544	0.274618	-1.71709	0.0859624
chr1	105987472	105995297	7826	606	358	396	287	374.1	411.488	372.081	420.158	394.457	0.0116897	0.203989	0.0573054	0.954302
chr1	106170903	106175057	4155	508	242	256	165	313.602	278.157	240.537	241.554	268.462	-0.298712	0.240295	-1.24311	0.213829
chr1	106711505	106714489	2985	307	184	108	105	189.519	211.491	101.477	153.716	164.051	-0.661834	0.316983	-2.08792	0.0368055
chr1	106757664	106761009	3346	237	153	180	85	146.306	175.86	169.128	124.437	153.933	-0.121593	0.31666	-0.383986	0.700988
chr1	106793402	106798067	4666	250	171	210	95	154.332	196.549	197.315	139.077	171.818	-0.0469243	0.311329	-0.150722	0.880195
chr1	107589515	107592153	2639	86	107	46	38	53.0901	122.987	43.2215	55.6307	68.7322	-0.827113	0.573782	-1.44151	0.149441
chr1	118309835	118312157	2323	166	71	116	53	102.476	81.608	108.993	77.5901	92.6669	0.0217049	0.412482	0.0526202	0.958035
chr1	118320893	118323796	2904	139	126	124	65	85.8084	144.825	116.51	95.1577	110.575	-0.106919	0.389878	-0.274237	0.783902
chr1	118387453	118391199	3747	473	321	300	168	291.996	368.96	281.879	245.946	297.195	-0.316145	0.241782	-1.30756	0.191022
chr1	119502798	119505737	2940	149	160	96	108	91.9817	183.905	90.2013	158.108	131.049	-0.150266	0.407344	-0.368892	0.712208
chr1	119524335	119527229	2895	293	77	139	117	180.877	88.5045	130.604	171.284	142.817	0.145108	0.376024	0.3859	0.699571
chr1	119647664	119649424	1761	89	62	102	59	54.9421	71.2633	95.8389	86.3739	77.1046	0.539644	0.462021	1.16801	0.242804
chr1	119834838	119838786	3949	251	120	161	59	154.949	137.929	151.275	86.3739	132.632	-0.290488	0.357038	-0.813606	0.415871
chr1	120119137	120123197	4061	322	218	171	101	198.779	250.571	160.671	147.86	189.47	-0.534668	0.28591	-1.87006	0.0614757
chr1	120264248	120266009	1762	109	100	103	46	67.2886	114.941	96.7785	67.3424	86.5876	-0.13164	0.456836	-0.288156	0.773227
chr1	121325881	121329524	3644	326	210	173	129	201.248	241.376	162.55	188.851	198.507	-0.332738	0.278759	-1.19364	0.23262
chr1	121430090	121433204	3115	208	125	135	80	128.404	143.676	126.846	117.117	129.011	-0.151835	0.326364	-0.465231	0.641766
chr1	121566531	121569296	2766	145	111	81	70	89.5124	127.584	76.1074	102.478	98.9204	-0.28124	0.402517	-0.698703	0.484738
chr1	125428326	125436860	8535	396	474	259	175	244.461	544.82	243.356	256.194	322.208	-0.652619	0.314053	-2.07805	0.0377048
chr1	125559059	125562226	3168	356	201	213	159	219.768	231.031	200.134	232.77	220.926	-0.0610322	0.261432	-0.233454	0.815409
chr1	127203410	127207656	4247	509	204	292	160	314.219	234.479	274.362	234.234	264.324	-0.112367	0.258684	-0.434381	0.664012
chr1	127772536	127775978	3443	311	283	222	165	191.989	325.283	208.591	241.554	241.854	-0.194	0.295635	-0.656213	0.511687
chr1	128064862	128066886	2025	17	17	24	45	10.4946	19.5399	22.5503	65.8784	29.6158	1.56058	1.62161	0.962361	0.335868
chr1	128101787	128105116	3330	353	205	220	159	217.916	235.629	206.711	232.77	223.257	-0.0464318	0.259511	-0.17892	0.858
chr1	128242167	128245952	3786	321	170	213	100	198.162	195.399	200.134	146.396	185.023	-0.175967	0.291415	-0.603837	0.545952
chr1	128358997	128360038	1042	136	32	76	51	83.9564	36.7811	71.4094	74.6622	66.7023	0.258507	0.573247	0.450951	0.652025
chr1	128416428	128418231	1804	120	72	69	76	74.0792	82.7574	64.8322	111.261	83.2325	0.158528	0.456497	0.34727	0.728388
chr1	128589926	128593298	3373	284	235	144	102	175.321	270.111	135.302	149.324	182.515	-0.64048	0.311125	-2.05859	0.0395333
chr1	130461307	130462958	1652	137	64	90	49	84.5738	73.5622	84.5638	71.7343	78.6085	-0.0164237	0.451494	-0.0363764	0.970982
chr1	130714797	130718258	3462	446	266	339	261	275.328	305.743	318.524	382.095	320.422	0.268811	0.228296	1.17747	0.239009
chr1	131094972	131098608	3637	337	168	198	143	208.039	193.101	186.04	209.347	199.132	-0.0259985	0.271767	-0.0956646	0.923787
chr1	131136204	131139761	3558	198	158	139	123	122.231	181.607	130.604	180.068	153.627	0.0343976	0.334347	0.10288	0.918058
chr1	131198830	131200433	1604	134	53	48	46	82.7218	60.9187	45.1007	67.3424	64.0209	-0.367287	0.562738	-0.652679	0.513963
chr1	131243330	131247255	3926	298	65	170	142	183.963	74.7116	159.732	207.883	156.572	0.486581	0.39053	1.24595	0.212782
chr1	131523745	131529666	5922	692	370	394	295	427.19	425.281	370.201	431.87	413.636	-0.091757	0.199088	-0.460887	0.64488
chr1	131687226	131692908	5683	105	136	91	71	64.8193	156.32	85.5034	103.942	102.646	-0.211792	0.451098	-0.469503	0.63871
chr1	131826206	131829907	3702	237	182	198	122	146.306	209.192	186.04	178.604	180.036	0.0466509	0.300373	0.15531	0.876577
chr1	131866465	131869163	2699	94	155	112	69	58.0287	178.158	105.235	101.014	110.609	-0.178686	0.469634	-0.380479	0.70359
chr1	131908737	131912524	3788	185	167	124	63	114.205	191.951	116.51	92.2298	128.724	-0.535961	0.36679	-1.46122	0.143955
chr1	132006271	132012678	6408	392	242	279	164	241.992	278.157	262.148	240.09	255.597	-0.0447654	0.247053	-0.181197	0.856213
chr1	132314753	132320792	6040	257	126	153	98	158.653	144.825	143.758	143.469	147.676	-0.0819785	0.305541	-0.268306	0.788464
chr1	132416083	132419259	3177	188	129	74	99	116.057	148.274	69.5302	144.933	119.698	-0.312767	0.399905	-0.782104	0.434153
chr1	132475883	132478598	2716	127	92	100	47	78.4005	105.746	93.9597	68.8063	86.728	-0.163292	0.433622	-0.376578	0.706487
chr1	133023376	133027455	4080	217	158	168	112	133.96	181.607	157.852	163.964	159.346	0.0355758	0.30889	0.115173	0.908308
chr1	133044612	133048073	3462	305	102	125	85	188.285	117.24	117.45	124.437	136.853	-0.348892	0.345948	-1.00851	0.313209
chr1	133128887	133136713	7827	953	504	493	263	588.312	579.302	463.222	385.023	503.965	-0.456406	0.181844	-2.50987	0.0120775
chr1	133422166	133423980	1815	155	16	50	75	95.6856	18.3905	46.9799	109.797	67.7134	0.431988	0.707056	0.610967	0.541221
chr1	133609226	133611214	1989	135	50	119	55	83.3391	57.4704	111.812	80.5181	83.2849	0.446218	0.451505	0.98829	0.32301
chr1	133798666	133801354	2689	124	103	172	76	76.5485	118.389	161.611	111.261	116.952	0.504872	0.379627	1.32991	0.183547
chr1	134076278	134080315	4038	219	172	145	107	135.195	197.698	136.242	156.644	156.445	-0.179184	0.321197	-0.557864	0.576937
chr1	134097599	134100236	2638	129	89	95	53	79.6351	102.297	89.2618	77.5901	87.1961	-0.114869	0.421416	-0.272578	0.785177
chr1	134361473	134362668	1196	128	50	34	25	79.0178	57.4704	31.9463	36.5991	51.2584	-1.00046	0.708558	-1.41196	0.15796
chr1	134404712	134406811	2100	197	90	148	86	121.613	103.447	139.06	125.901	122.505	0.232961	0.336884	0.691517	0.48924
chr1	134414911	134416987	2077	189	75	114	82	116.675	86.2057	107.114	120.045	107.51	0.151604	0.370828	0.408825	0.682668
chr1	134454532	134456395	1864	111	96	54	30	68.5233	110.343	50.7383	43.9189	68.3809	-0.906362	0.534817	-1.69471	0.0901296
chr1	134493622	134496259	2638	428	134	209	121	264.216	154.021	196.376	177.14	197.938	-0.171348	0.313847	-0.545962	0.585092
chr1	134555491	134557848	2358	262	78	155	137	161.74	89.6539	145.638	200.563	149.399	0.441953	0.357557	1.23604	0.216445
chr1	134559009	134562634	3626	313	70	175	140	193.223	80.4586	164.43	204.955	160.767	0.413282	0.382833	1.07954	0.280349
chr1	134800963	134804470	3508	146	82	108	43	90.1297	94.2515	101.477	62.9505	87.2021	-0.152782	0.434772	-0.351407	0.725283
chr1	134954805	134956145	1341	142	49	86	80	87.6604	56.321	80.8054	117.117	85.476	0.440177	0.451777	0.974326	0.329895
chr1	134961839	134964231	2393	168	146	110	57	103.711	167.814	103.356	83.446	114.582	-0.523569	0.380846	-1.37475	0.169208
chr1	135145021	135149276	4256	373	158	215	146	230.263	181.607	202.013	213.739	206.905	0.00598255	0.274469	0.0217968	0.98261
chr1	135255961	135258058	2098	124	59	81	42	76.5485	67.8151	76.1074	61.4865	70.4894	-0.0672637	0.497278	-0.135264	0.892403
chr1	135280783	135284917	4135	208	161	191	115	128.404	185.055	179.463	168.356	165.319	0.161295	0.31067	0.519185	0.603632
chr1	135312592	135315097	2506	106	121	95	38	65.4366	139.078	89.2618	55.6307	87.3519	-0.474686	0.487649	-0.973419	0.330345
chr1	135429206	135431668	2463	151	82	96	43	93.2163	94.2515	90.2013	62.9505	85.1549	-0.282078	0.432768	-0.6518	0.51453
chr1	135686489	135689647	3159	163	140	93	48	100.624	160.917	87.3826	70.2703	104.799	-0.714428	0.398786	-1.79151	0.0732119
chr1	135728439	135730522	2084	161	107	134	58	99.3896	122.987	125.906	84.91	108.298	-0.0618357	0.379524	-0.16293	0.870574
chr1	136016809	136019982	3174	244	95	167	101	150.628	109.194	156.913	147.86	141.149	0.222357	0.324866	0.684458	0.493686
chr1	136127478	136134457	6980	274	121	160	102	169.148	139.078	150.336	149.324	151.971	-0.0459639	0.306452	-0.149987	0.880775
chr1	136343814	136347383	3570	344	144	177	94	212.36	165.515	166.309	137.613	170.449	-0.314994	0.302086	-1.04273	0.297075
chr1	136624184	136625855	1672	157	61	111	75	96.9203	70.1139	104.295	109.797	95.2817	0.347333	0.399029	0.870445	0.384057
chr1	137898213	137900038	1826	108	145	86	32	66.6713	166.664	80.8054	46.8469	90.2469	-0.846021	0.50685	-1.66917	0.095083
chr1	138171316	138175977	4662	294	290	148	79	181.494	333.329	139.06	115.653	192.384	-1.00164	0.333916	-2.99967	0.00270276
chr1	138617489	138621015	3527	445	187	145	142	274.71	214.939	136.242	207.883	208.444	-0.52374	0.29939	-1.74936	0.0802296
chr1	138962669	138964023	1355	164	49	92	71	101.242	56.321	86.443	103.942	86.9868	0.255125	0.450445	0.566383	0.571133
chr1	139420902	139424800	3899	253	140	259	124	156.184	160.917	243.356	181.532	185.497	0.429389	0.290021	1.48055	0.138727
chr1	139453643	139456146	2504	104	87	108	36	64.202	99.9986	101.477	52.7027	79.5949	-0.0694865	0.49842	-0.139413	0.889123
chr1	143700899	143702613	1715	52	102	69	27	32.101	117.24	64.8322	39.527	63.425	-0.495579	0.678477	-0.730429	0.465128
chr1	143738233	143742073	3841	311	162	130	107	191.989	186.204	122.148	156.644	164.246	-0.448113	0.30076	-1.48994	0.136241
chr1	143775568	143779454	3887	338	182	214	150	208.656	209.192	201.074	219.595	209.629	0.00746095	0.264063	0.0282545	0.977459
chr1	144001202	144005434	4233	261	251	177	120	161.122	288.502	166.309	175.676	197.902	-0.385778	0.320763	-1.20269	0.229097
chr1	149960332	149962039	1708	102	85	103	32	62.9673	97.6997	96.7785	46.8469	76.0731	-0.140055	0.520944	-0.268849	0.788046
chr1	150097639	150101710	4072	84	71	143	40	51.8554	81.608	134.362	58.5586	81.5961	0.553982	0.511365	1.08334	0.278658
chr1	150390989	150394780	3792	337	160	210	179	208.039	183.905	197.315	262.05	212.827	0.219416	0.276695	0.792991	0.427783
chr1	151341401	151346968	5568	460	333	333	170	283.97	382.753	312.886	248.874	307.121	-0.236355	0.250406	-0.943884	0.345229
chr1	151427136	151430202	3067	442	176	238	172	272.858	202.296	223.624	251.802	237.645	-0.00892604	0.267547	-0.0333625	0.973386
chr1	151498844	151502559	3716	419	119	258	137	258.66	136.78	242.416	200.563	209.605	0.155089	0.323549	0.479335	0.6317
chr1	151570352	151574065	3714	323	110	143	80	199.397	126.435	134.362	117.117	144.328	-0.379911	0.339132	-1.12024	0.26261
chr1	151753353	151758025	4673	401	280	306	169	247.548	321.834	287.517	247.41	276.077	-0.0806988	0.251387	-0.321014	0.748199
chr1	152088558	152090958	2401	258	82	105	65	159.27	94.2515	98.6577	95.1577	111.834	-0.397694	0.384567	-1.03414	0.301073
chr1	152384982	152387316	2335	195	96	103	45	120.379	110.343	96.7785	65.8784	98.3447	-0.495293	0.396608	-1.24882	0.21173
chr1	152620978	152626524	5547	198	198	147	135	122.231	227.583	138.121	197.635	171.392	-0.0543846	0.352223	-0.154404	0.877291
chr1	152764259	152768936	4678	352	192	107	126	217.299	220.686	100.537	184.46	180.745	-0.634432	0.327253	-1.93866	0.0525429
chr1	152807366	152811156	3791	104	141	94	58	64.202	162.067	88.3222	84.91	99.8752	-0.369529	0.461593	-0.800551	0.423392
chr1	152901718	152905188	3471	313	110	164	136	193.223	126.435	154.094	199.099	168.213	0.128442	0.322403	0.39839	0.690342
chr1	153330614	153334402	3789	349	202	127	144	215.447	232.181	119.329	210.811	194.442	-0.450788	0.3159	-1.42699	0.153582
chr1	153412750	153415576	2827	150	113	126	58	92.599	129.883	118.389	84.91	106.445	-0.113524	0.386661	-0.293601	0.769063
chr1	153484754	153489901	5148	350	117	184	126	216.064	134.481	172.886	184.46	176.973	0.0155772	0.315352	0.0493963	0.960603
chr1	153750686	153753772	3087	138	108	101	69	85.1911	124.136	94.8993	101.014	101.31	-0.087466	0.389528	-0.224544	0.822334
chr1	153898212	153903132	4921	428	249	422	191	264.216	286.203	396.51	279.617	306.636	0.305178	0.247211	1.23449	0.217022
chr1	155095822	155100382	4561	402	136	211	166	248.165	156.32	198.255	243.018	211.44	0.111664	0.300483	0.371614	0.710181
chr1	155145142	155147476	2335	123	120	122	48	75.9312	137.929	114.631	70.2703	99.6904	-0.187856	0.437245	-0.429635	0.667461
chr1	155158063	155159844	1782	184	59	97	69	113.588	67.8151	91.1409	101.014	93.3894	0.0682395	0.422214	0.161623	0.871603
chr1	155414623	155418308	3686	228	154	82	100	140.75	177.009	77.047	146.396	135.301	-0.519261	0.369573	-1.40503	0.160013
chr1	155557560	155559203	1644	228	62	103	64	140.75	71.2633	96.7785	93.6937	100.622	-0.167765	0.423468	-0.396168	0.691981
chr1	155809452	155815317	5866	349	262	280	151	215.447	301.145	263.087	221.059	250.185	-0.0824923	0.269066	-0.306587	0.759157
chr1	155971394	155974939	3546	468	152	202	93	288.909	174.71	189.799	136.149	197.392	-0.509366	0.321955	-1.5821	0.113626
chr1	156033530	156045123	11594	309	423	276	262	190.754	486.2	259.329	383.559	329.96	-0.0733274	0.695787	-0.105388	0.916068
chr1	156467175	156475095	7921	242	249	83	85	149.393	286.203	77.9866	124.437	159.505	-1.10897	0.375563	-2.95281	0.00314893
chr1	156558100	156561052	2953	202	94	189	82	124.7	108.044	177.584	120.045	132.593	0.359212	0.341353	1.05232	0.292654
chr1	156615391	156616366	976	152	52	23	31	93.8337	59.7693	21.6107	45.3829	55.1491	-1.21882	0.694432	-1.75514	0.0792361
chr1	156672841	156675601	2761	207	167	229	89	127.787	191.951	215.168	130.293	166.3	0.129624	0.34313	0.377771	0.705601
chr1	156717700	156719588	1889	177	103	101	79	109.267	118.389	94.8993	115.653	109.552	-0.115988	0.35977	-0.322396	0.747153
chr1	156937984	156940462	2479	267	137	174	97	164.826	157.469	163.49	142.005	156.947	-0.0746224	0.299757	-0.248943	0.803405
chr1	157410057	157413644	3588	322	149	178	105	198.779	171.262	167.248	153.716	172.751	-0.206828	0.290083	-0.712996	0.475848
chr1	159231467	159235302	3836	291	160	156	153	179.642	183.905	146.577	223.987	183.528	0.0186275	0.303862	0.0613025	0.951118
chr1	160043398	160048425	5028	245	117	224	105	151.245	134.481	210.47	153.716	162.478	0.35359	0.308404	1.14651	0.251582
chr1	160194240	160197236	2997	224	198	122	84	138.281	227.583	114.631	122.973	150.867	-0.614875	0.339395	-1.81168	0.0700359
chr1	160210436	160214551	4116	533	189	219	165	329.035	217.238	205.772	241.554	248.4	-0.299694	0.278705	-1.07531	0.282236
chr1	160245206	160248291	3086	120	94	98	47	74.0792	108.044	92.0805	68.8063	85.7526	-0.163159	0.441461	-0.369588	0.711689
chr1	160306077	160310028	3952	106	117	111	35	65.4366	134.481	104.295	51.2388	88.8629	-0.337227	0.497866	-0.677345	0.498187
chr1	160790975	160793835	2861	192	111	68	123	118.527	127.584	63.8926	180.068	122.518	-0.0277031	0.434087	-0.0638193	0.949114
chr1	160905227	160908409	3183	328	241	158	121	202.483	277.008	148.456	177.14	201.272	-0.556791	0.289955	-1.92027	0.0548239
chr1	161033104	161037621	4518	606	277	329	193	374.1	318.386	309.128	282.545	321.04	-0.228442	0.226792	-1.00727	0.313803
chr1	161069019	161074310	5292	302	232	187	147	186.433	266.663	175.705	215.203	211.001	-0.210021	0.289866	-0.724544	0.468732
chr1	161130656	161132065	1410	95	38	56	62	58.646	43.6775	52.6175	90.7658	61.4267	0.472035	0.595422	0.792773	0.42791
chr1	161248344	161252071	3728	232	183	224	104	143.22	210.342	210.47	152.252	179.071	0.0524327	0.316884	0.165463	0.868579
chr1	161873648	161879122	5475	591	316	271	167	364.84	363.213	254.631	244.482	306.792	-0.543575	0.225092	-2.4149	0.0157394
chr1	161969103	161970432	1330	107	101	114	36	66.054	116.09	107.114	52.7027	85.4903	-0.165023	0.492048	-0.335379	0.737339
chr1	162546496	162549656	3161	136	166	155	47	83.9564	190.802	145.638	68.8063	122.301	-0.333493	0.4502	-0.740765	0.458836
chr1	162569365	162572597	3233	270	147	139	98	166.678	168.963	130.604	143.469	152.428	-0.294839	0.302003	-0.976276	0.328928
chr1	162736607	162743068	6462	307	192	167	134	189.519	220.686	156.913	196.171	190.822	-0.218502	0.285138	-0.766305	0.443495
chr1	163310592	163315238	4647	128	110	130	69	79.0178	126.435	122.148	101.014	107.154	0.13577	0.38911	0.348925	0.727145
chr1	163401527	163405085	3559	219	191	145	75	135.195	219.537	136.242	109.797	150.193	-0.5126	0.342078	-1.49849	0.134006
chr1	163928663	163932327	3665	284	147	126	121	175.321	168.963	118.389	177.14	159.953	-0.231524	0.316532	-0.73144	0.464511
chr1	163993594	163995975	2382	80	181	115	75	49.3861	208.043	108.054	109.797	118.82	-0.23653	0.940488	-0.251496	0.80143
chr1	164247633	164252486	4854	351	258	291	166	216.682	296.547	273.423	243.018	257.418	0.0188303	0.261519	0.0720036	0.942599
chr1	164306025	164309196	3172	225	184	197	68	138.899	211.491	185.101	99.5496	158.76	-0.280101	0.361861	-0.774056	0.438898
chr1	164456017	164459620	3604	208	94	187	97	128.404	108.044	175.705	142.005	138.539	0.425641	0.323054	1.31755	0.187653
chr1	165192674	165195284	2611	247	129	135	75	152.48	148.274	126.846	109.797	134.349	-0.342183	0.320829	-1.06656	0.28617
chr1	165235264	165238059	2796	310	216	134	127	191.371	248.272	125.906	185.924	187.868	-0.500327	0.307677	-1.62614	0.103919
chr1	165458149	165463851	5703	629	292	402	298	388.298	335.627	377.718	436.262	384.476	0.162391	0.210492	0.771482	0.440421
chr1	165640353	165643986	3634	254	135	135	96	156.801	155.17	126.846	140.541	144.839	-0.225839	0.308557	-0.73192	0.464217
chr1	165704936	165709866	4931	269	128	145	154	166.061	147.124	136.242	225.451	168.719	0.19459	0.324252	0.60012	0.548426
chr1	165763625	165764746	1122	235	68	100	33	145.072	78.1598	93.9597	48.3108	91.3755	-0.644843	0.475776	-1.35535	0.175306
chr1	166000585	166003432	2848	354	88	206	130	218.534	101.148	193.557	190.315	175.889	0.249828	0.35492	0.703899	0.481496
chr1	166378504	166381979	3476	427	112	132	120	263.598	128.734	124.027	175.676	173.009	-0.406032	0.363427	-1.11723	0.263896
chr1	166407427	166411000	3574	231	131	65	76	142.602	150.573	61.0738	111.261	116.378	-0.782979	0.382299	-2.04808	0.0405521
chr1	167283634	167285714	2081	206	59	102	100	127.169	67.8151	95.8389	146.396	109.305	0.290846	0.415235	0.700437	0.483654
chr1	167305643	167309845	4203	237	194	184	108	146.306	222.985	172.886	158.108	175.071	-0.14626	0.311786	-0.469103	0.638996
chr1	167348448	167352150	3703	210	135	136	116	129.639	155.17	127.785	169.82	145.603	0.0612463	0.321454	0.190529	0.848895
chr1	167392750	167395213	2464	220	137	117	91	135.812	157.469	109.933	133.221	134.109	-0.272116	0.325988	-0.834743	0.403862
chr1	168426788	168434605	7818	319	183	241	107	196.927	210.342	226.443	156.644	197.589	-0.0781372	0.29024	-0.269216	0.787764
chr1	170172911	170175967	3057	317	123	186	143	195.693	141.377	174.765	209.347	180.295	0.175974	0.300768	0.585082	0.558492
chr1	170214506	170216636	2131	166	75	77	62	102.476	86.2057	72.349	90.7658	87.9492	-0.220401	0.418682	-0.526415	0.5986
chr1	170863916	170870310	6395	229	228	286	140	141.368	262.065	268.725	204.955	219.278	0.247497	0.321884	0.7689	0.441953
chr1	170883005	170886073	3069	177	122	138	79	109.267	140.228	129.664	115.653	123.703	-0.0142324	0.340696	-0.0417747	0.966678
chr1	170972857	170976534	3678	113	118	135	73	69.7579	135.63	126.846	106.869	109.776	0.205345	0.406184	0.505547	0.613175
chr1	171031486	171034654	3169	175	77	155	37	108.032	88.5045	145.638	54.1667	99.0852	0.0361517	0.465699	0.0776288	0.938123
chr1	171063765	171066255	2491	168	72	124	97	103.711	82.7574	116.51	142.005	111.246	0.459442	0.362049	1.26901	0.204438
chr1	171077956	171082007	4052	250	79	141	105	154.332	90.8033	132.483	153.716	132.834	0.207019	0.356413	0.580841	0.561348
chr1	171110277	171114830	4554	240	128	202	109	148.158	147.124	189.799	159.572	161.163	0.246779	0.29758	0.829287	0.406942
chr1	171150067	171151622	1556	172	80	96	68	106.18	91.9527	90.2013	99.5496	96.971	-0.0690018	0.386153	-0.17869	0.858181
chr1	171221234	171223398	2165	84	86	62	46	51.8554	98.8492	58.255	67.3424	69.0755	-0.254232	0.541599	-0.469409	0.638777
chr1	171230765	171235848	5084	125	114	65	69	77.1658	131.033	61.0738	101.014	92.5715	-0.362523	0.449531	-0.806447	0.419985
chr1	171246086	171248290	2205	120	108	85	37	74.0792	124.136	79.8658	54.1667	83.062	-0.545178	0.470945	-1.15763	0.247017
chr1	171269677	171271753	2077	97	123	125	68	59.8807	141.377	117.45	99.5496	104.564	0.128602	0.441886	0.29103	0.771028
chr1	171279918	171283789	3872	295	158	235	115	182.111	181.607	220.805	168.356	188.22	0.103977	0.286059	0.36348	0.716246
chr1	171287496	171289429	1934	164	35	94	62	101.242	40.2293	88.3222	90.7658	80.1397	0.321424	0.512173	0.627568	0.530287
chr1	171291943	171297041	5099	159	125	164	79	98.1549	143.676	154.094	115.653	127.895	0.174292	0.353636	0.492856	0.622114
chr1	171326869	171331358	4490	340	159	248	149	209.891	182.756	233.02	218.131	210.949	0.197981	0.266118	0.743961	0.4569
chr1	171344055	171347320	3266	293	147	192	131	180.877	168.963	180.403	191.779	180.505	0.0857075	0.281043	0.304963	0.760395
chr1	171360167	171362058	1892	110	59	67	77	67.9059	67.8151	62.953	112.725	77.8498	0.361281	0.482637	0.748556	0.454125
chr1	171387224	171391341	4118	182	113	155	82	112.353	129.883	145.638	120.045	126.98	0.142674	0.333604	0.427675	0.668888
chr1	171410041	171414972	4932	145	147	160	134	89.5124	168.963	150.336	196.171	151.246	0.4331	0.359752	1.20389	0.228634
chr1	171436402	171441577	5176	312	162	272	113	192.606	186.204	255.57	165.428	199.952	0.160456	0.296033	0.542021	0.587804
chr1	171502515	171504952	2438	160	101	115	62	98.7723	116.09	108.054	90.7658	103.421	-0.102764	0.373804	-0.274914	0.783382
chr1	171645076	171649241	4166	110	108	72	57	67.9059	124.136	67.651	83.446	85.7848	-0.338926	0.460459	-0.73606	0.461694
chr1	171680939	171684401	3463	114	103	66	67	70.3752	118.389	62.0134	98.0856	87.2159	-0.237337	0.460469	-0.515424	0.606257
chr1	171839301	171844669	5369	101	138	70	56	62.35	158.618	65.7718	81.982	92.1806	-0.571397	0.485727	-1.17637	0.239446
chr1	171916991	171918489	1499	114	41	46	37	70.3752	47.1258	43.2215	54.1667	53.7223	-0.280851	0.672165	-0.417831	0.676071
chr1	172081303	172084942	3640	344	198	252	147	212.36	227.583	236.779	215.203	222.981	0.043297	0.258481	0.167506	0.866972
chr1	172125779	172128708	2930	204	129	105	81	125.935	148.274	98.6577	118.581	122.862	-0.337233	0.340468	-0.990498	0.321931
chr1	172147048	172151778	4731	290	145	203	143	179.025	166.664	190.738	209.347	186.444	0.206338	0.278124	0.741891	0.458153
chr1	172309238	172314104	4867	373	194	276	130	230.263	222.985	259.329	190.315	225.723	-0.00516207	0.270417	-0.0190893	0.98477
chr1	172375284	172380738	5455	329	144	106	92	203.1	165.515	99.5973	134.685	150.724	-0.66767	0.321493	-2.07678	0.0378219
chr1	172499449	172503967	4519	493	352	302	223	304.342	404.592	283.758	326.464	329.789	-0.213604	0.237405	-0.899744	0.368257
chr1	172548968	172551375	2408	107	111	81	73	66.054	127.584	76.1074	106.869	94.1538	-0.0752595	0.446856	-0.16842	0.866253
chr1	173630358	173634908	4551	58	121	94	29	35.8049	139.078	88.3222	42.455	76.4151	-0.394428	0.624148	-0.631947	0.527422
chr1	173738486	173741794	3309	80	126	33	29	49.3861	144.825	31.0067	42.455	66.9183	-1.3995	0.624943	-2.23941	0.0251295
chr1	173763584	173767734	4151	74	141	58	32	45.6822	162.067	54.4966	46.8469	77.2731	-1.01902	0.586196	-1.73836	0.0821469
chr1	173877402	173881464	4063	183	189	146	61	112.971	217.238	137.181	89.3019	139.173	-0.523688	0.384876	-1.36067	0.173619
chr1	173909582	173913482	3901	84	165	70	50	51.8554	189.652	65.7718	73.1982	95.1195	-0.785265	0.530783	-1.47945	0.139021
chr1	173940171	173943249	3079	160	142	62	78	98.7723	163.216	58.255	114.189	108.608	-0.610503	0.428751	-1.42391	0.154472
chr1	175623650	175626946	3297	337	163	196	102	208.039	187.354	184.161	149.324	182.22	-0.24257	0.287436	-0.84391	0.398719
chr1	175691264	175694088	2825	286	186	221	149	176.555	213.79	207.651	218.131	204.032	0.129521	0.272452	0.475389	0.634509
chr1	175880495	175881208	714	149	43	36	47	91.9817	49.4246	33.8255	68.8063	61.0095	-0.483652	0.636222	-0.760193	0.447139
chr1	176809966	176816262	6297	431	266	338	262	266.068	305.743	317.584	383.559	318.238	0.293893	0.231079	1.27183	0.203434
chr1	176834167	176836953	2787	108	108	73	32	66.6713	124.136	68.5906	46.8469	76.5612	-0.705383	0.509798	-1.38365	0.166465
chr1	177256215	177261333	5119	367	123	188	125	226.559	141.377	176.644	182.996	181.894	-0.0441001	0.312003	-0.141345	0.887597
chr1	177440975	177442283	1309	187	45	112	100	115.44	51.7234	105.235	146.396	104.699	0.566047	0.437146	1.29487	0.195365
chr1	177442866	177443852	987	152	45	51	29	93.8337	51.7234	47.9195	42.455	58.9829	-0.693426	0.622922	-1.11318	0.26563
chr1	177792398	177797955	5558	274	225	207	146	169.148	258.617	194.497	213.739	209	-0.0601522	0.293745	-0.204777	0.837746
chr1	177983098	177984712	1615	169	57	121	44	104.328	65.5163	113.691	64.4145	86.9876	0.0695558	0.464439	0.149763	0.880952
chr1	178186634	178190022	3389	270	127	159	102	166.678	145.975	149.396	149.324	152.843	-0.0695315	0.302624	-0.229762	0.818277
chr1	178316905	178321762	4858	417	321	320	184	257.425	368.96	300.671	269.37	299.107	-0.126383	0.253197	-0.49915	0.617674
chr1	178333679	178339046	5368	436	266	300	188	269.154	305.743	281.879	275.225	283	-0.0414751	0.235057	-0.176447	0.859943
chr1	178405012	178407274	2263	266	54	84	88	164.209	62.0681	78.9262	128.829	108.508	-0.146286	0.465374	-0.31434	0.753263
chr1	178527335	178531137	3803	319	84	149	133	196.927	96.5503	140	194.707	157.046	0.170436	0.369117	0.46174	0.644268
chr1	179516572	179518667	2096	203	131	154	62	125.317	150.573	144.698	90.7658	127.838	-0.212594	0.354986	-0.598879	0.549253
chr1	179543851	179547734	3884	321	202	252	129	198.162	232.181	236.779	188.851	213.993	-0.00642225	0.273121	-0.0235143	0.98124
chr1	179667227	179670010	2784	193	85	109	69	119.144	97.6997	102.416	101.014	105.068	-0.0972263	0.368502	-0.263842	0.791902
chr1	179802205	179804484	2280	275	122	95	72	169.765	140.228	89.2618	105.405	126.165	-0.681311	0.3383	-2.01392	0.0440176
chr1	180194521	180196653	2133	143	49	95	108	88.2777	56.321	89.2618	158.108	97.9922	0.752488	0.435036	1.72971	0.0836815
chr1	180254156	180257084	2929	291	100	171	74	179.642	114.941	160.671	108.333	140.897	-0.13189	0.354811	-0.371718	0.710103
chr1	180328046	180333828	5783	475	143	234	134	293.23	164.365	219.866	196.171	218.408	-0.145501	0.310028	-0.469315	0.638844
chr1	180567906	180570788	2883	134	109	147	87	82.7218	125.286	138.121	127.365	118.373	0.366084	0.360908	1.01434	0.31042
chr1	180723870	180728014	4145	334	186	177	104	206.187	213.79	166.309	152.252	184.635	-0.395156	0.279472	-1.41394	0.15738
chr1	180765956	180769546	3591	203	101	123	63	125.317	116.09	115.57	92.2298	112.302	-0.211899	0.356194	-0.594898	0.551912
chr1	180776503	180779276	2774	269	109	112	96	166.061	125.286	105.235	140.541	134.28	-0.26003	0.339195	-0.76661	0.443313
chr1	180809964	180815274	5311	426	182	278	197	262.981	209.192	261.208	288.401	255.446	0.210868	0.253224	0.832734	0.404995
chr1	180847462	180852987	5526	144	163	141	112	88.895	187.354	132.483	163.964	143.174	0.112644	0.379189	0.297066	0.766416
chr1	180903204	180906335	3132	116	98	147	68	71.6099	112.642	138.121	99.5496	105.481	0.386402	0.397608	0.971819	0.331141
chr1	180941712	180944059	2348	234	65	119	110	144.454	74.7116	111.812	161.036	123.004	0.294575	0.393989	0.747675	0.454656
chr1	181142580	181146235	3656	221	202	178	107	136.429	232.181	167.248	156.644	173.126	-0.174174	0.326474	-0.533502	0.593686
chr1	181207223	181213845	6623	529	334	248	250	326.566	383.903	233.02	365.991	327.37	-0.252044	0.257373	-0.979294	0.327435
chr1	181230315	181234855	4541	101	91	54	48	62.35	104.596	50.7383	70.2703	71.9887	-0.46244	0.518718	-0.891505	0.372658
chr1	181840131	181843827	3697	340	93	131	142	209.891	106.895	123.087	207.883	161.939	0.0431277	0.377134	0.114356	0.908955
chr1	182124535	182125563	1029	108	57	95	82	66.6713	65.5163	89.2618	120.045	85.3736	0.656351	0.428648	1.53121	0.125717
chr1	182407362	182411027	3666	205	150	134	143	126.552	172.411	125.906	209.347	158.554	0.16243	0.341207	0.476045	0.634042
chr1	182515438	182518583	3146	178	121	79	95	109.884	139.078	74.2282	139.077	115.567	-0.232324	0.392407	-0.592049	0.553818
chr1	183294383	183299069	4687	517	250	324	174	319.158	287.352	304.43	254.73	291.417	-0.115465	0.236971	-0.487254	0.626078
chr1	183344314	183347166	2853	256	141	124	120	158.036	162.067	116.51	175.676	153.072	-0.141351	0.322185	-0.438727	0.66086
chr1	183367305	183371172	3868	280	87	174	108	172.851	99.9986	163.49	158.108	148.612	0.224558	0.342129	0.656355	0.511596
chr1	184032159	184036215	4057	601	262	287	201	371.013	301.145	269.664	294.257	309.02	-0.260103	0.233883	-1.11211	0.266091
chr1	184728924	184735454	6531	232	173	118	101	143.22	198.848	110.872	147.86	150.2	-0.403244	0.329192	-1.22495	0.220594
chr1	184842224	184847171	4948	261	189	219	154	161.122	217.238	205.772	225.451	202.396	0.194592	0.282708	0.688313	0.491255
chr1	185202506	185206938	4433	152	135	168	79	93.8337	155.17	157.852	115.653	130.627	0.154135	0.364566	0.422792	0.672447
chr1	185327957	185330081	2125	209	92	166	77	129.021	105.746	155.973	112.725	125.866	0.196809	0.345732	0.569253	0.569184
chr1	185361748	185364861	3114	242	162	188	119	149.393	186.204	176.644	174.212	171.613	0.0707147	0.293457	0.240972	0.809577
chr1	186702181	186707226	5046	302	151	204	131	186.433	173.561	191.678	191.779	185.863	0.0889847	0.277158	0.321061	0.748164
chr1	186748215	186750315	2101	143	125	121	52	88.2777	143.676	113.691	76.1262	105.443	-0.269391	0.407244	-0.661498	0.508293
chr1	189004097	189008824	4728	227	148	141	91	140.133	170.112	132.483	133.221	143.987	-0.218488	0.313655	-0.696587	0.486061
chr1	189727614	189730636	3023	150	66	153	42	92.599	75.861	143.758	61.4865	93.4262	0.294631	0.462072	0.63763	0.523715
chr1	189920998	189922828	1831	145	60	41	57	89.5124	68.9645	38.5235	83.446	70.1116	-0.397737	0.549158	-0.724267	0.468902
chr1	190910121	190912583	2463	261	108	127	84	161.122	124.136	119.329	122.973	131.89	-0.24317	0.330356	-0.736084	0.461679
chr1	190927840	190929916	2077	271	120	165	76	167.296	137.929	155.034	111.261	142.88	-0.192977	0.32817	-0.58804	0.556506
chr1	191024113	191027149	3037	260	108	152	80	160.505	124.136	142.819	117.117	136.144	-0.132406	0.329876	-0.40138	0.688141
chr1	191180128	191187414	7287	379	254	268	198	233.967	291.95	251.812	289.865	266.898	0.0448578	0.250322	0.1792	0.85778
chr1	191223786	191225607	1822	152	49	54	67	93.8337	56.321	50.7383	98.0856	74.7446	-0.0345357	0.526979	-0.0655352	0.947748
chr1	191325743	191327218	1476	131	59	44	73	80.8698	67.8151	41.3423	106.869	74.2242	-0.023643	0.544758	-0.0434009	0.965382
chr1	191393746	191396421	2676	195	191	161	77	120.379	219.537	151.275	112.725	150.979	-0.347064	0.359299	-0.96595	0.334069
chr1	191396561	191398407	1847	304	66	131	97	187.667	75.861	123.087	142.005	132.155	-0.00943598	0.407722	-0.0231432	0.981536
chr1	191573822	191577947	4126	298	206	167	123	183.963	236.778	156.913	180.068	189.43	-0.318023	0.288385	-1.10277	0.270125
chr1	191718523	191720706	2184	248	58	125	61	153.097	66.6657	117.45	89.3019	106.629	-0.097785	0.436984	-0.223773	0.822934
chr1	191820739	191822330	1592	152	27	100	40	93.8337	31.034	93.9597	58.5586	69.3465	0.277699	0.604748	0.459198	0.646092
chr1	191905244	191909098	3855	331	123	160	153	204.335	141.377	150.336	223.987	180.009	0.0985447	0.321225	0.306778	0.759013
chr1	192089349	192093644	4296	291	198	152	136	179.642	227.583	142.819	199.099	187.286	-0.25507	0.300625	-0.848468	0.396177
chr1	192135104	192139397	4294	493	114	311	162	304.342	131.033	292.215	237.162	241.188	0.272289	0.342129	0.795866	0.42611
chr1	192769365	192772297	2933	205	132	95	64	126.552	151.722	89.2618	93.6937	115.307	-0.602126	0.350851	-1.71619	0.0861279
chr1	193128171	193131634	3464	170	116	92	58	104.946	133.331	86.443	84.91	102.407	-0.469229	0.378221	-1.24062	0.214746
chr1	193172461	193175104	2644	204	153	149	92	125.935	175.86	140	134.685	144.12	-0.126115	0.324059	-0.389172	0.697149
chr1	193199251	193202313	3063	137	89	93	52	84.5738	102.297	87.3826	76.1262	87.595	-0.184173	0.417165	-0.441487	0.65886
chr1	194618885	194622961	4077	138	130	172	39	85.1911	149.423	161.611	57.0946	113.33	-0.0773943	0.468318	-0.16526	0.868739
chr1	194975541	194978460	2920	228	91	184	75	140.75	104.596	172.886	109.797	132.007	0.206383	0.355767	0.580108	0.561842
chr1	195129717	195133307	3591	202	220	148	74	124.7	252.87	139.06	108.333	156.241	-0.59331	0.369186	-1.60708	0.108038
chr1	195241500	195242429	930	1659	929	1217	850	1024.14	1067.8	1143.49	1244.37	1119.95	0.190416	0.15967	1.19256	0.233042
chr10	3971803	3976281	4479	255	85	187	109	157.418	97.6997	175.705	159.572	147.599	0.383296	0.335239	1.14335	0.252893
chr10	4385035	4387737	2703	189	55	78	55	116.675	63.2175	73.2886	80.5181	83.4247	-0.240544	0.465451	-0.516797	0.605298
chr10	4429479	4434397	4919	198	206	143	86	122.231	236.778	134.362	125.901	154.818	-0.450914	0.357388	-1.26169	0.207059
chr10	4611367	4613883	2517	133	140	111	69	82.1044	160.917	104.295	101.014	112.083	-0.228837	0.402569	-0.568443	0.569734
chr10	5804304	5807367	3064	226	125	144	105	139.516	143.676	135.302	153.716	143.053	0.026734	0.310623	0.0860657	0.931414
chr10	5822632	5825401	2770	426	217	293	137	262.981	249.422	275.302	200.563	247.067	-0.100648	0.262543	-0.383359	0.701453
chr10	7209658	7214053	4396	428	247	327	189	264.216	283.904	307.248	276.689	283.014	0.0957709	0.234622	0.408192	0.683132
chr10	7390201	7393106	2906	169	86	196	84	104.328	98.8492	184.161	122.973	127.578	0.602857	0.346807	1.7383	0.0821572
chr10	7589202	7590947	1746	259	89	102	69	159.888	102.297	95.8389	101.014	114.759	-0.424932	0.371553	-1.14367	0.252762
chr10	7662112	7665347	3236	312	147	232	119	192.606	168.963	217.987	174.212	188.442	0.119107	0.285258	0.417543	0.676281
chr10	7666332	7667987	1656	131	60	78	76	80.8698	68.9645	73.2886	111.261	83.5961	0.28752	0.445602	0.64524	0.518772
chr10	7679833	7683971	4139	244	191	199	140	150.628	219.537	186.98	204.955	190.525	0.0897143	0.297184	0.301881	0.762743
chr10	7723397	7728526	5130	150	114	205	124	92.599	131.033	192.617	181.532	149.445	0.75564	0.320213	2.3598	0.0182846
chr10	7779622	7782481	2860	163	95	72	85	100.624	109.194	67.651	124.437	100.477	-0.139539	0.412994	-0.337872	0.73546
chr10	7791814	7794268	2455	179	169	117	72	110.501	194.25	109.933	105.405	130.022	-0.488549	0.36543	-1.33692	0.18125
chr10	7831443	7836360	4918	153	127	146	60	94.451	145.975	137.181	87.8379	116.361	-0.0757694	0.386511	-0.196034	0.844583
chr10	7951493	7955891	4399	223	128	135	77	137.664	147.124	126.846	112.725	131.09	-0.244049	0.323877	-0.753525	0.451135
chr10	8516595	8521092	4498	186	80	171	79	114.823	91.9527	160.671	115.653	120.775	0.418858	0.354457	1.18169	0.237329
chr10	8883886	8887589	3704	214	152	132	92	132.108	174.71	124.027	134.685	141.382	-0.241132	0.322878	-0.746821	0.455172
chr10	9674273	9676383	2111	132	41	78	60	81.4871	47.1258	73.2886	87.8379	72.4348	0.309116	0.509839	0.606301	0.544315
chr10	9898178	9902678	4501	293	160	160	126	180.877	183.905	150.336	184.46	174.894	-0.128876	0.28993	-0.444507	0.656676
chr10	10556460	10558742	2283	156	72	75	115	96.303	82.7574	70.4698	168.356	104.472	0.398023	0.441437	0.901653	0.367241
chr10	11148450	11151786	3337	228	135	107	62	140.75	155.17	100.537	90.7658	121.806	-0.623455	0.338237	-1.84325	0.0652923
chr10	11279519	11282430	2912	396	117	187	117	244.461	134.481	175.705	171.284	181.483	-0.137982	0.329004	-0.419395	0.674928
chr10	12866126	12870357	4232	282	150	281	133	174.086	172.411	264.027	194.707	201.308	0.410991	0.282079	1.457	0.145115
chr10	12921344	12924433	3090	294	128	179	71	181.494	147.124	168.188	103.942	150.187	-0.265198	0.336927	-0.787106	0.43122
chr10	13007003	13009847	2845	330	151	182	80	203.718	173.561	171.007	117.117	166.351	-0.382585	0.313057	-1.22209	0.221673
chr10	13551789	13554794	3006	179	88	173	73	110.501	101.148	162.55	106.869	120.267	0.354862	0.357868	0.991599	0.321393
chr10	13963599	13968912	5314	722	221	388	242	445.71	254.019	364.564	354.279	354.643	0.0303464	0.264322	0.114809	0.908597
chr10	14543094	14547190	4097	208	105	121	49	128.404	120.688	113.691	71.7343	108.629	-0.414678	0.380066	-1.09107	0.275242
chr10	14703604	14705927	2324	159	130	105	54	98.1549	149.423	98.6577	79.0541	106.322	-0.462916	0.389302	-1.18909	0.234404
chr10	17721193	17725535	4343	688	206	380	242	424.721	236.778	357.047	354.279	343.206	0.095484	0.270122	0.353485	0.723725
chr10	18021078	18023987	2910	254	131	188	81	156.801	150.573	176.644	118.581	150.65	-0.0494721	0.322607	-0.153351	0.878121
chr10	18055900	18057700	1801	113	95	81	48	69.7579	109.194	76.1074	70.2703	81.3324	-0.278095	0.457508	-0.607846	0.543289
chr10	18233511	18236398	2888	183	88	117	61	112.971	101.148	109.933	89.3019	103.338	-0.101305	0.373691	-0.271094	0.786319
chr10	19013031	19017110	4080	153	296	271	143	94.451	340.225	254.631	209.347	224.663	0.0973869	0.860064	0.113232	0.909847
chr10	19590162	19595292	5131	318	215	250	159	196.31	247.123	234.899	232.77	227.776	0.0830796	0.263349	0.315473	0.752403
chr10	19932775	19936002	3228	327	128	195	129	201.866	147.124	183.221	188.851	180.266	0.0834066	0.295699	0.282066	0.777893
chr10	20310616	20314377	3762	310	148	275	149	191.371	170.112	258.389	218.131	209.501	0.398851	0.270018	1.47713	0.139641
chr10	20952062	20953241	1180	161	70	69	50	99.3896	80.4586	64.8322	73.1982	79.4697	-0.389849	0.450366	-0.865627	0.386695
chr10	21158199	21160533	2335	249	75	110	74	153.714	86.2057	103.356	108.333	112.902	-0.194363	0.387985	-0.500955	0.616403
chr10	21295371	21297902	2532	197	122	100	66	121.613	140.228	93.9597	96.6217	113.106	-0.45548	0.35189	-1.29438	0.195534
chr10	21991170	22000908	9739	583	440	658	304	359.901	505.74	618.255	445.045	482.235	0.307793	0.223362	1.378	0.168202
chr10	22147861	22152183	4323	314	188	300	197	193.841	216.089	281.879	288.401	245.052	0.479212	0.248446	1.92884	0.0537511
chr10	22729233	22733441	4209	442	292	311	168	272.858	335.627	292.215	245.946	286.662	-0.16843	0.244419	-0.689102	0.490759
chr10	23785573	23788909	3337	269	233	179	92	166.061	267.812	168.188	134.685	184.186	-0.504313	0.319658	-1.57766	0.114643
chr10	23795987	23799152	3166	52	82	95	37	32.101	94.2515	89.2618	54.1667	67.4452	0.2065	0.617823	0.334238	0.7382
chr10	24147836	24151857	4022	361	206	150	119	222.855	236.778	140.94	174.212	193.696	-0.549449	0.280367	-1.95975	0.0500254
chr10	24709977	24713518	3542	205	134	95	101	126.552	154.021	89.2618	147.86	129.424	-0.250783	0.358253	-0.700017	0.483917
chr10	25359055	25361255	2201	180	68	110	46	111.119	78.1598	103.356	67.3424	89.9942	-0.147048	0.434579	-0.33837	0.735084
chr10	26372699	26377848	5150	448	251	311	196	276.562	288.502	292.215	286.937	286.054	0.0371264	0.230862	0.160816	0.872238
chr10	26769515	26775153	5639	349	161	203	119	215.447	185.055	190.738	174.212	191.363	-0.135669	0.278534	-0.487082	0.6262
chr10	28073731	28077089	3359	321	81	254	81	198.162	93.1021	238.658	118.581	162.126	0.29149	0.403677	0.722086	0.470242
chr10	29312387	29316164	3778	251	126	167	62	154.949	144.825	156.913	90.7658	136.863	-0.263703	0.350295	-0.752803	0.451568
chr10	29360426	29364863	4438	367	255	111	110	226.559	293.099	104.295	161.036	196.247	-0.978038	0.30853	-3.16999	0.00152442
chr10	29532732	29536912	4181	218	144	187	72	134.577	165.515	175.705	105.405	145.301	-0.0780595	0.343801	-0.227048	0.820386
chr10	30599420	30602102	2683	210	125	136	60	129.639	143.676	127.785	87.8379	122.234	-0.329077	0.35111	-0.937246	0.348632
chr10	30616792	30619418	2627	178	121	93	96	109.884	139.078	87.3826	140.541	119.221	-0.133284	0.370405	-0.359833	0.718972
chr10	30801746	30805254	3509	228	128	170	122	140.75	147.124	159.732	178.604	156.553	0.231525	0.298757	0.774961	0.438363
chr10	31606892	31610915	4024	246	155	243	113	151.862	178.158	228.322	165.428	180.943	0.266142	0.298659	0.891123	0.372863
chr10	33949671	33952335	2665	120	117	133	71	74.0792	134.481	124.966	103.942	109.367	0.152519	0.398957	0.382294	0.702243
chr10	34017901	34021065	3165	293	147	161	124	180.877	168.963	151.275	181.532	170.662	-0.0788002	0.292173	-0.269704	0.787388
chr10	34126735	34128555	1821	117	82	61	56	72.2272	94.2515	57.3154	81.982	76.4441	-0.259985	0.477186	-0.544829	0.585871
chr10	34205826	34208571	2746	260	125	133	99	160.505	143.676	124.966	144.933	143.52	-0.179838	0.31305	-0.57447	0.56565
chr10	34280176	34285913	5738	525	323	324	164	324.097	371.259	304.43	240.09	309.969	-0.344067	0.237272	-1.4501	0.147031
chr10	34295634	34299815	4182	196	137	127	84	120.996	157.469	119.329	122.973	130.192	-0.194469	0.33243	-0.584992	0.558553
chr10	34415417	34420283	4867	246	158	87	144	151.862	181.607	81.745	210.811	156.506	-0.201236	0.394198	-0.510495	0.609705
chr10	34483140	34485189	2050	135	82	129	55	83.3391	94.2515	121.208	80.5181	94.8292	0.19648	0.407654	0.481977	0.629822
chr10	36972947	36976567	3621	424	132	207	157	261.747	151.722	194.497	229.842	209.452	0.0235731	0.310533	0.0759119	0.939489
chr10	37136337	37143300	6964	545	396	327	169	336.443	455.166	307.248	247.41	336.567	-0.502827	0.242516	-2.07338	0.0381371
chr10	38964279	38968074	3796	96	86	114	36	59.2634	98.8492	107.114	52.7027	79.4823	0.0379941	0.509756	0.0745339	0.940586
chr10	39368473	39371115	2643	243	48	74	74	150.01	55.1716	69.5302	108.333	95.7614	-0.228996	0.491585	-0.465832	0.641336
chr10	39611496	39616427	4932	277	134	189	144	170.999	154.021	177.584	210.811	178.354	0.249699	0.287396	0.868833	0.384939
chr10	39730095	39734843	4749	404	130	238	242	249.4	149.423	223.624	354.279	244.182	0.518725	0.313952	1.65224	0.0984848
chr10	40140844	40142503	1660	134	74	119	65	82.7218	85.0562	111.812	95.1577	93.687	0.307614	0.39425	0.780252	0.435243
chr10	40255971	40259587	3617	183	194	227	101	112.971	222.985	213.289	147.86	174.276	0.122765	0.358465	0.342473	0.731995
chr10	40297915	40304096	6182	564	258	404	240	348.172	296.547	379.597	351.352	343.917	0.17865	0.21927	0.814751	0.415215
chr10	40346390	40352492	6103	472	219	232	163	291.378	251.721	217.987	238.626	249.928	-0.25619	0.250157	-1.02412	0.305779
chr10	40881820	40885980	4161	503	227	254	155	310.515	260.916	238.658	226.915	259.251	-0.29832	0.247337	-1.20613	0.227769
chr10	41301778	41304535	2758	289	205	220	95	178.407	235.629	206.711	139.077	189.956	-0.245003	0.30784	-0.795876	0.426104
chr10	41448932	41451869	2938	281	140	180	95	173.469	160.917	169.128	139.077	160.648	-0.114334	0.300164	-0.380904	0.703275
chr10	41475031	41478667	3637	208	135	158	104	128.404	155.17	148.456	152.252	146.071	0.0896016	0.310902	0.288199	0.773195
chr10	41488381	41492367	3987	328	121	218	137	202.483	139.078	204.832	200.563	186.739	0.237845	0.297424	0.799683	0.423895
chr10	41517909	41522280	4372	369	140	361	167	227.794	160.917	339.195	244.482	243.097	0.583249	0.283577	2.05676	0.0397094
chr10	41808786	41813317	4532	399	214	189	115	246.313	245.973	177.584	168.356	209.557	-0.507364	0.264564	-1.91774	0.0551441
chr10	41887045	41890567	3523	278	140	201	135	171.617	160.917	188.859	197.635	179.757	0.213816	0.281124	0.760578	0.446909
chr10	42270136	42280666	10531	765	302	402	304	472.255	347.121	377.718	445.045	410.535	-0.00341314	0.220447	-0.0154828	0.987647
chr10	42500675	42503880	3206	265	139	224	97	163.592	159.768	210.47	142.005	168.958	0.132617	0.309198	0.428908	0.66799
chr10	42678432	42680793	2362	225	87	113	73	138.899	99.9986	106.175	106.869	112.985	-0.173901	0.362103	-0.480253	0.631047
chr10	42760044	42763089	3046	236	99	145	114	145.689	113.791	136.242	166.892	140.654	0.212177	0.324587	0.653683	0.513316
chr10	42859380	42865405	6026	264	110	216	114	162.974	126.435	202.953	166.892	164.814	0.35078	0.305625	1.14775	0.251073
chr10	43172735	43175665	2931	165	45	135	52	101.859	51.7234	126.846	76.1262	89.1385	0.395867	0.472737	0.837393	0.402372
chr10	43219938	43223458	3521	320	157	195	108	197.545	180.457	183.221	158.108	179.833	-0.14561	0.285109	-0.510716	0.60955
chr10	43576897	43583128	6232	622	287	283	153	383.977	329.88	265.906	223.987	300.938	-0.541657	0.236761	-2.28777	0.0221507
chr10	43899913	43903163	3251	92	137	136	76	56.7941	157.469	127.785	111.261	113.327	0.177947	0.449474	0.395901	0.692178
chr10	43999970	44006532	6563	273	160	208	129	168.53	183.905	195.436	188.851	184.181	0.128305	0.27877	0.460253	0.645335
chr10	44266554	44270322	3769	175	241	127	87	108.032	277.008	119.329	127.365	157.933	-0.63155	0.398591	-1.58446	0.11309
chr10	44456019	44459688	3670	164	144	47	66	101.242	165.515	44.1611	96.6217	101.885	-0.934215	0.453018	-2.0622	0.0391884
chr10	45066542	45068300	1759	190	81	114	49	117.292	93.1021	107.114	71.7343	97.3106	-0.229644	0.405041	-0.566965	0.570738
chr10	45576964	45578921	1958	184	74	104	91	113.588	85.0562	97.7181	133.221	107.396	0.202043	0.379452	0.53246	0.594408
chr10	50590511	50594266	3756	338	192	198	106	208.656	220.686	186.04	155.18	192.641	-0.32488	0.27846	-1.16671	0.243329
chr10	51480138	51483894	3757	73	125	44	30	45.0648	143.676	41.3423	43.9189	68.5005	-1.13546	0.617275	-1.83946	0.0658469
chr10	51490556	51495021	4466	100	149	61	32	61.7327	171.262	57.3154	46.8469	84.2892	-1.14383	0.526644	-2.17192	0.0298614
chr10	51524957	51531345	6389	107	240	78	66	66.054	275.858	73.2886	96.6217	127.956	-1.00705	0.955778	-1.05364	0.292047
chr10	52231955	52235033	3079	223	84	137	62	137.664	96.5503	128.725	90.7658	113.426	-0.0937894	0.376353	-0.249206	0.803201
chr10	52380084	52383690	3607	255	156	180	111	157.418	179.308	169.128	162.5	167.088	-0.0172086	0.291922	-0.0589494	0.952992
chr10	52416566	52420148	3583	554	190	244	131	341.999	218.388	229.262	191.779	245.357	-0.416436	0.285264	-1.45983	0.144337
chr10	53378432	53380781	2350	197	71	132	59	121.613	81.608	124.027	86.3739	103.406	0.0484908	0.399297	0.12144	0.903342
chr10	53596731	53597563	833	84	23	41	73	51.8554	26.4364	38.5235	106.869	55.9212	0.870889	0.725938	1.19967	0.230266
chr10	53628187	53632234	4048	361	136	169	73	222.855	156.32	158.792	106.869	161.209	-0.510228	0.331857	-1.53749	0.124173
chr10	54071106	54077369	6264	708	312	384	288	437.067	358.616	360.805	421.622	394.528	-0.0320791	0.21265	-0.150854	0.880091
chr10	56227416	56229567	2152	143	93	121	47	88.2777	106.895	113.691	68.8063	94.4176	-0.0806562	0.419113	-0.192445	0.847394
chr10	56377038	56380235	3198	91	120	125	32	56.1767	137.929	117.45	46.8469	89.6006	-0.214235	0.536101	-0.399616	0.689439
chr10	57530351	57533635	3285	234	100	150	65	144.454	114.941	140.94	95.1577	123.873	-0.131583	0.35545	-0.370188	0.711242
chr10	57794018	57797332	3315	277	177	99	106	170.999	203.445	93.0201	155.18	155.661	-0.603467	0.335314	-1.79971	0.0719071
chr10	58220852	58228650	7799	474	182	505	327	292.613	209.192	474.497	478.716	363.755	0.915759	0.229237	3.99482	6.47445e-05
chr10	58230833	58234258	3426	139	98	275	189	85.8084	112.642	258.389	276.689	183.382	1.44189	0.292895	4.92291	8.52654e-07
chr10	58254365	58257470	3106	179	134	151	107	110.501	154.021	141.879	156.644	140.761	0.181532	0.327194	0.554817	0.57902
chr10	58322702	58324065	1364	183	77	104	85	112.971	88.5045	97.7181	124.437	105.908	0.1281	0.375438	0.341201	0.732952
chr10	58445046	58449329	4284	386	179	150	123	238.288	205.744	140.94	180.068	191.26	-0.478406	0.286675	-1.66881	0.0951552
chr10	58496246	58499350	3105	301	136	183	102	185.815	156.32	171.946	149.324	165.851	-0.0916457	0.297585	-0.307965	0.758109
chr10	59220390	59224696	4307	532	261	317	237	328.418	299.996	297.852	346.96	318.306	0.0313181	0.22644	0.138306	0.889998
chr10	59322249	59324796	2548	243	136	141	124	150.01	156.32	132.483	181.532	155.086	0.0289316	0.311933	0.0927495	0.926103
chr10	59615142	59617634	2493	293	73	173	107	180.877	83.9068	162.55	156.644	145.995	0.254581	0.373383	0.681823	0.495351
chr10	59701464	59704789	3326	106	97	114	67	65.4366	111.493	107.114	98.0856	95.5323	0.229502	0.418345	0.548594	0.583284
chr10	59878333	59881861	3529	375	122	169	111	231.498	140.228	158.792	162.5	173.254	-0.22127	0.321399	-0.688459	0.491163
chr10	59948461	59954732	6272	368	165	412	230	227.176	189.652	387.114	336.712	285.164	0.793033	0.241262	3.28702	0.00101255
chr10	60001651	60004266	2616	226	126	111	89	139.516	144.825	104.295	130.293	129.732	-0.283113	0.329634	-0.858871	0.390411
chr10	60215745	60220833	5089	261	114	221	116	161.122	131.033	207.651	169.82	167.406	0.368011	0.301072	1.22234	0.221581
chr10	60276577	60282365	5789	356	242	162	130	219.768	278.157	152.215	190.315	210.114	-0.540907	0.28106	-1.92452	0.0542892
chr10	60282770	60287204	4435	186	107	77	56	114.823	122.987	72.349	81.982	98.0351	-0.626206	0.384476	-1.62873	0.10337
chr10	60346088	60353552	7465	391	205	233	170	241.375	235.629	218.926	248.874	236.201	-0.0320479	0.252983	-0.12668	0.899194
chr10	61145064	61148750	3687	336	134	258	165	207.422	154.021	242.416	241.554	211.353	0.412755	0.276441	1.4931	0.13541
chr10	61450636	61453528	2893	185	117	132	107	114.205	134.481	124.027	156.644	132.339	0.173519	0.330158	0.525564	0.599191
chr10	61475026	61477000	1975	147	49	78	56	90.747	56.321	73.2886	81.982	75.5847	0.0650805	0.485181	0.134136	0.893295
chr10	61648030	61649812	1783	206	65	95	74	127.169	74.7116	89.2618	108.333	99.869	-0.0477277	0.410685	-0.116215	0.907482
chr10	61679124	61681820	2697	290	109	127	152	179.025	125.286	119.329	222.523	161.54	0.149564	0.356406	0.419647	0.674744
chr10	61694703	61696324	1622	163	53	118	70	100.624	60.9187	110.872	102.478	93.7232	0.389269	0.418778	0.929535	0.352612
chr10	62336773	62342534	5762	419	199	206	138	258.66	228.732	193.557	202.027	220.744	-0.305363	0.260905	-1.1704	0.241841
chr10	62448725	62452355	3631	209	97	134	97	129.021	111.493	125.906	142.005	127.106	0.147971	0.330567	0.447629	0.654421
chr10	62484955	62488672	3718	259	145	156	120	159.888	166.664	146.577	175.676	162.201	-0.0228263	0.297533	-0.0767184	0.938848
chr10	62503280	62509517	6238	257	246	219	127	158.653	282.755	205.772	185.924	208.276	-0.159786	0.315067	-0.50715	0.61205
chr10	62577154	62578939	1786	177	28	75	80	109.267	32.1834	70.4698	117.117	82.2593	0.381357	0.560468	0.680425	0.496235
chr10	62600030	62603466	3437	253	216	154	95	156.184	248.272	144.698	139.077	172.058	-0.500939	0.319574	-1.56752	0.116993
chr10	62649512	62653036	3525	175	94	210	98	108.032	108.044	197.315	143.469	139.215	0.664186	0.326474	2.03442	0.041909
chr10	62790881	62793934	3054	305	110	130	80	188.285	126.435	122.148	117.117	138.496	-0.403382	0.336382	-1.19918	0.230459
chr10	62885422	62887631	2210	181	52	96	80	111.736	59.7693	90.2013	117.117	94.706	0.253648	0.435417	0.58254	0.560203
chr10	62919885	62921627	1743	259	65	136	78	159.888	74.7116	127.785	114.189	119.143	0.0315678	0.401699	0.0785856	0.937362
chr10	62979093	62981962	2870	245	95	132	80	151.245	109.194	124.027	117.117	125.396	-0.118077	0.343167	-0.34408	0.730786
chr10	63019185	63026451	7267	488	288	352	233	301.255	331.03	330.738	341.104	326.032	0.0893195	0.219819	0.406332	0.684498
chr10	63241991	63246134	4144	262	211	231	115	161.74	242.525	217.047	168.356	197.417	-0.0547325	0.304356	-0.179831	0.857285
chr10	63380205	63384894	4690	210	176	150	77	129.639	202.296	140.94	112.725	146.4	-0.372721	0.340127	-1.09583	0.273154
chr10	63427397	63432230	4834	304	174	286	167	187.667	199.997	268.725	244.482	225.218	0.408895	0.257285	1.58927	0.111999
chr10	67002566	67005895	3330	163	129	78	48	100.624	148.274	73.2886	70.2703	98.1142	-0.784412	0.402058	-1.95099	0.0510578
chr10	67096992	67099271	2280	138	105	86	74	85.1911	120.688	80.8054	108.333	98.7544	-0.121127	0.401685	-0.301546	0.762998
chr10	67126478	67128704	2227	138	43	58	54	85.1911	49.4246	54.4966	79.0541	67.0416	-0.028816	0.553461	-0.0520651	0.958477
chr10	67184995	67188854	3860	203	159	155	91	125.317	182.756	145.638	133.221	146.733	-0.132073	0.326871	-0.404051	0.686175
chr10	67283699	67286441	2743	177	137	105	68	109.267	157.469	98.6577	99.5496	116.236	-0.419925	0.361276	-1.16234	0.245098
chr10	67535542	67541459	5918	520	202	290	177	321.01	232.181	272.483	259.122	271.199	-0.0634866	0.255886	-0.248105	0.804053
chr10	67546523	67550783	4261	494	149	229	167	304.959	171.262	215.168	244.482	233.968	-0.0637144	0.303593	-0.209868	0.833771
chr10	68133741	68137879	4139	132	94	98	34	81.4871	108.044	92.0805	49.7748	82.8467	-0.398295	0.471211	-0.845258	0.397967
chr10	68274391	68282173	7783	719	377	582	258	443.858	433.327	546.846	377.703	450.433	0.0820796	0.213473	0.384496	0.700611
chr10	69212139	69214492	2354	223	54	133	110	137.664	62.0681	124.966	161.036	121.434	0.495767	0.406162	1.22061	0.222232
chr10	69351205	69353252	2048	128	75	61	39	79.0178	86.2057	57.3154	57.0946	69.9084	-0.528328	0.498111	-1.06066	0.288843
chr10	69398170	69400529	2360	156	28	99	51	96.303	32.1834	93.0201	74.6622	74.0422	0.36824	0.565302	0.651404	0.514786
chr10	70093704	70098765	5062	406	258	290	253	250.635	296.547	272.483	370.383	297.512	0.230504	0.249161	0.925119	0.354904
chr10	71237029	71240865	3837	271	85	170	91	167.296	97.6997	159.732	133.221	139.487	0.135806	0.352365	0.385413	0.699932
chr10	71284142	71286268	2127	208	97	139	77	128.404	111.493	130.604	112.725	120.806	0.0203669	0.340208	0.0598659	0.952262
chr10	71343343	71345671	2329	154	116	157	72	95.0683	133.331	147.517	105.405	120.33	0.163888	0.363267	0.451151	0.651881
chr10	71346295	71350011	3717	295	184	158	171	182.111	211.491	148.456	250.338	198.099	0.0117377	0.3109	0.0377541	0.969884
chr10	72653759	72656433	2675	199	126	103	103	122.848	144.825	96.7785	150.788	128.81	-0.119631	0.351216	-0.340619	0.73339
chr10	75061281	75062286	1006	159	19	37	56	98.1549	21.8388	34.7651	81.982	59.1852	-0.0636425	0.759296	-0.0838178	0.933201
chr10	75514354	75518970	4617	530	204	208	155	327.183	234.479	195.436	226.915	246.003	-0.42158	0.270027	-1.56125	0.118464
chr10	75666212	75668651	2440	177	70	102	97	109.267	80.4586	95.8389	142.005	106.892	0.309084	0.38793	0.796753	0.425595
chr10	75762705	75766218	3514	128	109	153	87	79.0178	125.286	143.758	127.365	118.857	0.424274	0.365699	1.16017	0.245979
chr10	75772262	75775052	2791	113	86	117	62	69.7579	98.8492	109.933	90.7658	92.3264	0.265459	0.412886	0.642936	0.520266
chr10	75780081	75781621	1541	115	96	89	55	70.9926	110.343	83.6242	80.5181	86.3695	-0.1324	0.436804	-0.303111	0.761805
chr10	75797104	75799052	1949	162	112	146	88	100.007	128.734	137.181	128.829	123.688	0.22711	0.339432	0.669089	0.503439
chr10	75832448	75838819	6372	421	269	164	168	259.895	309.191	154.094	245.946	242.281	-0.516173	0.28584	-1.80581	0.0709478
chr10	75858069	75861112	3044	171	149	189	110	105.563	171.262	177.584	161.036	153.861	0.305371	0.332238	0.919132	0.358027
chr10	75919680	75923527	3848	257	113	199	101	158.653	129.883	186.98	147.86	155.844	0.214566	0.310893	0.690162	0.490092
chr10	76032099	76034007	1909	213	70	55	58	131.491	80.4586	51.6779	84.91	87.1343	-0.655401	0.462299	-1.4177	0.156278
chr10	76236699	76238995	2297	197	92	140	83	121.613	105.746	131.544	121.509	120.103	0.152265	0.339157	0.448952	0.653466
chr10	76343314	76346858	3545	208	85	149	123	128.404	97.6997	140	180.068	136.543	0.487282	0.333301	1.46199	0.143744
chr10	76441535	76443726	2192	214	66	119	94	132.108	75.861	111.812	137.613	114.348	0.243968	0.385391	0.633041	0.526707
chr10	76467600	76470197	2598	105	98	141	55	64.8193	112.642	132.483	80.5181	97.6157	0.28556	0.437309	0.652993	0.513761
chr10	76530932	76532088	1157	113	75	89	83	69.7579	86.2057	83.6242	121.509	90.2742	0.393463	0.421555	0.933362	0.350633
chr10	77031570	77034283	2714	265	89	144	72	163.592	102.297	135.302	105.405	126.649	-0.148274	0.362009	-0.409585	0.68211
chr10	77258382	77259984	1603	244	60	141	73	150.628	68.9645	132.483	106.869	114.736	0.112601	0.413444	0.27235	0.785353
chr10	77416873	77419139	2267	174	42	95	80	107.415	48.2752	89.2618	117.117	90.5172	0.384338	0.467265	0.822527	0.410777
chr10	77515200	77516513	1314	127	70	78	58	78.4005	80.4586	73.2886	84.91	79.2644	-0.00895214	0.445776	-0.0200821	0.983978
chr10	77529548	77538867	9320	275	215	210	123	169.765	247.123	197.315	180.068	198.568	-0.132928	0.293336	-0.453159	0.650434
chr10	77604873	77608921	4049	179	110	147	85	110.501	126.435	138.121	124.437	124.874	0.155081	0.332599	0.466269	0.641023
chr10	77620632	77624315	3684	249	185	144	99	153.714	212.641	135.302	144.933	161.647	-0.380918	0.310907	-1.22518	0.220507
chr10	77978281	77979409	1129	155	55	67	66	95.6856	63.2175	62.953	96.6217	79.6195	-0.0121123	0.476573	-0.0254154	0.979724
chr10	78007796	78012422	4627	280	100	130	128	172.851	114.941	122.148	187.387	149.332	0.0869459	0.347337	0.250322	0.802338
chr10	78068435	78071585	3151	399	156	239	110	246.313	179.308	224.564	161.036	202.805	-0.141898	0.298563	-0.47527	0.634594
chr10	78184266	78186055	1790	175	55	105	69	108.032	63.2175	98.6577	101.014	92.7302	0.207542	0.424714	0.488664	0.62508
chr10	78296767	78299258	2492	173	56	77	71	106.798	64.3669	72.349	103.942	86.8637	0.0234743	0.452451	0.0518825	0.958622
chr10	78410809	78413990	3182	259	100	144	132	159.888	114.941	135.302	193.243	150.843	0.241386	0.332962	0.724968	0.468472
chr10	78425082	78427232	2151	154	105	121	47	95.0683	120.688	113.691	68.8063	99.5635	-0.2239	0.408613	-0.547951	0.583726
chr10	78463118	78466130	3013	216	112	156	86	133.343	128.734	146.577	125.901	133.639	0.0592362	0.321128	0.184463	0.85365
chr10	78481285	78482842	1558	95	34	34	62	58.646	39.0799	31.9463	90.7658	55.1095	0.310189	0.719627	0.431041	0.666438
chr10	78573279	78576870	3592	402	188	156	110	248.165	216.089	146.577	161.036	192.967	-0.599967	0.278544	-2.15394	0.0312447
chr10	79095962	79098113	2152	220	100	120	57	135.812	114.941	112.752	83.446	111.738	-0.349515	0.364796	-0.95811	0.338007
chr10	79668263	79670994	2732	167	76	179	65	103.094	87.3551	168.188	95.1577	113.449	0.473919	0.386666	1.22565	0.220329
chr10	79682248	79684622	2375	185	68	68	103	114.205	78.1598	63.8926	150.788	101.762	0.136352	0.454271	0.300155	0.764059
chr10	79704101	79706358	2258	193	64	104	75	119.144	73.5622	97.7181	109.797	100.055	0.091984	0.402369	0.228606	0.819175
chr10	79766838	79767874	1037	86	51	60	62	53.0901	58.6198	56.3758	90.7658	64.7129	0.391579	0.554441	0.706258	0.480028
chr10	79852361	79859219	6859	585	308	448	232	361.136	354.018	420.94	339.64	368.933	0.0930397	0.215127	0.432488	0.665387
chr10	79907384	79909523	2140	201	91	155	59	124.083	104.596	145.638	86.3739	115.173	0.028413	0.37773	0.0752204	0.940039
chr10	79916385	79917796	1412	152	43	93	56	93.8337	49.4246	87.3826	81.982	78.1557	0.228321	0.487774	0.468088	0.639722
chr10	79925058	79929771	4714	391	149	250	173	241.375	171.262	234.899	253.266	225.2	0.232257	0.275569	0.842825	0.399326
chr10	79959600	79961491	1892	230	40	61	50	141.985	45.9763	57.3154	73.1982	79.6188	-0.545464	0.551215	-0.989568	0.322385
chr10	79984233	79991494	7262	605	295	262	218	373.483	339.076	246.175	319.144	319.469	-0.342316	0.234746	-1.45824	0.144775
chr10	79994807	79998347	3541	181	82	80	68	111.736	94.2515	75.1678	99.5496	95.1763	-0.249434	0.399769	-0.623947	0.532663
chr10	80015618	80021165	5548	456	200	280	143	281.501	229.882	263.087	209.347	245.954	-0.113618	0.262162	-0.433388	0.664733
chr10	80038250	80040593	2344	111	72	113	73	68.5233	82.7574	106.175	106.869	91.0812	0.499899	0.403232	1.23973	0.215076
chr10	80051104	80055385	4282	282	128	202	129	174.086	147.124	189.799	188.851	174.965	0.232411	0.287865	0.807362	0.419458
chr10	80070662	80076855	6194	270	102	128	124	166.678	117.24	120.268	181.532	146.429	0.0708166	0.343126	0.206387	0.836489
chr10	80098524	80104395	5872	233	113	170	147	143.837	129.883	159.732	215.203	162.164	0.444173	0.307124	1.44623	0.148112
chr10	80113690	80118511	4822	339	135	232	165	209.274	155.17	217.987	241.554	205.996	0.324066	0.280915	1.15361	0.248659
chr10	80140764	80143740	2977	199	149	136	93	122.848	171.262	127.785	136.149	139.511	-0.149274	0.328475	-0.454446	0.649508
chr10	80146529	80153999	7471	689	125	390	317	425.338	143.676	366.443	464.077	349.883	0.54269	0.749812	0.723769	0.469208
chr10	80157675	80162807	5133	279	114	145	135	172.234	131.033	136.242	197.635	159.286	0.123653	0.32389	0.381775	0.702628
chr10	80164723	80169168	4446	137	106	196	105	84.5738	121.837	184.161	153.716	136.072	0.726929	0.337545	2.15358	0.0312732
chr10	80247997	80251284	3288	213	121	150	79	131.491	139.078	140.94	115.653	131.79	-0.0694015	0.325687	-0.213093	0.831255
chr10	80260096	80262262	2167	329	106	115	122	203.1	121.837	108.054	178.604	152.899	-0.200466	0.362516	-0.552985	0.580274
chr10	80264520	80266757	2238	107	77	136	80	66.054	88.5045	127.785	117.117	99.8652	0.675977	0.386344	1.74968	0.0801741
chr10	80291834	80293909	2076	269	70	143	80	166.061	80.4586	134.362	117.117	124.5	0.0167319	0.390509	0.0428463	0.965824
chr10	80319535	80321596	2062	188	61	76	63	116.057	70.1139	71.4094	92.2298	87.4526	-0.203031	0.444936	-0.456316	0.648163
chr10	80385448	80387339	1892	167	58	80	26	103.094	66.6657	75.1678	38.0631	70.7475	-0.57668	0.545359	-1.05743	0.290315
chr10	80397020	80401080	4061	226	187	180	132	139.516	214.939	169.128	193.243	179.207	0.0390964	0.311271	0.125602	0.900047
chr10	80405542	80408315	2774	92	123	124	72	56.7941	141.377	116.51	105.405	105.022	0.182723	0.446886	0.408882	0.682626
chr10	80431065	80434719	3655	212	110	148	109	130.873	126.435	139.06	159.572	138.985	0.210169	0.314889	0.667439	0.504492
chr10	80558368	80562400	4033	225	95	168	92	138.899	109.194	157.852	134.685	135.157	0.234451	0.327511	0.715858	0.474079
chr10	80573369	80579407	6039	491	115	190	198	303.107	132.182	178.524	289.865	225.919	0.0888543	0.36384	0.244213	0.807066
chr10	80601892	80604730	2839	96	95	170	65	59.2634	109.194	159.732	95.1577	105.837	0.621462	0.428169	1.45144	0.146657
chr10	80620981	80626360	5380	331	162	261	153	204.335	186.204	245.235	223.987	214.94	0.264211	0.262893	1.00501	0.31489
chr10	80672890	80679893	7004	535	230	438	190	330.27	264.364	411.544	278.153	321.083	0.216049	0.255311	0.846219	0.39743
chr10	80699625	80704020	4396	396	212	195	155	244.461	243.675	183.221	226.915	224.568	-0.256995	0.263225	-0.97633	0.328901
chr10	80739829	80743207	3379	207	123	245	107	127.787	141.377	230.201	156.644	164.002	0.534126	0.313837	1.70193	0.0887694
chr10	80754897	80757496	2600	175	74	106	108	108.032	85.0562	99.5973	158.108	112.698	0.400024	0.380123	1.05236	0.292636
chr10	80794745	80800401	5657	359	230	273	188	221.62	264.364	256.51	275.225	254.43	0.132892	0.249014	0.533676	0.593566
chr10	80825024	80828834	3811	259	161	181	168	159.888	185.055	170.067	245.946	190.239	0.266339	0.297422	0.895493	0.370524
chr10	80853756	80856355	2600	300	72	135	83	185.198	82.7574	126.846	121.509	129.078	-0.123382	0.395576	-0.311906	0.755112
chr10	80898466	80901794	3329	296	104	145	69	182.729	119.539	136.242	101.014	134.881	-0.350928	0.351908	-0.997217	0.318659
chr10	80928395	80935691	7297	311	197	189	146	191.989	226.434	177.584	213.739	202.436	-0.0971193	0.276912	-0.350723	0.725796
chr10	81104011	81107825	3815	246	101	223	86	151.862	116.09	209.53	125.901	150.846	0.327074	0.343533	0.95209	0.341051
chr10	81133120	81140070	6951	656	275	369	290	404.966	316.087	346.711	424.55	373.079	0.0876866	0.225442	0.388955	0.697309
chr10	81166015	81170146	4132	363	182	170	78	224.09	209.192	159.732	114.189	176.801	-0.653064	0.299897	-2.17763	0.0294338
chr10	81175123	81180155	5033	510	248	308	145	314.837	285.053	289.396	212.275	275.39	-0.252817	0.252915	-0.999613	0.317498
chr10	81182170	81184255	2086	134	65	121	57	82.7218	74.7116	113.691	83.446	88.6427	0.328412	0.418281	0.785146	0.432368
chr10	81265637	81269808	4172	118	101	160	97	72.8445	116.09	150.336	142.005	120.319	0.645715	0.362666	1.78046	0.0749999
chr10	81291331	81295647	4317	261	105	109	144	161.122	120.688	102.416	210.811	148.759	0.134113	0.373182	0.359376	0.719314
chr10	81319282	81322712	3431	343	177	251	129	211.743	203.445	235.839	188.851	209.97	0.0370247	0.270844	0.136701	0.891267
chr10	81347962	81350913	2952	262	47	136	72	161.74	54.0222	127.785	105.405	112.238	0.0977755	0.460372	0.212384	0.831808
chr10	81356366	81359702	3337	207	135	98	76	127.787	155.17	92.0805	111.261	121.575	-0.477708	0.344638	-1.38612	0.165711
chr10	81376528	81380202	3675	232	106	232	128	143.22	121.837	217.987	187.387	167.608	0.610851	0.296322	2.06144	0.0392608
chr10	81383346	81387328	3983	229	151	213	108	141.368	173.561	200.134	158.108	168.293	0.197208	0.302445	0.652045	0.514372
chr10	81405622	81411475	5854	137	108	102	54	84.5738	124.136	95.8389	79.0541	95.9007	-0.240892	0.40722	-0.591553	0.55415
chr10	81494463	81500571	6109	366	308	294	178	225.942	354.018	276.242	260.586	279.197	-0.101719	0.26946	-0.377494	0.705807
chr10	81543407	81545920	2514	314	74	144	86	193.841	85.0562	135.302	125.901	135.025	-0.107743	0.392533	-0.274483	0.783714
chr10	81558068	81561908	3841	394	79	228	160	243.227	90.8033	214.228	234.234	195.623	0.408822	0.377467	1.08307	0.278778
chr10	81603895	81607578	3684	172	105	196	48	106.18	120.688	184.161	70.2703	120.325	0.182879	0.425279	0.430021	0.66718
chr10	81625784	81628461	2678	199	112	120	63	122.848	128.734	112.752	92.2298	114.141	-0.288337	0.351449	-0.820423	0.411975
chr10	81641173	81645098	3926	307	109	234	91	189.519	125.286	219.866	133.221	166.973	0.165868	0.343016	0.483558	0.6287
chr10	81648403	81649870	1468	268	73	105	94	165.444	83.9068	98.6577	137.613	121.405	-0.0979313	0.397555	-0.246334	0.805423
chr10	81704023	81705341	1319	161	26	77	57	99.3896	29.8846	72.349	83.446	71.2673	0.248511	0.592532	0.419405	0.67492
chr10	81863266	81864970	1705	131	39	52	74	80.8698	44.8269	48.8591	108.333	70.7223	0.299671	0.569575	0.526131	0.598797
chr10	81996240	81997681	1442	232	33	33	48	143.22	37.9305	31.0067	70.2703	70.6068	-0.864804	0.655727	-1.31885	0.18722
chr10	82047761	82049081	1321	169	38	89	31	104.328	43.6775	83.6242	45.3829	69.2532	-0.200925	0.588776	-0.341258	0.732909
chr10	82127568	82129077	1510	257	62	115	48	158.653	71.2633	108.054	70.2703	102.06	-0.370935	0.451753	-0.821101	0.411588
chr10	82352482	82356253	3772	142	91	145	21	87.6604	104.596	136.242	30.7433	89.8104	-0.18215	0.553715	-0.328961	0.742185
chr10	82621742	82624137	2396	175	89	102	88	108.032	102.297	95.8389	128.829	108.749	0.0859941	0.366299	0.234765	0.814391
chr10	82629126	82632522	3397	283	178	166	108	174.703	204.595	155.973	158.108	173.345	-0.268456	0.289308	-0.927923	0.353448
chr10	82695360	82701494	6135	178	121	160	116	109.884	139.078	150.336	169.82	142.28	0.367385	0.318875	1.15213	0.249269
chr10	82857644	82862451	4808	295	283	316	145	182.111	325.283	296.913	212.275	254.145	0.0199091	0.308813	0.0644698	0.948596
chr10	82984334	82988292	3959	181	123	107	86	111.736	141.377	100.537	125.901	119.888	-0.160608	0.350092	-0.458759	0.646407
chr10	83359501	83361585	2085	98	77	140	66	60.498	88.5045	131.544	96.6217	94.2919	0.632509	0.416176	1.51981	0.128558
chr10	83542910	83546246	3337	269	108	83	54	166.061	124.136	77.9866	79.0541	111.809	-0.89272	0.365806	-2.44042	0.0146702
chr10	83647375	83649760	2386	116	108	68	73	71.6099	124.136	63.8926	106.869	91.627	-0.197069	0.454651	-0.433451	0.664687
chr10	84438764	84442044	3281	244	30	154	95	150.628	34.4823	144.698	139.077	117.221	0.610549	0.951438	0.641711	0.521061
chr10	84530126	84535955	5830	306	146	265	144	188.902	167.814	248.993	210.811	204.13	0.366479	0.272644	1.34416	0.178896
chr10	84574639	84578413	3775	346	181	203	222	213.595	208.043	190.738	325	234.344	0.28085	0.294239	0.954498	0.339832
chr10	84916632	84918483	1852	188	75	107	119	116.057	86.2057	100.537	174.212	119.253	0.423381	0.382521	1.10682	0.268372
chr10	85101384	85104611	3228	336	105	230	149	207.422	120.688	216.107	218.131	190.587	0.391295	0.314662	1.24354	0.213669
chr10	85127310	85129524	2215	78	89	55	29	48.1515	102.297	51.6779	42.455	61.1454	-0.661952	0.619407	-1.06869	0.285211
chr10	85181692	85186539	4848	393	186	204	142	242.609	213.79	191.678	207.883	213.99	-0.19733	0.264881	-0.744976	0.456286
chr10	85413771	85416323	2553	19	0	34	38	11.7292	0	31.9463	55.6307	24.8265	2.87903	2.51767	1.14353	0.252818
chr10	85871367	85873334	1968	108	101	145	66	66.6713	116.09	136.242	96.6217	103.906	0.37037	0.412163	0.8986	0.368866
chr10	85915805	85917960	2156	312	58	104	88	192.606	66.6657	97.7181	128.829	121.455	-0.214371	0.447351	-0.479201	0.631795
chr10	86021105	86022853	1749	169	91	68	77	104.328	104.596	63.8926	112.725	96.3856	-0.256195	0.417327	-0.613896	0.539284
chr10	86684868	86688016	3149	129	102	85	57	79.6351	117.24	79.8658	83.446	90.0467	-0.261665	0.420628	-0.622083	0.533888
chr10	86702907	86708213	5307	470	309	406	205	290.144	355.167	381.477	300.113	331.725	0.0883723	0.235385	0.375437	0.707335
chr10	86777233	86781561	4329	391	156	240	119	241.375	179.308	225.503	174.212	205.099	-0.0746838	0.289806	-0.257703	0.796636
chr10	88199645	88203493	3849	137	111	154	72	84.5738	127.584	144.698	105.405	115.565	0.255339	0.375277	0.680403	0.49625
chr10	88355754	88358315	2562	177	107	100	52	109.267	122.987	93.9597	76.1262	100.585	-0.440175	0.381386	-1.15415	0.248439
chr10	88378498	88382499	4002	250	275	154	95	154.332	316.087	144.698	139.077	188.548	-0.718115	0.346988	-2.06957	0.0384929
chr10	88729845	88733757	3913	357	231	146	146	220.386	265.513	137.181	213.739	209.205	-0.476677	0.297531	-1.60211	0.109132
chr10	88825277	88827709	2433	240	90	122	43	148.158	103.447	114.631	62.9505	107.297	-0.495084	0.409993	-1.20754	0.227223
chr10	89685055	89687391	2337	167	74	177	92	103.094	85.0562	166.309	134.685	122.286	0.67578	0.343615	1.96668	0.0492204
chr10	89729113	89733468	4356	190	211	180	97	117.292	242.525	169.128	142.005	167.737	-0.194067	0.359897	-0.539229	0.589729
chr10	89742897	89748722	5826	369	186	270	163	227.794	213.79	253.691	238.626	233.475	0.156592	0.252512	0.620136	0.535168
chr10	91081717	91084244	2528	332	130	158	122	204.952	149.423	148.456	178.604	170.359	-0.127964	0.306915	-0.416936	0.676725
chr10	91121628	91125405	3778	221	171	248	109	136.429	196.549	233.02	159.572	181.393	0.253586	0.318234	0.796856	0.425535
chr10	91168165	91173377	5213	381	162	158	133	235.201	186.204	148.456	194.707	191.142	-0.308567	0.293406	-1.05167	0.292949
chr10	91179599	91184091	4493	248	201	209	87	153.097	231.031	196.376	127.365	176.967	-0.22961	0.330593	-0.694542	0.487343
chr10	92721208	92723975	2768	199	102	107	103	122.848	117.24	100.537	150.788	122.853	0.054711	0.352045	0.155409	0.876499
chr10	93159799	93163670	3872	269	150	249	135	166.061	172.411	233.96	197.635	192.517	0.355758	0.277119	1.28377	0.199222
chr10	93308913	93311116	2204	159	50	103	71	98.1549	57.4704	96.7785	103.942	89.0864	0.35165	0.435519	0.807427	0.41942
chr10	93452568	93455904	3337	299	122	169	87	184.581	140.228	158.792	127.365	152.741	-0.183819	0.317869	-0.578286	0.563071
chr10	93539879	93540816	938	145	32	40	38	89.5124	36.7811	37.5839	55.6307	54.877	-0.455283	0.707101	-0.643873	0.519658
chr10	93640802	93642920	2119	206	52	53	43	127.169	59.7693	49.7987	62.9505	74.9219	-0.746642	0.525744	-1.42016	0.15556
chr10	93887543	93890755	3213	231	110	183	83	142.602	126.435	171.946	121.509	140.623	0.130331	0.328292	0.396998	0.691369
chr10	94034459	94039694	5236	378	227	290	123	233.349	260.916	272.483	180.068	236.704	-0.115961	0.278561	-0.416287	0.6772
chr10	94146599	94150743	4145	256	141	156	103	158.036	162.067	146.577	150.788	154.367	-0.106385	0.298896	-0.355926	0.721896
chr10	94197936	94200891	2956	128	107	145	49	79.0178	122.987	136.242	71.7343	102.495	0.0638894	0.43021	0.148507	0.881942
chr10	94513504	94517865	4362	305	108	152	84	188.285	124.136	142.819	122.973	144.553	-0.238965	0.33447	-0.714459	0.474943
chr10	94686707	94690988	4282	300	192	202	188	185.198	220.686	189.799	275.225	217.727	0.192911	0.285312	0.676141	0.498951
chr10	94942167	94945344	3178	253	130	134	120	156.184	149.423	125.906	175.676	151.797	-0.0288018	0.316055	-0.091129	0.92739
chr10	95321563	95324779	3217	59	119	81	62	36.4223	136.78	76.1074	90.7658	85.0188	-0.0386047	0.557855	-0.0692021	0.944829
chr10	95413916	95419025	5110	275	67	205	145	169.765	77.0104	192.617	212.275	162.917	0.695082	0.364361	1.90767	0.0564335
chr10	95513903	95516135	2233	261	73	136	134	161.122	83.9068	127.785	196.171	142.246	0.381529	0.378767	1.00729	0.313795
chr10	95561565	95564833	3269	178	160	180	131	109.884	183.905	169.128	191.779	163.674	0.307148	0.330055	0.930596	0.352063
chr10	95940063	95942560	2498	163	93	126	65	100.624	106.895	118.389	95.1577	105.267	0.0487937	0.368741	0.132325	0.894727
chr10	96615720	96623908	8189	681	455	549	318	420.399	522.981	515.839	465.541	481.19	0.0642337	0.192336	0.333966	0.738405
chr10	97479145	97482808	3664	126	102	78	33	77.7832	117.24	73.2886	48.3108	79.1556	-0.662998	0.479777	-1.38189	0.167006
chr10	98913117	98917721	4605	415	179	202	169	256.191	205.744	189.799	247.41	224.786	-0.0906181	0.274936	-0.329597	0.741705
chr10	99105350	99109925	4576	385	206	194	186	237.671	236.778	182.282	272.297	232.257	-0.0706052	0.277341	-0.254579	0.799048
chr10	99259961	99266807	6847	699	399	495	311	431.511	458.614	465.101	455.293	452.63	0.0503844	0.185363	0.271814	0.785765
chr10	100014900	100018733	3834	135	85	134	55	83.3391	97.6997	125.906	80.5181	96.8657	0.203516	0.406755	0.500341	0.616835
chr10	100486613	100488144	1532	202	65	114	74	124.7	74.7116	107.114	108.333	103.715	0.0985086	0.396095	0.248699	0.803593
chr10	105571610	105576040	4431	413	203	285	130	254.956	233.33	267.785	190.315	236.597	-0.0863665	0.270048	-0.319819	0.749106
chr10	105840485	105842212	1728	188	56	99	86	116.057	64.3669	93.0201	125.901	99.8364	0.25877	0.421352	0.614143	0.539121
chr10	108160726	108166384	5659	484	234	250	232	298.786	268.962	234.899	339.64	285.572	0.00735844	0.25648	0.0286901	0.977112
chr10	108331101	108335014	3914	315	118	163	94	194.458	135.63	153.154	137.613	155.214	-0.188892	0.318855	-0.592408	0.553577
chr10	110744454	110746106	1653	154	20	68	41	95.0683	22.9882	63.8926	60.0226	60.4929	0.0539036	0.699014	0.0771138	0.938533
chr10	110918230	110921671	3442	264	136	134	75	162.974	156.32	125.906	109.797	138.749	-0.434679	0.316433	-1.37368	0.16954
chr10	111008580	111012081	3502	385	166	257	123	237.671	190.802	241.477	180.068	212.504	-0.0220757	0.282713	-0.0780851	0.93776
chr10	111163695	111167061	3367	485	120	162	140	299.403	137.929	152.215	204.955	198.626	-0.307996	0.355249	-0.866988	0.385949
chr10	111472643	111475085	2443	207	61	133	83	127.787	70.1139	124.966	121.509	111.094	0.30206	0.391475	0.771594	0.440355
chr10	111505685	111510209	4525	373	137	236	132	230.263	157.469	221.745	193.243	200.68	0.0919466	0.293291	0.3135	0.753901
chr10	111993799	111997882	4084	154	155	52	14	95.0683	178.158	48.8591	20.4955	85.6453	-1.94062	0.52029	-3.72987	0.000191577
chr10	112926379	112930883	4505	290	217	193	102	179.025	249.422	181.342	149.324	189.778	-0.361557	0.298047	-1.21309	0.225097
chr10	115249207	115253413	4207	423	229	182	98	261.129	263.215	171.007	143.469	209.705	-0.731745	0.269622	-2.71396	0.00664834
chr10	115310922	115316441	5520	321	228	170	185	198.162	262.065	159.732	270.833	222.698	-0.100767	0.30776	-0.327419	0.743351
chr10	115360668	115364043	3376	171	120	105	84	105.563	137.929	98.6577	122.973	116.281	-0.134597	0.357491	-0.376504	0.706543
chr10	115382694	115387327	4634	598	470	362	227	369.161	540.222	340.134	332.32	395.459	-0.428466	0.230062	-1.8624	0.0625469
chr10	116579478	116583804	4327	348	163	220	139	214.83	187.354	206.711	203.491	203.096	0.0250957	0.269641	0.0930705	0.925848
chr10	117061897	117064476	2580	258	95	121	67	159.27	109.194	113.691	98.0856	120.06	-0.347001	0.358185	-0.968776	0.332657
chr10	117147464	117150059	2596	305	109	162	85	188.285	125.286	152.215	124.437	147.555	-0.185142	0.332905	-0.556142	0.578114
chr10	117223619	117225228	1610	166	45	81	43	102.476	51.7234	76.1074	62.9505	73.3144	-0.157962	0.520573	-0.303438	0.761556
chr10	117279621	117283986	4366	109	102	54	37	67.2886	117.24	50.7383	54.1667	72.3583	-0.807113	0.51504	-1.56709	0.117094
chr10	117374067	117378047	3981	279	203	183	105	172.234	233.33	171.946	153.716	182.807	-0.306507	0.295875	-1.03593	0.300233
chr10	117708628	117712296	3669	259	201	187	125	159.888	231.031	175.705	182.996	187.405	-0.116388	0.297619	-0.391062	0.695751
chr10	117744904	117747920	3017	179	98	122	66	110.501	112.642	114.631	96.6217	108.599	-0.0737051	0.359576	-0.204978	0.837589
chr10	117791514	117793873	2360	116	92	108	92	71.6099	105.746	101.477	134.685	103.379	0.41838	0.393537	1.06313	0.287725
chr10	117841809	117846748	4940	181	212	261	120	111.736	243.675	245.235	175.676	194.08	0.261875	0.359895	0.727641	0.466834
chr10	118867078	118869241	2164	222	75	131	110	137.047	86.2057	123.087	161.036	126.844	0.32979	0.361196	0.91305	0.361216
chr10	119238270	119241801	3532	281	155	212	113	173.469	178.158	199.195	165.428	179.062	0.0578769	0.286023	0.20235	0.839643
chr10	120111371	120114557	3187	139	146	135	58	85.8084	167.814	126.846	84.91	116.344	-0.2392	0.409738	-0.583788	0.559363
chr10	120200655	120203091	2437	155	110	87	80	95.6856	126.435	81.745	117.117	105.246	-0.161902	0.38696	-0.418396	0.675658
chr10	120207687	120210862	3176	204	192	143	92	125.935	220.686	134.362	134.685	153.917	-0.354373	0.343243	-1.03243	0.301872
chr10	120225759	120228925	3167	326	146	208	101	201.248	167.814	195.436	147.86	178.09	-0.101993	0.297947	-0.34232	0.73211
chr10	120976255	120980002	3748	373	126	170	105	230.263	144.825	159.732	153.716	172.134	-0.267882	0.317795	-0.842939	0.399262
chr10	121350053	121352420	2368	75	73	74	50	46.2995	83.9068	69.5302	73.1982	68.2337	0.144004	0.538896	0.26722	0.7893
chr10	121363997	121368258	4262	195	241	249	109	120.379	277.008	233.96	159.572	197.73	0.0032313	0.369912	0.00873531	0.99303
chr10	121473621	121478991	5371	422	166	181	201	260.512	190.802	170.067	294.257	228.909	0.0259086	0.310331	0.083487	0.933464
chr10	121584193	121587705	3513	292	186	232	103	180.259	213.79	217.987	150.788	190.706	-0.0831425	0.2977	-0.279283	0.780027
chr10	121625388	121627405	2018	160	90	104	86	98.7723	103.447	97.7181	125.901	106.46	0.14001	0.368021	0.380441	0.703618
chr10	121739319	121740797	1479	178	56	123	65	109.884	64.3669	115.57	95.1577	96.2448	0.264736	0.418886	0.632001	0.527386
chr10	122096438	122098071	1634	147	49	86	61	90.747	56.321	80.8054	89.3019	79.2938	0.196233	0.467072	0.420134	0.674388
chr10	122447970	122450246	2277	118	19	47	38	72.8445	21.8388	44.1611	55.6307	48.6188	0.0600355	0.829061	0.0724139	0.942273
chr10	122677310	122681063	3754	387	144	212	112	238.905	165.515	199.195	163.964	191.895	-0.158837	0.299662	-0.530052	0.596076
chr10	122982980	122985922	2943	236	109	95	117	145.689	125.286	89.2618	171.284	132.88	-0.0736782	0.370358	-0.198938	0.842311
chr10	123075070	123077233	2164	146	87	88	97	90.1297	99.9986	82.6846	142.005	103.704	0.23212	0.399635	0.580831	0.561354
chr10	123194587	123198490	3904	336	149	310	144	207.422	171.262	291.275	210.811	220.192	0.408177	0.280291	1.45626	0.14532
chr10	125387478	125390802	3325	219	126	139	105	135.195	144.825	130.604	153.716	141.085	0.0195542	0.314464	0.0621827	0.950417
chr10	125964449	125969857	5409	231	150	262	73	142.602	172.411	246.175	106.869	167.014	0.180468	0.371	0.486436	0.626658
chr10	126900865	126901819	955	97	17	46	62	59.8807	19.5399	43.2215	90.7658	53.352	0.73064	0.771214	0.947389	0.34344
chr10	126977647	126983973	6327	556	128	317	210	343.234	147.124	297.852	307.433	273.911	0.29142	0.328346	0.887539	0.374789
chr10	127038374	127043526	5153	326	111	195	142	201.248	127.584	183.221	207.883	179.984	0.236497	0.312296	0.757284	0.44888
chr10	127057960	127061218	3259	156	63	177	88	96.303	72.4127	166.309	128.829	115.963	0.802077	0.3614	2.21936	0.0264624
chr10	127062225	127065748	3524	186	96	209	123	114.823	110.343	196.376	180.068	150.402	0.741933	0.303838	2.44187	0.0146113
chr10	127067398	127072301	4904	210	138	142	85	129.639	158.618	133.423	124.437	136.529	-0.153201	0.321768	-0.476123	0.633987
chr10	127164364	127168106	3743	332	114	213	135	204.952	131.033	200.134	197.635	183.439	0.232754	0.30728	0.757465	0.448771
chr10	127194554	127196852	2299	183	57	77	78	112.971	65.5163	72.349	114.189	91.2563	0.0425215	0.449369	0.094625	0.924613
chr10	127210277	127212742	2466	132	98	119	66	81.4871	112.642	111.812	96.6217	100.641	0.115135	0.388124	0.296644	0.766738
chr10	127265752	127268037	2286	205	93	136	101	126.552	106.895	127.785	147.86	127.273	0.230739	0.332194	0.694592	0.487311
chr10	127287224	127288971	1748	191	37	88	32	117.909	42.5281	82.6846	46.8469	72.4922	-0.312987	0.584978	-0.535041	0.592622
chr10	127289024	127293438	4415	494	278	347	175	304.959	319.536	326.04	256.194	301.682	-0.0943778	0.236635	-0.398832	0.690017
chr10	127309389	127313445	4057	172	151	214	127	106.18	173.561	201.074	185.924	166.685	0.483023	0.323727	1.49207	0.135681
chr10	127321232	127327212	5981	403	144	158	94	248.783	165.515	148.456	137.613	175.092	-0.540543	0.3112	-1.73696	0.0823938
chr10	127520564	127522582	2019	119	38	159	53	73.4619	43.6775	149.396	77.5901	86.0314	0.949512	0.482494	1.96792	0.0490769
chr10	127617632	127620962	3331	135	115	111	66	83.3391	132.182	104.295	96.6217	104.11	-0.0879898	0.391814	-0.22457	0.822314
chr10	127641553	127644949	3397	309	134	223	150	190.754	154.021	209.53	219.595	193.475	0.30834	0.279546	1.10301	0.270025
chr10	127664240	127669147	4908	456	254	342	207	281.501	291.95	321.342	303.041	299.458	0.125174	0.226847	0.551799	0.581086
chr10	127675775	127678746	2972	171	61	93	86	105.563	70.1139	87.3826	125.901	97.2401	0.261442	0.414297	0.631048	0.528009
chr10	128034337	128038325	3989	453	200	318	154	279.649	229.882	298.792	225.451	258.443	0.0425388	0.261126	0.162905	0.870593
chr10	128056276	128063106	6831	335	170	209	143	206.804	195.399	196.376	209.347	201.982	0.00928168	0.268145	0.0346144	0.972387
chr10	128081926	128086508	4583	223	243	240	168	137.664	279.306	225.503	245.946	222.105	0.188248	0.326871	0.575909	0.564677
chr10	128090411	128098644	8234	773	432	484	427	477.194	496.545	454.765	625.113	513.404	0.144119	0.195028	0.738967	0.459927
chr10	128193850	128195443	1594	112	29	91	61	69.1406	33.3329	85.5034	89.3019	69.3197	0.751979	0.544006	1.3823	0.16688
chr10	128210331	128213832	3502	204	107	87	79	125.935	122.987	81.745	115.653	111.58	-0.345152	0.364956	-0.945735	0.344284
chr10	128231212	128233143	1932	120	105	77	52	74.0792	120.688	72.349	76.1262	85.8106	-0.382431	0.444635	-0.860101	0.389733
chr10	128301833	128304736	2904	190	94	121	90	117.292	108.044	113.691	131.757	117.696	0.116883	0.343178	0.340591	0.733411
chr10	128321710	128324571	2862	138	157	167	95	85.1911	180.457	156.913	139.077	140.409	0.173629	0.379034	0.458084	0.646892
chr10	128336856	128339967	3112	204	93	126	94	125.935	106.895	118.389	137.613	122.208	0.127988	0.339071	0.377468	0.705826
chr10	128368088	128369802	1715	145	71	127	106	89.5124	81.608	119.329	155.18	111.407	0.672742	0.360928	1.86392	0.0623328
chr10	128376433	128377952	1520	143	51	54	75	88.2777	58.6198	50.7383	109.797	76.8583	0.106702	0.521496	0.204608	0.837878
chr10	128408220	128413481	5262	475	294	295	150	293.23	337.926	277.181	219.595	281.983	-0.336498	0.245964	-1.36808	0.171288
chr10	128491020	128494285	3266	320	206	225	140	197.545	236.778	211.409	204.955	212.672	-0.0553387	0.267374	-0.206972	0.836032
chr10	128497428	128501351	3924	159	106	108	62	98.1549	121.837	101.477	90.7658	103.059	-0.185647	0.375446	-0.494469	0.620975
chr10	128523781	128527265	3485	448	273	315	185	276.562	313.789	295.973	270.833	289.289	-0.0533381	0.23425	-0.227698	0.819881
chr10	128544918	128551047	6130	311	306	266	210	191.989	351.719	249.933	307.433	275.268	0.0424951	0.297703	0.142743	0.886493
chr10	128563959	128568036	4078	318	118	270	160	196.31	135.63	253.691	234.234	204.966	0.546836	0.287618	1.90126	0.0572682
chr10	128586235	128591612	5378	367	155	236	118	226.559	178.158	221.745	172.748	199.803	-0.0368834	0.287165	-0.12844	0.897801
chr10	128624792	128627880	3089	217	115	220	78	133.96	132.182	206.711	114.189	146.761	0.28105	0.348049	0.807501	0.419378
chr10	128668708	128670351	1644	153	27	40	22	94.451	31.034	37.5839	32.2072	48.819	-0.853683	0.819657	-1.04151	0.297637
chr10	128671535	128675291	3757	211	157	213	117	130.256	180.457	200.134	171.284	170.533	0.269958	0.30593	0.882416	0.377552
chr10	128694549	128697140	2592	238	119	96	74	146.924	136.78	90.2013	108.333	120.56	-0.522729	0.341606	-1.53021	0.125965
chr10	128702409	128706538	4130	104	153	162	90	64.202	175.86	152.215	131.757	131.008	0.262017	0.425665	0.615547	0.538193
chr10	128742444	128749666	7223	780	417	370	255	481.515	479.303	347.651	373.311	420.445	-0.416436	0.193757	-2.14927	0.0316128
chr10	128801069	128807975	6907	426	193	393	198	262.981	221.836	369.262	289.865	285.986	0.443246	0.246906	1.7952	0.0726212
chr10	128820320	128823256	2937	177	163	117	82	109.267	187.354	109.933	120.045	131.65	-0.357914	0.360337	-0.993277	0.320575
chr10	128908975	128912506	3532	238	90	110	89	146.924	103.447	103.356	130.293	121.005	-0.114526	0.357081	-0.320727	0.748417
chr10	128921889	128925378	3490	120	118	160	61	74.0792	135.63	150.336	89.3019	112.337	0.215106	0.416422	0.516556	0.605466
chr10	130540774	130544043	3270	185	159	108	73	114.205	182.756	101.477	106.869	126.327	-0.502542	0.358581	-1.40147	0.161073
chr11	3122894	3124852	1959	955	716	535	407	589.547	822.977	502.685	595.834	627.76	-0.360583	0.187091	-1.92731	0.0539411
chr11	3201826	3202671	846	157	44	90	54	96.9203	50.574	84.5638	79.0541	77.778	0.136916	0.490836	0.278944	0.780288
chr11	3265499	3269026	3528	400	96	201	85	246.931	110.343	188.859	124.437	167.642	-0.194396	0.382413	-0.50834	0.611215
chr11	3287915	3293420	5506	559	155	341	235	345.086	178.158	320.403	344.032	296.92	0.332445	0.293324	1.13337	0.257059
chr11	3329489	3332763	3275	243	189	197	114	150.01	217.238	185.101	166.892	179.81	-0.0498336	0.303322	-0.164293	0.8695
chr11	3449908	3453693	3786	267	216	185	126	164.826	248.272	173.826	184.46	192.846	-0.197772	0.299779	-0.659728	0.509428
chr11	3647562	3651182	3621	139	140	158	92	85.8084	160.917	148.456	134.685	132.467	0.215423	0.368814	0.584098	0.559155
chr11	3892808	3895867	3060	94	93	35	30	58.0287	106.895	32.8859	43.9189	60.4321	-1.10186	0.618663	-1.78103	0.0749077
chr11	3911991	3915111	3121	131	104	149	102	80.8698	119.539	140	149.324	122.433	0.540805	0.352268	1.53521	0.124733
chr11	3963676	3965232	1557	104	85	115	57	64.202	97.6997	108.054	83.446	88.3504	0.258815	0.433722	0.59673	0.550688
chr11	4093869	4097783	3915	224	102	208	116	138.281	117.24	195.436	169.82	155.194	0.513237	0.304915	1.68322	0.0923334
chr11	4134730	4135778	1049	221	41	64	34	136.429	47.1258	60.1342	49.7748	73.366	-0.749243	0.57143	-1.31117	0.1898
chr11	4159830	4161338	1509	149	55	81	50	91.9817	63.2175	76.1074	73.1982	76.1262	-0.0635695	0.473598	-0.134227	0.893223
chr11	4186238	4188699	2462	215	88	123	100	132.725	101.148	115.57	146.396	123.96	0.150119	0.346717	0.432971	0.665036
chr11	4236410	4238719	2310	146	38	66	41	90.1297	43.6775	62.0134	60.0226	63.9608	-0.144456	0.584688	-0.247065	0.804858
chr11	4592581	4595714	3134	171	138	128	79	105.563	158.618	120.268	115.653	125.026	-0.151972	0.351439	-0.432428	0.66543
chr11	4636873	4639303	2431	118	83	102	97	72.8445	95.4009	95.8389	142.005	101.522	0.499326	0.39712	1.25737	0.20862
chr11	4702826	4705901	3076	220	232	228	93	135.812	266.663	214.228	136.149	188.213	-0.181993	0.357795	-0.508651	0.610997
chr11	4847257	4850149	2893	320	100	176	89	197.545	114.941	165.369	130.293	152.037	-0.0860938	0.346149	-0.248718	0.803579
chr11	5060853	5066539	5687	426	162	293	206	262.981	186.204	275.302	301.577	256.516	0.350476	0.263581	1.32967	0.183627
chr11	5095499	5101614	6116	359	275	433	273	221.62	316.087	406.846	399.662	336.054	0.594311	0.239323	2.4833	0.013017
chr11	5444671	5446107	1437	102	23	67	73	62.9673	26.4364	62.953	106.869	64.8065	0.900215	0.611515	1.47211	0.140992
chr11	5519280	5523046	3767	373	159	251	128	230.263	182.756	235.839	187.387	209.061	0.0347808	0.280359	0.124058	0.901269
chr11	5541102	5542585	1484	172	57	68	60	106.18	65.5163	63.8926	87.8379	80.8567	-0.195728	0.470308	-0.416171	0.677285
chr11	5706114	5708379	2266	155	62	172	74	95.6856	71.2633	161.611	108.333	109.223	0.691797	0.38398	1.80165	0.0716004
chr11	5740088	5741784	1697	131	66	83	73	80.8698	75.861	77.9866	106.869	85.3967	0.229131	0.429062	0.534027	0.593323
chr11	5759729	5763986	4258	256	153	128	142	158.036	175.86	120.268	207.883	165.512	-0.0342588	0.330755	-0.103577	0.917505
chr11	5785547	5790788	5242	292	215	180	164	180.259	247.123	169.128	240.09	209.15	-0.0633077	0.29717	-0.213036	0.831299
chr11	5860996	5864179	3184	101	66	79	59	62.35	75.861	74.2282	86.3739	74.7033	0.218461	0.472298	0.462549	0.643688
chr11	5953800	5957240	3441	337	98	138	84	208.039	112.642	129.664	122.973	143.33	-0.354656	0.35751	-0.992017	0.321189
chr11	6198120	6201468	3349	272	132	172	105	167.913	151.722	161.611	153.716	158.74	-0.0211246	0.29713	-0.0710957	0.943322
chr11	6266070	6269173	3104	156	140	86	60	96.303	160.917	80.8054	87.8379	106.466	-0.600827	0.395804	-1.51799	0.129016
chr11	6271001	6276251	5251	254	176	160	70	156.801	202.296	150.336	102.478	152.978	-0.490481	0.328621	-1.49254	0.135558
chr11	6289767	6293282	3516	256	103	263	127	158.036	118.389	247.114	185.924	177.366	0.644427	0.30626	2.10418	0.0353627
chr11	6388668	6393486	4819	381	119	128	103	235.201	136.78	120.268	150.788	160.759	-0.472099	0.341233	-1.38351	0.166509
chr11	6413999	6418853	4855	284	152	228	143	175.321	174.71	214.228	209.347	193.402	0.275601	0.271766	1.01411	0.310529
chr11	6442393	6445385	2993	166	142	137	118	102.476	163.216	128.725	172.748	141.791	0.187594	0.348705	0.537973	0.590596
chr11	6471100	6475662	4563	194	144	161	63	119.761	165.515	151.275	92.2298	132.195	-0.209769	0.361476	-0.580314	0.561703
chr11	6518111	6521137	3027	177	87	87	101	109.267	99.9986	81.745	147.86	109.718	0.118878	0.393355	0.302215	0.762488
chr11	6526241	6529850	3610	199	176	161	94	122.848	202.296	151.275	137.613	153.508	-0.157286	0.335616	-0.468648	0.639322
chr11	6545734	6548087	2354	282	83	116	84	174.086	95.4009	108.993	122.973	125.363	-0.23169	0.374288	-0.619016	0.535906
chr11	6561135	6562855	1721	164	72	92	56	101.242	82.7574	86.443	81.982	88.106	-0.131391	0.414128	-0.317272	0.751037
chr11	6623294	6629372	6079	229	212	192	115	141.368	243.675	180.403	168.356	183.45	-0.130334	0.322115	-0.404619	0.685757
chr11	8660801	8666458	5658	213	161	128	64	131.491	185.055	120.268	93.6937	132.627	-0.550172	0.344619	-1.59647	0.110385
chr11	9009939	9012299	2361	190	158	143	60	117.292	181.607	134.362	87.8379	130.275	-0.408422	0.367621	-1.11099	0.266574
chr11	11461499	11463310	1812	133	91	64	65	82.1044	104.596	60.1342	95.1577	85.4981	-0.271636	0.445545	-0.609672	0.542079
chr11	11685748	11692688	6941	378	230	190	113	233.349	264.364	178.524	165.428	210.416	-0.527854	0.267551	-1.97291	0.0485061
chr11	11808392	11809825	1434	154	73	82	38	95.0683	83.9068	77.047	55.6307	77.9132	-0.426016	0.463003	-0.920115	0.357513
chr11	16505947	16509063	3117	247	250	273	127	152.48	287.352	256.51	185.924	220.566	0.0243467	0.327422	0.0743589	0.940725
chr11	17005053	17008933	3881	118	124	53	115	72.8445	142.527	49.7987	168.356	108.381	0.0128397	0.511349	0.0251095	0.979968
chr11	17157875	17161901	4027	368	162	158	95	227.176	186.204	148.456	139.077	175.228	-0.526451	0.292039	-1.80267	0.0714396
chr11	17210257	17213704	3448	321	170	249	112	198.162	195.399	233.96	163.964	197.871	0.0236988	0.288225	0.082223	0.934469
chr11	17256713	17260260	3548	116	112	173	76	71.6099	128.734	162.55	111.261	118.539	0.472511	0.39338	1.20116	0.22969
chr11	17952965	17954323	1359	164	72	47	65	101.242	82.7574	44.1611	95.1577	80.8294	-0.421754	0.492893	-0.855671	0.39218
chr11	18874070	18877665	3596	107	88	96	31	66.054	101.148	90.2013	45.3829	75.6965	-0.280941	0.518023	-0.542332	0.587589
chr11	19017662	19021655	3994	261	185	173	150	161.122	212.641	162.55	219.595	188.977	0.0319525	0.299907	0.106541	0.915153
chr11	19919319	19920714	1396	168	72	107	43	103.711	82.7574	100.537	62.9505	87.4889	-0.183799	0.438274	-0.41937	0.674946
chr11	19923462	19928411	4950	416	130	202	142	256.808	149.423	189.799	207.883	200.978	-0.043272	0.311811	-0.138776	0.889627
chr11	20106758	20114759	8002	410	282	251	144	253.104	324.133	235.839	210.811	255.972	-0.361721	0.256242	-1.41164	0.158056
chr11	20200483	20204187	3705	315	247	225	187	194.458	283.904	211.409	273.761	240.883	0.0232413	0.282497	0.0822708	0.934431
chr11	20247714	20250414	2701	193	97	131	120	119.144	111.493	123.087	175.676	132.35	0.363138	0.336606	1.07882	0.280668
chr11	20331453	20333985	2533	238	92	128	75	146.924	105.746	120.268	109.797	120.684	-0.141299	0.350654	-0.40296	0.686978
chr11	20542254	20544908	2655	286	79	173	119	176.555	90.8033	162.55	174.212	151.03	0.316699	0.355657	0.890462	0.373218
chr11	20631065	20636843	5779	269	182	177	191	166.061	209.192	166.309	279.617	205.295	0.244787	0.31155	0.785707	0.432039
chr11	20740184	20744250	4067	405	201	139	111	250.017	231.031	130.604	162.5	193.538	-0.723496	0.281949	-2.56606	0.0102862
chr11	21090757	21094574	3818	362	128	169	94	223.472	147.124	158.792	137.613	166.75	-0.327656	0.318441	-1.02894	0.303509
chr11	21239272	21242949	3678	162	86	124	73	100.007	98.8492	116.51	106.869	105.559	0.169681	0.362873	0.467603	0.640069
chr11	21368013	21372419	4407	242	219	224	72	149.393	251.721	210.47	105.405	179.247	-0.325125	0.368191	-0.883033	0.377219
chr11	21570415	21574094	3680	357	118	192	116	220.386	135.63	180.403	169.82	176.56	-0.0330593	0.317091	-0.104258	0.916965
chr11	22284688	22288125	3438	291	127	97	79	179.642	145.975	91.1409	115.653	133.103	-0.667468	0.33405	-1.99811	0.0457053
chr11	22856794	22861329	4536	628	211	286	242	387.681	242.525	268.725	354.279	313.303	-0.0291863	0.271791	-0.107385	0.914484
chr11	22971590	22973151	1562	239	43	110	48	147.541	49.4246	103.356	70.2703	92.6479	-0.191141	0.508216	-0.376101	0.706842
chr11	22980516	22982567	2052	185	86	100	72	114.205	98.8492	93.9597	105.405	103.105	-0.103002	0.3719	-0.276963	0.781809
chr11	22989038	22992244	3207	282	185	182	70	174.086	212.641	171.007	102.478	165.053	-0.483285	0.329445	-1.46697	0.142385
chr11	23006565	23010091	3527	208	153	170	131	128.404	175.86	159.732	191.779	163.944	0.212699	0.310572	0.684863	0.49343
chr11	23066383	23068781	2399	232	95	83	51	143.22	109.194	77.9866	74.6622	101.266	-0.730243	0.384681	-1.89831	0.0576554
chr11	23254078	23258448	4371	572	185	302	212	353.111	212.641	283.758	310.361	289.968	0.0596354	0.273746	0.217849	0.827547
chr11	23305446	23308097	2652	365	88	139	141	225.324	101.148	130.604	206.419	165.874	0.0263147	0.385247	0.0683061	0.945542
chr11	23495291	23498918	3628	247	138	125	86	152.48	158.618	117.45	125.901	138.612	-0.355439	0.314429	-1.13043	0.258296
chr11	23664418	23667615	3198	375	180	198	146	231.498	206.894	186.04	213.739	209.543	-0.139614	0.268452	-0.520072	0.603013
chr11	23767324	23772522	5199	258	295	196	164	159.27	339.076	184.161	240.09	230.649	-0.226044	0.338754	-0.667281	0.504593
chr11	23893757	23895686	1930	174	117	125	77	107.415	134.481	117.45	112.725	118.018	-0.0641542	0.346363	-0.185222	0.853055
chr11	24074774	24082817	8044	839	337	427	226	517.937	387.351	401.208	330.856	409.338	-0.307641	0.221075	-1.39157	0.164053
chr11	26386561	26388370	1810	146	47	51	18	90.1297	54.0222	47.9195	26.3514	54.6057	-0.950574	0.691896	-1.37387	0.169483
chr11	26592557	26594930	2374	244	106	96	76	150.628	121.837	90.2013	111.261	118.482	-0.447159	0.35109	-1.27363	0.202794
chr11	28852195	28856688	4494	71	93	136	42	43.8302	106.895	127.785	61.4865	84.9992	0.354815	0.530461	0.66888	0.503572
chr11	29129915	29131964	2050	255	190	120	71	157.418	218.388	112.752	103.942	148.125	-0.784648	0.324049	-2.42139	0.0154615
chr11	29171011	29174517	3507	520	339	387	163	321.01	389.65	363.624	238.626	328.227	-0.227257	0.254681	-0.89232	0.372221
chr11	29245516	29248580	3065	168	122	97	105	103.711	140.228	91.1409	153.716	122.199	0.000989631	0.37514	0.00263803	0.997895
chr11	29373273	29374944	1672	168	53	52	60	103.711	60.9187	48.8591	87.8379	75.3316	-0.289737	0.519481	-0.557743	0.57702
chr11	29513409	29515570	2162	146	126	105	72	90.1297	144.825	98.6577	105.405	109.755	-0.193795	0.382555	-0.50658	0.612449
chr11	29525037	29527551	2515	192	93	156	73	118.527	106.895	146.577	106.869	119.717	0.173808	0.349973	0.496631	0.619449
chr11	29545969	29550263	4295	397	278	259	145	245.079	319.536	243.356	212.275	255.061	-0.300234	0.259007	-1.15917	0.246386
chr11	29692155	29695021	2867	484	107	179	121	298.786	122.987	168.188	177.14	191.775	-0.301161	0.367422	-0.819659	0.412411
chr11	30023945	30026835	2891	150	82	106	98	92.599	94.2515	99.5973	143.469	107.479	0.371617	0.374036	0.993533	0.32045
chr11	30195134	30199832	4699	454	250	228	149	280.266	287.352	214.228	218.131	249.994	-0.392606	0.24503	-1.60228	0.109095
chr11	30264538	30268950	4413	362	136	223	173	223.472	156.32	209.53	253.266	210.647	0.272378	0.288126	0.945344	0.344483
chr11	30648059	30650662	2604	143	75	130	35	88.2777	86.2057	122.148	51.2388	86.9674	0.00611778	0.478384	0.0127884	0.989797
chr11	30770939	30773529	2591	216	108	211	119	133.343	124.136	198.255	174.212	157.486	0.53325	0.299507	1.78043	0.0750063
chr11	30952335	30955641	3307	312	114	122	98	192.606	131.033	114.631	143.469	145.434	-0.341018	0.334147	-1.02056	0.307463
chr11	30985345	30987095	1751	83	84	130	39	51.2381	96.5503	122.148	57.0946	81.7577	0.302703	0.517125	0.585358	0.558307
chr11	31868076	31874433	6358	299	296	218	173	184.581	340.225	204.832	253.266	245.726	-0.190127	0.309092	-0.615112	0.53848
chr11	32220477	32223947	3471	206	54	150	88	127.169	62.0681	140.94	128.829	114.751	0.4954	0.400066	1.2383	0.215607
chr11	32266743	32267710	968	192	77	110	41	118.527	88.5045	103.356	60.0226	92.6024	-0.334768	0.433142	-0.772885	0.439591
chr11	32454601	32457071	2471	228	151	107	123	140.75	173.561	100.537	180.068	148.729	-0.171995	0.35035	-0.490924	0.62348
chr11	32531750	32535328	3579	302	116	174	150	186.433	133.331	163.49	219.595	175.712	0.245952	0.311714	0.789029	0.430095
chr11	32640652	32645598	4947	148	216	232	115	91.3643	248.272	217.987	168.356	181.495	0.203404	0.395309	0.514544	0.606872
chr11	33161212	33165418	4207	68	171	137	95	41.9782	196.549	128.725	139.077	126.582	0.171195	0.99512	0.172035	0.86341
chr11	34046502	34051548	5047	130	197	133	62	80.2525	226.434	124.966	90.7658	130.605	-0.488401	0.44038	-1.10905	0.26741
chr11	34782037	34784777	2741	175	77	100	92	108.032	88.5045	93.9597	134.685	106.295	0.204253	0.380314	0.537063	0.591224
chr11	34830564	34834882	4319	199	135	123	61	122.848	155.17	115.57	89.3019	120.723	-0.427192	0.351346	-1.21587	0.224033
chr11	35768780	35771518	2739	281	99	149	102	173.469	113.791	140	149.324	144.146	-0.00178226	0.332322	-0.00536305	0.995721
chr11	35832980	35835119	2140	157	109	91	49	96.9203	125.286	85.5034	71.7343	94.8609	-0.487765	0.401131	-1.21598	0.223994
chr11	40689214	40695871	6658	508	440	493	199	313.602	505.74	463.222	291.329	393.473	-0.106246	0.271995	-0.390619	0.696079
chr11	40733160	40735450	2291	174	128	169	73	107.415	147.124	158.792	106.869	130.05	0.0787234	0.353783	0.222519	0.82391
chr11	40753634	40756499	2866	219	166	160	110	135.195	190.802	150.336	161.036	159.342	-0.0591512	0.313308	-0.188796	0.850253
chr11	43423929	43427441	3513	188	104	128	71	116.057	119.539	120.268	103.942	114.951	-0.0665014	0.347075	-0.191605	0.848051
chr11	43681212	43685115	3904	230	133	208	67	141.985	152.871	195.436	98.0856	147.095	0.0083386	0.359894	0.0231696	0.981515
chr11	43745954	43748723	2770	100	93	113	39	61.7327	106.895	106.175	57.0946	82.9742	-0.0240747	0.490778	-0.0490541	0.960876
chr11	44469229	44472244	3016	224	151	117	93	138.281	173.561	109.933	136.149	139.481	-0.342165	0.32604	-1.04946	0.293967
chr11	44517029	44521832	4804	411	272	306	170	253.721	312.639	287.517	248.874	275.688	-0.0700903	0.246569	-0.284263	0.776209
chr11	45851935	45854605	2671	176	101	144	93	108.649	116.09	135.302	136.149	124.048	0.274449	0.330391	0.830681	0.406154
chr11	45941797	45945641	3845	281	68	177	107	173.469	78.1598	166.309	156.644	143.645	0.344542	0.379108	0.908822	0.363444
chr11	46055677	46058945	3269	156	109	95	37	96.303	125.286	89.2618	54.1667	91.2542	-0.608704	0.432136	-1.40859	0.158955
chr11	46306911	46312979	6069	241	181	152	158	148.776	208.043	142.819	231.306	182.736	0.0661613	0.325667	0.203156	0.839013
chr11	46436534	46439762	3229	158	102	183	91	97.5376	117.24	171.946	133.221	129.986	0.518625	0.335447	1.54607	0.122087
chr11	48798115	48802519	4405	398	254	301	152	245.696	291.95	282.819	222.523	260.747	-0.0798381	0.255382	-0.312623	0.754567
chr11	48813626	48819360	5735	410	206	381	166	253.104	236.778	357.987	243.018	272.722	0.300562	0.261766	1.14821	0.250882
chr11	48831911	48835909	3999	126	109	120	64	77.7832	125.286	112.752	93.6937	102.379	0.0399804	0.399508	0.100074	0.920285
chr11	48836496	48839121	2626	291	59	117	114	179.642	67.8151	109.933	166.892	131.071	0.139836	0.430138	0.325096	0.745108
chr11	48852712	48859721	7010	360	361	321	151	222.238	414.937	301.611	221.059	289.961	-0.272372	0.30316	-0.898442	0.36895
chr11	48868146	48872876	4731	401	309	309	198	247.548	355.167	290.336	289.865	295.729	-0.0472477	0.252218	-0.187329	0.851403
chr11	48899818	48903267	3450	48	83	46	20	29.6317	95.4009	43.2215	29.2793	49.3833	-0.769974	0.823479	-0.935026	0.349775
chr11	48977577	48981257	3681	181	107	120	86	111.736	122.987	112.752	125.901	118.344	0.0237684	0.341333	0.0696339	0.944485
chr11	49048660	49053349	4690	171	166	126	79	105.563	190.802	118.389	115.653	132.602	-0.327868	0.365213	-0.897746	0.369321
chr11	49062037	49064766	2730	73	105	60	15	45.0648	120.688	56.3758	21.9595	61.022	-1.0545	0.695318	-1.51657	0.129374
chr11	49085557	49089942	4386	174	117	122	69	107.415	134.481	114.631	101.014	114.385	-0.156079	0.354289	-0.44054	0.659546
chr11	49201293	49205388	4096	276	194	264	118	170.382	222.985	248.054	172.748	203.542	0.110986	0.296768	0.373983	0.708417
chr11	49242287	49246198	3912	308	87	161	102	190.137	99.9986	151.275	149.324	147.684	0.0378436	0.355717	0.106387	0.915275
chr11	49246639	49253823	7185	295	228	227	231	182.111	262.065	213.289	338.176	248.91	0.312212	0.297223	1.05043	0.29352
chr11	49711659	49714429	2771	296	196	164	94	182.729	225.284	154.094	137.613	174.93	-0.475758	0.293859	-1.619	0.105447
chr11	49845541	49848707	3167	219	92	145	94	135.195	105.746	136.242	137.613	128.699	0.177087	0.331985	0.533418	0.593744
chr11	50130317	50132705	2389	228	84	104	86	140.75	96.5503	97.7181	125.901	115.23	-0.101392	0.369251	-0.274587	0.783633
chr11	50209341	50213218	3878	383	126	214	133	236.436	144.825	201.074	194.707	194.261	0.043877	0.307271	0.142796	0.886451
chr11	50222604	50227721	5118	304	263	317	178	187.667	302.294	297.852	260.586	262.1	0.201008	0.28003	0.71781	0.472874
chr11	50235538	50239373	3836	259	79	215	169	159.888	90.8033	202.013	247.41	175.029	0.823319	0.330652	2.48999	0.0127748
chr11	50289544	50294175	4632	335	202	228	167	206.804	232.181	214.228	244.482	224.424	0.0632956	0.260754	0.242741	0.808206
chr11	50323242	50327162	3921	341	176	250	120	210.508	202.296	234.899	175.676	205.845	-0.00188481	0.278265	-0.00677343	0.994596
chr11	50358855	50360235	1381	138	53	105	34	85.1911	60.9187	98.6577	49.7748	73.6356	0.0284855	0.522364	0.0545319	0.956511
chr11	50375863	50381598	5736	368	183	285	147	227.176	210.342	267.785	215.203	230.127	0.145646	0.261826	0.556268	0.578027
chr11	50929549	50932552	3004	88	108	139	62	54.3247	124.136	130.604	90.7658	99.9577	0.334298	0.454499	0.735531	0.462016
chr11	51261734	51266124	4391	327	220	318	154	201.866	252.87	298.792	225.451	244.745	0.216499	0.268337	0.806819	0.419771
chr11	51583391	51586576	3186	141	127	205	102	87.0431	145.975	192.617	149.324	143.74	0.572337	0.350013	1.63519	0.102009
chr11	51604755	51607685	2931	370	148	211	174	228.411	170.112	198.255	254.73	212.877	0.172269	0.285125	0.604189	0.545718
chr11	51634273	51636772	2500	162	124	187	112	100.007	142.527	175.705	163.964	145.551	0.498546	0.324102	1.53824	0.12399
chr11	51648406	51653049	4644	196	103	213	87	120.996	118.389	200.134	127.365	141.721	0.460868	0.336285	1.37047	0.17054
chr11	51687607	51689928	2322	265	104	109	109	163.592	119.539	102.416	159.572	136.28	-0.129588	0.352041	-0.368106	0.712794
chr11	51753556	51757773	4218	216	155	256	91	133.343	178.158	240.537	133.221	171.315	0.2795	0.341125	0.819349	0.412587
chr11	51763312	51764820	1509	101	70	92	57	62.35	80.4586	86.443	83.446	78.1744	0.258231	0.4554	0.567042	0.570686
chr11	51854561	51860312	5752	346	120	312	221	213.595	137.929	293.154	323.536	242.054	0.797103	0.279416	2.85275	0.00433432
chr11	51998262	52002610	4349	166	123	130	144	102.476	141.377	122.148	210.811	144.203	0.447618	0.357259	1.25292	0.210234
chr11	52003179	52005171	1993	149	46	54	76	91.9817	52.8728	50.7383	111.261	76.7135	0.138211	0.534232	0.25871	0.795859
chr11	52097700	52100781	3082	231	65	145	111	142.602	74.7116	136.242	162.5	129.014	0.439745	0.374799	1.17328	0.240682
chr11	52230535	52235468	4934	262	190	143	129	161.74	218.388	134.362	188.851	175.835	-0.235566	0.312902	-0.752845	0.451543
chr11	52359697	52362288	2592	318	98	170	122	196.31	112.642	159.732	178.604	161.822	0.116358	0.335528	0.34679	0.728749
chr11	52395844	52398607	2764	176	95	114	56	108.649	109.194	107.114	81.982	101.735	-0.196648	0.379038	-0.518808	0.603894
chr11	53297407	53302523	5117	253	130	220	108	156.184	149.423	206.711	158.108	167.607	0.260519	0.299279	0.870488	0.384034
chr11	53349448	53352975	3528	205	156	179	81	126.552	179.308	168.188	118.581	148.157	-0.0766213	0.336175	-0.227921	0.819708
chr11	53429775	53431954	2180	240	56	68	88	148.158	64.3669	63.8926	128.829	101.312	-0.166016	0.478999	-0.346591	0.728899
chr11	53706200	53708795	2596	121	103	111	75	74.6965	118.389	104.295	109.797	101.795	0.160073	0.395541	0.404695	0.685702
chr11	53767779	53773991	6213	345	312	294	154	212.978	358.616	276.242	225.451	268.321	-0.175614	0.2881	-0.609558	0.542154
chr11	53856920	53859986	3067	202	104	203	102	124.7	119.539	190.738	149.324	146.075	0.481794	0.314337	1.53273	0.125343
chr11	53888649	53892606	3958	323	119	183	98	199.397	136.78	171.946	143.469	162.898	-0.0965378	0.317429	-0.304124	0.761033
chr11	53978034	53981398	3365	216	103	108	68	133.343	118.389	101.477	99.5496	113.189	-0.327109	0.350258	-0.93391	0.35035
chr11	54140025	54140736	712	347	88	192	164	214.212	101.148	180.403	240.09	183.963	0.396695	0.355553	1.11571	0.264544
chr11	54436891	54440919	4029	256	178	222	83	158.036	204.595	208.591	121.509	173.183	-0.119218	0.331239	-0.359915	0.718911
chr11	54521509	54524554	3046	118	125	189	110	72.8445	143.676	177.584	161.036	138.785	0.664778	0.368507	1.80398	0.0712349
chr11	54785355	54788373	3019	299	94	164	115	184.581	108.044	154.094	168.356	153.769	0.125656	0.337952	0.371815	0.71003
chr11	54859164	54864396	5233	115	140	108	51	70.9926	160.917	101.477	74.6622	102.012	-0.376504	0.449097	-0.838356	0.401831
chr11	55032591	55034109	1519	163	46	80	62	100.624	52.8728	75.1678	90.7658	79.8577	0.0948114	0.48384	0.195956	0.844644
chr11	55097048	55099931	2884	117	136	103	72	72.2272	156.32	96.7785	105.405	107.683	-0.163738	0.423711	-0.386439	0.699172
chr11	55203947	55205575	1629	177	48	82	40	109.267	55.1716	77.047	58.5586	75.011	-0.28458	0.51523	-0.552336	0.580718
chr11	55458336	55462807	4472	155	146	141	104	95.6856	167.814	132.483	152.252	137.059	0.122223	0.356991	0.342372	0.732071
chr11	55467918	55471816	3899	401	234	306	154	247.548	268.962	287.517	225.451	257.369	-0.00221652	0.252723	-0.00877057	0.993002
chr11	57517548	57519954	2407	271	122	153	98	167.296	140.228	143.758	143.469	148.688	-0.103372	0.308215	-0.33539	0.737331
chr11	57642580	57648389	5810	388	191	335	154	239.523	219.537	314.765	225.451	249.819	0.239457	0.264294	0.906023	0.364924
chr11	57799424	57803026	3603	216	142	127	129	133.343	163.216	119.329	188.851	151.185	0.0501812	0.3341	0.150198	0.880608
chr11	57962153	57963408	1256	110	46	82	61	67.9059	52.8728	77.047	89.3019	71.7819	0.452195	0.49151	0.920012	0.357567
chr11	58009359	58013161	3803	289	131	166	137	178.407	150.573	155.973	200.563	171.379	0.105337	0.299563	0.351635	0.725112
chr11	58103305	58105031	1727	211	66	96	70	130.256	75.861	90.2013	102.478	99.6989	-0.112569	0.410406	-0.274286	0.783865
chr11	58171172	58173738	2567	140	60	50	55	86.4257	68.9645	46.9799	80.5181	70.722	-0.301555	0.520788	-0.579036	0.562565
chr11	58183216	58186934	3719	164	127	78	73	101.242	145.975	73.2886	106.869	106.844	-0.458773	0.392438	-1.16903	0.24239
chr11	58199123	58202187	3065	223	93	70	47	137.664	106.895	65.7718	68.8063	94.7843	-0.868717	0.401127	-2.16569	0.0303347
chr11	58213796	58216998	3203	242	134	122	70	149.393	154.021	114.631	102.478	130.131	-0.47844	0.325243	-1.47103	0.141284
chr11	58300723	58303751	3029	131	177	130	52	80.8698	203.445	122.148	76.1262	120.647	-0.498116	0.443429	-1.12333	0.261298
chr11	58322051	58325122	3072	149	202	159	97	91.9817	232.181	149.396	142.005	153.891	-0.138797	0.395785	-0.350688	0.725823
chr11	58328486	58332460	3975	271	217	210	132	167.296	249.422	197.315	193.243	201.819	-0.0839809	0.293205	-0.286424	0.774554
chr11	58846625	58849061	2437	154	114	138	58	95.0683	131.033	129.664	84.91	110.169	-0.0577209	0.385293	-0.14981	0.880914
chr11	58865985	58868934	2950	165	85	108	45	101.859	97.6997	101.477	65.8784	91.7284	-0.243873	0.416804	-0.585101	0.558479
chr11	58902951	58905113	2163	241	116	141	71	148.776	133.331	132.483	103.942	129.633	-0.250797	0.332248	-0.754849	0.450339
chr11	58937453	58939296	1844	226	95	98	78	139.516	109.194	92.0805	114.189	113.745	-0.282247	0.36038	-0.783194	0.433513
chr11	58953266	58957863	4598	444	261	180	105	274.093	299.996	169.128	153.716	224.233	-0.82528	0.261187	-3.15972	0.00157918
chr11	58976844	58981987	5144	400	231	192	188	246.931	265.513	180.403	275.225	242.018	-0.177262	0.276743	-0.640529	0.521829
chr11	59162913	59164477	1565	116	51	34	57	71.6099	58.6198	31.9463	83.446	61.4055	-0.192701	0.633845	-0.30402	0.761113
chr11	59190350	59193415	3066	160	90	47	66	98.7723	103.447	44.1611	96.6217	85.7505	-0.539845	0.472932	-1.14148	0.253668
chr11	59201225	59203538	2314	206	146	168	115	127.169	167.814	157.852	168.356	155.298	0.151513	0.309767	0.48912	0.624757
chr11	59208038	59209305	1268	129	75	113	81	79.6351	86.2057	106.175	118.581	97.6491	0.438526	0.38274	1.14575	0.251897
chr11	59225135	59230592	5458	356	188	239	135	219.768	216.089	224.564	197.635	214.514	-0.0430509	0.263089	-0.163636	0.870018
chr11	59449768	59451210	1443	155	60	104	87	95.6856	68.9645	97.7181	127.365	97.4333	0.435624	0.401151	1.08594	0.277507
chr11	59471390	59474153	2764	128	103	135	80	79.0178	118.389	126.846	117.117	110.342	0.31911	0.373192	0.855081	0.392506
chr11	59504936	59507436	2501	262	118	132	116	161.74	135.63	124.027	169.82	147.804	-0.0297677	0.32177	-0.0925124	0.926291
chr11	59661332	59664316	2985	136	83	175	100	83.9564	95.4009	164.43	146.396	122.546	0.80082	0.337037	2.37606	0.0174985
chr11	59807730	59812349	4620	350	215	238	170	216.064	247.123	223.624	248.874	233.921	0.0296543	0.256323	0.115691	0.907897
chr11	59836934	59841549	4616	309	137	140	69	190.754	157.469	131.544	101.014	145.195	-0.578801	0.322364	-1.79549	0.072576
chr11	59962832	59966885	4054	195	131	223	56	120.379	150.573	209.53	81.982	140.616	0.123717	0.404049	0.306194	0.759457
chr11	60104300	60107201	2902	347	69	141	147	214.212	79.3092	132.483	215.203	160.302	0.223784	0.416137	0.537764	0.59074
chr11	60114135	60116738	2604	203	98	98	78	125.317	112.642	92.0805	114.189	111.057	-0.215225	0.358697	-0.600019	0.548493
chr11	60219195	60221322	2128	209	122	155	47	129.021	140.228	145.638	68.8063	120.923	-0.310433	0.3928	-0.790307	0.429348
chr11	60351078	60353992	2915	179	97	175	45	110.501	111.493	164.43	65.8784	113.076	0.0688087	0.426725	0.161248	0.871898
chr11	60416140	60419829	3690	332	115	128	114	204.952	132.182	120.268	166.892	156.074	-0.248251	0.337667	-0.735196	0.46222
chr11	60453668	60457246	3579	125	130	104	86	77.1658	149.423	97.7181	125.901	112.552	-0.0102091	0.404992	-0.0252082	0.979889
chr11	60535050	60540852	5803	523	119	305	182	322.862	136.78	286.577	266.442	253.165	0.255437	0.336991	0.757994	0.448455
chr11	60724721	60729734	5014	351	194	190	141	216.682	222.985	178.524	206.419	206.152	-0.195016	0.268484	-0.726358	0.46762
chr11	60774129	60783417	9289	552	369	303	181	340.764	424.132	284.698	264.978	328.643	-0.470281	0.229299	-2.05095	0.0402715
chr11	60830170	60831734	1565	47	81	68	39	29.0144	93.1021	63.8926	57.0946	60.7759	0.00405903	0.667667	0.00607943	0.995149
chr11	60876692	60880315	3624	335	130	126	108	206.804	149.423	118.389	158.108	158.181	-0.380288	0.322855	-1.17789	0.238841
chr11	60911210	60915078	3869	355	149	215	105	219.151	171.262	202.013	153.716	186.536	-0.133433	0.296694	-0.449733	0.652903
chr11	60929954	60934424	4471	485	162	196	168	299.403	186.204	184.161	245.946	228.929	-0.18941	0.30068	-0.629939	0.528735
chr11	61174177	61175877	1701	246	59	126	90	151.862	67.8151	118.389	131.757	117.456	0.168917	0.409396	0.4126	0.6799
chr11	61265873	61268759	2887	260	138	128	67	160.505	158.618	120.268	98.0856	134.369	-0.541176	0.324042	-1.67008	0.0949032
chr11	61407620	61408931	1312	135	56	78	62	83.3391	64.3669	73.2886	90.7658	77.9401	0.140113	0.461127	0.303849	0.761243
chr11	61493305	61494874	1570	178	70	101	77	109.884	80.4586	94.8993	112.725	99.4918	0.112615	0.390702	0.288237	0.773165
chr11	61653111	61655247	2137	247	80	49	87	152.48	91.9527	46.0403	127.365	104.459	-0.521047	0.477122	-1.09206	0.274806
chr11	61760051	61762671	2621	67	89	65	77	41.3609	102.297	61.0738	112.725	79.3643	0.281972	0.542739	0.519535	0.603388
chr11	61853462	61856391	2930	239	71	139	135	147.541	81.608	130.604	197.635	139.347	0.497174	0.372829	1.33352	0.182362
chr11	61927846	61931933	4088	186	103	105	95	114.823	118.389	98.6577	139.077	117.737	0.019698	0.353999	0.0556442	0.955625
chr11	62247599	62251873	4275	239	116	139	62	147.541	133.331	130.604	90.7658	125.561	-0.335768	0.345714	-0.97123	0.331434
chr11	62454372	62459753	5382	431	227	302	149	266.068	260.916	283.758	218.131	257.218	-0.0646563	0.253266	-0.25529	0.798499
chr11	62547757	62556632	8876	688	399	418	232	424.721	458.614	392.752	339.64	403.932	-0.264928	0.202469	-1.30849	0.190708
chr11	62573402	62577526	4125	328	125	175	97	202.483	143.676	164.43	142.005	163.148	-0.180319	0.312775	-0.576515	0.564267
chr11	62600580	62605144	4565	247	136	230	133	152.48	156.32	216.107	194.707	179.903	0.415126	0.281962	1.47228	0.140946
chr11	62819622	62823435	3814	124	137	174	65	76.5485	157.469	163.49	95.1577	123.166	0.167372	0.416709	0.401653	0.68794
chr11	62878395	62881150	2756	224	86	181	87	138.281	98.8492	170.067	127.365	133.641	0.323785	0.343213	0.943395	0.345479
chr11	63130544	63135758	5215	228	177	229	118	140.75	203.445	215.168	172.748	183.028	0.186415	0.305664	0.609869	0.541949
chr11	63920648	63922965	2318	268	52	122	81	165.444	59.7693	114.631	118.581	114.606	0.0329078	0.443195	0.0742512	0.94081
chr11	64078433	64081330	2898	195	174	154	128	120.379	199.997	144.698	187.387	163.115	0.0577235	0.33602	0.171786	0.863606
chr11	64977765	64979850	2086	216	156	76	54	133.343	179.308	71.4094	79.0541	115.778	-1.05262	0.362017	-2.90766	0.00364149
chr11	65805721	65808492	2772	220	120	144	63	135.812	137.929	135.302	92.2298	125.318	-0.255918	0.346163	-0.739299	0.459726
chr11	67051203	67053769	2567	231	108	144	86	142.602	124.136	135.302	125.901	131.985	-0.032286	0.323367	-0.0998433	0.920469
chr11	67921054	67922950	1897	167	44	46	25	103.094	50.574	43.2215	36.5991	58.372	-0.950121	0.644138	-1.47503	0.140205
chr11	67964944	67968347	3404	121	135	155	70	74.6965	155.17	145.638	102.478	119.495	0.131668	0.408587	0.322252	0.747262
chr11	68385862	68387996	2135	214	20	54	46	132.108	22.9882	50.7383	67.3424	68.2942	-0.412478	0.691271	-0.596695	0.550711
chr11	68430720	68434195	3476	242	149	101	60	149.393	171.262	94.8993	87.8379	125.848	-0.805214	0.334586	-2.4066	0.0161017
chr11	68690513	68694178	3666	288	108	130	64	177.79	124.136	122.148	93.6937	129.442	-0.484735	0.350057	-1.38473	0.166135
chr11	68850662	68855011	4350	184	147	200	107	113.588	168.963	187.919	156.644	156.779	0.300944	0.323477	0.930342	0.352194
chr11	68900795	68904028	3234	210	85	165	88	129.639	97.6997	155.034	128.829	127.8	0.316214	0.339833	0.930498	0.352113
chr11	68938863	68941537	2675	109	91	48	52	67.2886	104.596	45.1007	76.1262	73.2779	-0.507941	0.518237	-0.980133	0.32702
chr11	68972999	68975228	2230	131	30	65	61	80.8698	34.4823	61.0738	89.3019	66.4319	0.36098	0.58844	0.613453	0.539577
chr11	69015110	69017585	2476	178	122	188	55	109.884	140.228	176.644	80.5181	126.819	0.0592472	0.396655	0.149367	0.881264
chr11	69036174	69042011	5838	219	173	175	124	135.195	198.848	164.43	181.532	170.001	0.0579853	0.310665	0.186649	0.851936
chr11	69044462	69047255	2794	85	88	135	60	52.4728	101.148	126.846	87.8379	92.0761	0.505618	0.452598	1.11714	0.263933
chr11	69057830	69065309	7480	663	269	307	240	409.288	309.191	288.456	351.352	339.572	-0.177117	0.237297	-0.746393	0.45543
chr11	69070136	69073680	3545	214	102	171	87	132.108	117.24	160.671	127.365	134.346	0.210301	0.326177	0.644745	0.519092
chr11	69087259	69091060	3802	180	84	151	166	111.119	96.5503	141.879	243.018	148.142	0.876536	0.345722	2.53538	0.0112326
chr11	69093830	69101604	7775	619	352	561	299	382.125	404.592	527.114	437.725	437.889	0.299825	0.196548	1.52546	0.127146
chr11	69117403	69128116	10714	762	370	613	349	470.403	425.281	575.973	510.924	495.645	0.279017	0.181106	1.54063	0.123407
chr11	69321738	69327035	5298	288	197	106	106	177.79	226.434	99.5973	155.18	164.75	-0.673411	0.325883	-2.06642	0.0387887
chr11	69364433	69369364	4932	344	150	256	183	212.36	172.411	240.537	267.906	223.304	0.39363	0.265404	1.48313	0.138039
chr11	69393942	69397934	3993	401	183	252	166	247.548	210.342	236.779	243.018	234.422	0.0623941	0.255797	0.24392	0.807293
chr11	69407627	69413505	5879	611	183	317	240	377.187	210.342	297.852	351.352	309.183	0.131814	0.281947	0.467512	0.640134
chr11	69416248	69420399	4152	243	148	229	138	150.01	170.112	215.168	202.027	184.329	0.387604	0.280489	1.38189	0.167006
chr11	69577220	69583296	6077	399	339	310	162	246.313	389.65	291.275	237.162	291.1	-0.255379	0.272922	-0.935724	0.349415
chr11	69632484	69633761	1278	143	36	50	67	88.2777	41.3787	46.9799	98.0856	68.6805	0.138334	0.590917	0.2341	0.814907
chr11	69661317	69667078	5762	223	158	169	107	137.664	181.607	158.792	156.644	158.677	-0.00955189	0.30699	-0.0311146	0.975178
chr11	69669507	69673787	4281	399	128	236	150	246.313	147.124	221.745	219.595	208.694	0.154804	0.303011	0.510885	0.609431
chr11	69680823	69686761	5939	313	232	229	152	193.223	266.663	215.168	222.523	224.394	-0.0645344	0.273893	-0.235619	0.813729
chr11	69693541	69696936	3396	71	106	77	35	43.8302	121.837	72.349	51.2388	72.3138	-0.402178	0.576465	-0.697663	0.485388
chr11	69756748	69760631	3884	208	161	145	88	128.404	185.055	136.242	128.829	144.632	-0.231435	0.327237	-0.707239	0.479418
chr11	69765909	69767577	1669	144	65	93	50	88.895	74.7116	87.3826	73.1982	81.0469	-0.0270238	0.442264	-0.0611033	0.951277
chr11	69803080	69806616	3537	93	51	150	46	57.4114	58.6198	140.94	67.3424	81.0783	0.855884	0.487883	1.75428	0.079382
chr11	69836665	69840913	4249	243	137	162	105	150.01	157.469	152.215	153.716	153.353	-0.00611868	0.299707	-0.0204156	0.983712
chr11	69845251	69847361	2111	200	51	76	80	123.465	58.6198	71.4094	117.117	92.6529	0.026894	0.469922	0.0572309	0.954361
chr11	69878436	69882405	3970	168	102	216	126	103.711	117.24	202.953	184.46	152.091	0.816954	0.304817	2.68014	0.00735906
chr11	69899618	69903232	3615	404	220	191	196	249.4	252.87	179.463	286.937	242.168	-0.116285	0.281813	-0.412632	0.679876
chr11	69911592	69916372	4781	226	115	111	130	139.516	132.182	104.295	190.315	141.577	0.103109	0.354099	0.291188	0.770908
chr11	69919095	69924848	5754	432	232	253	154	266.685	266.663	237.718	225.451	249.129	-0.202095	0.245231	-0.824099	0.409883
chr11	69979790	69981079	1290	97	60	95	74	59.8807	68.9645	89.2618	108.333	81.6101	0.617385	0.439747	1.40395	0.160333
chr11	69990422	69998648	8227	702	352	488	316	433.363	404.592	458.524	462.613	439.773	0.134467	0.188474	0.713451	0.475567
chr11	69999418	70002635	3218	152	105	197	83	93.8337	120.688	185.101	121.509	130.283	0.531356	0.352144	1.50892	0.13132
chr11	70219902	70222554	2653	117	100	174	69	72.2272	114.941	163.49	101.014	112.918	0.520193	0.397808	1.30765	0.190993
chr11	70236929	70240651	3723	324	143	260	170	200.014	164.365	244.295	248.874	214.387	0.430251	0.26698	1.61155	0.10706
chr11	70408826	70411354	2529	208	64	140	54	128.404	73.5622	131.544	79.0541	103.141	0.0585189	0.426285	0.137276	0.890812
chr11	70431606	70434271	2666	183	91	104	66	112.971	104.596	97.7181	96.6217	102.977	-0.164691	0.36894	-0.446391	0.655315
chr11	70450190	70453323	3134	147	94	83	87	90.747	108.044	77.9866	127.365	101.036	0.0399385	0.401812	0.099396	0.920824
chr11	70458153	70459954	1802	58	63	108	70	35.8049	72.4127	101.477	102.478	78.0429	0.934489	0.49555	1.88576	0.059327
chr11	70524290	70527640	3351	92	122	103	72	56.7941	140.228	96.7785	105.405	99.8015	0.0527413	0.456479	0.115539	0.908018
chr11	70538024	70542182	4159	139	130	83	86	85.8084	149.423	77.9866	125.901	109.78	-0.205598	0.412597	-0.498303	0.61827
chr11	70561047	70565687	4641	284	106	125	84	175.321	121.837	117.45	122.973	134.395	-0.315714	0.336693	-0.937691	0.348403
chr11	70645470	70649771	4302	311	161	208	157	191.989	185.055	195.436	229.842	200.581	0.168613	0.272127	0.619613	0.535513
chr11	70651202	70656860	5659	486	222	277	206	300.021	255.169	260.268	301.577	279.259	0.009711	0.242085	0.0401141	0.968002
chr11	70666986	70671446	4461	349	210	241	133	215.447	241.376	226.443	194.707	219.493	-0.110455	0.264063	-0.418291	0.675734
chr11	70686467	70688757	2291	222	41	111	89	137.047	47.1258	104.295	130.293	104.69	0.326695	0.468375	0.697507	0.485485
chr11	70763065	70764919	1855	140	61	73	78	86.4257	70.1139	68.5906	114.189	84.8299	0.207761	0.450907	0.460762	0.644969
chr11	70843486	70846510	3025	198	100	155	72	122.231	114.941	145.638	105.405	122.054	0.0884096	0.346141	0.255415	0.798403
chr11	70968654	70971719	3066	302	155	169	99	186.433	178.158	158.792	144.933	167.079	-0.262052	0.291022	-0.900454	0.367879
chr11	71002608	71005510	2903	66	93	124	82	40.7436	106.895	116.51	120.045	96.0484	0.701855	0.470372	1.49213	0.135666
chr11	71017460	71021214	3755	368	175	239	137	227.176	201.147	224.564	200.563	213.362	-0.0111896	0.265679	-0.0421169	0.966406
chr11	72041124	72043766	2643	118	93	68	22	72.8445	106.895	63.8926	32.2072	68.9599	-0.881096	0.554815	-1.58809	0.112266
chr11	72205368	72209559	4192	523	186	317	180	322.862	213.79	297.852	263.514	274.504	0.0587814	0.266843	0.220285	0.825649
chr11	72213841	72217365	3525	187	127	148	97	115.44	145.975	139.06	142.005	135.62	0.11099	0.323619	0.342965	0.731625
chr11	72301023	72303369	2347	43	119	94	52	26.545	136.78	88.3222	76.1262	81.9433	0.0298484	0.612872	0.0487025	0.961156
chr11	72440002	72442531	2530	93	114	91	78	57.4114	131.033	85.5034	114.189	97.0341	0.0945618	0.457695	0.206604	0.836319
chr11	72606204	72608768	2565	282	112	179	120	174.086	128.734	168.188	175.676	161.671	0.1739	0.306633	0.567127	0.570628
chr11	72689169	72692614	3446	182	147	227	87	112.353	168.963	213.289	127.365	155.493	0.294758	0.351732	0.838018	0.402021
chr11	72794712	72798164	3453	370	228	246	127	228.411	262.065	231.141	185.924	226.885	-0.225054	0.265703	-0.847014	0.396987
chr11	73018527	73020245	1719	169	65	60	81	104.328	74.7116	56.3758	118.581	88.4992	-0.0544783	0.469749	-0.115973	0.907674
chr11	73046276	73049945	3670	171	142	118	87	105.563	163.216	110.872	127.365	126.754	-0.167006	0.354244	-0.471442	0.637325
chr11	73136352	73139204	2853	118	107	92	86	72.8445	122.987	86.443	125.901	102.044	0.121281	0.415327	0.292013	0.770277
chr11	73175614	73179141	3528	363	250	292	171	224.09	287.352	274.362	250.338	259.036	0.0451661	0.253606	0.178096	0.858648
chr11	73197509	73200783	3275	349	98	117	105	215.447	112.642	109.933	153.716	147.935	-0.333983	0.369083	-0.904898	0.365519
chr11	74648428	74651512	3085	200	72	160	76	123.465	82.7574	150.336	111.261	116.955	0.33856	0.370762	0.913148	0.361165
chr11	74722529	74725747	3219	379	101	173	150	233.967	116.09	162.55	219.595	183.051	0.109121	0.350959	0.310924	0.755859
chr11	74828355	74834988	6634	648	233	415	273	400.028	267.812	389.933	399.662	364.359	0.232844	0.238134	0.977784	0.328181
chr11	74835831	74839569	3739	131	124	114	117	80.8698	142.527	107.114	171.284	125.449	0.32216	0.389718	0.826649	0.408436
chr11	74895393	74899904	4512	425	166	328	186	262.364	190.802	308.188	272.297	258.413	0.351546	0.261211	1.34583	0.178356
chr11	74923824	74927661	3838	281	127	254	63	173.469	145.975	238.658	92.2298	162.583	0.0614524	0.389343	0.157836	0.874586
chr11	75192777	75195413	2637	208	75	122	126	128.404	86.2057	114.631	184.46	128.425	0.459275	0.370232	1.24051	0.214789
chr11	75347132	75349709	2578	189	63	98	63	116.675	72.4127	92.0805	92.2298	93.3495	-0.0483943	0.417841	-0.11582	0.907795
chr11	75452266	75456230	3965	133	85	152	79	82.1044	97.6997	142.819	115.653	109.569	0.534252	0.36346	1.46991	0.141587
chr11	75457572	75463897	6326	417	205	269	181	257.425	235.629	252.752	264.978	252.696	0.0668513	0.24485	0.27303	0.78483
chr11	75486278	75487532	1255	190	68	118	45	117.292	78.1598	110.872	65.8784	93.0507	-0.142356	0.437538	-0.325358	0.74491
chr11	75529464	75537194	7731	622	344	434	214	383.977	395.397	407.785	313.288	375.112	-0.105684	0.21813	-0.484501	0.62803
chr11	75586876	75589411	2536	239	101	118	68	147.541	116.09	110.872	99.5496	118.513	-0.328218	0.348508	-0.941781	0.346305
chr11	75629603	75634375	4773	377	173	229	148	232.732	198.848	215.168	216.667	215.854	-0.00356262	0.264106	-0.0134893	0.989237
chr11	75649267	75657659	8393	702	362	582	321	433.363	416.086	546.846	469.933	466.557	0.261609	0.187135	1.39797	0.162122
chr11	75678239	75681303	3065	216	121	171	110	133.343	139.078	160.671	161.036	148.532	0.241207	0.303456	0.794866	0.426691
chr11	75731892	75735512	3621	322	130	155	127	198.779	149.423	145.638	185.924	169.941	-0.0836008	0.307836	-0.271576	0.785948
chr11	76178330	76180771	2442	156	134	158	83	96.303	154.021	148.456	121.509	130.072	0.125447	0.355471	0.352902	0.724162
chr11	76216733	76219158	2426	146	99	111	77	90.1297	113.791	104.295	112.725	105.235	0.094591	0.370296	0.255447	0.798378
chr11	76242476	76244812	2337	118	145	155	59	72.8445	166.664	145.638	86.3739	117.88	-0.0228245	0.435963	-0.0523542	0.958246
chr11	76397380	76399664	2285	180	52	81	61	111.119	59.7693	76.1074	89.3019	84.0743	-0.0635718	0.464529	-0.136852	0.891148
chr11	76762804	76764073	1270	111	52	120	63	68.5233	59.7693	112.752	92.2298	83.3185	0.675727	0.433311	1.55945	0.11889
chr11	76845436	76847378	1943	244	61	114	75	150.628	70.1139	107.114	109.797	109.413	-0.0410129	0.416545	-0.0984597	0.921567
chr11	76944890	76947619	2730	74	73	177	74	45.6822	83.9068	166.309	108.333	101.058	1.1097	0.430624	2.57697	0.00996712
chr11	77077272	77079040	1769	113	76	133	53	69.7579	87.3551	124.966	77.5901	89.9174	0.382313	0.431589	0.885828	0.37571
chr11	77214405	77218095	3691	254	159	216	107	156.801	182.756	202.953	156.644	174.789	0.0931275	0.296988	0.313573	0.753845
chr11	77347494	77350680	3187	216	116	266	71	133.343	133.331	249.933	103.942	155.137	0.42056	0.381999	1.10095	0.27092
chr11	77493679	77496957	3279	239	119	71	75	147.541	136.78	66.7114	109.797	115.207	-0.704364	0.373671	-1.88498	0.059432
chr11	77513450	77516928	3479	164	117	87	55	101.242	134.481	81.745	80.5181	99.4964	-0.531577	0.388203	-1.36933	0.170897
chr11	77604781	77609634	4854	453	163	204	126	279.649	187.354	191.678	184.46	210.785	-0.31951	0.289376	-1.10413	0.269535
chr11	77684512	77689007	4496	377	192	304	169	232.732	220.686	285.638	247.41	246.617	0.235257	0.249655	0.942329	0.346024
chr11	77802145	77803260	1116	131	28	62	29	80.8698	32.1834	58.255	42.455	53.4408	-0.173854	0.724887	-0.239836	0.810457
chr11	77980033	77986791	6759	352	230	304	225	217.299	264.364	285.638	329.392	274.173	0.355035	0.245764	1.44462	0.148565
chr11	78079784	78081296	1513	193	66	115	57	119.144	75.861	108.054	83.446	96.6262	-0.0309024	0.41331	-0.0747682	0.940399
chr11	78163412	78167120	3709	251	80	175	74	154.949	91.9527	164.43	108.333	129.916	0.140231	0.374553	0.374395	0.70811
chr11	78175667	78180449	4783	409	230	292	193	252.487	264.364	274.362	282.545	268.44	0.108248	0.237303	0.45616	0.648275
chr11	78181938	78185210	3273	184	88	114	77	113.588	101.148	107.114	112.725	108.644	0.0290653	0.35788	0.0812153	0.935271
chr11	78188207	78190202	1996	214	43	112	68	132.108	49.4246	105.235	99.5496	96.5792	0.156919	0.470897	0.333235	0.738957
chr11	78243422	78248446	5025	315	266	236	151	194.458	305.743	221.745	221.059	235.751	-0.166726	0.284899	-0.58521	0.558406
chr11	78260503	78263628	3126	201	77	96	108	124.083	88.5045	90.2013	158.108	115.224	0.204596	0.39194	0.522008	0.601664
chr11	78300324	78302733	2410	84	81	80	34	51.8554	93.1021	75.1678	49.7748	67.475	-0.195941	0.557401	-0.351526	0.725194
chr11	78327992	78329525	1534	180	57	102	80	111.119	65.5163	95.8389	117.117	97.3978	0.252097	0.415596	0.606591	0.544123
chr11	78342821	78345523	2703	137	34	89	94	84.5738	39.0799	83.6242	137.613	86.2226	0.812875	0.490956	1.6557	0.0977833
chr11	78511793	78513164	1372	163	62	57	60	100.624	71.2633	53.5571	87.8379	78.3206	-0.300033	0.483218	-0.620906	0.534661
chr11	78534928	78538530	3603	202	153	183	82	124.7	175.86	171.946	120.045	148.138	-0.0252896	0.336505	-0.0751539	0.940092
chr11	78550017	78551256	1240	166	51	96	53	102.476	58.6198	90.2013	77.5901	82.2219	0.0493952	0.464281	0.106391	0.915272
chr11	78981731	78985653	3923	171	100	62	79	105.563	114.941	58.255	115.653	98.603	-0.356893	0.426004	-0.837771	0.402159
chr11	79142909	79147245	4337	224	96	64	69	138.281	110.343	60.1342	101.014	102.443	-0.644818	0.404558	-1.59388	0.110962
chr11	79251569	79255332	3764	373	181	257	117	230.263	208.043	241.477	171.284	212.767	-0.081071	0.281126	-0.288379	0.773057
chr11	79520611	79524681	4071	131	120	76	62	80.8698	137.929	71.4094	90.7658	95.2435	-0.427215	0.42649	-1.0017	0.316488
chr11	79527919	79531122	3204	81	144	75	63	50.0035	165.515	70.4698	92.2298	94.5545	-0.394893	0.517997	-0.762347	0.445853
chr11	79703200	79705303	2104	225	67	110	67	138.899	77.0104	103.356	98.0856	104.338	-0.111932	0.404598	-0.276649	0.78205
chr11	79960441	79963399	2959	197	108	90	45	121.613	124.136	84.5638	65.8784	99.0479	-0.699385	0.386617	-1.80898	0.0704535
chr11	79991831	79994596	2766	294	112	140	87	181.494	128.734	131.544	127.365	142.284	-0.268414	0.326801	-0.82134	0.411453
chr11	80076869	80082048	5180	252	140	248	129	155.566	160.917	233.02	188.851	184.589	0.420528	0.284314	1.4791	0.139114
chr11	80182735	80185967	3233	185	110	129	68	114.205	126.435	121.208	99.5496	115.35	-0.116058	0.349861	-0.331725	0.740097
chr11	80300403	80303864	3462	162	86	180	70	100.007	98.8492	169.128	102.478	117.615	0.459748	0.369493	1.24427	0.213401
chr11	80381340	80386091	4752	325	288	327	125	200.631	331.03	307.248	182.996	255.476	-0.101431	0.315343	-0.321652	0.747716
chr11	80427561	80430821	3261	235	119	191	102	145.072	136.78	179.463	149.324	152.66	0.225047	0.305146	0.737506	0.460815
chr11	82762354	82765944	3591	353	174	174	144	217.916	199.997	163.49	210.811	198.054	-0.167742	0.280598	-0.5978	0.549974
chr11	82779947	82783446	3500	243	124	217	128	150.01	142.527	203.893	187.387	170.954	0.419939	0.287684	1.45972	0.144366
chr11	82869198	82873947	4750	237	61	148	103	146.306	70.1139	139.06	150.788	126.567	0.402907	0.386681	1.04196	0.297429
chr11	82888212	82891945	3734	246	116	210	116	151.862	133.331	197.315	169.82	163.082	0.36386	0.297744	1.22206	0.221686
chr11	82930178	82933497	3320	356	28	66	86	219.768	32.1834	62.0134	125.901	109.967	-0.427883	1.25341	-0.341375	0.732822
chr11	82950660	82954750	4091	106	145	132	64	65.4366	166.664	124.027	93.6937	112.455	-0.0715482	0.444149	-0.161091	0.872022
chr11	82989759	82992561	2803	206	126	142	73	127.169	144.825	133.423	106.869	128.072	-0.16898	0.333473	-0.506728	0.612345
chr11	83018798	83022194	3397	152	89	112	51	93.8337	102.297	105.235	74.6622	94.007	-0.113649	0.404013	-0.2813	0.77848
chr11	83064343	83068431	4089	345	196	226	118	212.978	225.284	212.349	172.748	205.84	-0.179685	0.272343	-0.659777	0.509397
chr11	83290180	83293141	2962	239	169	135	84	147.541	194.25	126.846	122.973	147.902	-0.444604	0.31693	-1.40285	0.160663
chr11	83297480	83299952	2473	115	121	187	81	70.9926	139.078	175.705	118.581	126.089	0.508992	0.394837	1.28912	0.197356
chr11	83301356	83303624	2269	196	126	138	80	120.996	144.825	129.664	117.117	128.151	-0.0992565	0.33063	-0.300204	0.764022
chr11	83462045	83463927	1883	174	58	100	43	107.415	66.6657	93.9597	62.9505	82.7477	-0.151012	0.467188	-0.323237	0.746516
chr11	83471027	83476006	4980	364	98	197	132	224.707	112.642	185.101	193.243	178.923	0.151327	0.342278	0.442117	0.658405
chr11	84178676	84181830	3155	228	99	137	113	140.75	113.791	128.725	165.428	137.174	0.196341	0.328641	0.597431	0.550219
chr11	84817857	84820341	2485	275	95	115	114	169.765	109.194	108.054	166.892	138.476	-0.0399386	0.360027	-0.110932	0.91167
chr11	84827964	84829812	1849	143	46	73	87	88.2777	52.8728	68.5906	127.365	84.2765	0.450874	0.483267	0.93297	0.350835
chr11	84868521	84870286	1766	167	97	122	51	103.094	111.493	114.631	74.6622	100.97	-0.168084	0.393062	-0.427627	0.668923
chr11	84879297	84881336	2040	274	72	140	92	169.148	82.7574	131.544	134.685	129.533	0.0643864	0.381487	0.168777	0.865972
chr11	84915946	84917459	1514	50	55	89	62	30.8663	63.2175	83.6242	90.7658	67.1184	0.907783	0.559355	1.62291	0.104608
chr11	85138496	85141262	2767	341	108	173	104	210.508	124.136	162.55	152.252	162.362	-0.0980508	0.331598	-0.295692	0.767465
chr11	85232276	85236280	4005	265	206	267	90	163.592	236.778	250.872	131.757	195.75	-0.0481877	0.340335	-0.141589	0.887405
chr11	85310010	85313440	3431	294	191	149	126	181.494	219.537	140	184.46	181.373	-0.308549	0.296608	-1.04026	0.29822
chr11	85351566	85354156	2591	239	152	122	90	147.541	174.71	114.631	131.757	142.16	-0.387135	0.317073	-1.22096	0.2221
chr11	85833325	85838378	5054	158	105	268	92	97.5376	120.688	251.812	134.685	151.181	0.840466	0.356275	2.35904	0.0183225
chr11	85843102	85844842	1741	157	56	69	33	96.9203	64.3669	64.8322	48.3108	68.6076	-0.511906	0.529569	-0.966647	0.333721
chr11	86199903	86203016	3114	278	217	176	94	171.617	249.422	165.369	137.613	181.005	-0.462117	0.307373	-1.50344	0.132725
chr11	86256247	86259764	3518	224	142	191	67	138.281	163.216	179.463	98.0856	144.761	-0.102934	0.353084	-0.291528	0.770648
chr11	86355807	86357590	1784	191	73	72	67	117.909	83.9068	67.651	98.0856	91.8882	-0.301184	0.424544	-0.70943	0.478058
chr11	86484127	86486325	2199	218	85	161	70	134.577	97.6997	151.275	102.478	121.507	0.128081	0.364331	0.351551	0.725175
chr11	86542957	86546862	3906	191	148	180	110	117.909	170.112	169.128	161.036	154.546	0.208286	0.318091	0.654801	0.512596
chr11	86579590	86588789	9200	406	342	367	192	250.635	393.098	344.832	281.081	317.411	-0.0288205	0.263969	-0.109182	0.913058
chr11	86682217	86686074	3858	150	109	170	85	92.599	125.286	159.732	124.437	125.513	0.398019	0.34767	1.14482	0.252284
chr11	86754392	86759315	4924	488	198	249	144	301.255	227.583	233.96	210.811	243.402	-0.253409	0.263505	-0.961687	0.336207
chr11	86812698	86816122	3425	91	95	97	60	56.1767	109.194	91.1409	87.8379	86.0873	0.129841	0.460733	0.281815	0.778086
chr11	86989589	86994844	5256	419	122	204	115	258.66	140.228	191.678	168.356	189.73	-0.156418	0.328508	-0.476148	0.633969
chr11	87072066	87075286	3221	126	91	73	41	77.7832	104.596	68.5906	60.0226	77.7481	-0.493996	0.463816	-1.06507	0.286844
chr11	87106702	87110870	4169	307	251	211	93	189.519	288.502	198.255	136.149	203.106	-0.499606	0.313347	-1.59442	0.110842
chr11	87126693	87127977	1285	135	55	57	62	83.3391	63.2175	53.5571	90.7658	72.7199	-0.0387041	0.51001	-0.075889	0.939507
chr11	87588730	87596375	7646	434	241	236	204	267.92	277.008	221.745	298.649	266.33	-0.0725309	0.253421	-0.286207	0.774719
chr11	87747021	87762572	15552	907	445	505	336	559.915	511.487	474.497	491.892	509.448	-0.152019	0.174827	-0.869538	0.384553
chr11	87985098	87989327	4230	208	103	113	95	128.404	118.389	106.175	139.077	123.011	-0.0185959	0.341513	-0.0544515	0.956575
chr11	88045356	88050143	4788	390	180	255	160	240.757	206.894	239.597	234.234	230.371	0.0784177	0.25691	0.305235	0.760188
chr11	88203438	88206132	2695	158	99	116	101	97.5376	113.791	108.993	147.86	117.046	0.278783	0.35515	0.784972	0.43247
chr11	88716623	88719716	3094	245	71	131	77	151.245	81.608	123.087	112.725	117.166	0.00630412	0.385597	0.016349	0.986956
chr11	88862527	88865790	3264	131	131	158	91	80.8698	150.573	148.456	133.221	128.28	0.300868	0.372316	0.808098	0.419034
chr11	88953682	88955892	2211	60	86	58	40	37.0396	98.8492	54.4966	58.5586	62.236	-0.252741	0.631683	-0.400107	0.689078
chr11	88998695	89005091	6397	267	287	270	177	164.826	329.88	253.691	259.122	251.88	0.0627411	0.313617	0.200057	0.841436
chr11	89059943	89061332	1390	290	70	112	73	179.025	80.4586	105.235	106.869	117.897	-0.305328	0.409593	-0.745443	0.456004
chr11	90248834	90251388	2555	162	110	110	47	100.007	126.435	103.356	68.8063	99.651	-0.379121	0.400361	-0.946948	0.343665
chr11	90387490	90391540	4051	193	85	153	72	119.144	97.6997	143.758	105.405	116.502	0.202157	0.358163	0.564427	0.572463
chr11	90636263	90639156	2894	209	91	164	83	129.021	104.596	154.094	121.509	127.305	0.237978	0.338602	0.702826	0.482164
chr11	93882899	93888250	5352	399	215	270	180	246.313	247.123	253.691	263.514	252.66	0.0670048	0.243169	0.275548	0.782895
chr11	93953721	93957516	3796	328	92	70	107	202.483	105.746	65.7718	156.644	132.661	-0.494755	0.433518	-1.14126	0.253762
chr11	93967105	93969203	2099	91	93	138	82	56.1767	106.895	129.664	120.045	103.195	0.634246	0.412629	1.53708	0.124273
chr11	93994168	93998162	3995	199	177	178	128	122.848	203.445	167.248	187.387	170.232	0.129563	0.324656	0.399078	0.689836
chr11	94211103	94212800	1698	252	29	84	68	155.566	33.3329	78.9262	99.5496	91.8437	-0.102089	0.565438	-0.180549	0.856722
chr11	94319855	94323983	4129	308	158	208	144	190.137	181.607	195.436	210.811	194.498	0.124757	0.272355	0.458069	0.646903
chr11	94498207	94500270	2064	100	41	126	56	61.7327	47.1258	118.389	81.982	77.3074	0.878148	0.47501	1.84869	0.0645022
chr11	94547896	94551088	3193	167	106	73	65	103.094	121.837	68.5906	95.1577	97.1698	-0.463579	0.398019	-1.16472	0.244134
chr11	94600700	94602371	1672	201	41	63	54	124.083	47.1258	59.1946	79.0541	77.3643	-0.328563	0.539422	-0.609102	0.542457
chr11	94629072	94631584	2513	113	115	100	85	69.7579	132.182	93.9597	124.437	105.084	0.12177	0.416381	0.292448	0.769944
chr11	94651822	94654958	3137	204	105	116	60	125.935	120.688	108.993	87.8379	110.863	-0.320071	0.35809	-0.893831	0.371412
chr11	94676283	94677858	1576	109	52	94	61	67.2886	59.7693	88.3222	89.3019	76.1705	0.479618	0.460101	1.04242	0.297217
chr11	94988272	94995282	7011	583	223	264	247	359.901	256.318	248.054	361.599	306.468	-0.0282405	0.267711	-0.105489	0.915988
chr11	95038123	95042599	4477	288	138	251	106	177.79	158.618	235.839	155.18	181.857	0.222824	0.305804	0.728651	0.466215
chr11	95073156	95079579	6424	182	124	232	101	112.353	142.527	217.987	147.86	155.182	0.536108	0.326363	1.64268	0.10045
chr11	95308640	95311566	2927	253	155	142	128	156.184	178.158	133.423	187.387	163.788	-0.0646958	0.310078	-0.208644	0.834726
chr11	95335926	95339527	3602	287	156	179	118	177.173	179.308	168.188	172.748	174.354	-0.0647263	0.284054	-0.227866	0.819751
chr11	95383093	95386688	3596	102	95	164	41	62.9673	109.194	154.094	60.0226	96.5694	0.338649	0.487232	0.695046	0.487027
chr11	95413702	95415880	2179	166	58	150	52	102.476	66.6657	140.94	76.1262	96.5519	0.360667	0.439912	0.819863	0.412294
chr11	95513282	95514655	1374	179	23	26	33	110.501	26.4364	24.4295	48.3108	52.4196	-0.933807	0.822115	-1.13586	0.256015
chr11	95666048	95668593	2546	138	100	95	63	85.1911	114.941	89.2618	92.2298	95.4059	-0.134146	0.397805	-0.337217	0.735953
chr11	95713356	95715410	2055	137	95	93	50	84.5738	109.194	87.3826	73.1982	88.5871	-0.26006	0.418698	-0.621115	0.534524
chr11	95840502	95845957	5456	329	176	147	91	203.1	202.296	138.121	133.221	169.185	-0.57814	0.289389	-1.9978	0.0457388
chr11	95857535	95860607	3073	229	143	198	78	141.368	164.365	186.04	114.189	151.491	-0.011712	0.334053	-0.0350602	0.972032
chr11	96033962	96035649	1688	123	79	44	59	75.9312	90.8033	41.3423	86.3739	73.6127	-0.397059	0.522013	-0.76063	0.446878
chr11	96061661	96066676	5016	411	137	213	128	253.721	157.469	200.134	187.387	199.678	-0.0940788	0.303748	-0.309726	0.756769
chr11	96074585	96077096	2512	145	154	129	83	89.5124	177.009	121.208	121.509	127.31	-0.121033	0.38196	-0.316874	0.751339
chr11	96278216	96283395	5180	155	102	189	59	95.6856	117.24	177.584	86.3739	119.221	0.327654	0.397032	0.825259	0.409225
chr11	96284136	96296054	11919	714	239	558	217	440.771	274.709	524.295	317.68	389.364	0.234032	0.276088	0.847673	0.39662
chr11	96306724	96316349	9626	272	250	326	122	167.913	287.352	306.309	178.604	235.044	0.107462	0.328777	0.326852	0.74378
chr11	96317012	96323428	6417	178	146	251	130	109.884	167.814	235.839	190.315	175.963	0.63397	0.315145	2.01168	0.0442538
chr11	96775272	96778430	3159	114	109	90	55	70.3752	125.286	84.5638	80.5181	90.1857	-0.231615	0.439223	-0.527327	0.597966
chr11	96787228	96791617	4390	232	96	143	95	143.22	110.343	134.362	139.077	131.751	0.100393	0.329615	0.304577	0.760688
chr11	96821941	96831997	10057	576	241	416	304	355.58	277.008	390.873	445.045	367.126	0.393328	0.222487	1.76787	0.0770825
chr11	96943023	96945729	2707	200	99	119	39	123.465	113.791	111.812	57.0946	101.541	-0.475411	0.416312	-1.14196	0.253472
chr11	96976228	96980444	4217	424	157	132	121	261.747	180.457	124.027	177.14	185.843	-0.570007	0.315635	-1.80591	0.0709327
chr11	97039062	97042717	3656	79	163	78	44	48.7688	187.354	73.2886	64.4145	93.4564	-0.761359	0.542194	-1.40422	0.160253
chr11	97049773	97053101	3329	259	112	128	62	159.888	128.734	120.268	90.7658	124.914	-0.44864	0.345903	-1.29701	0.194628
chr11	97185672	97189438	3767	413	86	175	145	254.956	98.8492	164.43	212.275	182.627	0.073486	0.384453	0.191144	0.848412
chr11	97314544	97317352	2809	65	94	61	19	40.1262	108.044	57.3154	27.8153	58.3254	-0.776644	0.702648	-1.10531	0.269025
chr11	97361316	97366472	5157	276	154	232	105	170.382	177.009	217.987	153.716	179.773	0.106628	0.298134	0.357652	0.720604
chr11	97658101	97663144	5044	356	204	335	152	219.768	234.479	314.765	222.523	247.884	0.250845	0.265841	0.943593	0.345377
chr11	97701581	97705117	3537	227	176	246	153	140.133	202.296	231.141	223.987	199.389	0.421299	0.289856	1.45348	0.146091
chr11	97742471	97746533	4063	226	106	155	104	139.516	121.837	145.638	152.252	139.811	0.183386	0.314238	0.583589	0.559497
chr11	97780521	97783466	2946	250	137	176	103	154.332	157.469	165.369	150.788	156.99	0.0231383	0.297703	0.077723	0.938048
chr11	97798001	97802240	4240	269	88	242	122	166.061	101.148	227.383	178.604	168.299	0.594617	0.328756	1.80869	0.0704991
chr11	97883080	97885547	2468	102	86	99	99	62.9673	98.8492	93.0201	144.933	99.9423	0.560562	0.418265	1.34021	0.180178
chr11	97984533	97989836	5304	375	204	297	167	231.498	234.479	279.06	244.482	247.38	0.171575	0.248251	0.691136	0.48948
chr11	97994563	97996282	1720	225	67	81	80	138.899	77.0104	76.1074	117.117	102.283	-0.181367	0.425882	-0.425863	0.670207
chr11	98024739	98029069	4331	292	294	353	144	180.259	337.926	331.678	210.811	265.169	0.0815165	0.321639	0.253441	0.799927
chr11	98146809	98150876	4068	299	150	197	137	184.581	172.411	185.101	200.563	185.664	0.107373	0.278202	0.385954	0.699531
chr11	98191082	98194579	3498	196	114	181	73	120.996	131.033	170.067	106.869	132.241	0.14862	0.346681	0.428695	0.668145
chr11	98200780	98207524	6745	443	259	388	181	273.476	297.697	364.564	264.978	300.178	0.148795	0.245657	0.605703	0.544712
chr11	98357880	98359404	1525	108	72	79	77	66.6713	82.7574	74.2282	112.725	84.0955	0.320329	0.445877	0.718425	0.472495
chr11	98412377	98413803	1427	168	28	109	40	103.711	32.1834	102.416	58.5586	74.2173	0.234398	0.591635	0.396186	0.691968
chr11	98445348	98448329	2982	144	26	77	42	88.895	29.8846	72.349	61.4865	63.1538	0.158077	0.63462	0.24909	0.803291
chr11	98585866	98587384	1519	158	46	79	53	97.5376	52.8728	74.2282	77.5901	75.5572	-0.000252022	0.497661	-0.000506413	0.999596
chr11	98681371	98684419	3049	219	102	107	74	135.195	117.24	100.537	108.333	115.326	-0.279391	0.347808	-0.803291	0.421807
chr11	98771008	98776651	5644	398	151	296	161	245.696	173.561	278.121	235.698	233.269	0.288127	0.275834	1.04457	0.296223
chr11	98793354	98798114	4761	483	166	272	193	298.169	190.802	255.57	282.545	256.772	0.126849	0.276226	0.459223	0.646074
chr11	98809200	98810862	1663	222	73	124	47	137.047	83.9068	116.51	68.8063	101.567	-0.251928	0.425096	-0.592637	0.553424
chr11	98861630	98865341	3712	119	94	137	72	73.4619	108.044	128.725	105.405	103.909	0.383015	0.387732	0.987834	0.323234
chr11	98936204	98940390	4187	390	161	272	200	240.757	185.055	255.57	292.793	243.544	0.354974	0.262133	1.35417	0.175681
chr11	98941046	98942752	1707	182	63	90	52	112.353	72.4127	84.5638	76.1262	86.364	-0.208765	0.437589	-0.47708	0.633305
chr11	98959039	98964725	5687	409	218	316	212	252.487	250.571	296.913	310.361	277.583	0.270358	0.233732	1.1567	0.247395
chr11	99228057	99232655	4599	244	101	107	90	150.628	116.09	100.537	131.757	124.753	-0.213301	0.347511	-0.613796	0.53935
chr11	100142701	100146837	4137	154	108	195	97	95.0683	124.136	183.221	142.005	136.108	0.583363	0.333662	1.74837	0.0804005
chr11	100319021	100322385	3365	211	144	180	129	130.256	165.515	169.128	188.851	163.437	0.27992	0.301961	0.927009	0.353922
chr11	100355191	100357198	2008	129	70	99	89	79.6351	80.4586	93.0201	130.293	95.8517	0.473001	0.398392	1.18728	0.235119
chr11	100395123	100398210	3088	126	63	185	114	77.7832	72.4127	173.826	166.892	122.728	1.17939	0.335843	3.51172	0.000445224
chr11	100412586	100416515	3930	222	107	133	81	137.047	122.987	124.966	118.581	125.895	-0.0961162	0.329653	-0.291567	0.770617
chr11	100471544	100473105	1562	156	45	91	66	96.303	51.7234	85.5034	96.6217	82.5378	0.281993	0.468204	0.602286	0.546984
chr11	100524813	100529032	4220	356	154	211	158	219.768	177.009	198.255	231.306	206.585	0.105143	0.276123	0.380784	0.703363
chr11	100574322	100577795	3474	209	75	139	107	129.021	86.2057	130.604	156.644	125.619	0.400669	0.352282	1.13735	0.255391
chr11	100617413	100620868	3456	213	147	148	111	131.491	168.963	139.06	162.5	150.504	0.00817617	0.314396	0.026006	0.979253
chr11	100622041	100626001	3961	125	121	70	102	77.1658	139.078	65.7718	149.324	107.835	-0.0109139	0.45454	-0.0240109	0.980844
chr11	100701126	100705127	4002	119	99	78	67	73.4619	113.791	73.2886	98.0856	89.6569	-0.124656	0.433667	-0.287447	0.77377
chr11	100735620	100739487	3868	324	112	160	111	200.014	128.734	150.336	162.5	160.396	-0.0836607	0.322625	-0.259313	0.795394
chr11	100859557	100861514	1958	145	58	70	68	89.5124	66.6657	65.7718	99.5496	80.3749	0.0661221	0.464222	0.142436	0.886735
chr11	100938721	100940757	2037	215	78	101	59	132.725	89.6539	94.8993	86.3739	100.913	-0.301556	0.392992	-0.767336	0.442882
chr11	100968209	100970004	1796	136	47	103	62	83.9564	54.0222	96.7785	90.7658	81.3807	0.432073	0.454281	0.951114	0.341546
chr11	101007353	101011193	3841	192	207	140	85	118.527	237.928	131.544	124.437	153.109	-0.464543	0.363677	-1.27735	0.201479
chr11	101069589	101071171	1583	92	67	70	70	56.7941	77.0104	65.7718	102.478	75.5134	0.329547	0.489613	0.673076	0.500899
chr11	101085718	101088344	2627	176	89	134	70	108.649	102.297	125.906	102.478	109.833	0.118142	0.359002	0.329085	0.742091
chr11	101117669	101121235	3567	320	103	145	65	197.545	118.389	136.242	95.1577	136.833	-0.450362	0.363713	-1.23824	0.215629
chr11	101169013	101172766	3754	184	101	166	74	113.588	116.09	155.973	108.333	123.496	0.211951	0.347116	0.610606	0.54146
chr11	101224641	101227369	2729	108	93	90	65	66.6713	106.895	84.5638	95.1577	88.3219	0.0592397	0.433765	0.136571	0.89137
chr11	101277413	101279477	2065	196	64	114	65	120.996	73.5622	107.114	95.1577	99.2075	0.0466309	0.406105	0.114825	0.908584
chr11	101300379	101303566	3188	142	130	102	58	87.6604	149.423	95.8389	84.91	104.458	-0.376814	0.401182	-0.93926	0.347597
chr11	101314879	101317924	3046	164	119	148	78	101.242	136.78	139.06	114.189	122.818	0.10284	0.348488	0.295105	0.767914
chr11	101416062	101417692	1631	97	65	68	66	59.8807	74.7116	63.8926	96.6217	73.7766	0.251325	0.492283	0.510529	0.609681
chr11	101424017	101426453	2437	196	117	130	86	120.996	134.481	122.148	125.901	125.881	-0.0402981	0.329209	-0.122409	0.902575
chr11	101441723	101444173	2451	152	163	150	76	93.8337	187.354	140.94	111.261	133.347	-0.138659	0.382211	-0.362781	0.716768
chr11	101447740	101449707	1968	151	90	95	60	93.2163	103.447	89.2618	87.8379	93.4407	-0.147902	0.39375	-0.375624	0.707197
chr11	101464056	101468168	4113	365	142	251	156	225.324	163.216	235.839	228.379	213.189	0.248952	0.278234	0.894758	0.370917
chr11	101550954	101553770	2817	153	123	159	98	94.451	141.377	149.396	143.469	132.173	0.325189	0.341348	0.952661	0.340762
chr11	101626702	101628882	2181	154	109	133	56	95.0683	125.286	124.966	81.982	106.826	-0.0736282	0.388203	-0.189664	0.849572
chr11	101664805	101668899	4095	286	109	172	120	176.555	125.286	161.611	175.676	159.782	0.148974	0.312389	0.476885	0.633444
chr11	101982880	101985218	2339	158	53	50	63	97.5376	60.9187	46.9799	92.2298	74.4165	-0.208418	0.52721	-0.395323	0.692604
chr11	102085919	102089667	3749	158	108	185	98	97.5376	124.136	173.826	143.469	134.742	0.529718	0.329697	1.60668	0.108124
chr11	102188747	102191869	3123	116	101	106	66	71.6099	116.09	99.5973	96.6217	95.9798	0.0769874	0.411672	0.187011	0.851652
chr11	102284142	102286435	2294	186	60	109	59	114.823	68.9645	102.416	86.3739	93.1443	0.0304836	0.424241	0.0718544	0.942718
chr11	102294040	102296326	2287	149	99	121	62	91.9817	113.791	113.691	90.7658	102.558	0.00240128	0.380088	0.00631768	0.994959
chr11	102296688	102298297	1610	207	62	146	71	127.787	71.2633	137.181	103.942	110.043	0.268022	0.399204	0.67139	0.501972
chr11	102315070	102321659	6590	480	134	327	204	296.317	154.021	307.248	298.649	264.059	0.416254	0.301033	1.38275	0.166741
chr11	102406360	102410434	4075	244	164	155	95	150.628	188.503	145.638	139.077	155.961	-0.245161	0.30598	-0.801234	0.422996
chr11	102428110	102433637	5528	220	200	182	138	135.812	229.882	171.007	202.027	184.682	0.0365094	0.321115	0.113696	0.909479
chr11	102555389	102556892	1504	213	37	69	66	131.491	42.5281	64.8322	96.6217	83.8681	-0.130815	0.539046	-0.242679	0.808254
chr11	102603897	102606633	2737	179	53	91	107	110.501	60.9187	85.5034	156.644	103.392	0.474582	0.439125	1.08074	0.279812
chr11	102695968	102698990	3023	120	125	134	87	74.0792	143.676	125.906	127.365	117.757	0.233516	0.390271	0.598344	0.54961
chr11	102878807	102882129	3323	182	114	99	67	112.353	131.033	93.0201	98.0856	108.623	-0.346426	0.360408	-0.961205	0.336449
chr11	103026770	103030952	4183	138	175	137	88	85.1911	201.147	128.725	128.829	135.973	-0.138151	0.398902	-0.346328	0.729096
chr11	103099673	103104441	4769	224	168	230	149	138.281	193.101	216.107	218.131	191.405	0.39934	0.290594	1.37422	0.169373
chr11	103114532	103119131	4600	492	277	383	171	303.725	318.386	359.866	250.338	308.079	-0.0194918	0.247205	-0.0788487	0.937153
chr11	103129732	103134531	4800	259	98	191	140	159.888	112.642	179.463	204.955	164.237	0.48309	0.311086	1.55292	0.120443
chr11	103170920	103174732	3813	200	131	155	114	123.465	150.573	145.638	166.892	146.642	0.192147	0.313247	0.613406	0.539608
chr11	103265286	103269083	3798	291	132	171	152	179.642	151.722	160.671	222.523	178.639	0.19786	0.300951	0.65745	0.510892
chr11	103344125	103345671	1547	79	26	55	56	48.7688	29.8846	51.6779	81.982	53.0783	0.749625	0.698349	1.07342	0.283081
chr11	103359271	103364071	4801	157	124	237	107	96.9203	142.527	222.685	156.644	154.694	0.681529	0.334971	2.03459	0.0418917
chr11	103410957	103414117	3161	234	143	134	119	144.454	164.365	125.906	174.212	152.234	-0.0460919	0.317074	-0.145366	0.884422
chr11	103696437	103699935	3499	154	102	179	87	95.0683	117.24	168.188	127.365	126.965	0.490265	0.341851	1.43415	0.15153
chr11	103952663	103954455	1793	177	63	66	61	109.267	72.4127	62.0134	89.3019	83.2487	-0.281282	0.457906	-0.614278	0.539031
chr11	103965808	103968636	2829	138	137	123	64	85.1911	157.469	115.57	93.6937	112.981	-0.195861	0.397338	-0.492933	0.62206
chr11	104230584	104232358	1775	120	40	98	41	74.0792	45.9763	92.0805	60.0226	68.0397	0.338186	0.544082	0.621572	0.534223
chr11	104440695	104443578	2884	288	103	123	139	177.79	118.389	115.57	203.491	153.81	0.0883616	0.358457	0.246505	0.805291
chr11	104468368	104470078	1711	145	38	91	89	89.5124	43.6775	85.5034	130.293	87.2465	0.671675	0.475906	1.41136	0.158138
chr11	104548586	104552278	3693	231	130	150	68	142.602	149.423	140.94	99.5496	133.129	-0.269309	0.334214	-0.805797	0.42036
chr11	105179241	105183721	4481	255	125	187	152	157.418	143.676	175.705	222.523	174.83	0.395157	0.293367	1.34697	0.177989
chr11	105936875	105940866	3992	98	61	182	65	60.498	70.1139	171.007	95.1577	99.1941	1.04183	0.418625	2.48869	0.0128214
chr11	105942407	105947094	4688	194	102	200	70	119.761	117.24	187.919	102.478	131.85	0.304458	0.363057	0.838597	0.401695
chr11	106029703	106035402	5700	179	156	141	83	110.501	179.308	132.483	121.509	135.95	-0.176965	0.348401	-0.507936	0.611498
chr11	106036033	106039787	3755	288	129	188	117	177.79	148.274	176.644	171.284	168.498	0.0892123	0.293239	0.30423	0.760952
chr11	106063667	106068870	5204	121	102	161	95	74.6965	117.24	151.275	139.077	120.572	0.61315	0.361169	1.69768	0.0895675
chr11	106083143	106086938	3796	403	146	255	127	248.783	167.814	239.597	185.924	210.529	0.0272228	0.296194	0.0919089	0.92677
chr11	106158023	106161636	3614	414	123	214	118	255.573	141.377	201.074	172.748	192.693	-0.0947211	0.324654	-0.291761	0.77047
chr11	106191514	106194581	3068	209	99	173	86	129.021	113.791	162.55	125.901	132.816	0.25094	0.329522	0.761527	0.446342
chr11	106213964	106218700	4737	465	253	369	226	287.057	290.8	346.711	330.856	313.856	0.231111	0.221801	1.04197	0.297425
chr11	106254524	106258644	4121	249	212	238	75	153.714	243.675	223.624	109.797	182.703	-0.234255	0.362856	-0.645588	0.518546
chr11	106270789	106275240	4452	362	165	260	136	223.472	189.652	244.295	199.099	214.13	0.102476	0.271887	0.376906	0.706243
chr11	106311060	106315410	4351	138	77	164	107	85.1911	88.5045	154.094	156.644	121.108	0.840284	0.335665	2.50335	0.0123025
chr11	106484041	106489141	5101	107	138	162	92	66.054	158.618	152.215	134.685	127.893	0.372663	0.408287	0.912748	0.361375
chr11	106500739	106503792	3054	173	102	78	89	106.798	117.24	73.2886	130.293	106.905	-0.149578	0.396043	-0.377681	0.705668
chr11	106778870	106780226	1357	85	61	134	71	52.4728	70.1139	125.906	103.942	88.1086	0.92092	0.42324	2.17588	0.0295642
chr11	106785000	106790719	5720	420	256	317	215	259.277	294.249	297.852	314.752	291.533	0.148444	0.232403	0.638734	0.522996
chr11	106997841	107000439	2599	188	107	133	53	116.057	122.987	124.966	77.5901	110.4	-0.225391	0.37805	-0.596194	0.551046
chr11	107129615	107131607	1993	114	91	100	55	70.3752	104.596	93.9597	80.5181	87.3623	0.00946402	0.43119	0.0219486	0.982489
chr11	107188126	107189464	1339	153	72	72	42	94.451	82.7574	67.651	61.4865	76.5865	-0.456831	0.461006	-0.990944	0.321713
chr11	107467476	107472258	4783	458	201	358	181	282.736	231.031	336.376	264.978	278.78	0.226977	0.250891	0.904682	0.365634
chr11	107478496	107481300	2805	184	108	182	90	113.588	124.136	171.007	131.757	135.122	0.357968	0.326412	1.09667	0.272784
chr11	107546513	107548773	2261	231	68	97	88	142.602	78.1598	91.1409	128.829	110.183	-0.0254368	0.405819	-0.0626801	0.950021
chr11	108341921	108346224	4304	244	104	192	124	150.628	119.539	180.403	181.532	158.025	0.414403	0.30352	1.36532	0.172151
chr11	108919578	108924399	4822	388	100	175	121	239.523	114.941	164.43	177.14	174.008	-0.0676025	0.352656	-0.191695	0.847981
chr11	109011499	109012122	624	325	31	112	141	200.631	35.6317	105.235	206.419	136.979	0.394834	1.15942	0.340544	0.733447
chr11	109361241	109367972	6732	259	237	241	150	159.888	272.41	226.443	219.595	219.584	0.0565503	0.301891	0.18732	0.85141
chr11	109425602	109427815	2214	133	78	159	33	82.1044	89.6539	149.396	48.3108	92.3663	0.220602	0.498968	0.442116	0.658405
chr11	109469347	109474864	5518	389	190	303	145	240.14	218.388	284.698	212.275	238.875	0.120217	0.264777	0.454031	0.649807
chr11	109648610	109653343	4734	432	248	316	178	266.685	285.053	296.913	260.586	277.309	0.0199066	0.237642	0.0837671	0.933242
chr11	111064737	111067905	3169	202	183	113	72	124.7	210.342	106.175	105.405	136.655	-0.652612	0.354307	-1.84194	0.0654839
chr11	113172216	113173808	1593	84	87	53	51	51.8554	99.9986	49.7987	74.6622	69.0787	-0.283791	0.553609	-0.512619	0.608218
chr11	113647530	113651703	4174	241	94	152	90	148.776	108.044	142.819	131.757	132.849	0.0895485	0.333625	0.268411	0.788383
chr11	113682252	113687785	5534	468	228	283	173	288.909	262.065	265.906	253.266	267.537	-0.0870368	0.239646	-0.363189	0.716464
chr11	113747778	113753224	5447	475	227	308	168	293.23	260.916	289.396	245.946	272.372	-0.0487743	0.24296	-0.20075	0.840894
chr11	114667486	114670476	2991	167	129	103	121	103.094	148.274	96.7785	177.14	131.321	0.120329	0.378152	0.318203	0.750331
chr11	114850733	114853750	3018	226	62	202	92	139.516	71.2633	189.799	134.685	133.816	0.611615	0.381466	1.60333	0.108862
chr11	114930272	114934884	4613	56	113	52	55	34.5703	129.883	48.8591	80.5181	73.4577	-0.338505	0.618558	-0.547248	0.584208
chr11	115160199	115169234	9036	691	280	490	209	426.573	321.834	460.403	305.969	378.695	0.0359266	0.247678	0.145054	0.884668
chr11	115183750	115189652	5903	264	105	198	93	162.974	120.688	186.04	136.149	151.463	0.182792	0.326386	0.560048	0.575447
chr11	115274938	115278394	3457	206	131	79	88	127.169	150.573	74.2282	128.829	120.2	-0.462753	0.373897	-1.23765	0.215846
chr11	115412197	115414675	2479	101	94	108	70	62.35	108.044	101.477	102.478	93.5871	0.273416	0.424434	0.64419	0.519452
chr11	115418534	115420169	1636	226	61	101	55	139.516	70.1139	94.8993	80.5181	96.2618	-0.266715	0.437334	-0.609866	0.541951
chr11	115474616	115478725	4110	282	133	193	97	174.086	152.871	181.342	142.005	162.576	-0.0132817	0.303306	-0.0437897	0.965072
chr11	115490887	115493171	2285	141	74	128	80	87.0431	85.0562	120.268	117.117	102.371	0.463854	0.369312	1.25599	0.209119
chr11	115510734	115515602	4869	238	191	266	114	146.924	219.537	249.933	166.892	195.821	0.201939	0.316524	0.637988	0.523481
chr11	115563032	115566818	3787	159	71	150	63	98.1549	81.608	140.94	92.2298	103.233	0.379046	0.391368	0.968515	0.332787
chr11	115602364	115606177	3814	367	104	164	153	226.559	119.539	154.094	223.987	181.044	0.109515	0.348893	0.313892	0.753603
chr11	115610964	115615062	4099	309	123	157	117	190.754	141.377	147.517	171.284	162.733	-0.0704877	0.308916	-0.228178	0.819508
chr11	115627744	115628643	900	137	65	56	59	84.5738	74.7116	52.6175	86.3739	74.5692	-0.210451	0.491577	-0.428114	0.668568
chr11	115707080	115710244	3165	208	121	108	93	128.404	139.078	101.477	136.149	126.277	-0.176824	0.338871	-0.521802	0.601808
chr11	115764409	115766345	1937	176	85	125	75	108.649	97.6997	117.45	109.797	108.399	0.137717	0.3582	0.38447	0.70063
chr11	115811785	115815945	4161	380	107	285	114	234.584	122.987	267.785	166.892	198.062	0.27717	0.349235	0.793649	0.4274
chr11	115823282	115825522	2241	216	39	94	85	133.343	44.8269	88.3222	124.437	97.7322	0.232527	0.491019	0.47356	0.635814
chr11	115932722	115935038	2317	183	128	164	74	112.971	147.124	154.094	108.333	130.631	0.0282782	0.346002	0.0817283	0.934863
chr11	116022407	116024775	2369	227	55	175	73	140.133	63.2175	164.43	106.869	118.662	0.406299	0.420849	0.965425	0.334332
chr11	116029948	116031407	1460	89	79	64	56	54.9421	90.8033	60.1342	81.982	71.9654	-0.0322478	0.514871	-0.0626326	0.950059
chr11	116075598	116079116	3519	276	69	94	108	170.382	79.3092	88.3222	158.108	124.03	-0.0419727	0.424053	-0.0989799	0.921154
chr11	116085675	116088760	3086	253	214	139	80	156.184	245.973	130.604	117.117	162.47	-0.687159	0.326937	-2.10181	0.03557
chr11	116108337	116110072	1736	85	103	71	39	52.4728	118.389	66.7114	57.0946	73.667	-0.448293	0.536121	-0.836179	0.403054
chr11	116129725	116131209	1485	68	68	60	65	41.9782	78.1598	56.3758	95.1577	67.9179	0.339337	0.564585	0.601038	0.547815
chr11	116197175	116200688	3514	226	120	147	86	139.516	137.929	138.121	125.901	135.367	-0.0692248	0.317308	-0.218162	0.827303
chr11	116272532	116275650	3119	99	132	141	75	61.1153	151.722	132.483	109.797	113.779	0.20755	0.433766	0.478484	0.632305
chr11	116432928	116437901	4974	369	125	162	98	227.794	143.676	152.215	143.469	166.788	-0.337374	0.321425	-1.04962	0.293894
chr11	116488808	116491041	2234	229	74	88	107	141.368	85.0562	82.6846	156.644	116.438	0.0576803	0.412255	0.139914	0.888728
chr11	116530312	116535479	5168	230	149	254	86	141.985	171.262	238.658	125.901	169.451	0.234102	0.342717	0.683076	0.494559
chr11	116622469	116624314	1846	75	83	76	71	46.2995	95.4009	71.4094	103.942	79.2628	0.316517	0.504394	0.627519	0.530319
chr11	116670830	116673206	2377	156	145	111	68	96.303	166.664	104.295	99.5496	116.703	-0.354414	0.380187	-0.932211	0.351228
chr11	116840564	116845121	4558	338	179	288	176	208.656	205.744	270.604	257.658	235.666	0.350949	0.250599	1.40044	0.161381
chr11	116849292	116855943	6652	549	232	296	200	338.912	266.663	278.121	292.793	294.122	-0.0917984	0.239925	-0.382614	0.702006
chr11	117114362	117117082	2721	212	122	172	99	130.873	140.228	161.611	144.933	144.411	0.182286	0.309253	0.589441	0.555566
chr11	117331165	117335187	4023	222	155	153	111	137.047	178.158	143.758	162.5	155.366	-0.0376593	0.310333	-0.121351	0.903413
chr11	117598177	117600043	1867	107	62	134	57	66.054	71.2633	125.906	83.446	86.6673	0.618894	0.432693	1.43033	0.152622
chr11	117653860	117654961	1102	224	33	63	60	138.281	37.9305	59.1946	87.8379	80.811	-0.28323	0.572929	-0.494355	0.621055
chr11	117778394	117784299	5906	372	202	325	223	229.646	232.181	305.369	326.464	273.415	0.451039	0.235862	1.9123	0.0558379
chr11	117809138	117811337	2200	262	71	162	82	161.74	81.608	152.215	120.045	128.902	0.151884	0.383174	0.396384	0.691821
chr11	117965148	117970806	5659	284	178	245	179	175.321	204.595	230.201	262.05	218.042	0.375414	0.265453	1.41424	0.157293
chr11	117985625	117991898	6274	226	130	103	76	139.516	149.423	96.7785	111.261	124.245	-0.476617	0.334262	-1.42588	0.153903
chr11	118246112	118249883	3772	415	150	199	170	256.191	172.411	186.98	248.874	216.114	0.0100666	0.296286	0.0339761	0.972896
chr11	118288818	118290966	2149	195	100	139	59	120.379	114.941	130.604	86.3739	113.074	-0.107723	0.36742	-0.293187	0.769379
chr11	118351451	118354933	3483	82	113	90	54	50.6208	129.883	84.5638	79.0541	86.0305	-0.124222	0.498757	-0.249063	0.803312
chr11	118418144	118419280	1137	145	52	97	36	89.5124	59.7693	91.1409	52.7027	73.2813	-0.050965	0.515914	-0.098786	0.921308
chr11	119039912	119041859	1948	95	55	92	61	58.646	63.2175	86.443	89.3019	74.4021	0.529782	0.468782	1.13013	0.258423
chr11	119055658	119059673	4016	196	54	164	97	120.996	62.0681	154.094	142.005	119.791	0.67688	0.385783	1.75456	0.0793346
chr11	119082318	119086837	4520	289	100	249	164	178.407	114.941	233.96	240.09	191.85	0.679268	0.301136	2.25569	0.0240903
chr11	119227657	119229470	1814	120	54	79	33	74.0792	62.0681	74.2282	48.3108	64.6716	-0.146765	0.55302	-0.265387	0.790711
chr11	119297795	119301229	3435	232	109	123	88	143.22	125.286	115.57	128.829	128.226	-0.142626	0.32877	-0.433815	0.664423
chr11	119354091	119357368	3278	274	105	210	113	169.148	120.688	197.315	165.428	163.145	0.318193	0.31257	1.01799	0.308684
chr11	119388804	119395440	6637	344	220	448	213	212.36	252.87	420.94	311.825	299.499	0.6654	0.248716	2.67534	0.00746527
chr11	119490713	119492103	1391	103	66	128	63	63.5846	75.861	120.268	92.2298	87.986	0.618959	0.420646	1.47145	0.141169
chr11	119601444	119605379	3936	173	106	88	29	106.798	121.837	82.6846	42.455	88.4436	-0.848712	0.451414	-1.88012	0.0600921
chr11	119912846	119914146	1301	142	36	70	44	87.6604	41.3787	65.7718	64.4145	64.8063	-7.3698e-05	0.580008	-0.000127064	0.999899
chr11	119941423	119945598	4176	334	175	200	162	206.187	201.147	187.919	237.162	208.104	0.0551635	0.272441	0.202479	0.839542
chr11	120098268	120099506	1239	84	64	100	66	51.8554	73.5622	93.9597	96.6217	78.9998	0.613665	0.457563	1.34116	0.179869
chr11	120149180	120152193	3014	110	89	100	101	67.9059	102.297	93.9597	147.86	103.006	0.509334	0.408995	1.24533	0.21301
chr11	120187768	120190549	2782	238	69	86	72	146.924	79.3092	80.8054	105.405	103.111	-0.299455	0.417427	-0.717384	0.473137
chr11	120229505	120237140	7636	465	180	242	177	287.057	206.894	227.383	259.122	245.114	-0.0322002	0.267942	-0.120176	0.904344
chr11	120315338	120317524	2187	163	58	96	35	100.624	66.6657	90.2013	51.2388	77.1825	-0.238239	0.498649	-0.477769	0.632815
chr11	120344999	120352273	7275	605	275	433	247	373.483	316.087	406.846	361.599	364.504	0.154621	0.215705	0.716814	0.473489
chr11	120377506	120379332	1827	336	42	108	66	207.422	48.2752	101.477	96.6217	113.449	-0.37232	0.949621	-0.392073	0.695005
chr11	120456935	120459786	2852	109	86	166	88	67.2886	98.8492	155.973	128.829	112.735	0.794665	0.370937	2.14232	0.0321678
chr11	120464807	120468760	3954	236	105	124	78	145.689	120.688	116.51	114.189	124.269	-0.212022	0.33525	-0.632429	0.527107
chr11	120490408	120495268	4861	188	132	172	118	116.057	151.722	161.611	172.748	150.534	0.326993	0.312646	1.04589	0.295613
chr11	120570830	120576894	6065	430	223	253	165	265.45	256.318	237.718	241.554	250.26	-0.123913	0.244411	-0.506987	0.612164
chr11	120579363	120581383	2021	114	52	173	66	70.3752	59.7693	162.55	96.6217	97.3291	0.997267	0.416167	2.39631	0.0165609
chr11	120598167	120599644	1478	168	64	42	36	103.711	73.5622	39.4631	52.7027	67.3597	-0.957374	0.537	-1.78282	0.0746156
chr11	120614878	120618931	4054	163	95	52	63	100.624	109.194	48.8591	92.2298	87.7267	-0.587388	0.450125	-1.30494	0.191912
chr11	120627530	120634524	6995	432	143	246	194	266.685	164.365	231.141	284.009	236.55	0.243255	0.292627	0.831278	0.405816
chr11	120672575	120674090	1516	230	63	102	63	141.985	72.4127	95.8389	92.2298	100.617	-0.201847	0.422812	-0.477393	0.633082
chr11	120712308	120715143	2836	267	145	98	102	164.826	166.664	92.0805	149.324	143.224	-0.470426	0.337795	-1.39264	0.163729
chr11	120783230	120785002	1773	167	46	104	74	103.094	52.8728	97.7181	108.333	90.5045	0.383467	0.446011	0.859769	0.389916
chr11	120820748	120825400	4653	227	82	231	224	140.133	94.2515	217.047	327.928	194.84	1.19876	0.318821	3.75999	0.000169921
chr11	120948246	120952001	3756	136	98	102	49	83.9564	112.642	95.8389	71.7343	91.0429	-0.216005	0.418398	-0.516265	0.605669
chr11	120989653	120993670	4018	347	95	266	157	214.212	109.194	249.933	229.842	200.795	0.555679	0.328087	1.6937	0.0903229
chr11	121227164	121230770	3607	198	124	139	104	122.231	142.527	130.604	152.252	136.903	0.0959176	0.320871	0.298929	0.764994
chr11	121236086	121238919	2834	332	201	229	118	204.952	231.031	215.168	172.748	205.975	-0.159878	0.275021	-0.581331	0.561017
chr11	121352268	121355606	3339	297	117	139	126	183.346	134.481	130.604	184.46	158.223	-0.0279789	0.325067	-0.0860711	0.93141
chr11	121419912	121422643	2732	302	88	167	75	186.433	101.148	156.913	109.797	138.573	-0.113374	0.372455	-0.304397	0.760825
chr11	121451328	121453251	1924	173	94	71	53	106.798	108.044	66.7114	77.5901	89.7859	-0.578626	0.40789	-1.41858	0.156021
chr11	121671860	121674113	2254	148	105	94	52	91.3643	120.688	88.3222	76.1262	94.1251	-0.355883	0.402963	-0.883166	0.377147
chr11	121701117	121709105	7989	419	310	276	210	258.66	356.317	259.329	307.433	295.435	-0.114753	0.25227	-0.454884	0.649193
chr11	121982206	121982543	338	205	14	64	86	126.552	16.0917	60.1342	125.901	82.1697	0.376437	1.31467	0.286336	0.774621
chr12	3234301	3236993	2693	178	100	53	80	109.884	114.941	49.7987	117.117	97.9352	-0.447501	0.448196	-0.998449	0.318062
chr12	3306670	3311499	4830	372	254	234	144	229.646	291.95	219.866	210.811	238.068	-0.269642	0.260761	-1.03406	0.30111
chr12	3364670	3366769	2100	144	70	97	71	88.895	80.4586	91.1409	103.942	91.109	0.197868	0.401931	0.492294	0.622512
chr12	3425244	3429850	4607	397	288	276	181	245.079	331.03	259.329	264.978	275.104	-0.12971	0.252069	-0.514581	0.606846
chr12	3807741	3809135	1395	110	29	73	60	67.9059	33.3329	68.5906	87.8379	64.4168	0.608517	0.582301	1.04502	0.296013
chr12	4231826	4235924	4099	264	220	164	112	162.974	252.87	154.094	163.964	183.476	-0.37923	0.309399	-1.2257	0.220313
chr12	4475857	4476778	922	133	53	93	54	82.1044	60.9187	87.3826	79.0541	77.3649	0.213167	0.462684	0.460719	0.645
chr12	4592090	4594523	2434	311	120	124	84	191.989	137.929	116.51	122.973	142.35	-0.471489	0.326748	-1.44297	0.149028
chr12	4815958	4819422	3465	133	169	102	91	82.1044	194.25	95.8389	133.221	126.354	-0.263159	0.418308	-0.629104	0.529281
chr12	4839963	4844805	4843	280	184	272	133	172.851	211.491	255.57	194.707	208.655	0.239625	0.281653	0.850781	0.394891
chr12	4915764	4920079	4316	420	170	204	138	259.277	195.399	191.678	202.027	212.095	-0.215684	0.276221	-0.780837	0.434898
chr12	5374038	5375528	1491	188	38	86	48	116.057	43.6775	80.8054	70.2703	77.7027	-0.0938624	0.533229	-0.176026	0.860273
chr12	8207194	8209320	2127	167	61	163	73	103.094	70.1139	153.154	106.869	108.308	0.581856	0.388522	1.49761	0.134234
chr12	8497123	8501740	4618	495	204	290	252	305.577	234.479	272.483	368.919	295.365	0.236594	0.256414	0.922702	0.356162
chr12	8571490	8574471	2982	132	148	127	36	81.4871	170.112	119.329	52.7027	105.908	-0.522741	0.471404	-1.1089	0.267471
chr12	8673128	8677116	3989	209	112	184	123	129.021	128.734	172.886	180.068	152.677	0.452394	0.300126	1.50735	0.131722
chr12	8770109	8773913	3805	316	77	252	166	195.075	88.5045	236.779	243.018	190.844	0.741337	0.348227	2.12889	0.0332635
chr12	8920216	8925556	5341	387	300	251	159	238.905	344.823	235.839	232.77	263.084	-0.30922	0.264341	-1.16978	0.242089
chr12	9029186	9032239	3054	231	106	164	62	142.602	121.837	154.094	90.7658	127.325	-0.102411	0.361	-0.283688	0.77665
chr12	11264580	11269098	4519	376	199	166	164	232.115	228.732	155.973	240.09	214.228	-0.228818	0.288634	-0.792761	0.427917
chr12	12261110	12264906	3797	279	108	153	111	172.234	124.136	143.758	162.5	150.657	0.0356356	0.319068	0.111686	0.911072
chr12	12938586	12942830	4245	252	98	136	53	155.566	112.642	127.785	77.5901	118.396	-0.379515	0.379092	-1.00111	0.316772
chr12	13268038	13270074	2037	182	82	153	59	112.353	94.2515	143.758	86.3739	109.184	0.162136	0.387109	0.418838	0.675334
chr12	14147524	14153303	5780	236	174	281	115	145.689	199.997	264.027	168.356	194.517	0.338335	0.314213	1.07677	0.281582
chr12	15813013	15818084	5072	264	162	276	148	162.974	186.204	259.329	216.667	206.294	0.45504	0.272938	1.66719	0.0954766
chr12	16587650	16589863	2214	137	96	89	29	84.5738	110.343	83.6242	42.455	80.249	-0.607541	0.487048	-1.24739	0.212253
chr12	16810405	16812086	1682	202	67	58	60	124.7	77.0104	54.4966	87.8379	86.0112	-0.523754	0.463054	-1.13109	0.258018
chr12	16894022	16897641	3620	319	163	222	96	196.927	187.354	208.591	140.541	183.353	-0.13018	0.300516	-0.433189	0.664878
chr12	16998887	17000626	1740	92	65	48	101	56.7941	74.7116	45.1007	147.86	81.1167	0.544122	0.552131	0.985493	0.324382
chr12	17265265	17268929	3665	261	122	129	88	161.122	140.228	121.208	128.829	137.847	-0.274907	0.317476	-0.865912	0.386538
chr12	17347112	17350000	2889	175	160	167	61	108.032	183.905	156.913	89.3019	134.538	-0.224422	0.385258	-0.582522	0.560215
chr12	17543820	17546955	3136	255	84	151	93	157.418	96.5503	141.879	136.149	132.999	0.119166	0.349525	0.340937	0.733151
chr12	17690379	17694275	3897	460	199	251	168	283.97	228.732	235.839	245.946	248.622	-0.0960736	0.253954	-0.378311	0.7052
chr12	17880225	17884109	3885	394	250	320	132	243.227	287.352	300.671	193.243	256.123	-0.0911964	0.27701	-0.329216	0.741992
chr12	18609273	18611735	2463	264	65	127	62	162.974	74.7116	119.329	90.7658	111.945	-0.186615	0.421576	-0.442661	0.658011
chr12	19387224	19388192	969	163	27	97	27	100.624	31.034	91.1409	39.527	65.5816	-0.0148146	0.665777	-0.0222517	0.982247
chr12	20919282	20922422	3141	239	142	191	88	147.541	163.216	179.463	128.829	154.762	-0.000590461	0.314573	-0.00187702	0.998502
chr12	20989366	20992073	2708	175	101	143	67	108.032	116.09	134.362	98.0856	114.143	0.0626747	0.358018	0.17506	0.861032
chr12	21111044	21113257	2214	282	109	137	79	174.086	125.286	128.725	115.653	135.937	-0.297908	0.332951	-0.894751	0.37092
chr12	21284680	21288529	3850	318	197	269	135	196.31	226.434	252.752	197.635	218.283	0.100766	0.271681	0.370899	0.710713
chr12	21315789	21317857	2069	134	93	84	70	82.7218	106.895	78.9262	102.478	92.7551	-0.0638743	0.409141	-0.156118	0.87594
chr12	21372008	21376585	4578	312	138	181	118	192.606	158.618	170.067	172.748	173.51	-0.0406811	0.29068	-0.139951	0.888698
chr12	21415328	21419672	4345	459	221	217	143	283.353	254.019	203.893	209.347	237.653	-0.382343	0.252578	-1.51376	0.130087
chr12	24497456	24500964	3509	91	106	156	81	56.1767	121.837	146.577	118.581	110.793	0.597524	0.419163	1.42552	0.154007
chr12	24571025	24575225	4201	139	89	83	70	85.8084	102.297	77.9866	102.478	92.1425	-0.0622167	0.407598	-0.152642	0.87868
chr12	24650121	24652945	2825	245	93	184	99	151.245	106.895	172.886	144.933	143.99	0.294207	0.327987	0.897006	0.369716
chr12	24706861	24710287	3427	222	109	73	84	137.047	125.286	68.5906	122.973	113.474	-0.470786	0.385417	-1.2215	0.221897
chr12	24972754	24975735	2982	119	123	141	69	73.4619	141.377	132.483	101.014	112.084	0.140271	0.405346	0.346053	0.729303
chr12	25092343	25101048	8706	657	440	510	306	405.584	505.74	479.195	447.973	459.623	0.0314673	0.195804	0.160708	0.872324
chr12	26414112	26415602	1491	185	73	80	76	114.205	83.9068	75.1678	111.261	96.1353	-0.104565	0.411914	-0.253851	0.79961
chr12	26468013	26471921	3909	151	126	108	72	93.2163	144.825	101.477	105.405	111.231	-0.192679	0.376061	-0.512362	0.608397
chr12	28634287	28636782	2496	110	154	137	73	67.9059	177.009	128.725	106.869	120.127	-0.0367339	0.433072	-0.0848217	0.932403
chr12	28648585	28650961	2377	126	132	118	62	77.7832	151.722	110.872	90.7658	107.786	-0.168622	0.412583	-0.408698	0.682761
chr12	28674760	28677062	2303	195	151	119	79	120.379	173.561	111.812	115.653	130.351	-0.36199	0.341729	-1.05929	0.289469
chr12	28748860	28753591	4732	296	186	225	119	182.729	213.79	211.409	174.212	195.535	-0.0312295	0.280596	-0.111297	0.911381
chr12	30583108	30586894	3787	233	270	177	132	143.837	310.34	166.309	193.243	203.432	-0.328661	0.347676	-0.945308	0.344502
chr12	30910221	30913350	3130	397	190	244	148	245.079	218.388	229.262	216.667	227.349	-0.0572494	0.257138	-0.222641	0.823815
chr12	31072686	31077923	5238	324	128	248	109	200.014	147.124	233.02	159.572	184.933	0.177859	0.311011	0.571872	0.567409
chr12	31349954	31352079	2126	229	130	94	81	141.368	149.423	88.3222	118.581	124.424	-0.498804	0.341734	-1.45963	0.144393
chr12	31497512	31500773	3262	250	180	150	105	154.332	206.894	140.94	153.716	163.97	-0.289096	0.306379	-0.943588	0.34538
chr12	31653425	31655940	2516	239	182	149	142	147.541	209.192	140	207.883	176.154	-0.0369938	0.321652	-0.115012	0.908436
chr12	31947701	31951760	4060	384	138	175	131	237.053	158.618	164.43	191.779	187.97	-0.164	0.303675	-0.540051	0.589162
chr12	32377971	32382558	4588	177	161	150	118	109.267	185.055	140.94	172.748	152.002	0.0998552	0.342941	0.291173	0.770919
chr12	32819116	32824139	5024	208	158	142	93	128.404	181.607	133.423	136.149	144.896	-0.193462	0.324682	-0.59585	0.551276
chr12	32951166	32957522	6357	291	236	244	119	179.642	271.26	229.262	174.212	213.594	-0.146247	0.298965	-0.489179	0.624715
chr12	33146149	33149694	3546	315	153	101	108	194.458	175.86	94.8993	158.108	155.831	-0.565268	0.332377	-1.70068	0.0890025
chr12	33301512	33304363	2852	192	150	160	58	118.527	172.411	150.336	84.91	131.546	-0.28626	0.374035	-0.765328	0.444076
chr12	33314317	33315514	1198	130	62	63	36	80.2525	71.2633	59.1946	52.7027	65.8533	-0.436799	0.528801	-0.826019	0.408793
chr12	33428124	33431275	3152	137	90	142	79	84.5738	103.447	133.423	115.653	109.274	0.415659	0.362171	1.14769	0.251098
chr12	35044701	35049005	4305	388	160	201	135	239.523	183.905	188.859	197.635	202.481	-0.139315	0.279128	-0.499108	0.617703
chr12	35530764	35535550	4787	210	130	139	112	129.639	149.423	130.604	163.964	143.407	0.0762161	0.317856	0.239782	0.810499
chr12	36039553	36043367	3815	279	64	195	93	172.234	73.5622	183.221	136.149	141.292	0.365985	0.396226	0.923678	0.355654
chr12	36154347	36159395	5049	669	365	428	195	412.992	419.534	402.148	285.473	380.037	-0.268198	0.225402	-1.18986	0.2341
chr12	38777443	38781752	4310	211	275	280	103	130.256	316.087	263.087	150.788	215.055	-0.104063	0.718698	-0.144794	0.884874
chr12	40035689	40037976	2288	138	151	179	91	85.1911	173.561	168.188	133.221	140.04	0.239496	0.377423	0.634557	0.525717
chr12	40219794	40224103	4310	381	185	308	177	235.201	212.641	289.396	259.122	249.09	0.292166	0.248526	1.1756	0.239756
chr12	40444913	40448490	3578	315	150	179	154	194.458	172.411	168.188	225.451	190.127	0.0915519	0.289179	0.316593	0.751553
chr12	41023271	41024898	1628	131	73	70	71	80.8698	83.9068	65.7718	103.942	83.6225	0.0331093	0.446121	0.0742158	0.940839
chr12	44208012	44212117	4106	390	175	172	133	240.757	201.147	161.611	194.707	199.555	-0.319917	0.279802	-1.14337	0.252886
chr12	44268254	44270990	2737	178	172	171	94	109.884	197.698	160.671	137.613	151.467	-0.0285064	0.349631	-0.0815328	0.935018
chr12	45072478	45075601	3124	168	96	156	107	103.711	110.343	146.577	156.644	129.319	0.502945	0.324227	1.55121	0.12085
chr12	51346388	51351895	5508	306	239	151	105	188.902	274.709	141.879	153.716	189.802	-0.644035	0.299856	-2.14782	0.0317282
chr12	51690014	51692956	2943	444	146	192	130	274.093	167.814	180.403	190.315	203.156	-0.264177	0.304226	-0.868358	0.385198
chr12	51827716	51831950	4235	298	138	201	115	183.963	158.618	188.859	168.356	174.949	0.0591131	0.288985	0.204554	0.83792
chr12	51969740	51972878	3139	116	127	84	131	71.6099	145.975	78.9262	191.779	122.073	0.315662	0.454589	0.694391	0.487437
chr12	52502411	52506609	4199	276	200	220	139	170.382	229.882	206.711	203.491	202.617	0.0434277	0.281715	0.154155	0.877488
chr12	52601930	52606408	4479	428	308	264	176	264.216	354.018	248.054	257.658	280.986	-0.284512	0.249826	-1.13884	0.254769
chr12	52929192	52932323	3132	26	2	43	60	16.0505	2.29882	40.4027	87.8379	36.6475	2.76518	1.27338	2.17152	0.0298918
chr12	54200647	54206275	5629	222	134	98	70	137.047	154.021	92.0805	102.478	121.406	-0.581761	0.339283	-1.71468	0.0864043
chr12	54654321	54657947	3627	278	117	165	98	171.617	134.481	155.034	143.469	151.15	-0.0408527	0.311	-0.131359	0.895491
chr12	54694420	54697435	3016	280	254	136	115	172.851	291.95	127.785	168.356	190.236	-0.648215	0.325823	-1.98947	0.0466497
chr12	54709629	54711141	1513	148	52	82	50	91.3643	59.7693	77.047	73.1982	75.3447	-0.0169935	0.481355	-0.0353036	0.971838
chr12	54738254	54739838	1585	132	39	50	37	81.4871	44.8269	46.9799	54.1667	56.8652	-0.332147	0.644434	-0.515408	0.606268
chr12	54793657	54796381	2725	83	108	88	66	51.2381	124.136	82.6846	96.6217	88.6701	0.0458343	0.483198	0.0948561	0.924429
chr12	54860473	54864058	3586	214	144	199	106	132.108	165.515	186.98	155.18	159.946	0.212172	0.306679	0.691839	0.489038
chr12	54983819	54985490	1672	154	26	79	76	95.0683	29.8846	74.2282	111.261	77.6106	0.544082	0.563504	0.965535	0.334277
chr12	55077948	55082124	4177	295	180	247	208	182.111	206.894	232.081	304.505	231.398	0.462119	0.267649	1.72659	0.0842419
chr12	55122984	55125271	2288	163	79	69	77	100.624	90.8033	64.8322	112.725	92.2463	-0.123797	0.427985	-0.289254	0.772387
chr12	55151389	55158165	6777	362	296	303	179	223.472	340.225	284.698	262.05	277.611	-0.0339057	0.266403	-0.127272	0.898725
chr12	55197909	55201666	3758	200	117	102	101	123.465	134.481	95.8389	147.86	125.411	-0.0907394	0.351906	-0.257851	0.796522
chr12	55227583	55232434	4852	326	269	343	173	201.248	309.191	322.282	253.266	271.497	0.186249	0.276388	0.673868	0.500395
chr12	55301126	55304918	3793	325	223	223	108	200.631	256.318	209.53	158.108	206.147	-0.301396	0.287061	-1.04994	0.293748
chr12	55397212	55400858	3647	252	202	197	78	155.566	232.181	185.101	114.189	171.759	-0.355653	0.337499	-1.05379	0.291979
chr12	55463307	55468170	4864	104	101	80	53	64.202	116.09	75.1678	77.5901	83.2625	-0.227485	0.463889	-0.490387	0.62386
chr12	55488663	55492758	4096	289	142	167	103	178.407	163.216	156.913	150.788	162.331	-0.152211	0.294184	-0.517401	0.604876
chr12	55817791	55821435	3645	87	106	110	71	53.7074	121.837	103.356	103.942	95.7105	0.257437	0.452558	0.568848	0.569459
chr12	55835622	55838140	2519	205	123	152	147	126.552	141.377	142.819	215.203	156.488	0.412757	0.321934	1.28212	0.199802
chr12	57229841	57232658	2818	240	99	150	66	148.158	113.791	140.94	96.6217	124.878	-0.138025	0.355015	-0.388785	0.697435
chr12	58267764	58269369	1606	227	37	63	55	140.133	42.5281	59.1946	80.5181	80.5935	-0.407333	0.557273	-0.73094	0.464816
chr12	59010412	59014700	4289	414	318	383	202	255.573	365.512	359.866	295.721	319.168	0.0890308	0.25105	0.354633	0.722865
chr12	59035026	59038824	3799	38	19	40	36	23.4584	21.8388	37.5839	52.7027	33.896	0.992432	1.25628	0.789975	0.429543
chr12	59059699	59062415	2717	155	122	153	114	95.6856	140.228	143.758	166.892	136.641	0.405105	0.3371	1.20174	0.229466
chr12	59065693	59068214	2522	271	102	223	93	167.296	117.24	209.53	136.149	157.554	0.28053	0.336882	0.832727	0.404999
chr12	59127669	59134118	6450	483	259	396	184	298.169	297.697	372.081	269.37	309.329	0.11288	0.242077	0.466297	0.641003
chr12	59215490	59220910	5421	422	306	318	191	260.512	351.719	298.792	279.617	297.66	-0.0738784	0.245318	-0.301154	0.763297
chr12	64917765	64918996	1232	147	52	41	64	90.747	59.7693	38.5235	93.6937	70.6834	-0.209244	0.567249	-0.368876	0.71222
chr12	64964204	64970009	5806	590	401	403	291	364.223	460.913	378.658	426.014	407.452	-0.0335503	0.211019	-0.158992	0.873675
chr12	65034489	65039113	4625	299	175	187	119	184.581	201.147	175.705	174.212	183.911	-0.137973	0.279098	-0.494355	0.621055
chr12	65072280	65079016	6737	432	274	307	258	266.685	314.938	288.456	377.703	311.946	0.19434	0.241167	0.805833	0.420339
chr12	65170869	65174696	3828	153	149	108	83	94.451	171.262	101.477	121.509	122.175	-0.244667	0.38047	-0.643065	0.520182
chr12	69156497	69160088	3592	276	161	265	161	170.382	185.055	248.993	235.698	210.032	0.451405	0.264282	1.70804	0.0876281
chr12	69166942	69170086	3145	136	139	109	75	83.9564	159.768	102.416	109.797	113.984	-0.187783	0.39571	-0.474547	0.63511
chr12	69182660	69186551	3892	345	262	311	146	212.978	301.145	292.215	213.739	255.019	-0.00995673	0.278091	-0.0358039	0.971439
chr12	69195331	69199980	4650	466	206	260	207	287.674	236.778	244.295	303.041	267.947	0.0521381	0.252406	0.206564	0.83635
chr12	69241239	69242383	1145	73	58	63	60	45.0648	66.6657	59.1946	87.8379	64.6908	0.39833	0.560809	0.710277	0.477532
chr12	69295570	69299598	4029	353	194	184	129	217.916	222.985	172.886	188.851	200.66	-0.287469	0.269529	-1.06656	0.28617
chr12	69356438	69357775	1338	160	75	78	58	98.7723	86.2057	73.2886	84.91	85.7941	-0.232997	0.421871	-0.552295	0.580746
chr12	69360815	69364803	3989	243	144	159	148	150.01	165.515	149.396	216.667	170.397	0.20868	0.307794	0.677987	0.49778
chr12	69370591	69376691	6101	374	212	227	199	230.88	243.675	213.289	291.329	244.793	0.0830508	0.263244	0.31549	0.75239
chr12	69682158	69684409	2252	109	118	98	46	67.2886	135.63	92.0805	67.3424	90.5854	-0.328102	0.461399	-0.711102	0.477021
chr12	69723610	69726370	2761	359	161	148	98	221.62	185.055	139.06	143.469	172.301	-0.530771	0.292407	-1.81518	0.0694964
chr12	69789852	69791538	1687	81	48	58	57	50.0035	55.1716	54.4966	83.446	60.7794	0.386448	0.58582	0.659671	0.509465
chr12	69890085	69894020	3936	341	182	200	115	210.508	209.192	187.919	168.356	193.994	-0.233419	0.273787	-0.852558	0.393905
chr12	69985631	69987521	1891	190	61	83	94	117.292	70.1139	77.9866	137.613	100.751	0.179998	0.433062	0.415641	0.677673
chr12	70109316	70114439	5124	279	128	142	138	172.234	147.124	133.423	202.027	163.702	0.0576223	0.318608	0.180857	0.85648
chr12	70226350	70227973	1624	158	61	47	34	97.5376	70.1139	44.1611	49.7748	65.3969	-0.844445	0.54459	-1.55061	0.120996
chr12	70452076	70455144	3069	168	93	86	58	103.711	106.895	80.8054	84.91	94.0803	-0.346532	0.391676	-0.88474	0.376297
chr12	70824195	70827380	3186	185	114	161	92	114.205	131.033	151.275	134.685	132.799	0.228981	0.323219	0.70844	0.478672
chr12	70937384	70940694	3311	247	89	107	81	152.48	102.297	100.537	118.581	118.474	-0.231499	0.362634	-0.638382	0.523225
chr12	70967617	70972029	4413	358	179	197	93	221.003	205.744	185.101	136.149	186.999	-0.402931	0.290839	-1.38541	0.165927
chr12	70973473	70977456	3984	323	167	195	159	199.397	191.951	183.221	232.77	201.835	0.0812422	0.276349	0.293984	0.76877
chr12	71013052	71018764	5713	443	220	266	138	273.476	252.87	249.933	202.027	244.576	-0.216239	0.255492	-0.846362	0.397351
chr12	71135162	71138995	3834	288	161	214	67	177.79	185.055	201.074	98.0856	165.501	-0.263526	0.350238	-0.752419	0.451799
chr12	71829840	71833598	3759	278	157	140	129	171.617	180.457	131.544	188.851	168.117	-0.14393	0.307041	-0.468764	0.639239
chr12	72083746	72087308	3563	326	245	342	175	201.248	281.605	321.342	256.194	265.097	0.270456	0.266622	1.01438	0.310401
chr12	72534976	72537078	2103	134	86	78	59	82.7218	98.8492	73.2886	86.3739	85.3084	-0.185384	0.425495	-0.43569	0.663062
chr12	72662653	72666369	3717	243	128	161	105	150.01	147.124	151.275	153.716	150.532	0.0366231	0.301698	0.12139	0.903382
chr12	72759614	72764006	4393	252	121	172	112	155.566	139.078	161.611	163.964	155.055	0.140217	0.299817	0.467675	0.640017
chr12	73122829	73125709	2881	144	118	77	51	88.895	135.63	72.349	74.6622	92.8841	-0.60285	0.417488	-1.44399	0.148741
chr12	73285696	73287845	2150	269	85	109	79	166.061	97.6997	102.416	115.653	120.457	-0.28905	0.372555	-0.775858	0.437833
chr12	73582547	73586474	3928	247	150	155	69	152.48	172.411	145.638	101.014	142.886	-0.384374	0.328141	-1.17137	0.241452
chr12	73906292	73910247	3956	351	129	212	105	216.682	148.274	199.195	153.716	179.467	-0.0512098	0.311388	-0.164457	0.869372
chr12	73963904	73965587	1684	159	80	90	66	98.1549	91.9527	84.5638	96.6217	92.8233	-0.0747273	0.396477	-0.188478	0.850502
chr12	75594928	75597581	2654	385	160	196	122	237.671	183.905	184.161	178.604	196.085	-0.22218	0.28201	-0.787844	0.430788
chr12	75668209	75671075	2867	229	143	236	110	141.368	164.365	221.745	161.036	172.129	0.335528	0.303618	1.1051	0.269116
chr12	75732843	75736844	4002	364	229	196	132	224.707	263.215	184.161	193.243	216.331	-0.368069	0.265159	-1.3881	0.165105
chr12	75816852	75821604	4753	288	147	270	95	177.79	168.963	253.691	139.077	184.88	0.189488	0.324987	0.583064	0.55985
chr12	76254311	76257431	3121	214	121	179	69	132.108	139.078	168.188	101.014	135.097	0.00235287	0.347794	0.00676511	0.994602
chr12	76366666	76373803	7138	554	363	351	343	341.999	417.235	329.799	502.14	397.793	0.128793	0.238908	0.539092	0.589823
chr12	76401853	76407484	5632	389	192	181	183	240.14	220.686	170.067	267.906	224.7	-0.0847478	0.287996	-0.294267	0.768554
chr12	76532043	76538073	6031	387	188	301	205	238.905	216.089	282.819	300.113	259.481	0.353138	0.242795	1.45447	0.145817
chr12	76708957	76711665	2709	190	43	162	68	117.292	49.4246	152.215	99.5496	104.62	0.582381	0.450897	1.29161	0.196494
chr12	76764132	76768185	4054	243	102	167	72	150.01	117.24	156.913	105.405	132.392	-0.0235696	0.346767	-0.0679695	0.94581
chr12	76836489	76840350	3862	175	108	145	97	108.032	124.136	136.242	142.005	127.604	0.264609	0.327916	0.806942	0.4197
chr12	76959810	76963939	4130	231	125	250	129	142.602	143.676	234.899	188.851	177.507	0.570864	0.289423	1.97242	0.0485618
chr12	77236615	77241630	5016	420	118	267	136	259.277	135.63	250.872	199.099	211.22	0.180202	0.326262	0.552324	0.580726
chr12	78225033	78229158	4126	439	181	246	182	271.006	208.043	231.141	266.442	244.158	0.0451297	0.262537	0.171899	0.863517
chr12	78745686	78751029	5344	356	160	145	87	219.768	183.905	136.242	127.365	166.82	-0.616848	0.297011	-2.07685	0.0378151
chr12	78859864	78863981	4118	313	300	233	127	193.223	344.823	218.926	185.924	235.724	-0.397838	0.306712	-1.29711	0.194594
chr12	78978266	78982484	4219	148	96	88	29	91.3643	110.343	82.6846	42.455	81.7118	-0.668597	0.47691	-1.40194	0.160934
chr12	79005891	79007683	1793	204	39	72	73	125.935	44.8269	67.651	106.869	86.3205	0.00768086	0.521026	0.0147418	0.988238
chr12	79088422	79090578	2157	150	93	74	72	92.599	106.895	69.5302	105.405	93.6074	-0.196667	0.412485	-0.476786	0.633515
chr12	79171255	79173358	2104	302	93	180	143	186.433	106.895	169.128	209.347	167.951	0.350722	0.334967	1.04703	0.295084
chr12	79294568	79298988	4421	200	200	169	109	123.465	229.882	158.792	159.572	167.928	-0.13841	0.341305	-0.405531	0.685087
chr12	80108475	80118344	9870	918	406	573	349	566.706	466.66	538.389	510.924	520.67	0.0186199	0.180477	0.10317	0.917828
chr12	80130845	80134180	3336	245	116	140	77	151.245	133.331	131.544	112.725	132.211	-0.219288	0.325451	-0.673796	0.500441
chr12	80258218	80261837	3620	319	112	203	124	196.927	128.734	190.738	181.532	174.483	0.183394	0.310417	0.590798	0.554656
chr12	80434029	80437993	3965	299	110	232	114	184.581	126.435	217.987	166.892	173.974	0.30318	0.314649	0.963551	0.335271
chr12	80461839	80464251	2413	208	60	107	76	128.404	68.9645	100.537	111.261	102.292	0.0852866	0.41237	0.20682	0.83615
chr12	80642329	80645797	3469	325	228	243	125	200.631	262.065	228.322	182.996	218.504	-0.158444	0.278498	-0.568922	0.569409
chr12	80789915	80791614	1700	226	48	64	70	139.516	55.1716	60.1342	102.478	89.3248	-0.283524	0.505211	-0.561199	0.574662
chr12	80943044	80949005	5962	296	178	233	185	182.729	204.595	218.926	270.833	219.271	0.337061	0.267695	1.25912	0.207986
chr12	81483128	81486432	3305	284	115	72	74	175.321	132.182	67.651	108.333	120.872	-0.825009	0.371941	-2.21812	0.026547
chr12	81530610	81533377	2768	206	104	131	77	127.169	119.539	123.087	112.725	120.63	-0.0644655	0.336645	-0.191494	0.848138
chr12	81779788	81781058	1271	84	30	72	59	51.8554	34.4823	67.651	86.3739	60.0907	0.821356	0.596764	1.37635	0.168713
chr12	82168551	82171761	3211	269	107	180	118	166.061	122.987	169.128	172.748	157.731	0.233035	0.309075	0.753975	0.450864
chr12	83483649	83489827	6179	466	279	279	151	287.674	320.685	262.148	221.059	272.891	-0.325288	0.243246	-1.33728	0.181131
chr12	83519435	83522089	2655	146	89	127	48	90.1297	102.297	119.329	70.2703	95.5066	-0.00629925	0.416709	-0.0151167	0.987939
chr12	83631279	83632517	1239	152	53	113	82	93.8337	60.9187	106.175	120.045	95.243	0.532321	0.409061	1.30132	0.193148
chr12	83687049	83690206	3158	332	255	205	76	204.952	293.099	192.617	111.261	200.483	-0.694784	0.325517	-2.1344	0.0328102
chr12	83919017	83922772	3756	292	134	166	148	180.259	154.021	155.973	216.667	176.73	0.14507	0.301808	0.480669	0.630752
chr12	83949143	83953980	4838	314	146	173	86	193.841	167.814	162.55	125.901	162.526	-0.322702	0.30512	-1.05763	0.290226
chr12	83986801	83989607	2807	179	123	133	110	110.501	141.377	124.966	161.036	134.47	0.18423	0.333647	0.552171	0.580831
chr12	84174266	84177310	3045	245	91	77	42	151.245	104.596	72.349	61.4865	97.4192	-0.936772	0.405531	-2.30999	0.0208889
chr12	84189507	84194659	5153	379	218	280	142	233.967	250.571	263.087	207.883	238.877	-0.0335792	0.259076	-0.129611	0.896874
chr12	84216590	84220070	3481	308	136	197	125	190.137	156.32	185.101	182.996	178.638	0.082183	0.287218	0.286135	0.774775
chr12	84283110	84286825	3716	246	129	85	57	151.862	148.274	79.8658	83.446	115.862	-0.880184	0.347356	-2.53395	0.0112783
chr12	84315251	84318598	3348	259	99	134	126	159.888	113.791	125.906	184.46	146.011	0.164693	0.339761	0.484733	0.627866
chr12	84361375	84363196	1822	177	75	94	74	109.267	86.2057	88.3222	108.333	98.032	-0.00292474	0.391053	-0.00747913	0.994033
chr12	84407936	84409495	1560	130	60	111	95	80.2525	68.9645	104.295	139.077	98.1472	0.69448	0.392376	1.76993	0.0767381
chr12	84448532	84452955	4424	334	180	263	119	206.187	206.894	247.114	174.212	208.602	0.0365015	0.282147	0.129371	0.897064
chr12	84771277	84775281	4005	253	165	195	111	156.184	189.652	183.221	162.5	172.889	0.00796348	0.293057	0.0271739	0.978321
chr12	84968161	84971970	3810	277	208	157	114	170.999	239.077	147.517	166.892	181.121	-0.379054	0.300557	-1.26117	0.207247
chr12	84995917	84997547	1631	252	45	51	107	155.566	51.7234	47.9195	156.644	102.963	-0.0262736	1.0525	-0.0249631	0.980084
chr12	85109498	85112544	3047	200	155	161	113	123.465	178.158	151.275	165.428	154.582	0.0779232	0.319045	0.244239	0.807046
chr12	85218072	85220900	2829	126	107	89	51	77.7832	122.987	83.6242	74.6622	89.7641	-0.329901	0.429447	-0.768199	0.442369
chr12	85287594	85291902	4309	154	98	151	83	95.0683	112.642	141.879	121.509	117.775	0.351912	0.346251	1.01635	0.309463
chr12	85336840	85340302	3463	107	105	101	45	66.054	120.688	94.8993	65.8784	86.8799	-0.195924	0.463452	-0.422748	0.672479
chr12	85372531	85375868	3338	302	110	201	86	186.433	126.435	188.859	125.901	156.907	0.00857661	0.337814	0.0253886	0.979745
chr12	85471312	85476294	4983	410	315	281	176	253.104	362.064	264.027	257.658	284.213	-0.229991	0.256004	-0.898386	0.36898
chr12	85484907	85488562	3656	263	123	179	99	162.357	141.377	168.188	144.933	154.214	0.0438537	0.3047	0.143924	0.885561
chr12	85599517	85601395	1879	169	40	55	47	104.328	45.9763	51.6779	68.8063	67.6972	-0.337237	0.574273	-0.587243	0.557041
chr12	85823796	85826200	2405	162	92	94	89	100.007	105.746	88.3222	130.293	106.092	0.0794663	0.378683	0.209849	0.833785
chr12	86239912	86245028	5117	138	136	173	114	85.1911	156.32	162.55	166.892	142.738	0.463132	0.354924	1.30488	0.191935
chr12	86881279	86892882	11604	780	338	570	364	481.515	388.5	535.571	532.883	484.617	0.290998	0.188619	1.54278	0.122883
chr12	86944800	86951230	6431	350	299	230	173	216.064	343.673	216.107	253.266	257.278	-0.248818	0.282112	-0.881981	0.377787
chr12	87146378	87149154	2777	201	79	177	122	124.083	90.8033	166.309	178.604	139.95	0.670489	0.325395	2.06054	0.0393472
chr12	87197113	87201703	4591	244	151	219	130	150.628	173.561	205.772	190.315	180.069	0.29525	0.284158	1.03903	0.298789
chr12	87265008	87268398	3391	409	280	274	108	252.487	321.834	257.45	158.108	247.47	-0.452349	0.289946	-1.56011	0.118733
chr12	87299380	87301369	1990	114	53	62	67	70.3752	60.9187	58.255	98.0856	71.9086	0.238595	0.50924	0.468531	0.639405
chr12	87385996	87389200	3205	252	164	220	122	155.566	188.503	206.711	178.604	182.346	0.17234	0.287736	0.598953	0.549204
chr12	87441269	87446126	4858	190	225	203	134	117.292	258.617	190.738	196.171	190.705	0.0542959	0.353252	0.153703	0.877844
chr12	87469909	87472957	3049	166	138	131	58	102.476	158.618	123.087	84.91	117.273	-0.309283	0.379988	-0.813929	0.415686
chr12	88360200	88362021	1822	170	67	123	73	104.946	77.0104	115.57	106.869	101.099	0.282568	0.38403	0.735797	0.461854
chr12	91382303	91385400	3098	185	177	165	71	114.205	203.445	155.034	103.942	144.156	-0.275266	0.368179	-0.747643	0.454676
chr12	91585346	91589345	4000	227	137	170	88	140.133	157.469	159.732	128.829	146.541	-0.0354807	0.313455	-0.113192	0.909878
chr12	91848454	91849289	836	175	54	53	59	108.032	62.0681	49.7987	86.3739	76.5682	-0.342408	0.512552	-0.668045	0.504105
chr12	93576970	93577261	292	241	13	144	147	148.776	14.9423	135.302	215.203	128.556	1.09343	1.36593	0.8005	0.423421
chr12	95691897	95699257	7361	333	273	358	189	205.57	313.789	336.376	276.689	283.106	0.251722	0.269037	0.935641	0.349458
chr12	97061427	97061668	242	349	20	164	221	215.447	22.9882	154.094	323.536	179.016	0.99888	1.3843	0.721575	0.470556
chr12	98257975	98261041	3067	263	104	142	111	162.357	119.539	133.423	162.5	144.455	0.0569898	0.325379	0.175149	0.860963
chr12	98267750	98271807	4058	130	116	79	48	80.2525	133.331	74.2282	70.2703	89.5206	-0.551893	0.435725	-1.26661	0.205296
chr12	98625691	98629084	3394	226	70	151	52	139.516	80.4586	141.879	76.1262	109.495	-0.0121167	0.424582	-0.028538	0.977233
chr12	98732746	98735595	2850	124	107	104	83	76.5485	122.987	97.7181	121.509	104.691	0.143069	0.395496	0.361746	0.717542
chr12	98918455	98923528	5074	96	113	57	45	59.2634	129.883	53.5571	65.8784	77.1455	-0.655754	0.518322	-1.26515	0.205818
chr12	99391317	99394274	2958	313	97	134	109	193.223	111.493	125.906	159.572	147.549	-0.110849	0.350495	-0.316263	0.751803
chr12	99560796	99564956	4161	193	198	193	105	119.144	227.583	181.342	153.716	170.446	-0.0338039	0.345875	-0.0977344	0.922143
chr12	99883069	99885315	2247	296	107	135	87	182.729	122.987	126.846	127.365	139.982	-0.275659	0.333915	-0.825536	0.409067
chr12	99964318	99968032	3715	200	133	106	97	123.465	152.871	99.5973	142.005	129.485	-0.197836	0.344841	-0.573703	0.566169
chr12	100107866	100111946	4081	121	158	74	55	74.6965	181.607	69.5302	80.5181	101.588	-0.762746	0.457071	-1.66877	0.0951628
chr12	100158476	100160375	1900	40	109	71	57	24.6931	125.286	66.7114	83.446	75.034	0.0168425	0.640013	0.026316	0.979005
chr12	100185869	100189015	3147	289	132	202	107	178.407	151.722	189.799	156.644	169.143	0.0699046	0.296928	0.235426	0.813878
chr12	100197865	100202807	4943	359	237	275	208	221.62	272.41	258.389	304.505	264.231	0.190017	0.251226	0.756359	0.449434
chr12	100722556	100726434	3879	274	108	239	104	169.148	124.136	224.564	152.252	167.525	0.361187	0.322615	1.11956	0.262902
chr12	101025233	101030341	5109	297	151	143	165	183.346	173.561	134.362	241.554	183.206	0.062399	0.324678	0.192187	0.847595
chr12	101080064	101085641	5578	485	203	241	182	299.403	233.33	226.443	266.442	256.404	-0.121683	0.25777	-0.47206	0.636884
chr12	101911001	101914339	3339	240	165	189	112	148.158	189.652	177.584	163.964	169.84	0.0246393	0.29755	0.0828072	0.934005
chr12	101956459	101960312	3854	165	127	97	80	101.859	145.975	91.1409	117.117	114.023	-0.248965	0.370293	-0.672344	0.501364
chr12	101974001	101977889	3889	397	192	271	185	245.079	220.686	254.631	270.833	247.807	0.169548	0.247675	0.68456	0.493622
chr12	102367275	102371702	4428	182	114	133	96	112.353	131.033	124.966	140.541	127.223	0.127074	0.330646	0.38432	0.700741
chr12	102435738	102441122	5385	165	198	130	132	101.859	227.583	122.148	193.243	161.208	-0.0577178	0.390387	-0.147848	0.882463
chr12	102702584	102705042	2459	152	109	110	60	93.8337	125.286	103.356	87.8379	102.578	-0.184848	0.382541	-0.48321	0.628947
chr12	102741862	102745532	3671	247	200	169	101	152.48	229.882	158.792	147.86	172.253	-0.307497	0.312666	-0.983467	0.325378
chr12	102756532	102760292	3761	349	220	221	110	215.447	252.87	207.651	161.036	209.251	-0.334727	0.277954	-1.20426	0.228491
chr12	103387914	103390641	2728	206	36	77	84	127.169	41.3787	72.349	122.973	90.9675	0.187631	0.523213	0.358613	0.719885
chr12	103422245	103427009	4765	199	166	109	78	122.848	190.802	102.416	114.189	132.564	-0.527609	0.349086	-1.5114	0.130686
chr12	103532040	103534009	1970	144	37	41	51	88.895	42.5281	38.5235	74.6622	61.1522	-0.236804	0.640475	-0.369732	0.711583
chr12	103674216	103677464	3249	128	63	164	57	79.0178	72.4127	154.094	83.446	97.2426	0.657973	0.422627	1.55687	0.119502
chr12	104750568	104753857	3290	314	136	174	123	193.841	156.32	163.49	180.068	173.429	-0.0357537	0.293346	-0.121882	0.902992
chr12	105006919	105010736	3818	193	123	169	123	119.144	141.377	158.792	180.068	149.845	0.381763	0.308754	1.23646	0.216287
chr12	105030571	105034757	4187	377	184	226	183	232.732	211.491	212.349	267.906	231.119	0.104577	0.26303	0.397588	0.690934
chr12	105682962	105687639	4678	331	237	309	241	204.335	272.41	290.336	352.816	279.974	0.435694	0.254687	1.71071	0.087135
chr12	105783431	105786741	3311	276	138	115	72	170.382	158.618	108.054	105.405	135.615	-0.625093	0.318927	-1.95999	0.0499974
chr12	105962110	105963554	1445	195	68	101	48	120.379	78.1598	94.8993	70.2703	90.927	-0.267537	0.430035	-0.622127	0.533858
chr12	106010020	106011034	1015	109	70	85	70	67.2886	80.4586	79.8658	102.478	82.5226	0.303038	0.439222	0.689943	0.49023
chr12	108177614	108181405	3792	202	149	162	125	124.7	171.262	152.215	182.996	157.793	0.184077	0.315223	0.583959	0.559248
chr12	108275208	108277399	2192	189	51	63	82	116.675	58.6198	59.1946	120.045	88.6336	0.00756065	0.494259	0.0152969	0.987795
chr12	108333217	108334884	1668	111	55	70	71	68.5233	63.2175	65.7718	103.942	75.3635	0.354348	0.483617	0.732704	0.463739
chr12	108634265	108638595	4331	169	119	136	56	104.328	136.78	127.785	81.982	112.719	-0.183531	0.379259	-0.483921	0.628442
chr12	108764085	108768104	4020	178	165	99	79	109.884	189.652	93.0201	115.653	127.052	-0.516332	0.371102	-1.39135	0.16412
chr12	108791126	108795903	4778	450	196	193	201	277.797	225.284	181.342	294.257	244.67	-0.0943649	0.289222	-0.326271	0.744219
chr12	108833718	108838686	4969	394	171	305	194	243.227	196.549	286.577	284.009	252.59	0.369794	0.251339	1.47129	0.141211
chr12	108890662	108896394	5733	229	186	220	112	141.368	213.79	206.711	163.964	181.458	0.0762525	0.312304	0.244161	0.807106
chr12	110445746	110447133	1388	233	82	107	141	143.837	94.2515	100.537	206.419	136.261	0.345924	0.392301	0.881784	0.377893
chr12	110483750	110488241	4492	250	172	177	83	154.332	197.698	166.309	121.509	159.962	-0.276634	0.316959	-0.872775	0.382786
chr12	110590295	110593154	2860	277	185	176	122	170.999	212.641	165.369	178.604	181.903	-0.153878	0.287943	-0.534406	0.593061
chr12	110600626	110603275	2650	304	172	212	101	187.667	197.698	199.195	147.86	183.105	-0.142156	0.291695	-0.487345	0.626014
chr12	110692967	110698030	5064	275	105	108	138	169.765	120.688	101.477	202.027	148.489	0.0442651	0.372089	0.118964	0.905304
chr12	110736604	110739698	3095	176	168	209	101	108.649	193.101	196.376	147.86	161.497	0.207933	0.346586	0.599947	0.548541
chr12	110843117	110846910	3794	216	139	143	110	133.343	159.768	134.362	161.036	147.127	0.0115448	0.313939	0.0367741	0.970665
chr12	110849305	110852375	3071	177	119	169	89	109.267	136.78	158.792	130.293	133.783	0.244201	0.329788	0.740478	0.45901
chr12	110888264	110891323	3060	223	107	123	111	137.664	122.987	115.57	162.5	134.68	0.0816879	0.333538	0.244913	0.806524
chr12	110977497	110979722	2226	207	68	139	84	127.787	78.1598	130.604	122.973	114.881	0.288177	0.373372	0.771824	0.440219
chr12	111038224	111039421	1198	129	39	62	58	79.6351	44.8269	58.255	84.91	66.9068	0.183859	0.556967	0.330107	0.741319
chr12	111039737	111042876	3140	157	81	125	48	96.9203	93.1021	117.45	70.2703	94.4356	-0.00682551	0.416462	-0.0163893	0.986924
chr12	111375798	111379073	3276	247	104	219	118	152.48	119.539	205.772	172.748	162.634	0.472996	0.305409	1.54873	0.121447
chr12	111535758	111539694	3937	231	182	257	136	142.602	209.192	241.477	199.099	198.093	0.338354	0.297457	1.13749	0.255333
chr12	111574377	111576321	1945	328	105	207	103	202.483	120.688	194.497	150.788	167.114	0.0893109	0.333596	0.267722	0.788913
chr12	111670062	111673346	3285	82	83	80	73	50.6208	95.4009	75.1678	106.869	82.0147	0.326282	0.481953	0.677001	0.498405
chr12	111676289	111679306	3018	106	84	184	87	65.4366	96.5503	172.886	127.365	115.559	0.909529	0.373456	2.43544	0.0148739
chr12	111710763	111714557	3795	257	83	131	133	158.653	95.4009	123.087	194.707	142.962	0.302889	0.364956	0.829933	0.406577
chr12	111754393	111762006	7614	336	152	193	156	207.422	174.71	181.342	228.379	197.963	0.0905654	0.282361	0.320743	0.748405
chr12	111812603	111817275	4673	494	134	294	121	304.959	154.021	276.242	177.14	228.09	-0.0212034	0.339708	-0.0624167	0.950231
chr12	111907897	111909577	1681	150	33	80	32	92.599	37.9305	75.1678	46.8469	63.136	-0.10299	0.62525	-0.164718	0.869166
chr12	112129792	112131938	2147	130	74	79	42	80.2525	85.0562	74.2282	61.4865	75.2559	-0.278472	0.467939	-0.595104	0.551774
chr12	112643944	112645756	1813	330	76	75	95	203.718	87.3551	70.4698	139.077	125.155	-0.497797	0.443186	-1.12322	0.261343
chr12	112671864	112673951	2088	157	113	131	65	96.9203	129.883	123.087	95.1577	111.262	-0.0412073	0.369487	-0.111526	0.911199
chr12	112674318	112676025	1708	161	65	91	68	99.3896	74.7116	85.5034	99.5496	89.7885	0.0766911	0.414834	0.184872	0.85333
chr12	112691546	112694805	3260	277	103	81	45	170.999	118.389	76.1074	65.8784	107.844	-1.02958	0.382806	-2.68956	0.00715459
chr12	112759696	112763159	3464	151	94	40	56	93.2163	108.044	37.5839	81.982	80.2067	-0.768112	0.495354	-1.55063	0.12099
chr12	112827271	112831487	4217	241	130	159	128	148.776	149.423	149.396	187.387	158.746	0.169963	0.302396	0.562053	0.57408
chr12	112859664	112861570	1907	164	66	104	59	101.242	75.861	97.7181	86.3739	90.2986	0.0512002	0.412699	0.124062	0.901266
chr12	112976442	112977662	1221	223	27	66	27	137.664	31.034	62.0134	39.527	67.5596	-0.738559	0.671012	-1.10066	0.271043
chr12	112997604	113001694	4091	288	132	164	150	177.79	151.722	154.094	219.595	175.8	0.169444	0.30484	0.555845	0.578317
chr12	113073442	113076262	2821	213	99	109	76	131.491	113.791	102.416	111.261	114.74	-0.205413	0.34878	-0.588945	0.555898
chr12	113098545	113100364	1820	153	32	96	65	94.451	36.7811	90.2013	95.1577	79.1478	0.477877	0.518315	0.921981	0.356539
chr12	113139586	113142031	2446	273	60	116	104	168.53	68.9645	108.993	152.252	124.685	0.116085	0.420894	0.275805	0.782698
chr12	113142802	113148799	5998	271	101	154	171	167.296	116.09	144.698	250.338	169.605	0.461555	0.343509	1.34365	0.179063
chr12	113149456	113159754	10299	774	440	549	358	477.811	505.74	515.839	524.099	505.872	0.0815927	0.173681	0.469786	0.638508
chr12	113422338	113427971	5634	1268	132	374	453	782.77	151.722	351.409	663.176	487.269	0.117323	1.11223	0.105485	0.915991
chr12	116278685	116284668	5984	470	139	291	190	290.144	159.768	273.423	278.153	250.372	0.282089	0.297353	0.948666	0.342791
chr12	116404535	116406303	1769	192	76	121	57	118.527	87.3551	113.691	83.446	100.755	-0.0626602	0.394551	-0.158814	0.873815
chr12	117843269	117844566	1298	163	19	83	70	100.624	21.8388	77.9866	102.478	75.7318	0.534538	0.614441	0.869958	0.384323
chr12	118298817	118303496	4680	440	194	177	192	271.624	222.985	166.309	281.081	235.5	-0.158527	0.297103	-0.533575	0.593635
chr13	3358504	3361893	3390	225	98	129	82	138.899	112.642	121.208	120.045	123.198	-0.0659126	0.337442	-0.19533	0.845134
chr13	3372568	3374688	2121	613	372	644	322	378.421	427.58	605.101	471.397	470.625	0.425167	0.198268	2.14441	0.0320002
chr13	3537090	3540175	3086	194	171	280	69	119.761	196.549	263.087	101.014	170.103	0.222062	0.405394	0.547767	0.583852
chr13	3609470	3612883	3414	276	125	175	90	170.382	143.676	164.43	131.757	152.561	-0.083233	0.311227	-0.267435	0.789134
chr13	3633243	3634654	1412	134	41	76	63	82.7218	47.1258	71.4094	92.2298	73.3717	0.316067	0.508819	0.621178	0.534482
chr13	3890782	3894678	3897	134	140	151	77	82.7218	160.917	141.879	112.725	124.561	0.0825896	0.387206	0.213296	0.831096
chr13	3916926	3919913	2988	139	99	81	59	85.8084	113.791	76.1074	86.3739	90.5203	-0.293439	0.4128	-0.710851	0.477177
chr13	5860137	5866457	6321	589	405	395	210	363.605	465.511	371.141	307.433	376.922	-0.279991	0.224025	-1.24982	0.211365
chr13	6546842	6548533	1692	117	65	105	59	72.2272	74.7116	98.6577	86.3739	82.9926	0.336593	0.429415	0.783841	0.433134
chr13	6645964	6649620	3657	357	183	167	179	220.386	210.342	156.913	262.05	212.422	-0.0513088	0.300077	-0.170985	0.864235
chr13	8869058	8873328	4271	252	222	248	139	155.566	255.169	233.02	203.491	211.812	0.101012	0.302214	0.334241	0.738198
chr13	8884863	8887524	2662	194	121	165	87	119.761	139.078	155.034	127.365	135.31	0.135218	0.324267	0.416996	0.676682
chr13	8993933	8997282	3350	293	203	228	130	180.877	233.33	214.228	190.315	204.688	-0.0247105	0.278807	-0.0886293	0.929377
chr13	9011685	9012168	484	222	16	87	121	137.047	18.3905	81.745	177.14	103.58	0.730022	1.2982	0.562332	0.57389
chr13	9092725	9096186	3462	338	88	134	85	208.656	101.148	125.906	124.437	140.037	-0.320135	0.374783	-0.854187	0.393001
chr13	9276477	9278618	2142	81	41	81	99	50.0035	47.1258	76.1074	144.933	79.5423	1.17461	0.487072	2.41156	0.0158843
chr13	9762311	9766239	3929	384	174	252	188	237.053	199.997	236.779	275.225	237.264	0.220274	0.258602	0.851788	0.394331
chr13	12255497	12258693	3197	364	176	150	92	224.707	202.296	140.94	134.685	175.657	-0.632577	0.287198	-2.20258	0.0276244
chr13	12393522	12396050	2529	220	116	102	74	135.812	133.331	95.8389	108.333	118.329	-0.402948	0.341684	-1.1793	0.238279
chr13	12459308	12464934	5627	397	329	228	138	245.079	378.155	214.228	202.027	259.872	-0.57334	0.275514	-2.08098	0.0374357
chr13	12519155	12520914	1760	92	83	59	53	56.7941	95.4009	55.4362	77.5901	71.3053	-0.191199	0.52212	-0.366198	0.714217
chr13	12564786	12569030	4245	220	145	221	153	135.812	166.664	207.651	223.987	183.528	0.517921	0.285479	1.81422	0.0696445
chr13	12643591	12651592	8002	468	249	225	138	288.909	286.203	211.409	202.027	247.137	-0.475048	0.246683	-1.92574	0.0541369
chr13	12701715	12703473	1759	139	37	85	54	85.8084	42.5281	79.8658	79.0541	71.8141	0.293553	0.526278	0.55779	0.576988
chr13	13390412	13395065	4654	294	228	162	117	181.494	262.065	152.215	171.284	191.764	-0.450747	0.297962	-1.51277	0.130338
chr13	13437150	13439291	2142	176	47	92	66	108.649	54.0222	86.443	96.6217	86.4341	0.152885	0.463152	0.330097	0.741326
chr13	13589564	13592879	3316	268	102	132	113	165.444	117.24	124.027	165.428	143.035	0.0186668	0.335279	0.0556754	0.9556
chr13	13860352	13861564	1213	142	6	57	80	87.6604	6.89645	53.5571	117.117	66.3078	0.844149	1.50403	0.561259	0.574621
chr13	13953131	13958180	5050	425	185	248	110	262.364	212.641	233.02	161.036	217.265	-0.265397	0.286936	-0.924936	0.354999
chr13	14019084	14025366	6283	143	130	188	67	88.2777	149.423	176.644	98.0856	128.108	0.23063	0.393485	0.586122	0.557793
chr13	14038251	14041291	3041	272	120	160	85	167.913	137.929	150.336	124.437	145.154	-0.154589	0.317174	-0.487394	0.625979
chr13	14061559	14065653	4095	601	251	379	201	371.013	288.502	356.107	294.257	327.47	-0.0216164	0.23707	-0.0911815	0.927348
chr13	14610727	14614155	3429	296	224	121	119	182.729	257.468	113.691	174.212	182.025	-0.617052	0.321581	-1.91881	0.0550083
chr13	16011411	16013318	1908	121	85	101	44	74.6965	97.6997	94.8993	64.4145	82.9275	-0.0985669	0.450394	-0.218846	0.82677
chr13	17691450	17697634	6185	462	304	185	187	285.205	349.42	173.826	273.761	270.553	-0.510305	0.27611	-1.84819	0.0645743
chr13	17800833	17806878	6046	535	214	299	216	330.27	245.973	280.94	316.216	293.35	0.0422238	0.247226	0.17079	0.864389
chr13	17942991	17944976	1986	224	91	164	109	138.281	104.596	154.094	159.572	139.136	0.359473	0.322968	1.11303	0.265696
chr13	17992262	17994633	2372	127	124	77	61	78.4005	142.527	72.349	89.3019	95.6445	-0.444144	0.431603	-1.02906	0.303453
chr13	19393687	19396827	3141	153	128	207	115	94.451	147.124	194.497	168.356	151.107	0.603032	0.330723	1.82337	0.0682469
chr13	20089804	20094883	5080	215	111	168	157	132.725	127.584	157.852	229.842	162.001	0.565704	0.313565	1.8041	0.0712153
chr13	21157410	21162364	4955	235	251	170	130	145.072	288.502	159.732	190.315	195.905	-0.301099	0.339539	-0.886788	0.375193
chr13	21166356	21174550	8195	299	345	375	164	184.581	396.546	352.349	240.09	293.391	0.0419922	0.32728	0.128307	0.897906
chr13	21176951	21182134	5184	568	209	288	191	350.642	240.226	270.604	279.617	285.272	-0.111237	0.257506	-0.43198	0.665756
chr13	21198562	21201067	2506	135	117	124	49	83.3391	134.481	116.51	71.7343	101.516	-0.189622	0.420731	-0.450697	0.652208
chr13	21400873	21403743	2871	174	133	138	110	107.415	152.871	129.664	161.036	137.747	0.164001	0.336536	0.487322	0.62603
chr13	21452474	21454905	2432	209	155	118	99	129.021	178.158	110.872	144.933	140.746	-0.263418	0.334911	-0.786531	0.431557
chr13	21467242	21469646	2405	136	107	149	45	83.9564	122.987	140	65.8784	103.205	0.0143749	0.436642	0.0329216	0.973737
chr13	21477755	21480330	2576	161	128	125	58	99.3896	147.124	117.45	84.91	112.218	-0.267428	0.380544	-0.702752	0.48221
chr13	21709724	21712073	2350	135	167	104	65	83.3391	191.951	97.7181	95.1577	117.042	-0.498994	0.419182	-1.1904	0.233889
chr13	21715565	21718738	3174	197	175	105	71	121.613	201.147	98.6577	103.942	131.34	-0.663189	0.35766	-1.85425	0.063704
chr13	21719917	21722867	2951	99	107	65	65	61.1153	122.987	61.0738	95.1577	85.0834	-0.233137	0.48561	-0.480091	0.631162
chr13	21734212	21736447	2236	134	86	81	46	82.7218	98.8492	76.1074	67.3424	81.2552	-0.332487	0.440882	-0.75414	0.450765
chr13	21752461	21755705	3245	253	170	119	106	156.184	195.399	111.812	155.18	154.644	-0.400932	0.32075	-1.24998	0.211305
[truncated: 6,347 more rows]

## Sheet: 2B. K4me3_DiffGO
Supplementary Table 2. Peaks (A) of differentially occupied H3K4me3 between CON and GLA sperm and their significant pathways (B) from Gene Ontology analysis.
Description	pvalue	BgRatio	geneID	Count	style
mammary gland development	6.17971e-05	164/23328	21385/14104/12583/14462/15438/12977/21386/16001	8	up
cellular response to interleukin-4	8.63389e-05	29/23328	12567/14104/14462/50868	4	up
negative regulation of cell cycle	8.90596e-05	451/23328	56371/12567/14451/83383/12228/14465/30948/14462/12298/14056/12606/26951/69274	13	up
response to interleukin-4	0.000112935	31/23328	12567/14104/14462/50868	4	up
cell cycle phase transition	0.000161728	415/23328	12696/56371/12567/14451/30840/83383/12298/66993/14056/69581/26951/69274	12	up
regulation of cell cycle phase transition	0.000170551	297/23328	12696/56371/12567/14451/83383/12298/66993/14056/26951/69274	10	up
embryonic digit morphogenesis	0.000286436	71/23328	21385/14451/242022/21386/234740	5	up
cell fate determination	0.000374632	42/23328	21385/14465/14462/15399	4	up
hindbrain development	0.000518779	171/23328	18293/15410/14451/73668/14056/15399/16001	7	up
eye development	0.000665455	418/23328	56371/21385/14451/14462/17289/228839/242022/66993/387178/234267/234740	11	up
histone H3-K27 methylation	0.00083525	23/23328	14462/74016/14056	3	up
small GTPase mediated signal transduction	0.000955652	437/23328	192662/223864/69159/14251/19877/107351/19419/11853/12977/233877/69581	11	up
actin-mediated cell contraction	0.00103877	94/23328	16480/238161/19877/30948/22003	5	up
response to cAMP	0.00120234	57/23328	238161/223864/12583/232087	4	up
maintenance of protein location	0.00131003	99/23328	26936/271564/54401/68137/50868	5	up
cardiac chamber morphogenesis	0.00131957	147/23328	21385/14465/14462/66993/21386/22003	6	up
positive regulation of histone modification	0.00143199	101/23328	225876/14462/140858/74016/68845	5	up
actomyosin structure organization	0.00158225	207/23328	223864/19877/13824/13821/11853/233877/22003	7	up
histone H3 acetylation	0.00164521	62/23328	76901/14462/140858/68845	4	up
Golgi vesicle transport	0.00164598	268/23328	22318/14451/68505/26422/192292/68137/17083/26951	8	up
muscle cell differentiation	0.0016699	399/23328	21385/238161/14251/14465/30948/12298/66993/21386/14056/20679	10	up
regulation of DNA-binding transcription factor activity	0.00222392	415/23328	16480/69159/14251/72512/22030/99311/14056/16001/18751/50868	10	up
establishment or maintenance of cell polarity	0.00240908	223/23328	12385/107351/14462/11853/13191/16001/26951	7	up
autophagy	0.00263952	425/23328	98402/54197/19877/72512/68505/271564/56374/80888/11993/50868	10	up
process utilizing autophagic mechanism	0.00263952	425/23328	98402/54197/19877/72512/68505/271564/56374/80888/11993/50868	10	up
positive regulation of chromatin organization	0.00272919	117/23328	225876/14462/140858/74016/68845	5	up
negative regulation of protein dephosphorylation	0.00287329	35/23328	26936/19877/54401	3	up
protein localization to plasma membrane	0.00297852	295/23328	22318/16480/14251/19877/20910/56374/233575/56294	8	up
leukocyte degranulation	0.00314636	74/23328	22318/20910/19419/20911	4	up
protein dephosphorylation	0.00322206	235/23328	67446/26936/19270/19877/54401/56294/235584	7	up
transcription by RNA polymerase III	0.00337068	37/23328	67065/67005/12606	3	up
stem cell differentiation	0.00337575	237/23328	21385/74775/14465/74016/21415/20679/234267	7	up
alpha-amino acid catabolic process	0.00346442	76/23328	108037/104184/14874/12583	4	up
regulation of cardiac muscle cell contraction	0.00421017	40/23328	16480/238161/30948	3	up
T cell cytokine production	0.00451563	41/23328	14462/22030/68137	3	up
positive regulation of striated muscle tissue development	0.00474868	83/23328	21385/238161/14251/14465	4	up
positive regulation of muscle organ development	0.00474868	83/23328	21385/238161/14251/14465	4	up
ER-associated misfolded protein catabolic process	0.00485198	13/23328	54197/11993	2	up
membrane docking	0.00495493	84/23328	22318/19877/20910/20911	4	up
positive regulation of muscle tissue development	0.00495493	84/23328	21385/238161/14251/14465	4	up
regulation of potassium ion transmembrane transport	0.00538529	86/23328	22318/238161/223864/30948	4	up
negative regulation of cellular component movement	0.00541212	326/23328	16480/192662/19270/30948/12385/107351/14462/22003	8	up
embryonic organ morphogenesis	0.00560965	328/23328	21385/15410/14451/225876/14462/15438/21386/15399	8	up
tripartite regional subdivision	0.00563045	14/23328	21386/21415	2	up
anterior/posterior axis specification, embryo	0.00563045	14/23328	21386/21415	2	up
peristalsis	0.00563045	14/23328	21385/21386	2	up
response to organophosphorus	0.00583995	88/23328	238161/223864/12583/232087	4	up
vesicle docking involved in exocytosis	0.00624218	46/23328	22318/20910/20911	3	up
positive regulation of protein acetylation	0.00624218	46/23328	223864/14462/68845	3	up
muscle system process	0.00643915	408/23328	21385/16480/238161/19877/14465/30948/21386/14056/22003	9	up
response to peptide hormone	0.00645533	336/23328	12567/22318/19877/12583/107351/16001/18751/18799	8	up
urinary tract smooth muscle contraction	0.00646203	15/23328	21385/21386	2	up
positive regulation of autophagy	0.0065759	144/23328	98402/19877/72512/56374/80888	5	up
regulation of actin filament-based process	0.00664006	410/23328	16480/192662/238161/223864/19877/30948/107351/11853/22003	9	up
myeloid cell activation involved in immune response	0.00682451	92/23328	22318/20910/19419/20911	4	up
regulation of synaptic vesicle cycle	0.0069616	146/23328	22318/19877/20910/12298/18751	5	up
regulation of actin filament-based movement	0.00702844	48/23328	16480/238161/30948	3	up
negative regulation of amyloid-beta formation	0.00734583	16/23328	19877/30948	2	up
regulation of cysteine-type endopeptidase activity involved in apoptotic signaling pathway	0.00734583	16/23328	83383/68845	2	up
positive regulation of cell size	0.00828095	17/23328	12567/223864	2	up
ectodermal placode formation	0.00828095	17/23328	21385/21386	2	up
cellular response to exogenous dsRNA	0.00828095	17/23328	14251/72512	2	up
ectodermal placode morphogenesis	0.00828095	17/23328	21385/21386	2	up
negative regulation of morphogenesis of an epithelium	0.00828095	17/23328	21385/14462	2	up
mast cell degranulation	0.00831342	51/23328	20910/19419/20911	3	up
mast cell mediated immunity	0.00877033	52/23328	20910/19419/20911	3	up
positive regulation of type I interferon production	0.00877033	52/23328	67065/14251/72512	3	up
canonical Wnt signaling pathway	0.00886184	284/23328	213326/20969/74775/107351/14462/73668/21415	7	up
regulation of epithelial cell differentiation	0.00912954	156/23328	19877/14462/21386/14056/50868	5	up
cardioblast differentiation	0.0092665	18/23328	21385/14465	2	up
striatum development	0.0092665	18/23328	18293/67263	2	up
female genitalia development	0.0092665	18/23328	17289/21386	2	up
white fat cell differentiation	0.0092665	18/23328	20602/12606	2	up
dephosphorylation	1.03242e-05	374/23328	12043/108954/19264/13003/223989/76987/70567/67857/68082/13537/19260/232341/83493	13	down
B cell differentiation	3.24664e-05	153/23328	210293/12043/19264/12484/12142/22778/56048/12053	8	down
negative regulation of kinase activity	9.08586e-05	227/23328	19264/19164/100037258/77446/24074/68082/13537/19260/232341	9	down
attachment of spindle microtubules to kinetochore	0.000118158	32/23328	229841/12617/70681/101994	4	down
response to endoplasmic reticulum stress	0.000182509	249/23328	12043/108954/67089/100037258/30940/59025/70231/108159/12363	9	down
mononuclear cell proliferation	0.000261244	320/23328	12043/12767/19264/12484/12142/14728/12231/16197/12053/19260	10	down
protein-DNA complex subunit organization	0.000332642	214/23328	22778/319162/67089/24074/67155/229841/12617/320332	8	down
homeostasis of number of cells	0.000333392	330/23328	20846/210293/12043/12484/14728/22778/16197/12053/16889/11655	10	down
mitochondrial RNA metabolic process	0.000414006	44/23328	71701/68626/70120/76781	4	down
RNA polymerase II preinitiation complex assembly	0.00100805	25/23328	22778/67089/24074	3	down
response to interferon-beta	0.00118645	58/23328	20846/226691/71701/16145	4	down
chromosome segregation	0.00121524	324/23328	74117/21975/67045/229841/54392/12617/70681/101994/17535	9	down
positive regulation of leukocyte activation	0.00167202	479/23328	12043/19264/12484/12142/22778/56048/16197/12053/19260/21899/14389	11	down
response to oxidative stress	0.00171074	409/23328	12043/108954/68031/71701/19164/238505/100206/21899/72170/26889	10	down
leukocyte cell-cell adhesion	0.0018687	345/23328	19264/12484/22778/56048/12231/16197/12053/19260/232341	9	down
positive regulation of DNA-templated transcription, elongation	0.00190215	31/23328	22778/66266/20924	3	down
hematopoietic progenitor cell differentiation	0.00200209	163/23328	12043/19264/19164/380993/245945/209086	6	down
cellular response to amyloid-beta	0.00248829	34/23328	19164/21899/12363	3	down
positive regulation of lymphocyte differentiation	0.00248991	117/23328	19264/12142/22778/16197/12053	5	down
regulation of response to cytokine stimulus	0.00267978	119/23328	12767/19264/12484/59004/12363	5	down
negative regulation of B cell activation	0.00270573	35/23328	12484/12142/12053	3	down
secretion of lysosomal enzymes	0.00272824	10/23328	432486/17113	2	down
negative regulation of proteolysis involved in cellular protein catabolic process	0.00277466	73/23328	19164/30940/79263/59025	4	down
regulation of mononuclear cell proliferation	0.0027972	234/23328	12043/19264/12484/12142/12231/12053/19260	7	down
G2 DNA damage checkpoint	0.00293455	36/23328	79263/70681/17535	3	down
regulation of phosphatase activity	0.00309067	123/23328	108954/19264/13003/223989/232341	5	down
protein autophosphorylation	0.00329164	241/23328	12747/19264/67045/232341/26411/17535/102626	7	down
regulation of translation in response to endoplasmic reticulum stress	0.00331707	11/23328	108954/100037258	2	down
regulation of nucleocytoplasmic transport	0.00342733	126/23328	19164/67045/72322/19260/72170	5	down
chromosome localization	0.00352608	78/23328	74117/229841/12617/101994	4	down
establishment of chromosome localization	0.00352608	78/23328	74117/229841/12617/101994	4	down
response to amyloid-beta	0.00396715	40/23328	19164/21899/12363	3	down
negative regulation of cellular catabolic process	0.00402231	250/23328	12043/19164/30940/79263/59025/19260/66454	7	down
negative regulation of immune system process	0.00409089	462/23328	19264/12484/12142/12231/16197/12053/57781/19260/229700/320332	10	down
negative regulation of adaptive immune response based on somatic recombination of immune receptors built from immunoglobulin superfamily domains	0.00455627	42/23328	19264/16197/12053	3	down
regulation of protein export from nucleus	0.00455627	42/23328	67045/72322/72170	3	down
positive regulation of multicellular organism growth	0.00486958	43/23328	12043/22778/59030	3	down
negative regulation of cytokine production	0.00497185	260/23328	19264/12484/12231/12053/57781/19260/21899	7	down
ventricular septum development	0.00499757	86/23328	12767/12142/77446/229700	4	down
sterol metabolic process	0.00519549	139/23328	104086/20652/16889/19302/26889	5	down
proteasome assembly	0.00540265	14/23328	56088/66998	2	down
renal system development	0.00540759	333/23328	20846/12043/12767/12142/13003/56350/53421/110350	8	down
B cell activation involved in immune response	0.00542093	88/23328	210293/19264/56048/12053	4	down
negative regulation of lymphocyte mediated immunity	0.00588629	46/23328	19264/16197/12053	3	down
spleen development	0.00588629	46/23328	12043/229700/209086	3	down
cholesterol homeostasis	0.00609988	91/23328	20652/12484/19302/235283	4	down
mitochondrial DNA metabolic process	0.00620129	15/23328	21975/72170	2	down
toll-like receptor 9 signaling pathway	0.00620129	15/23328	83490/19260	2	down
L-glutamate import across plasma membrane	0.00620129	15/23328	19164/26889	2	down
intraciliary transport	0.00625122	47/23328	56350/99167/110350	3	down
B cell activation	0.00645498	417/23328	210293/12043/19264/12484/12142/22778/56048/16197/12053	9	down
nuclear division	0.00655289	418/23328	74117/223989/67045/229841/54392/12617/70681/101994/17535	9	down
cellular response to oxidative stress	0.00682991	276/23328	12043/68031/71701/238505/100206/21899/72170	7	down
N-glycan processing	0.00705023	16/23328	20452/432486	2	down
myelin maintenance	0.00705023	16/23328	12767/56217	2	down
kinetochore assembly	0.00705023	16/23328	229841/12617	2	down
L-glutamate import	0.00705023	16/23328	19164/26889	2	down
regulation of hemopoiesis	0.00716458	424/23328	20846/19264/12484/12142/22778/16197/12053/229700/320332	9	down
lipopolysaccharide-mediated signaling pathway	0.00784433	51/23328	20846/12142/19260	3	down
regulation of mRNA processing	0.00794348	154/23328	18789/66704/56758/229700/20924	5	down
positive regulation of phosphoprotein phosphatase activity	0.00794861	17/23328	108954/19264	2	down
ERAD pathway	0.00818079	99/23328	67089/30940/59025/108159	4	down
intracellular protein transmembrane transport	0.00827649	52/23328	19302/53421/72170	3	down
negative regulation of cell cycle phase transition	0.00881943	158/23328	12043/79263/229841/70681/17535	5	down
cell-cell adhesion mediated by integrin	0.00889561	18/23328	12484/232341	2	down
heterotypic cell-cell adhesion	0.00918216	54/23328	19264/57781/232341	3	down
regulation of chromosome organization	0.00975755	369/23328	22378/12053/67045/80748/76781/24074/229841/17535	8	down
negative regulation of T cell mediated immunity	0.0098904	19/23328	19264/16197	2	down
protein targeting to lysosome	0.0098904	19/23328	432486/17113	2	down
programmed cell death involved in cell development	0.0098904	19/23328	12043/12363	2	down
