# Supplementary material for: Glufosinate-Ammonium Induced Aberrant Histone Modifications in Mouse Sperm Are Concordant With Transcriptome in Preimplantation Embryos
Source: Front Physiol. 2022 Jan 25;12:819856. doi: 10.3389/fphys.2021.819856 (PMC8821811; doi:10.3389/fphys.2021.819856)
Supplement: Supplementary file 3 [file Table_3.xlsx]

## Sheet: 3A. K27ac_DiffPeaks
Supplementary Table 3. Peaks (A) of differentially occupied H3K27ac between CON and GLA sperm and their significant pathways (B) from Gene Ontology analysis.
chromosome	start	end	width	K27ac_con_rep1	K27ac_con_rep2	K27ac_gla_rep1	K27ac_gla_rep2	K27ac_con_rep1_norm	K27ac_con_rep2_norm	K27ac_gla_rep1_norm	K27ac_gla_rep2_norm	baseMean	log2FoldChange	lfcSE	stat	pvalue
chr8	106563286	106563956	671	49	56	2	5	61.3718	75.6199	2.05717	2.31805	35.3417	-4.9487	0.897202	-5.5157	3.47388e-08
chr9	123966681	123969438	2758	110	101	18	38	137.774	136.386	18.5146	17.6172	77.5728	-2.92725	0.542429	-5.39656	6.793e-08
chr10	3810271	3811182	912	84	25	0	0	105.209	33.7589	0	0	34.7419	-9.09684	1.6861	-5.39519	6.84518e-08
chr18	82461756	82463193	1438	77	103	9	35	96.4415	139.087	9.25728	16.2263	65.2529	-3.16852	0.630182	-5.02795	4.95761e-07
chr11	24018441	24020228	1788	62	17	0	0	77.6542	22.956	0	0	25.1526	-8.63105	1.74911	-4.93455	8.03357e-07
chr3	20124834	20127092	2259	37	65	3	0	46.342	87.7731	3.08576	0	34.3002	-5.83369	1.18274	-4.93236	8.12403e-07
chr5	76950455	76952346	1892	106	94	22	44	132.764	126.933	22.6289	20.3988	75.6812	-2.60004	0.54022	-4.81292	1.48741e-06
chr18	71376082	71377170	1089	73	10	0	0	91.4315	13.5035	0	0	26.2338	-8.69188	1.81328	-4.79347	1.63923e-06
chr14	75844135	75846313	2179	153	178	51	90	191.63	240.363	52.4579	41.7249	131.544	-2.20613	0.468012	-4.71382	2.43111e-06
chr9	106428888	106430655	1768	71	96	17	26	88.9266	129.634	17.486	12.0539	62.0251	-2.91193	0.620085	-4.69602	2.65277e-06
chr11	115700523	115703051	2529	82	42	8	16	102.704	56.7149	8.22869	7.41776	43.7663	-3.35912	0.734056	-4.57611	4.73701e-06
chr14	55603592	55605613	2022	106	89	24	45	132.764	120.182	24.6861	20.8624	74.6234	-2.48342	0.543696	-4.56767	4.93183e-06
chr19	3921596	3924895	3300	182	120	39	95	227.953	162.043	40.1149	44.0429	118.538	-2.20907	0.485376	-4.55124	5.33302e-06
chr4	152444841	152449415	4575	131	181	46	90	164.076	244.414	47.315	41.7249	124.382	-2.20198	0.487671	-4.5153	6.32267e-06
chr7	16923939	16925278	1340	160	110	37	80	200.398	148.539	38.0577	37.0888	106.021	-2.21686	0.49355	-4.49167	7.06682e-06
chr2	16450904	16452368	1465	48	25	1	5	60.1194	33.7589	1.02859	2.31805	24.3062	-4.69996	1.06302	-4.42132	9.80994e-06
chr11	116842248	116844243	1996	160	126	48	76	200.398	170.145	49.3721	35.2343	113.787	-2.14463	0.489059	-4.38522	1.15868e-05
chr13	24637414	24641052	3639	100	98	20	62	125.249	132.335	20.5717	28.7438	76.7247	-2.3673	0.546104	-4.33489	1.4583e-05
chr16	23233651	23234205	555	43	28	0	5	53.8569	37.8099	0	2.31805	23.4962	-5.02123	1.1584	-4.33463	1.46006e-05
chr9	66511307	66511991	685	47	53	8	5	58.8669	71.5688	8.22869	2.31805	35.2456	-3.74176	0.863603	-4.33273	1.47271e-05
chr14	76759762	76760341	580	29	34	0	2	36.3221	45.9121	0	0.92722	20.7904	-6.10498	1.41726	-4.3076	1.65038e-05
chr4	136179817	136181326	1510	85	90	24	35	106.461	121.532	24.6861	16.2263	67.2264	-2.5021	0.581818	-4.30049	1.70425e-05
chr17	17908751	17910650	1900	35	73	8	10	43.837	98.5759	8.22869	4.6361	38.8194	-3.51665	0.819841	-4.28944	1.79128e-05
chr4	133659012	133660669	1658	100	115	26	69	125.249	155.291	26.7432	31.9891	84.818	-2.24679	0.524147	-4.28656	1.81459e-05
chr3	61843977	61844784	808	0	0	44	78	0	0	45.2578	36.1616	20.3548	7.40838	1.72898	4.28484	1.82872e-05
chr5	82216640	82217785	1146	58	5	0	0	72.6442	6.75177	0	0	19.849	-8.28963	1.93671	-4.28026	1.86672e-05
chr7	28189000	28190377	1378	58	27	0	8	72.6442	36.4596	0	3.70888	28.2032	-4.6464	1.08744	-4.27281	1.93029e-05
chr4	62406826	62409681	2856	130	105	14	78	162.823	141.787	14.4002	36.1616	88.7931	-2.55472	0.600944	-4.25117	2.12655e-05
chr10	122821713	122822350	638	41	21	1	3	51.352	28.3575	1.02859	1.39083	20.5322	-4.99453	1.18699	-4.20772	2.57963e-05
chr11	53979741	53980314	574	44	22	0	4	55.1094	29.7078	0	1.85444	21.6679	-5.21887	1.24284	-4.19916	2.6791e-05
chr2	91099979	91102375	2397	92	85	26	33	115.229	114.78	26.7432	15.2991	68.0128	-2.48185	0.591527	-4.19566	2.72073e-05
chr7	102265874	102268228	2355	142	162	40	122	177.853	218.757	41.1434	56.5604	123.579	-2.00957	0.479522	-4.19078	2.78003e-05
chr18	38854256	38855035	780	0	0	31	97	0	0	31.8862	44.9702	19.2141	7.3314	1.75264	4.18305	2.87621e-05
chr9	74952610	74954809	2200	97	70	23	29	121.491	94.5248	23.6575	13.4447	63.2796	-2.5737	0.615928	-4.17858	2.93335e-05
chr17	6659864	6662271	2408	91	77	24	30	113.976	103.977	24.6861	13.9083	64.137	-2.52966	0.606365	-4.17184	3.02154e-05
chr11	96449428	96450111	684	0	0	23	119	0	0	23.6575	55.1696	19.7068	7.37203	1.77606	4.15077	3.31363e-05
chr7	4646733	4654994	8262	361	403	172	236	452.148	544.193	176.917	109.412	320.667	-1.80615	0.435145	-4.15067	3.31498e-05
chr16	91372009	91378302	6294	243	227	100	178	304.354	306.531	102.859	82.5226	199.066	-1.72608	0.416566	-4.14359	3.41912e-05
chr11	87000807	87003363	2557	78	58	15	29	97.694	78.3206	15.4288	13.4447	51.222	-2.61763	0.632463	-4.13879	3.49141e-05
chr8	120104451	120106915	2465	94	69	20	42	117.734	93.1745	20.5717	19.4716	62.7379	-2.40071	0.580245	-4.1374	3.51257e-05
chr10	127329774	127331794	2021	123	160	49	88	154.056	216.057	50.4007	40.7977	115.328	-2.02816	0.491192	-4.12907	3.64238e-05
chr1	55188742	55189391	650	36	21	1	2	45.0895	28.3575	1.02859	0.92722	18.8507	-5.25032	1.27864	-4.10617	4.02271e-05
chr2	75703793	75705633	1841	112	121	40	67	140.279	163.393	41.1434	31.0619	93.9692	-2.08426	0.508323	-4.10028	4.12654e-05
chr8	117281498	117284333	2836	64	116	20	45	80.1592	156.641	20.5717	20.8624	69.5586	-2.51293	0.614154	-4.09169	4.28239e-05
chr7	24478697	24480027	1331	64	41	4	21	80.1592	55.3645	4.11434	9.73581	37.3435	-3.22652	0.790969	-4.0792	4.51906e-05
chr5	115323390	115323962	573	0	0	52	48	0	0	53.4865	22.2533	18.9349	7.29849	1.79235	4.07203	4.6606e-05
chr4	129031649	129034164	2516	68	115	19	52	85.1691	155.291	19.5431	24.1077	71.0277	-2.45033	0.603244	-4.06192	4.86715e-05
chr16	92267790	92268438	649	0	0	42	62	0	0	43.2006	28.7438	17.9861	7.22813	1.78088	4.05875	4.93358e-05
chr2	106973682	106974726	1045	106	51	17	33	132.764	68.8681	17.486	15.2991	58.6042	-2.62941	0.648983	-4.05159	5.08715e-05
chr2	23067151	23069802	2652	158	117	46	101	197.893	157.992	47.315	46.8246	112.506	-1.91936	0.475213	-4.03895	5.36911e-05
chr16	38704563	38704969	407	0	0	35	73	0	0	36.0005	33.8435	17.461	7.189	1.78465	4.02824	5.61958e-05
chr9	15278972	15281678	2707	67	72	17	33	83.9166	97.2256	17.486	15.2991	53.4818	-2.47412	0.614415	-4.02679	5.65435e-05
chr4	139207249	139213768	6520	338	341	159	215	423.341	460.471	163.545	99.6761	286.758	-1.75556	0.436082	-4.02575	5.67943e-05
chr1	61577551	61578362	812	0	0	30	84	0	0	30.8576	38.9432	17.4502	7.19124	1.78816	4.02158	5.7808e-05
chr17	12716300	12716989	690	39	24	0	5	48.847	32.4085	0	2.31805	20.8934	-4.86049	1.20924	-4.01946	5.83314e-05
chr11	6586046	6587443	1398	101	60	22	29	126.501	81.0213	22.6289	13.4447	60.899	-2.55337	0.635435	-4.0183	5.86202e-05
chr18	39009744	39010970	1227	70	29	2	16	87.6741	39.1603	2.05717	7.41776	34.0773	-3.64895	0.909281	-4.013	5.99513e-05
chr7	97747818	97750368	2551	90	79	23	13	112.724	106.678	23.6575	6.02693	62.2716	-2.94781	0.73533	-4.00882	6.10231e-05
chr8	123983986	123984657	672	0	0	22	106	0	0	22.6289	49.1426	17.9429	7.23615	1.80595	4.00684	6.15353e-05
chr7	126284490	126289038	4549	208	188	84	158	260.517	253.867	86.4012	73.2504	168.509	-1.6927	0.425366	-3.9794	6.90906e-05
chr2	160645584	160648917	3334	150	138	28	123	187.873	186.349	28.8004	57.024	115.012	-2.10259	0.529085	-3.97402	7.06702e-05
chr11	106317708	106318345	638	39	19	2	2	48.847	25.6567	2.05717	0.92722	19.372	-4.76378	1.20239	-3.96192	7.43484e-05
chr1	31889433	31889758	326	0	0	24	95	0	0	24.6861	44.0429	17.1823	7.1721	1.81126	3.95972	7.5037e-05
chr7	128234789	128239064	4276	191	218	77	185	239.225	294.377	79.2011	85.7678	174.643	-1.69107	0.427504	-3.95568	7.63177e-05
chr16	95831457	95834660	3204	63	112	21	46	78.9067	151.24	21.6003	21.3261	68.2682	-2.4221	0.612627	-3.95363	7.69728e-05
chr14	27237336	27239973	2638	47	68	13	18	58.8669	91.8241	13.3716	8.34498	43.1019	-2.82658	0.716077	-3.94731	7.90332e-05
chr8	111098884	111099258	375	0	0	57	34	0	0	58.6294	15.7627	18.598	7.27071	1.84197	3.94725	7.90533e-05
chr15	25092113	25092311	199	0	0	29	80	0	0	29.829	37.0888	16.7294	7.13018	1.80776	3.94421	8.00633e-05
chr11	61650760	61653840	3081	111	75	28	53	139.026	101.277	28.8004	24.5713	73.4186	-2.17914	0.554879	-3.92723	8.59295e-05
chr4	96583554	96584553	1000	0	0	25	89	0	0	25.7147	41.2613	16.744	7.13387	1.81751	3.92508	8.66997e-05
chr10	39127670	39128565	896	0	0	11	142	0	0	11.3144	65.8326	19.2868	7.34365	1.87719	3.91204	9.15197e-05
chr6	7846926	7847850	925	63	36	3	20	78.9067	48.6128	3.08576	9.2722	34.9693	-3.28995	0.841403	-3.91008	9.22651e-05
chr5	20951399	20953233	1835	86	80	25	47	107.714	108.028	25.7147	21.7897	65.8116	-2.19204	0.560813	-3.90868	9.28006e-05
chr6	54967782	54968612	831	2	3	22	232	2.50497	4.05106	22.6289	107.557	34.1856	4.32834	1.10772	3.90742	9.32868e-05
chr2	178022662	178024737	2076	83	82	23	12	103.956	110.729	23.6575	5.56332	60.9766	-2.93992	0.752473	-3.90701	9.34437e-05
chr9	110505417	110506051	635	0	0	13	131	0	0	13.3716	60.7329	18.5261	7.2853	1.86479	3.90677	9.35374e-05
chr9	43757840	43759856	2017	85	34	11	18	106.461	45.9121	11.3144	8.34498	43.0082	-2.97638	0.762397	-3.90398	9.46242e-05
chr19	3846405	3849432	3028	65	100	11	52	81.4116	135.035	11.3144	24.1077	62.9673	-2.57484	0.660743	-3.89688	9.7439e-05
chr1	128117571	128118118	548	0	0	35	63	0	0	36.0005	29.2074	16.302	7.08841	1.82025	3.89419	9.85288e-05
chr2	157133827	157134940	1114	60	66	16	28	75.1492	89.1234	16.4574	12.9811	48.4278	-2.49517	0.643835	-3.87548	0.000106414
chr3	95633145	95633458	314	35	24	0	5	43.837	32.4085	0	2.31805	19.6409	-4.77408	1.23199	-3.87509	0.000106587
chr7	45123018	45124899	1882	91	91	31	31	113.976	122.882	31.8862	14.3719	70.7792	-2.39171	0.617223	-3.87495	0.000106645
chr1	181840787	181845939	5153	228	176	88	159	285.567	237.662	90.5156	73.714	171.865	-1.67754	0.433454	-3.87015	0.000108767
chr16	95699325	95699833	509	0	0	42	49	0	0	43.2006	22.7169	16.4794	7.10004	1.83498	3.86928	0.000109159
chr16	94692181	94692881	701	0	0	33	65	0	0	33.9433	30.1346	16.0195	7.06413	1.82775	3.86494	0.000111118
chr17	69416736	69418959	2224	96	139	33	12	120.239	187.699	33.9433	5.56332	86.8612	-3.01284	0.779874	-3.86324	0.000111891
chr3	47128621	47128983	363	0	0	45	44	0	0	46.2864	20.3988	16.6713	7.11545	1.84252	3.8618	0.000112555
chr17	88642352	88643063	712	0	0	16	113	0	0	16.4574	52.3879	17.2113	7.178	1.85899	3.86123	0.000112817
chr9	11274368	11275366	999	0	0	39	53	0	0	40.1149	24.5713	16.1715	7.07416	1.83536	3.85438	0.000116025
chr9	123849577	123853331	3755	199	230	95	174	249.245	310.582	97.7157	80.6681	184.553	-1.65452	0.429738	-3.85006	0.000118091
chr4	59243866	59245234	1369	22	70	6	10	27.5547	94.5248	6.17152	4.6361	33.2218	-3.51951	0.914366	-3.84913	0.00011854
chr4	12203928	12204717	790	0	0	23	88	0	0	23.6575	40.7977	16.1138	7.07905	1.84102	3.84517	0.000120468
chr13	99675621	99676426	806	0	0	28	74	0	0	28.8004	34.3071	15.7769	7.04511	1.8372	3.83471	0.000125714
chr2	51146535	51150005	3471	110	148	50	69	137.774	199.853	51.4293	31.9891	105.261	-2.03288	0.530452	-3.83235	0.000126926
chr8	94362038	94366841	4804	193	218	94	125	241.73	294.377	96.6871	57.9512	172.686	-1.8056	0.471692	-3.82792	0.000129233
chr11	101685747	101686236	490	0	0	23	86	0	0	23.6575	39.8704	15.882	7.05792	1.84737	3.82053	0.000133167
chr3	156751414	156751871	458	0	0	23	86	0	0	23.6575	39.8704	15.882	7.05792	1.84737	3.82053	0.000133167
chr4	125115786	125118490	2705	108	129	46	67	135.269	174.196	47.315	31.0619	96.9603	-1.99681	0.5232	-3.81653	0.00013534
chr2	114654005	114655542	1538	120	119	47	77	150.298	160.692	48.3435	35.698	98.758	-1.89947	0.497998	-3.81421	0.000136621
chr10	84410031	84412940	2910	110	94	38	44	137.774	126.933	39.0863	20.3988	81.048	-2.1807	0.572078	-3.8119	0.000137903
chr1	169638685	169639342	658	0	0	33	61	0	0	33.9433	28.2802	15.5559	7.02114	1.84479	3.80592	0.000141277
chr14	64923406	64923783	378	0	0	33	61	0	0	33.9433	28.2802	15.5559	7.02114	1.84479	3.80592	0.000141277
chr5	134550823	134552558	1736	88	83	18	63	110.219	112.079	18.5146	29.2074	67.5051	-2.19776	0.577647	-3.80468	0.000141985
chr9	61056538	61057195	658	43	15	1	4	53.8569	20.2553	1.02859	1.85444	19.2488	-4.60728	1.21131	-3.80354	0.000142642
chr5	20864189	20866088	1900	82	33	11	4	102.704	44.5617	11.3144	1.85444	40.1086	-3.58678	0.943794	-3.80038	0.000144473
chr11	108920228	108923003	2776	135	109	48	79	169.086	147.189	49.3721	36.6252	100.568	-1.89057	0.497617	-3.79924	0.00014514
chr6	86852010	86852892	883	0	1	63	82	0	1.35035	64.8009	38.016	26.0418	6.29509	1.65829	3.79613	0.00014697
chr4	133801412	133803185	1774	94	27	8	21	117.734	36.4596	8.22869	9.73581	43.0395	-3.09255	0.815989	-3.78995	0.000150679
chr8	126635978	126637873	1896	69	41	10	25	86.4216	55.3645	10.2859	11.5902	40.9156	-2.68906	0.709604	-3.78952	0.000150936
chr2	34960430	34964417	3988	212	148	59	169	265.527	199.853	60.6866	78.3501	151.104	-1.73624	0.458391	-3.78768	0.000152061
chr7	100992174	100994204	2031	87	53	8	42	108.966	71.5688	8.22869	19.4716	52.0589	-2.66073	0.703428	-3.78252	0.00015525
chr11	98586996	98587420	425	61	35	4	21	76.4017	47.2624	4.11434	9.73581	34.3786	-3.0981	0.819146	-3.78211	0.000155505
chr6	87499744	87504533	4790	193	211	61	206	241.73	284.925	62.7438	95.5036	171.226	-1.72414	0.456344	-3.77816	0.000157992
chr16	94501202	94501577	376	50	16	0	6	62.6243	21.6057	0	2.78166	21.7529	-4.6856	1.24238	-3.77146	0.000162295
chr19	3225842	3226813	972	56	48	6	27	70.1393	64.817	6.17152	12.5175	38.4113	-2.80481	0.743729	-3.77129	0.000162408
chr2	106120700	106121258	559	0	0	26	74	0	0	26.7432	34.3071	15.2626	6.99799	1.85754	3.76735	0.000164993
chr3	128191891	128192533	643	0	0	40	46	0	0	41.1434	21.3261	15.6174	7.02257	1.8642	3.76707	0.000165175
chr4	48472626	48474091	1466	56	56	0	21	70.1393	75.6199	0	9.73581	38.8737	-3.77052	1.00162	-3.76443	0.000166927
chr19	46321461	46322066	606	46	20	0	7	57.6144	27.0071	0	3.24527	21.9667	-4.47947	1.19176	-3.75869	0.000170807
chr2	75730765	75731407	643	21	48	0	8	26.3022	64.817	0	3.70888	23.707	-4.40547	1.17319	-3.75513	0.000173249
chr1	171557902	171560268	2367	99	81	29	60	123.996	109.379	29.829	27.8166	72.7551	-2.02102	0.53841	-3.75368	0.000174255
chr11	88019603	88020194	592	0	0	37	50	0	0	38.0577	23.1805	15.3095	6.99521	1.86542	3.74993	0.000176882
chr6	97457298	97459246	1949	30	54	8	7	37.5746	72.9192	8.22869	3.24527	30.4919	-3.34184	0.891489	-3.74861	0.000177817
chr15	85656582	85659572	2991	123	101	42	34	154.056	136.386	43.2006	15.7627	87.3513	-2.33468	0.622817	-3.74859	0.000177832
chr11	95820216	95823824	3609	61	82	22	23	76.4017	110.729	22.6289	10.663	55.1057	-2.52904	0.674717	-3.7483	0.000178041
chr5	150100651	150101744	1094	74	13	4	0	92.684	17.5546	4.11434	0	28.5882	-4.98306	1.33059	-3.745	0.000180392
chr11	94243219	94243804	586	38	40	0	12	47.5945	54.0142	0	5.56332	26.793	-4.00779	1.0702	-3.7449	0.000180466
chr11	11687115	11690831	3717	158	108	54	63	197.893	145.838	55.5437	29.2074	107.121	-2.04104	0.545183	-3.74377	0.00018128
chr9	76346739	76347450	712	0	0	24	77	0	0	24.6861	35.698	15.096	6.98325	1.86809	3.73817	0.000185364
chr16	16521097	16521953	857	0	0	24	76	0	0	24.6861	35.2343	14.9801	6.972	1.87203	3.7243	0.000195857
chr16	7657767	7658247	481	0	0	35	52	0	0	36.0005	24.1077	15.0271	6.96921	1.87147	3.72393	0.000196148
chr4	12656167	12656863	697	0	0	39	45	0	0	40.1149	20.8624	15.2443	6.98778	1.87744	3.72198	0.000197668
chr8	73163728	73164422	695	0	0	44	37	0	0	45.2578	17.1536	15.6028	7.01919	1.88994	3.71397	0.000204034
chr1	146937521	146938015	495	0	0	32	57	0	0	32.9148	26.4258	14.8351	6.95239	1.87282	3.71226	0.000205419
chr11	65160587	65162834	2248	75	71	24	24	93.9365	95.8752	24.6861	11.1266	56.4061	-2.44612	0.659131	-3.71112	0.000206344
chr9	9979823	9980292	470	0	0	34	53	0	0	34.9719	24.5713	14.8858	6.95604	1.875	3.70989	0.000207349
chr9	95666805	95667583	779	0	0	16	99	0	0	16.4574	45.8974	15.5887	7.0343	1.89624	3.70959	0.000207591
chr14	79561689	79563889	2201	52	68	15	29	65.1293	91.8241	15.4288	13.4447	46.4567	-2.45029	0.660894	-3.70754	0.000209279
chr5	94724226	94724594	369	0	0	41	41	0	0	42.172	19.008	15.295	6.99154	1.88614	3.7068	0.000209898
chr16	77992937	77993620	684	0	0	43	38	0	0	44.2292	17.6172	15.4616	7.00638	1.89048	3.70613	0.000210449
chr10	122623077	122623303	227	0	0	39	44	0	0	40.1149	20.3988	15.1284	6.97662	1.88333	3.70441	0.000211882
chr16	65567356	65567934	579	0	0	10	123	0	0	10.2859	57.024	16.8275	7.14674	1.92941	3.70411	0.000212136
chr16	38862812	38863315	504	0	0	24	74	0	0	24.6861	34.3071	14.7483	6.94923	1.88017	3.69606	0.000218969
chr5	53375755	53378488	2734	95	80	32	38	118.986	108.028	32.9148	17.6172	69.3866	-2.19573	0.594349	-3.69434	0.000220455
chr2	6398639	6398862	224	0	0	48	30	0	0	49.3721	13.9083	15.8201	7.03779	1.91179	3.68126	0.000232087
chr10	24634726	24636332	1607	37	58	11	8	46.342	78.3206	11.3144	3.70888	34.9215	-3.12758	0.851347	-3.67369	0.000239073
chr14	54253459	54254808	1350	109	50	23	17	136.521	67.5177	23.6575	7.88137	58.8944	-2.742	0.746418	-3.67354	0.000239216
chr6	128849252	128851051	1800	81	62	22	38	101.451	83.722	22.6289	17.6172	56.3549	-2.21606	0.603583	-3.67151	0.000241122
chr7	14199702	14200293	592	0	0	39	42	0	0	40.1149	19.4716	14.8966	6.95405	1.89557	3.66859	0.000243893
chr15	58745296	58747791	2496	35	74	11	21	43.837	99.9263	11.3144	9.73581	41.2034	-2.77988	0.759336	-3.66094	0.000251296
chr4	123576641	123578983	2343	60	78	13	46	75.1492	105.328	13.3716	21.3261	53.7936	-2.35357	0.642952	-3.66057	0.000251659
chr13	19761421	19762116	696	0	0	25	69	0	0	25.7147	31.9891	14.4259	6.91629	1.88998	3.65946	0.000252746
chr2	107315938	107316901	964	0	0	15	98	0	0	15.4288	45.4338	15.2156	6.99954	1.91485	3.6554	0.000256786
chr3	121722412	121723819	1408	74	82	27	25	92.684	110.729	27.7718	11.5902	60.6938	-2.40909	0.659475	-3.65304	0.000259153
chr2	111697807	111698445	639	0	0	36	46	0	0	37.0291	21.3261	14.5888	6.92529	1.89662	3.65139	0.000260826
chr2	167940356	167945539	5184	197	236	104	120	246.74	318.684	106.973	55.6332	182.007	-1.81098	0.496015	-3.65106	0.000261156
chr7	36376044	36376432	389	0	0	46	31	0	0	47.315	14.3719	15.4217	7.00135	1.91786	3.6506	0.000261632
chr8	105564371	105567272	2902	163	136	50	146	204.155	183.648	51.4293	67.687	126.73	-1.69446	0.46447	-3.64817	0.000264116
chr2	180021357	180023044	1688	71	33	11	18	88.9266	44.5617	11.3144	8.34498	38.2869	-2.7854	0.764042	-3.64561	0.000266755
chr5	25098918	25102691	3774	82	100	33	54	102.704	135.035	33.9433	25.0349	74.1794	-2.02414	0.5553	-3.64514	0.000267248
chr12	83967567	83967796	230	0	0	33	51	0	0	33.9433	23.6441	14.3969	6.90784	1.89531	3.64471	0.000267693
chr15	53003622	53004359	738	0	0	25	68	0	0	25.7147	31.5255	14.31	6.90451	1.89455	3.64441	0.000268004
chr7	83740496	83742045	1550	95	53	23	29	118.986	71.5688	23.6575	13.4447	56.9143	-2.38961	0.657758	-3.63296	0.000280187
chr18	70601361	70603603	2243	84	62	23	15	105.209	83.722	23.6575	6.95415	54.8856	-2.68077	0.738377	-3.63063	0.000282736
chr13	3361299	3361931	633	23	25	0	3	28.8072	33.7589	0	1.39083	15.9892	-5.19254	1.43064	-3.62953	0.000283938
chr13	93421059	93421470	412	0	0	32	52	0	0	32.9148	24.1077	14.2556	6.89409	1.8995	3.62942	0.000284063
chr15	79518529	79519597	1069	4	2	46	99	5.00995	2.70071	47.315	45.8974	25.2307	3.58652	0.988184	3.62941	0.00028407
chr17	90327647	90328047	401	0	0	29	58	0	0	29.829	26.8894	14.1796	6.88834	1.89813	3.62901	0.000284509
chr2	180700449	180703760	3312	109	137	33	112	136.521	184.999	33.9433	51.9243	101.847	-1.8897	0.520912	-3.62767	0.000285989
chr2	102333377	102333780	404	0	0	8	125	0	0	8.22869	57.9512	16.545	7.12247	1.96529	3.62413	0.000289932
chr5	34219430	34219662	233	0	0	38	41	0	0	39.0863	19.008	14.5236	6.91755	1.9104	3.621	0.000293463
chr1	127511347	127514742	3396	145	118	44	123	181.611	159.342	45.2578	57.024	110.809	-1.72926	0.478042	-3.61737	0.000297611
chr13	15457114	15457506	393	0	0	25	66	0	0	25.7147	30.5983	14.0782	6.88065	1.90398	3.61382	0.000301718
chr1	17845820	17846566	747	0	0	31	53	0	0	31.8862	24.5713	14.1144	6.88021	1.90408	3.6134	0.000302203
chr14	25760083	25762663	2581	65	61	20	21	81.4116	82.3716	20.5717	9.73581	48.5227	-2.47514	0.685645	-3.60994	0.000306265
chr13	95257808	95258259	452	0	0	34	47	0	0	34.9719	21.7897	14.1904	6.88606	1.90915	3.60688	0.000309905
chr5	64808241	64809321	1081	74	18	7	9	92.684	24.3064	7.2001	4.17249	32.0907	-3.40547	0.944283	-3.60641	0.000310464
chr12	107782998	107783793	796	0	0	50	24	0	0	51.4293	11.1266	15.639	7.02049	1.94698	3.60583	0.000311152
chr13	43784357	43790873	6517	205	239	110	170	256.76	322.735	113.144	78.8137	192.863	-1.60164	0.444293	-3.60491	0.000312266
chr12	113034227	113034475	249	0	0	38	40	0	0	39.0863	18.5444	14.4077	6.90584	1.91703	3.60236	0.000315338
chr10	118102901	118104581	1681	102	85	12	75	127.754	114.78	12.343	34.7707	72.4119	-2.32665	0.646755	-3.59742	0.00032139
chr12	106575742	106576086	345	0	0	36	43	0	0	37.0291	19.9352	14.2411	6.89002	1.91531	3.59735	0.00032148
chr1	160043487	160046886	3400	174	92	47	97	217.933	124.233	48.3435	44.9702	108.87	-1.87776	0.522321	-3.59503	0.000324358
chr12	69512017	69514060	2044	141	62	19	73	176.601	83.722	19.5431	33.8435	78.4273	-2.26681	0.630981	-3.59252	0.000327497
chr15	15416297	15416844	548	0	0	33	48	0	0	33.9433	22.2533	14.0492	6.87208	1.9129	3.5925	0.000327525
chr3	82026833	82027222	390	0	0	24	67	0	0	24.6861	31.0619	13.937	6.86661	1.9116	3.59208	0.000328053
chr17	8615870	8616421	552	0	0	43	32	0	0	44.2292	14.8355	14.7662	6.93923	1.93244	3.59091	0.000329525
chr16	17404699	17406616	1918	84	84	31	27	105.209	113.43	31.8862	12.5175	65.7606	-2.33833	0.651464	-3.58934	0.000331511
chr12	70854559	70854937	379	0	0	23	69	0	0	23.6575	31.9891	13.9116	6.86464	1.91493	3.5848	0.000337332
chr5	150621539	150621987	449	0	0	38	39	0	0	39.0863	18.0808	14.2918	6.89404	1.92383	3.58349	0.000339032
chr5	120611873	120614082	2210	195	186	93	102	244.235	251.166	95.6585	47.2882	159.587	-1.80876	0.50475	-3.58347	0.000339057
chr9	31347036	31347563	528	0	0	22	71	0	0	22.6289	32.9163	13.8863	6.86265	1.91884	3.57645	0.000348287
chr15	59598271	59599254	984	38	39	7	14	47.5945	52.6638	7.2001	6.49054	28.4872	-2.88094	0.805568	-3.57629	0.00034851
chr13	101883616	101883974	359	0	0	27	59	0	0	27.7718	27.353	13.7812	6.84808	1.91514	3.57576	0.000349217
chr15	58213310	58216194	2885	163	113	60	95	204.155	152.59	61.7152	44.0429	115.626	-1.76541	0.493962	-3.57397	0.000351604
chr5	36389408	36391768	2361	57	67	17	35	71.3917	90.4738	17.486	16.2263	48.8945	-2.26723	0.634724	-3.57199	0.000354278
chr8	49005828	49007295	1468	0	0	63	11	0	0	64.8009	5.09971	17.4752	7.18026	2.01063	3.57115	0.00035542
chr3	144568522	144571442	2921	111	118	49	51	139.026	159.342	50.4007	23.6441	93.1032	-2.03554	0.570447	-3.56833	0.000359264
chr14	35044332	35044922	591	0	0	22	70	0	0	22.6289	32.4527	13.7704	6.85042	1.92354	3.56136	0.000368945
chr4	142626566	142628106	1541	80	42	6	36	100.199	56.7149	6.17152	16.69	44.9438	-2.72918	0.766648	-3.55988	0.000371018
chr7	25509255	25510432	1178	0	0	11	105	0	0	11.3144	48.679	14.9984	6.98005	1.96212	3.5574	0.000374538
chr6	70832238	70832661	424	0	0	23	67	0	0	23.6575	31.0619	13.6798	6.84011	1.92459	3.55407	0.00037932
chr13	103148297	103148516	220	0	0	37	39	0	0	38.0577	18.0808	14.0346	6.86808	1.93294	3.55319	0.000380594
chr5	35721251	35721841	591	0	0	37	39	0	0	38.0577	18.0808	14.0346	6.86808	1.93294	3.55319	0.000380594
chr13	92255447	92256057	611	0	0	34	44	0	0	34.9719	20.3988	13.8427	6.84978	1.92808	3.55265	0.000381373
chr8	88633495	88633940	446	60	31	8	19	75.1492	41.861	8.22869	8.80859	33.5119	-2.77623	0.782098	-3.54972	0.000385641
chr8	8176877	8177036	160	0	2	6	259	0	2.70071	6.17152	120.075	32.2368	5.58717	1.57412	3.54939	0.000386123
chr3	98018594	98020555	1962	119	63	31	49	149.046	85.0724	31.8862	22.7169	72.1803	-2.11538	0.596098	-3.54872	0.00038711
chr19	59765699	59766138	440	0	0	31	49	0	0	31.8862	22.7169	13.6508	6.83136	1.92759	3.54398	0.000394128
chr16	20323482	20326259	2778	74	74	25	45	92.684	99.9263	25.7147	20.8624	59.7968	-2.05852	0.581209	-3.54179	0.000397423
chr15	58254348	58254551	204	0	0	13	96	0	0	13.3716	44.5065	14.4695	6.92736	1.95621	3.54122	0.000398285
chr4	136285201	136287064	1864	70	72	24	17	87.6741	97.2256	24.6861	7.88137	54.3668	-2.55591	0.722057	-3.53975	0.000400499
chr11	3990002	3991202	1201	0	0	33	45	0	0	33.9433	20.8624	13.7014	6.83543	1.93172	3.53852	0.000402371
chr6	99094307	99097828	3522	148	127	53	26	185.368	171.495	54.5151	12.0539	105.858	-2.45628	0.694287	-3.53784	0.000403411
chr13	102411709	102412077	369	0	0	39	35	0	0	40.1149	16.2263	14.0853	6.87225	1.94363	3.53578	0.00040658
chr14	79474327	79474704	378	0	0	18	79	0	0	18.5146	36.6252	13.7849	6.85448	1.94066	3.53204	0.000412368
chr1	127238706	127241636	2931	78	60	22	13	97.694	81.0213	22.6289	6.02693	51.8428	-2.69915	0.764265	-3.5317	0.000412901
chr16	11454811	11457594	2784	97	151	50	80	121.491	203.904	51.4293	37.0888	103.478	-1.88794	0.534779	-3.53031	0.000415066
chr18	50032134	50033480	1347	55	92	9	51	68.8868	124.233	9.25728	23.6441	56.5052	-2.51228	0.711846	-3.52924	0.000416752
chr3	105370974	105371391	418	0	0	9	111	0	0	9.25728	51.4607	15.1795	6.99786	1.98411	3.52694	0.000420385
chr10	34197256	34199172	1917	94	51	22	37	117.734	68.8681	22.6289	17.1536	56.5961	-2.24463	0.636858	-3.52454	0.000424216
chr16	24771415	24771834	420	0	0	32	46	0	0	32.9148	21.3261	13.5602	6.82094	1.93573	3.52371	0.00042555
chr13	112065870	112066225	356	0	0	26	58	0	0	26.7432	26.8894	13.4082	6.80869	1.93267	3.52294	0.000426781
chr17	35278507	35279056	550	0	0	36	39	0	0	37.0291	18.0808	13.7775	6.84164	1.94243	3.52221	0.000427967
chr2	76607079	76607725	647	0	0	45	26	0	0	46.2864	12.0539	14.5851	6.92049	1.9658	3.52045	0.000430821
chr12	21164354	21165793	1440	65	21	4	16	81.4116	28.3575	4.11434	7.41776	30.3253	-3.2098	0.912447	-3.51779	0.000435157
chr19	21031792	21031955	164	0	0	34	42	0	0	34.9719	19.4716	13.6109	6.82509	1.9414	3.51555	0.000438848
chr5	129269620	129269885	266	0	0	34	42	0	0	34.9719	19.4716	13.6109	6.82509	1.9414	3.51555	0.000438848
chr17	87283309	87284206	898	61	41	14	10	76.4017	55.3645	14.4002	4.6361	37.7006	-2.85894	0.813403	-3.51479	0.000440104
chr1	180090186	180090609	424	0	0	49	21	0	0	50.4007	9.73581	15.0341	6.96347	1.98182	3.51368	0.000441944
chr14	50943326	50945604	2279	122	103	46	89	152.803	139.087	47.315	41.2613	95.1165	-1.7259	0.491378	-3.51236	0.000444146
chr7	45149812	45151849	2038	38	67	14	16	47.5945	90.4738	14.4002	7.41776	39.9716	-2.70064	0.769083	-3.5115	0.000445585
chr13	63540248	63540643	396	0	0	29	51	0	0	29.829	23.6441	13.3683	6.80218	1.93771	3.51041	0.000447412
chr7	97984952	97985316	365	0	0	30	49	0	0	30.8576	22.7169	13.3936	6.80424	1.93861	3.50985	0.000448364
chr1	128768201	128768390	190	0	0	31	47	0	0	31.8862	21.7897	13.419	6.80631	1.94012	3.50819	0.000451166
chr10	80797365	80799763	2399	105	83	29	79	131.511	112.079	29.829	36.6252	77.5112	-1.86563	0.532038	-3.50658	0.000453912
chr1	90344125	90345006	882	0	0	26	57	0	0	26.7432	26.4258	13.2923	6.796	1.93825	3.50625	0.000454472
chr5	137086368	137086728	361	0	0	40	32	0	0	41.1434	14.8355	13.9947	6.86234	1.95787	3.505	0.000456603
chr15	10559792	10560021	230	0	0	46	24	0	0	47.315	11.1266	14.6104	6.9227	1.97589	3.50359	0.000459038
chr11	83298163	83299763	1601	65	85	27	27	81.4116	114.78	27.7718	12.5175	59.1203	-2.31875	0.662051	-3.50238	0.000461121
chr7	3291693	3293928	2236	82	91	27	69	102.704	122.882	27.7718	31.9891	71.3368	-1.90961	0.545378	-3.50145	0.000462737
chr19	32275338	32278505	3168	134	129	59	52	167.833	174.196	60.6866	24.1077	106.706	-2.03737	0.581938	-3.50101	0.000463501
chr13	85189666	85190255	590	45	16	0	7	56.3619	21.6057	0	3.24527	20.3032	-4.37486	1.24983	-3.50038	0.000464599
chr4	141556970	141557487	518	0	1	35	95	0	1.35035	36.0005	44.0429	20.3485	5.94151	1.6996	3.49584	0.000472576
chr2	153090535	153091368	834	45	30	0	13	56.3619	40.5106	0	6.02693	25.7249	-3.84046	1.09905	-3.49435	0.000475219
chr3	107100077	107101261	1185	17	35	0	5	21.2923	47.2624	0	2.31805	17.7182	-4.6415	1.32844	-3.49393	0.000475961
chr19	32852555	32852964	410	0	0	26	56	0	0	26.7432	25.9622	13.1763	6.7832	1.94394	3.4894	0.000484101
chr4	130912257	130915084	2828	135	134	30	136	169.086	180.948	30.8576	63.0509	110.985	-1.87775	0.538261	-3.48855	0.000485649
chr1	34569468	34570703	1236	0	1	48	68	0	1.35035	49.3721	31.5255	20.562	5.94904	1.70537	3.4884	0.000485913
chr16	52147539	52148143	605	43	22	2	11	53.8569	29.7078	2.05717	5.09971	22.6804	-3.4676	0.994831	-3.48561	0.000491007
chr5	58653178	58653813	636	0	0	25	58	0	0	25.7147	26.8894	13.151	6.78111	1.94569	3.4852	0.000491762
chr9	42477432	42478113	682	0	0	33	42	0	0	33.9433	19.4716	13.3537	6.79785	1.95182	3.48283	0.000496149
chr4	62660664	62662736	2073	89	99	39	48	111.471	133.685	40.1149	22.2533	76.8811	-1.99767	0.573868	-3.48106	0.000499438
chr6	72547889	72553773	5885	239	280	137	169	299.344	378.099	140.916	78.3501	224.178	-1.63711	0.470625	-3.47859	0.00050405
chr11	108973515	108973921	407	0	0	21	67	0	0	21.6003	31.0619	13.1655	6.78557	1.95241	3.47548	0.000509947
chr2	19596863	19597229	367	0	0	28	51	0	0	28.8004	23.6441	13.1111	6.77449	1.94948	3.47504	0.000510787
chr5	138383305	138383826	522	0	0	29	49	0	0	29.829	22.7169	13.1365	6.7766	1.95008	3.47503	0.000510797
chr11	35641884	35642172	289	0	0	30	47	0	0	30.8576	21.7897	13.1618	6.77871	1.95132	3.47392	0.000512921
chr18	11587687	11588157	471	0	0	18	75	0	0	18.5146	34.7707	13.3213	6.80467	1.95889	3.47375	0.000513244
chr8	40355877	40356626	750	0	0	26	55	0	0	26.7432	25.4985	13.0604	6.77029	1.95009	3.47177	0.000517032
chr9	106279986	106282151	2166	61	74	23	34	76.4017	99.9263	23.6575	15.7627	53.937	-2.1816	0.6284	-3.47167	0.000517231
chr2	116985883	116986326	444	0	0	19	72	0	0	19.5431	33.3799	13.2308	6.79411	1.95754	3.47073	0.000519046
chr19	10235661	10236440	780	8	8	98	93	10.0199	10.8028	100.801	43.1157	41.185	2.78063	0.803009	3.46276	0.000534662
chr13	111999051	112005105	6055	305	223	139	211	382.008	301.129	142.973	97.8217	230.983	-1.51153	0.436537	-3.46255	0.000535087
chr17	25271668	25274687	3020	200	208	99	203	250.497	280.874	101.83	94.1128	181.828	-1.44104	0.416255	-3.46192	0.000536338
chr5	75583543	75584470	928	0	2	60	46	0	2.70071	61.7152	21.3261	21.4355	4.96966	1.43648	3.45961	0.000540964
chr9	45336974	45337322	349	0	0	23	61	0	0	23.6575	28.2802	12.9844	6.76394	1.95579	3.45842	0.000543359
chr18	81062206	81062754	549	0	0	28	50	0	0	28.8004	23.1805	12.9952	6.76151	1.95568	3.45738	0.00054546
chr1	105970996	105971645	650	32	48	0	15	40.0796	64.817	0	6.95415	27.9627	-3.7622	1.08862	-3.45595	0.000548357
chr8	111593755	111597441	3687	102	129	35	109	127.754	174.196	36.0005	50.5335	97.1209	-1.79068	0.518189	-3.45564	0.000548982
chr5	17891310	17891562	253	0	0	37	34	0	0	38.0577	15.7627	13.4551	6.80649	1.97015	3.4548	0.000550707
chr8	12649401	12649739	339	0	0	37	34	0	0	38.0577	15.7627	13.4551	6.80649	1.97015	3.4548	0.000550707
chr7	80017420	80020202	2783	78	81	26	60	97.694	109.379	26.7432	27.8166	65.4081	-1.92208	0.556666	-3.45284	0.000554715
chr1	138191375	138191744	370	30	17	2	2	37.5746	22.956	2.05717	0.92722	15.8788	-4.45165	1.2894	-3.4525	0.000555422
chr11	15132889	15133204	316	0	0	25	56	0	0	25.7147	25.9622	12.9192	6.75513	1.95712	3.45156	0.000557346
chr9	44256045	44256449	405	0	0	41	28	0	0	42.172	12.9811	13.7883	6.84021	1.98231	3.45062	0.000559303
chr7	66270867	66271519	653	0	0	8	109	0	0	8.22869	50.5335	14.6905	6.95068	2.01446	3.45039	0.000559769
chr17	64530540	64531009	470	0	0	32	42	0	0	32.9148	19.4716	13.0966	6.77008	1.96261	3.44954	0.000561552
chr4	68932251	68932731	481	0	0	13	89	0	0	13.3716	41.2613	13.6582	6.84363	1.98445	3.44862	0.000563451
chr8	88280689	88284120	3432	105	91	39	26	131.511	122.882	40.1149	12.0539	76.6405	-2.32418	0.674437	-3.4461	0.000568736
chr4	84688411	84688912	502	0	0	16	79	0	0	16.4574	36.6252	13.2706	6.80031	1.97346	3.44588	0.000569204
chr8	13597321	13602662	5342	168	173	85	142	210.418	233.611	87.4298	65.8326	149.323	-1.54216	0.447542	-3.44585	0.000569276
chr6	13740661	13741623	963	2	3	45	78	2.50497	4.05106	46.2864	36.1616	22.251	3.6561	1.06111	3.44556	0.000569877
chr2	30751872	30752131	260	0	0	21	65	0	0	21.6003	30.1346	12.9337	6.75966	1.96278	3.44391	0.000573359
chr11	21167769	21168545	777	5	6	56	106	6.26243	8.10213	57.6008	49.1426	30.277	2.89417	0.840661	3.44273	0.000575868
chr3	16201778	16202386	609	0	0	51	16	0	0	52.4579	7.41776	14.9689	6.95687	2.02103	3.44225	0.000576901
chr11	59637127	59637379	253	0	0	28	49	0	0	28.8004	22.7169	12.8793	6.74841	1.962	3.43956	0.000582666
chr5	40470341	40470879	539	0	0	28	49	0	0	28.8004	22.7169	12.8793	6.74841	1.962	3.43956	0.000582666
chr6	56713366	56715547	2182	121	109	52	80	151.551	147.189	53.4865	37.0888	97.3287	-1.73482	0.504445	-3.43907	0.000583708
chr18	44784281	44784919	639	0	0	27	51	0	0	27.7718	23.6441	12.854	6.74626	1.96168	3.43903	0.000583803
chr11	115968282	115969117	836	0	0	29	47	0	0	29.829	21.7897	12.9047	6.75057	1.96294	3.43901	0.000583853
chr19	14786736	14787465	730	0	0	26	53	0	0	26.7432	24.5713	12.8286	6.74411	1.96202	3.43733	0.000587489
chr2	115830280	115830982	703	0	0	30	45	0	0	30.8576	20.8624	12.93	6.75273	1.96453	3.43733	0.000587489
chr1	43057084	43057945	862	0	0	13	88	0	0	13.3716	40.7977	13.5423	6.83127	1.9883	3.43573	0.00059095
chr4	63385710	63389236	3527	136	91	41	17	170.338	122.882	42.172	7.88137	85.8185	-2.59164	0.754396	-3.43539	0.0005917
chr18	83813258	83813925	668	0	0	20	67	0	0	20.5717	31.0619	12.9084	6.75749	1.96728	3.43494	0.00059269
chr7	92402089	92402530	442	0	0	20	67	0	0	20.5717	31.0619	12.9084	6.75749	1.96728	3.43494	0.00059269
chr7	39159858	39160230	373	0	0	25	55	0	0	25.7147	25.4985	12.8033	6.74196	1.96302	3.43449	0.000593665
chr8	47507914	47508658	745	0	0	32	41	0	0	32.9148	19.008	12.9807	6.75708	1.96968	3.43055	0.00060237
chr13	82292722	82293089	368	0	0	41	27	0	0	42.172	12.5175	13.6724	6.82791	1.99121	3.42902	0.000605766
chr9	15114291	15115020	730	0	0	12	91	0	0	12.343	42.1885	13.6329	6.84136	1.9953	3.42874	0.000606396
chr1	171647127	171649556	2430	100	61	30	31	125.249	82.3716	30.8576	14.3719	63.2125	-2.231	0.650689	-3.42867	0.000606553
chr11	3321719	3322128	410	0	0	21	64	0	0	21.6003	29.671	12.8178	6.74653	1.96812	3.42791	0.000608248
chr1	180903668	180905370	1703	111	63	30	56	139.026	85.0724	30.8576	25.9622	70.2295	-1.988	0.580265	-3.42601	0.000612508
chr11	25035520	25035934	415	0	0	23	59	0	0	23.6575	27.353	12.7526	6.73764	1.96695	3.42542	0.000613842
chr12	11265796	11266501	706	17	54	2	12	21.2923	72.9192	2.05717	5.56332	25.458	-3.55025	1.03685	-3.42406	0.000616938
chr5	74879967	74880134	168	0	0	36	34	0	0	37.0291	15.7627	13.198	6.77886	1.98016	3.4234	0.000618433
chr13	112895636	112896187	552	0	0	4	129	0	0	4.11434	59.8057	15.98	7.07212	2.06671	3.42192	0.000621816
chr5	108235766	108236411	646	0	0	28	48	0	0	28.8004	22.2533	12.7634	6.7352	1.96848	3.42153	0.000622701
chr15	101525982	101526322	341	0	0	27	50	0	0	27.7718	23.1805	12.7381	6.73302	1.96802	3.42121	0.000623425
chr2	59359559	59359847	289	0	0	27	50	0	0	27.7718	23.1805	12.7381	6.73302	1.96802	3.42121	0.000623425
chr4	54636848	54637469	622	0	0	27	50	0	0	27.7718	23.1805	12.7381	6.73302	1.96802	3.42121	0.000623425
chr8	25534905	25538662	3758	117	120	54	88	146.541	162.043	55.5437	40.7977	101.231	-1.69004	0.494452	-3.418	0.000630826
chr17	35240997	35243326	2330	97	120	48	54	121.491	162.043	49.3721	25.0349	89.4852	-1.9521	0.571193	-3.41759	0.000631777
chr11	49754847	49757091	2245	69	57	16	44	86.4216	76.9702	16.4574	20.3988	50.062	-2.13699	0.625306	-3.41751	0.000631972
chr5	12907198	12907795	598	0	0	25	54	0	0	25.7147	25.0349	12.6874	6.72867	1.96905	3.41722	0.000632641
chr18	63057727	63058649	923	0	0	16	77	0	0	16.4574	35.698	13.0388	6.77468	1.9828	3.41672	0.00063381
chr9	44204850	44205564	715	1	1	40	64	1.25249	1.35035	41.1434	29.671	18.3543	4.76311	1.39536	3.41353	0.000641267
chr18	53536388	53536962	575	0	0	24	56	0	0	24.6861	25.9622	12.6621	6.7265	1.97056	3.41349	0.000641365
chr3	88632405	88632620	216	0	0	24	56	0	0	24.6861	25.9622	12.6621	6.7265	1.97056	3.41349	0.000641365
chr9	87331141	87331325	185	0	0	39	29	0	0	40.1149	13.4447	13.3899	6.79837	1.99231	3.41231	0.000644141
chr2	12222706	12223225	520	0	0	32	40	0	0	32.9148	18.5444	12.8648	6.74397	1.97691	3.41136	0.000646392
chr2	143913277	143913921	645	0	0	46	20	0	0	47.315	9.2722	14.1468	6.87586	2.01574	3.41108	0.000647066
chr16	14011240	14011513	274	0	0	19	68	0	0	19.5431	31.5255	12.7672	6.74213	1.97764	3.40918	0.000651581
chr3	6552872	6553336	465	0	0	23	58	0	0	23.6575	26.8894	12.6367	6.72431	1.97274	3.40861	0.000652937
chr8	26148408	26149125	718	18	24	0	2	22.5448	32.4085	0	0.92722	13.9701	-5.56846	1.6346	-3.40662	0.000657722
chr10	117233993	117234667	675	0	0	20	65	0	0	20.5717	30.1346	12.6766	6.73107	1.97789	3.40315	0.000666135
chr13	52571332	52573922	2591	218	152	88	69	273.042	205.254	90.5156	31.9891	150.2	-1.98475	0.583335	-3.40241	0.000667934
chr11	48339166	48339803	638	0	0	29	45	0	0	29.829	20.8624	12.6729	6.72407	1.97639	3.40219	0.000668484
chr12	108634415	108637813	3399	121	136	59	103	151.551	183.648	60.6866	47.7518	110.909	-1.63567	0.481064	-3.40012	0.00067356
chr10	93335383	93337849	2467	45	80	20	20	56.3619	108.028	20.5717	9.2722	48.5586	-2.49914	0.735864	-3.3962	0.000683291
chr11	98438268	98438500	233	0	0	21	62	0	0	21.6003	28.7438	12.586	6.7199	1.97915	3.39535	0.000685414
chr9	75546148	75548461	2314	95	59	28	41	118.986	79.6709	28.8004	19.008	61.6164	-2.0746	0.611172	-3.39446	0.000687644
chr2	181243979	181244308	330	15	40	3	5	18.7873	54.0142	3.08576	2.31805	19.5513	-3.78035	1.11444	-3.39215	0.00069346
chr11	57779621	57780115	495	0	0	35	34	0	0	36.0005	15.7627	12.9408	6.7507	1.9905	3.39146	0.000695216
chr2	122752061	122752363	303	0	0	35	34	0	0	36.0005	15.7627	12.9408	6.7507	1.9905	3.39146	0.000695216
chr13	114680148	114680537	390	4	4	22	195	5.00995	5.40142	22.6289	90.4039	30.861	3.45259	1.01809	3.39125	0.000695734
chr18	9956705	9959283	2579	60	86	22	51	75.1492	116.131	22.6289	23.6441	59.3882	-2.0444	0.603559	-3.38724	0.000706
chr2	158665757	158670099	4343	137	111	50	117	171.591	149.889	51.4293	54.2424	106.788	-1.60357	0.473525	-3.38646	0.000707998
chr16	24629212	24629733	522	44	24	6	10	55.1094	32.4085	6.17152	4.6361	24.5814	-3.04338	0.898746	-3.38625	0.000708539
chr10	84573619	84573863	245	21	25	0	4	26.3022	33.7589	0	1.85444	15.4789	-4.75691	1.40539	-3.38476	0.000712406
chr19	22204927	22205837	911	0	0	41	25	0	0	42.172	11.5902	13.4406	6.803	2.00996	3.38464	0.000712715
chr4	108832773	108835240	2468	104	128	46	103	130.259	172.845	47.315	47.7518	99.5427	-1.6719	0.49415	-3.38338	0.000715998
chr11	69407856	69412211	4356	229	301	127	276	286.819	406.457	130.63	127.956	237.966	-1.42274	0.420587	-3.38275	0.000717635
chr7	18679752	18680177	426	0	0	18	69	0	0	18.5146	31.9891	12.6259	6.72659	1.98869	3.38243	0.000718482
chr15	71943817	71944268	452	0	0	36	32	0	0	37.0291	14.8355	12.9662	6.75299	1.99655	3.38234	0.000718723
chr15	34954221	34954940	720	0	0	4	125	0	0	4.11434	57.9512	15.5164	7.02966	2.07934	3.38071	0.00072298
chr6	47572849	47573335	487	0	0	21	61	0	0	21.6003	28.2802	12.4701	6.7064	1.98486	3.37879	0.000728068
chr4	137699744	137700178	435	0	0	23	56	0	0	23.6575	25.9622	12.4049	6.69727	1.98473	3.37441	0.000739745
chr9	5458601	5459034	434	0	0	23	56	0	0	23.6575	25.9622	12.4049	6.69727	1.98473	3.37441	0.000739745
chr14	103468775	103469907	1133	17	62	7	8	21.2923	83.722	7.2001	3.70888	28.9808	-3.31296	0.982006	-3.37367	0.000741744
chr3	95816663	95820168	3506	113	181	64	112	141.531	244.414	65.8295	51.9243	125.925	-1.71826	0.50934	-3.37351	0.000742168
chr2	132145657	132146247	591	26	16	0	2	32.5647	21.6057	0	0.92722	13.7744	-5.5514	1.64642	-3.3718	0.000746787
chr10	86516699	86517056	358	0	0	20	63	0	0	20.5717	29.2074	12.4448	6.70416	1.98899	3.37063	0.000749959
chr12	16105871	16106311	441	0	0	17	71	0	0	17.486	32.9163	12.6006	6.72432	1.99518	3.37028	0.000750916
chr14	39886736	39887173	438	0	0	9	98	0	0	9.25728	45.4338	13.6728	6.8466	2.03238	3.36876	0.000755072
chr10	31445738	31445950	213	0	0	27	47	0	0	27.7718	21.7897	12.3904	6.69257	1.98791	3.36664	0.00076091
chr17	86375734	86380406	4673	199	207	109	132	249.245	279.523	112.116	61.1965	175.52	-1.62146	0.481668	-3.36635	0.00076171
chr8	122771350	122772807	1458	0	2	54	47	0	2.70071	55.5437	21.7897	20.0085	4.8672	1.44588	3.36625	0.000761975
chr9	41991733	41992299	567	0	0	28	45	0	0	28.8004	20.8624	12.4157	6.69482	1.98887	3.36614	0.000762273
chr6	5923969	5924510	542	0	0	13	83	0	0	13.3716	38.4796	12.9628	6.76779	2.01058	3.36609	0.000762416
chr3	63863158	63863685	528	0	0	29	43	0	0	29.829	19.9352	12.4411	6.69708	1.99052	3.36448	0.000766883
chr6	116143714	116143991	278	0	0	25	51	0	0	25.7147	23.6441	12.3397	6.68807	1.98803	3.36418	0.000767722
chr2	61513981	61514675	695	37	50	12	9	46.342	67.5177	12.343	4.17249	32.5938	-2.85299	0.848379	-3.36287	0.000771375
chr18	23198950	23199273	324	0	0	30	41	0	0	30.8576	19.008	12.4664	6.69934	1.99288	3.36163	0.000774832
chr13	38487675	38488620	946	0	0	19	65	0	0	19.5431	30.1346	12.4194	6.70189	1.99385	3.36128	0.000775817
chr3	58415031	58417363	2333	104	146	55	41	130.259	197.152	56.5722	19.008	100.748	-2.14194	0.637276	-3.36108	0.000776379
chr5	92504957	92507044	2088	71	105	33	59	88.9266	141.787	33.9433	27.353	73.0025	-1.92011	0.571406	-3.36032	0.000778509
chr1	88482425	88482985	561	1	0	58	42	1.25249	0	59.658	19.4716	20.0955	5.92213	1.7635	3.35816	0.000784625
chr12	59216033	59216728	696	19	42	0	9	23.7972	56.7149	0	4.17249	21.1712	-4.0819	1.21554	-3.35809	0.000784829
chr5	142665609	142666221	613	2	1	74	28	2.50497	1.35035	76.1154	12.9811	23.2379	4.50918	1.34312	3.35725	0.00078721
chr2	122860881	122861350	470	0	0	23	55	0	0	23.6575	25.4985	12.289	6.68357	1.99093	3.35701	0.000787915
chr3	110297851	110298143	293	0	0	14	79	0	0	14.4002	36.6252	12.7563	6.74397	2.00988	3.35541	0.000792482
chr4	130694912	130695906	995	0	0	14	79	0	0	14.4002	36.6252	12.7563	6.74397	2.00988	3.35541	0.000792482
chr5	38902650	38903228	579	2	4	57	65	2.50497	5.40142	58.6294	30.1346	24.1676	3.49044	1.04031	3.35519	0.000793117
chr8	110127824	110128235	412	0	0	40	25	0	0	41.1434	11.5902	13.1834	6.77527	2.01942	3.35505	0.000793499
chr13	117716552	117716816	265	0	0	17	70	0	0	17.486	32.4527	12.4847	6.71087	2.00044	3.3547	0.000794506
chr5	74912582	74912937	356	0	0	17	70	0	0	17.486	32.4527	12.4847	6.71087	2.00044	3.3547	0.000794506
chr1	193693081	193694062	982	0	0	20	62	0	0	20.5717	28.7438	12.3289	6.69051	1.99473	3.35409	0.000796258
chr6	8505868	8506356	489	0	0	20	62	0	0	20.5717	28.7438	12.3289	6.69051	1.99473	3.35409	0.000796258
chr15	102126025	102127800	1776	55	75	23	30	68.8868	101.277	23.6575	13.9083	51.9323	-2.20477	0.658338	-3.34899	0.000811066
chr14	19758196	19758403	208	0	0	27	46	0	0	27.7718	21.3261	12.2745	6.67883	1.99487	3.34801	0.000813944
chr6	35718775	35719049	275	0	0	26	48	0	0	26.7432	22.2533	12.2491	6.67655	1.99443	3.34761	0.000815129
chr7	33601820	33602277	458	0	0	26	48	0	0	26.7432	22.2533	12.2491	6.67655	1.99443	3.34761	0.000815129
chr2	48499888	48500261	374	0	0	25	50	0	0	25.7147	23.1805	12.2238	6.67428	1.99466	3.34608	0.000819632
chr7	43514124	43514649	526	0	0	29	42	0	0	29.829	19.4716	12.3252	6.68339	1.99786	3.34528	0.000821993
chr10	85527756	85528127	372	0	0	21	59	0	0	21.6003	27.353	12.2383	6.67903	1.99667	3.34508	0.000822577
chr4	49197256	49197373	118	0	0	24	52	0	0	24.6861	24.1077	12.1984	6.67201	1.99562	3.34333	0.000827802
chr5	23850305	23850934	630	33	50	6	22	41.3321	67.5177	6.17152	10.1994	31.3052	-2.69796	0.807039	-3.34303	0.000828687
chr10	112946127	112946619	493	0	0	30	40	0	0	30.8576	18.5444	12.3505	6.68569	2.00043	3.34213	0.000831383
chr4	3626751	3629612	2862	56	96	28	29	70.1393	129.634	28.8004	13.4447	60.5046	-2.27145	0.679991	-3.34041	0.000836555
chr17	33977862	33980066	2205	87	149	51	58	108.966	201.203	52.4579	26.8894	97.3791	-1.98525	0.594484	-3.33944	0.000839469
chr17	47504284	47506462	2179	132	69	40	56	165.328	93.1745	41.1434	25.9622	81.4021	-1.96283	0.587786	-3.33937	0.0008397
chr2	113306076	113306666	591	0	0	17	69	0	0	17.486	31.9891	12.3688	6.69729	2.00581	3.33895	0.000840968
chr1	60915140	60915633	494	0	0	31	38	0	0	31.8862	17.6172	12.3758	6.688	2.00373	3.33778	0.000844507
chr2	32450637	32453074	2438	154	114	62	113	192.883	153.94	63.7723	52.3879	115.746	-1.58474	0.474995	-3.33633	0.000848917
chr1	184353004	184353733	730	0	0	18	66	0	0	18.5146	30.5983	12.2782	6.68592	2.00503	3.33458	0.000854296
chr12	113806980	113807590	611	0	0	45	18	0	0	46.2864	8.34498	13.6578	6.82505	2.04698	3.3342	0.000855437
chr18	49537795	49538394	600	0	0	32	36	0	0	32.9148	16.69	12.4012	6.69032	2.00775	3.33225	0.000861465
chr9	102840085	102840329	245	0	0	32	36	0	0	32.9148	16.69	12.4012	6.69032	2.00775	3.33225	0.000861465
chr7	103331186	103331528	343	0	0	12	84	0	0	12.343	38.9432	12.8216	6.75237	2.02639	3.33221	0.000861583
chr12	108507271	108508262	992	0	0	35	31	0	0	36.0005	14.3719	12.5931	6.71092	2.01579	3.32917	0.000871054
chr8	21098471	21099302	832	0	0	27	45	0	0	27.7718	20.8624	12.1586	6.66496	2.002	3.32916	0.000871088
chr8	31315162	31315538	377	0	0	26	47	0	0	26.7432	21.7897	12.1332	6.66266	2.00138	3.32903	0.000871493
chr1	53079455	53080228	774	0	0	37	28	0	0	38.0577	12.9811	12.7597	6.72902	2.02136	3.32896	0.000871718
chr5	6744916	6745279	364	0	0	37	28	0	0	38.0577	12.9811	12.7597	6.72902	2.02136	3.32896	0.000871718
chr5	35528265	35528900	636	53	12	4	6	66.3818	16.2043	4.11434	2.78166	22.3705	-3.61967	1.08747	-3.32854	0.000873023
chr1	88627048	88627416	369	0	0	15	74	0	0	15.4288	34.3071	12.434	6.7062	2.01582	3.32678	0.000878545
chr5	14075450	14076017	568	0	0	15	74	0	0	15.4288	34.3071	12.434	6.7062	2.01582	3.32678	0.000878545
chr4	119824996	119827606	2611	0	8	88	88	0	10.8028	90.5156	40.7977	35.529	3.61778	1.0875	3.32668	0.000878866
chr14	105333187	105333952	766	3	0	31	95	3.75746	0	31.8862	44.0429	19.9216	4.30839	1.29511	3.32666	0.000878946
chr1	192001453	192001565	113	0	0	29	41	0	0	29.829	19.008	12.2093	6.66958	2.00538	3.32585	0.000881498
chr19	26039228	26039409	182	0	0	33	34	0	0	33.9433	15.7627	12.4265	6.69266	2.01258	3.32542	0.00088287
chr18	8506711	8507414	704	0	0	39	25	0	0	40.1149	11.5902	12.9263	6.74699	2.02934	3.32472	0.000885089
chr6	54429222	54431072	1851	94	46	20	43	117.734	62.1163	20.5717	19.9352	55.0893	-2.15331	0.647802	-3.32402	0.000887301
chr9	40325481	40326063	583	14	27	0	2	17.5348	36.4596	0	0.92722	13.7304	-5.54929	1.66951	-3.32391	0.000887637
chr5	112264933	112269166	4234	106	115	49	35	132.764	155.291	50.4007	16.2263	88.6704	-2.14328	0.644927	-3.32329	0.000889619
chr15	19090951	19091115	165	0	0	30	39	0	0	30.8576	18.0808	12.2346	6.67191	2.00817	3.32239	0.000892512
chr15	28464316	28464981	666	0	0	23	53	0	0	23.6575	24.5713	12.0572	6.65576	2.00379	3.32159	0.000895069
chr19	45055672	45058947	3276	115	127	39	126	144.036	171.495	40.1149	58.4148	103.515	-1.66665	0.502119	-3.31923	0.000902655
chr2	25499871	25502193	2323	94	116	47	72	117.734	156.641	48.3435	33.3799	89.0246	-1.76001	0.530482	-3.31775	0.00090745
chr8	77429329	77430836	1508	73	59	17	51	91.4315	79.6709	17.486	23.6441	53.0581	-2.04178	0.615499	-3.31727	0.000909015
chr10	70102906	70103467	562	0	0	4	119	0	0	4.11434	55.1696	14.821	6.96351	2.10011	3.31578	0.000913865
chr8	111822491	111823147	657	0	0	38	26	0	0	39.0863	12.0539	12.785	6.73144	2.03065	3.31492	0.000916704
chr16	25802797	25804152	1356	0	7	70	92	0	9.45248	72.001	42.6521	31.0264	3.61792	1.09144	3.3148	0.000917084
chr13	29295592	29296596	1005	0	0	19	62	0	0	19.5431	28.7438	12.0717	6.6605	2.01119	3.31172	0.000927241
chr16	48305701	48305974	274	0	0	19	62	0	0	19.5431	28.7438	12.0717	6.6605	2.01119	3.31172	0.000927241
chr11	96818120	96818595	476	1	0	43	59	1.25249	0	44.2292	27.353	18.2087	5.78198	1.74643	3.31075	0.00093046
chr1	188071895	188072315	421	0	0	26	46	0	0	26.7432	21.3261	12.0173	6.64863	2.00851	3.31023	0.000932189
chr14	31050930	31051098	169	0	0	27	44	0	0	27.7718	20.3988	12.0427	6.65096	2.0093	3.31008	0.000932685
chr4	107177567	107179897	2331	64	104	33	42	80.1592	140.437	33.9433	19.4716	68.5028	-2.06669	0.62447	-3.30951	0.00093458
chr8	11141219	11141654	436	0	0	28	42	0	0	28.8004	19.4716	12.068	6.65329	2.01083	3.30873	0.000937187
chr16	19995380	19995791	412	0	0	13	79	0	0	13.3716	36.6252	12.4992	6.71492	2.02979	3.30818	0.000939042
chr18	55480728	55481289	562	0	0	35	30	0	0	36.0005	13.9083	12.4772	6.69742	2.02471	3.30784	0.000940194
chr18	67219206	67219767	562	0	0	24	50	0	0	24.6861	23.1805	11.9666	6.64398	2.00907	3.307	0.000943015
chr16	5685753	5686193	441	0	0	17	67	0	0	17.486	31.0619	12.137	6.66975	2.01695	3.30684	0.000943542
chr11	94948517	94949216	700	0	0	33	33	0	0	33.9433	15.2991	12.3106	6.67897	2.0211	3.30462	0.000951058
chr3	54735309	54735919	611	35	42	0	16	43.837	56.7149	0	7.41776	26.9924	-3.61657	1.09452	-3.30426	0.000952284
chr5	129137868	129138402	535	1	1	51	41	1.25249	1.35035	52.4579	19.008	18.5172	4.76993	1.44442	3.30232	0.000958877
chr12	69158663	69160024	1362	173	139	81	107	216.68	187.699	83.3155	49.6063	134.325	-1.61872	0.490197	-3.30218	0.000959375
chr2	5424346	5424984	639	0	0	18	64	0	0	18.5146	29.671	12.0464	6.65815	2.01654	3.30177	0.000960781
chr10	59570939	59572258	1320	78	38	11	37	97.694	51.3135	11.3144	17.1536	44.3689	-2.36757	0.717147	-3.30138	0.000962122
chr2	11776905	11778953	2049	132	130	57	130	165.328	175.546	58.6294	60.2693	114.943	-1.51848	0.460185	-3.29971	0.000967853
chr10	4814016	4814982	967	0	2	50	48	0	2.70071	51.4293	22.2533	19.0958	4.79778	1.45422	3.29922	0.000969546
chr14	60764359	60767843	3485	154	62	36	72	192.883	83.722	37.0291	33.3799	86.7535	-1.97856	0.599894	-3.29819	0.000973119
chr10	30121365	30121556	192	0	0	31	36	0	0	31.8862	16.69	12.144	6.66036	2.01986	3.29743	0.000975736
chr2	106540601	106541035	435	0	0	31	36	0	0	31.8862	16.69	12.144	6.66036	2.01986	3.29743	0.000975736
chr11	68622453	68623851	1399	76	18	2	20	95.189	24.3064	2.05717	9.2722	32.7062	-3.32239	1.0077	-3.29699	0.000977257
chr3	115711471	115713645	2175	94	61	29	49	117.734	82.3716	29.829	22.7169	63.1628	-1.94205	0.589174	-3.29622	0.000979964
chr5	124611161	124611479	319	0	0	15	72	0	0	15.4288	33.3799	12.2022	6.67884	2.02644	3.29584	0.000981265
chr5	117047565	117048002	438	0	0	16	69	0	0	16.4574	31.9891	12.1116	6.66737	2.02399	3.29418	0.000987102
chr7	123154314	123154703	390	0	0	16	69	0	0	16.4574	31.9891	12.1116	6.66737	2.02399	3.29418	0.000987102
chr8	79106555	79107032	478	0	0	16	69	0	0	16.4574	31.9891	12.1116	6.66737	2.02399	3.29418	0.000987102
chr3	98347474	98349168	1695	62	39	15	22	77.6542	52.6638	15.4288	10.1994	38.9866	-2.37181	0.720148	-3.29351	0.00098946
chr5	32746029	32748755	2727	78	139	45	65	97.694	187.699	46.2864	30.1346	90.4536	-1.91353	0.581436	-3.29105	0.000998157
chr1	89864450	89864780	331	0	0	27	43	0	0	27.7718	19.9352	11.9268	6.63682	2.0168	3.29078	0.000999112
chr19	53394186	53396481	2296	48	94	25	23	60.1194	126.933	25.7147	10.663	55.8576	-2.3969	0.728487	-3.29024	0.00100101
chr3	104949069	104949690	622	0	0	9	92	0	0	9.25728	42.6521	12.9773	6.77105	2.05814	3.28989	0.00100227
chr5	5417929	5421393	3465	88	101	39	23	110.219	136.386	40.1149	10.663	74.3456	-2.31863	0.70489	-3.28934	0.00100421
chr15	53447963	53448321	359	0	0	24	49	0	0	24.6861	22.7169	11.8507	6.62976	2.01604	3.28851	0.00100719
chr6	97330063	97330489	427	0	0	24	49	0	0	24.6861	22.7169	11.8507	6.62976	2.01604	3.28851	0.00100719
chr3	115713707	115717312	3606	148	121	64	120	185.368	163.393	65.8295	55.6332	117.556	-1.52731	0.464539	-3.28779	0.00100976
chr5	139238329	139238841	513	38	41	8	20	47.5945	55.3645	8.22869	9.2722	30.115	-2.54757	0.774909	-3.28757	0.00101057
chr2	28400934	28402900	1967	49	79	20	38	61.3718	106.678	20.5717	17.6172	51.5597	-2.14416	0.652454	-3.2863	0.00101512
chr19	59610852	59611342	491	0	0	29	39	0	0	29.829	18.0808	11.9774	6.64156	2.02101	3.28626	0.00101527
chr8	85428723	85428950	228	0	0	29	39	0	0	29.829	18.0808	11.9774	6.64156	2.02101	3.28626	0.00101527
chr10	55214069	55214331	263	0	0	20	58	0	0	20.5717	26.8894	11.8653	6.63461	2.01905	3.286	0.0010162
chr2	161034099	161034783	685	0	0	20	58	0	0	20.5717	26.8894	11.8653	6.63461	2.01905	3.286	0.0010162
chr11	4869552	4870073	522	0	0	33	32	0	0	33.9433	14.8355	12.1947	6.66516	2.02987	3.28355	0.0010251
chr1	167246383	167248053	1671	81	25	12	3	101.451	33.7589	12.343	1.39083	37.236	-3.39294	1.03377	-3.2821	0.00103037
chr15	81282363	81284162	1800	98	25	13	25	122.744	33.7589	13.3716	11.5902	45.3661	-2.65708	0.809944	-3.28057	0.00103598
chr9	67477316	67477917	602	0	0	14	74	0	0	14.4002	34.3071	12.1768	6.67641	2.03537	3.2802	0.00103735
chr6	143114422	143115935	1514	53	71	16	45	66.3818	95.8752	16.4574	20.8624	49.8942	-2.10734	0.642544	-3.27968	0.00103926
chr6	97410633	97411294	662	22	22	2	3	27.5547	29.7078	2.05717	1.39083	15.1776	-4.10324	1.25161	-3.27837	0.00104409
chr12	102757270	102758004	735	39	36	8	17	48.847	48.6128	8.22869	7.88137	28.3925	-2.6001	0.793189	-3.27804	0.00104532
chr1	132963022	132963778	757	0	0	31	35	0	0	31.8862	16.2263	12.0281	6.64634	2.02828	3.27684	0.00104974
chr3	56130779	56131361	583	0	0	9	91	0	0	9.25728	42.1885	12.8614	6.75806	2.0627	3.27631	0.00105172
chr3	117845347	117845609	263	0	0	34	30	0	0	34.9719	13.9083	12.2201	6.66759	2.03615	3.27461	0.00105809
chr2	132027155	132030298	3144	133	135	64	123	166.581	182.298	65.8295	57.024	117.933	-1.51017	0.461208	-3.27438	0.00105895
chr17	74104470	74105069	600	0	0	12	80	0	0	12.343	37.0888	12.358	6.69894	2.04591	3.2743	0.00105923
chr11	29930354	29931047	694	0	0	42	19	0	0	43.2006	8.80859	13.0023	6.75441	2.06341	3.27343	0.00106253
chr13	29914638	29915708	1071	0	2	29	85	0	2.70071	29.829	39.4068	17.9841	4.71983	1.44272	3.27149	0.00106984
chr8	46899669	46900021	353	0	0	25	46	0	0	25.7147	21.3261	11.7602	6.61778	2.02288	3.27146	0.00106992
chr9	46222179	46222793	615	0	1	40	61	0	1.35035	41.1434	28.2802	17.6935	5.72843	1.75134	3.27089	0.0010721
chr1	37864473	37866822	2350	107	115	48	100	134.016	155.291	49.3721	46.361	96.26	-1.59746	0.488474	-3.27031	0.0010743
chr2	31060690	31062926	2237	103	64	20	73	129.006	86.4227	20.5717	33.8435	67.461	-1.96618	0.601263	-3.27009	0.00107515
chr6	124710996	124711372	377	0	0	28	40	0	0	28.8004	18.5444	11.8362	6.62494	2.02642	3.26929	0.00107817
chr7	120545046	120545427	382	0	0	28	40	0	0	28.8004	18.5444	11.8362	6.62494	2.02642	3.26929	0.00107817
chr13	58764907	58765243	337	0	0	20	57	0	0	20.5717	26.4258	11.7494	6.62029	2.02549	3.26848	0.00108125
chr9	66834375	66835542	1168	82	64	24	57	102.704	86.4227	24.6861	26.4258	60.0596	-1.88482	0.576728	-3.26813	0.00108262
chr12	117861536	117862155	620	19	25	0	4	23.7972	33.7589	0	1.85444	14.8526	-4.70248	1.4395	-3.26676	0.00108787
chr4	74590119	74590332	214	0	0	29	38	0	0	29.829	17.6172	11.8615	6.62735	2.02913	3.2661	0.00109038
chr7	76960370	76960924	555	0	0	29	38	0	0	29.829	17.6172	11.8615	6.62735	2.02913	3.2661	0.00109038
chr11	49075729	49077261	1533	49	65	20	21	61.3718	87.7731	20.5717	9.73581	44.8631	-2.33623	0.715615	-3.26465	0.00109598
chr5	4703509	4703872	364	0	0	14	73	0	0	14.4002	33.8435	12.0609	6.66252	2.04081	3.26465	0.00109599
chr6	30266637	30267003	367	0	0	14	73	0	0	14.4002	33.8435	12.0609	6.66252	2.04081	3.26465	0.00109599
chr4	147810641	147811138	498	0	0	35	28	0	0	36.0005	12.9811	12.2454	6.67004	2.04335	3.26427	0.00109747
chr4	154125647	154125904	258	0	0	16	67	0	0	16.4574	31.0619	11.8798	6.63924	2.03546	3.2618	0.00110709
chr3	117158151	117158920	770	0	0	19	59	0	0	19.5431	27.353	11.724	6.61789	2.02976	3.26043	0.00111244
chr7	131617468	131617942	475	0	0	19	59	0	0	19.5431	27.353	11.724	6.61789	2.02976	3.26043	0.00111244
chr9	38372179	38373355	1177	0	0	10	86	0	0	10.2859	39.8704	12.5391	6.72093	2.06186	3.25964	0.00111553
chr1	115407831	115408354	524	0	0	12	79	0	0	12.343	36.6252	12.2421	6.68527	2.05105	3.25944	0.00111633
chr14	99939993	99940244	252	0	0	12	79	0	0	12.343	36.6252	12.2421	6.68527	2.05105	3.25944	0.00111633
chr19	29453603	29455129	1527	42	84	19	33	52.6044	113.43	19.5431	15.2991	50.2191	-2.26286	0.694495	-3.25829	0.00112086
chr7	27478851	27482565	3715	97	171	61	55	121.491	230.911	62.7438	25.4985	110.161	-2.01803	0.619434	-3.25786	0.00112257
chr8	119623907	119624189	283	0	0	17	64	0	0	17.486	29.671	11.7892	6.62742	2.03458	3.25738	0.00112444
chr6	91704726	91706366	1641	64	66	17	52	80.1592	89.1234	17.486	24.1077	52.7191	-2.00886	0.616719	-3.25734	0.00112463
chr18	74581940	74582350	411	0	2	46	51	0	2.70071	47.315	23.6441	18.4149	4.74447	1.45695	3.25644	0.0011282
chr3	35085407	35085772	366	0	0	31	34	0	0	31.8862	15.7627	11.9122	6.6322	2.03692	3.25599	0.00112997
chr10	12899557	12900035	479	0	0	11	82	0	0	11.3144	38.016	12.3326	6.69644	2.05788	3.25405	0.00113773
chr14	75087311	75088008	698	19	20	0	2	23.7972	27.0071	0	0.92722	12.9329	-5.46426	1.68009	-3.25235	0.00114455
chr17	42847056	42847538	483	0	0	25	45	0	0	25.7147	20.8624	11.6443	6.60331	2.03037	3.25227	0.00114489
chr11	88234609	88237353	2745	58	79	19	3	72.6442	106.678	19.5431	1.39083	50.0641	-3.17295	0.975837	-3.25151	0.00114793
chr13	75671643	75671994	352	0	0	27	41	0	0	27.7718	19.008	11.695	6.60814	2.03236	3.25146	0.00114813
chr3	46455503	46455754	252	0	0	24	47	0	0	24.6861	21.7897	11.6189	6.6009	2.03053	3.25083	0.00115069
chr2	29959092	29959635	544	0	0	20	56	0	0	20.5717	25.9622	11.6335	6.60583	2.03209	3.25076	0.00115096
chr3	116511687	116512171	485	0	0	20	56	0	0	20.5717	25.9622	11.6335	6.60583	2.03209	3.25076	0.00115096
chr13	66983187	66983693	507	0	0	28	39	0	0	28.8004	18.0808	11.7203	6.61056	2.03451	3.24921	0.00115727
chr8	9469810	9470238	429	0	0	32	32	0	0	32.9148	14.8355	11.9376	6.63465	2.04209	3.24895	0.00115832
chr5	129482870	129483750	881	0	0	9	89	0	0	9.25728	41.2613	12.6296	6.73173	2.07208	3.24877	0.00115904
chr8	15640624	15641308	685	0	0	42	18	0	0	43.2006	8.34498	12.8864	6.7414	2.07535	3.24833	0.00116086
chr6	88462101	88463736	1636	66	16	5	15	82.6641	21.6057	5.14293	6.95415	29.0917	-3.08927	0.951136	-3.24797	0.0011623
chr3	30008577	30009119	543	0	0	13	75	0	0	13.3716	34.7707	12.0356	6.66004	2.05068	3.24772	0.00116335
chr11	34782615	34784612	1998	70	117	36	66	87.6741	157.992	37.0291	30.5983	78.3232	-1.86694	0.575156	-3.24597	0.0011705
chr13	118253928	118254060	133	0	0	22	51	0	0	22.6289	23.6441	11.5682	6.59608	2.0331	3.24434	0.00117723
chr6	32437445	32438142	698	22	21	1	4	27.5547	28.3575	1.02859	1.85444	14.6988	-4.20567	1.29662	-3.24357	0.00118041
chr9	116144264	116146927	2664	92	76	32	69	115.229	102.627	32.9148	31.9891	70.6899	-1.74851	0.539174	-3.24294	0.00118305
chr5	144518356	144519055	700	0	0	35	27	0	0	36.0005	12.5175	12.1295	6.65616	2.05309	3.24202	0.00118687
chr15	57882886	57882962	77	0	0	33	30	0	0	33.9433	13.9083	11.9629	6.63712	2.04815	3.24054	0.00119302
chr5	31447953	31448373	421	0	0	33	30	0	0	33.9433	13.9083	11.9629	6.63712	2.04815	3.24054	0.00119302
chr5	137543479	137543824	346	0	0	17	63	0	0	17.486	29.2074	11.6733	6.61303	2.04073	3.24052	0.00119311
chr8	105935113	105937520	2408	61	76	21	53	76.4017	102.627	21.6003	24.5713	56.3001	-1.94824	0.601391	-3.23956	0.00119713
chr9	89832001	89832399	399	2	1	36	66	2.50497	1.35035	37.0291	30.5983	17.8707	4.12029	1.27188	3.23951	0.00119734
chr7	109600628	109600971	344	0	0	21	53	0	0	21.6003	24.5713	11.5429	6.59366	2.03559	3.23918	0.00119873
chr2	155282266	155282563	298	0	0	40	20	0	0	41.1434	9.2722	12.6039	6.70982	2.07213	3.23813	0.00120315
chr19	56821237	56822283	1047	81	50	23	37	101.451	67.5177	23.6575	17.1536	52.4451	-2.06626	0.638283	-3.23722	0.00120702
chr16	53154448	53155005	558	0	0	18	60	0	0	18.5146	27.8166	11.5828	6.60096	2.04121	3.23385	0.00122135
chr5	141410532	141411127	596	0	0	18	60	0	0	18.5146	27.8166	11.5828	6.60096	2.04121	3.23385	0.00122135
chr18	74778334	74780616	2283	103	87	44	58	129.006	117.481	45.2578	26.8894	79.6585	-1.79186	0.554215	-3.23316	0.0012243
chr2	162696829	162697457	629	0	0	20	55	0	0	20.5717	25.4985	11.5176	6.59122	2.03884	3.23283	0.00122568
chr8	103684977	103685336	360	0	0	20	55	0	0	20.5717	25.4985	11.5176	6.59122	2.03884	3.23283	0.00122568
chr4	16048612	16048869	258	0	0	26	42	0	0	26.7432	19.4716	11.5537	6.59113	2.03885	3.23276	0.00122599
chr1	144110728	144111272	545	0	0	13	74	0	0	13.3716	34.3071	11.9197	6.64598	2.05619	3.23218	0.00122849
chr3	141780034	141780298	265	0	0	13	74	0	0	13.3716	34.3071	11.9197	6.64598	2.05619	3.23218	0.00122849
chr1	105512681	105512877	197	0	0	15	68	0	0	15.4288	31.5255	11.7386	6.6225	2.04913	3.23185	0.0012299
chr12	13478166	13478889	724	0	0	15	68	0	0	15.4288	31.5255	11.7386	6.6225	2.04913	3.23185	0.0012299
chr4	40844788	40848676	3889	76	120	43	44	95.189	162.043	44.2292	20.3988	80.4649	-2.01664	0.624009	-3.23175	0.00123036
chr1	136601778	136602184	407	0	0	27	40	0	0	27.7718	18.5444	11.5791	6.59358	2.04044	3.23145	0.00123165
chr3	135485809	135486209	401	27	39	6	13	33.8171	52.6638	6.17152	6.02693	24.6699	-2.82649	0.874756	-3.23117	0.00123283
chr12	108036438	108036630	193	0	0	34	28	0	0	34.9719	12.9811	11.9883	6.63963	2.05515	3.23073	0.00123475
chr4	145238708	145241676	2969	231	170	107	97	289.324	229.56	110.059	44.9702	168.478	-1.75859	0.544355	-3.2306	0.00123529
chr19	54524216	54524736	521	0	1	37	63	0	1.35035	38.0577	29.2074	17.1539	5.68395	1.75999	3.22954	0.00123992
chr6	18847164	18850935	3772	90	98	35	87	112.724	132.335	36.0005	40.3341	80.3483	-1.67786	0.519632	-3.22894	0.0012425
chr7	24832736	24833108	373	0	0	28	38	0	0	28.8004	17.6172	11.6044	6.59603	2.04283	3.22888	0.00124277
chr5	124033203	124033570	368	56	29	8	22	70.1393	39.1603	8.22869	10.1994	31.9319	-2.55554	0.791466	-3.22887	0.00124282
chr14	61745450	61745807	358	0	0	16	65	0	0	16.4574	30.1346	11.648	6.61056	2.04749	3.22862	0.0012439
chr19	50138544	50138968	425	0	0	32	31	0	0	32.9148	14.3719	11.8217	6.6204	2.05129	3.22743	0.00124907
chr6	86982348	86982548	201	0	0	32	31	0	0	32.9148	14.3719	11.8217	6.6204	2.05129	3.22743	0.00124907
chr18	5070519	5070954	436	0	3	54	49	0	4.05106	55.5437	22.7169	20.5779	4.29439	1.33077	3.227	0.00125093
chr6	108775663	108777094	1432	3	5	34	117	3.75746	6.75177	34.9719	54.2424	24.9309	3.09851	0.960267	3.22671	0.00125221
chr10	101163363	101163902	540	0	0	43	16	0	0	44.2292	7.41776	12.9117	6.744	2.09056	3.22593	0.00125564
chr14	49644165	49644371	207	0	0	22	50	0	0	22.6289	23.1805	11.4523	6.58138	2.04029	3.22571	0.00125659
chr1	147428423	147428823	401	0	0	29	36	0	0	29.829	16.69	11.6297	6.5985	2.04603	3.22503	0.00125959
chr1	86524200	86527596	3397	219	195	115	196	274.295	263.319	118.287	90.8675	186.692	-1.36792	0.424336	-3.22367	0.00126559
chr11	22081614	22081912	299	0	0	17	62	0	0	17.486	28.7438	11.5574	6.5985	2.04702	3.22347	0.00126647
chr7	137566019	137566295	277	0	0	17	62	0	0	17.486	28.7438	11.5574	6.5985	2.04702	3.22347	0.00126647
chr3	127895804	127896041	238	6	0	60	76	7.51492	0	61.7152	35.2343	26.1161	3.66093	1.13585	3.22306	0.00126829
chr13	4661635	4663127	1493	13	78	7	13	16.2823	105.328	7.2001	6.02693	33.7093	-3.20925	0.996352	-3.221	0.00127742
chr12	116347624	116347829	206	0	0	21	52	0	0	21.6003	24.1077	11.427	6.57893	2.04264	3.2208	0.00127832
chr8	73226338	73226840	503	0	0	21	52	0	0	21.6003	24.1077	11.427	6.57893	2.04264	3.2208	0.00127832
chr11	103266244	103268399	2156	108	130	59	76	135.269	175.546	60.6866	35.2343	101.684	-1.71212	0.531616	-3.2206	0.00127923
chr5	31261774	31262334	561	0	0	35	26	0	0	36.0005	12.0539	12.0136	6.64215	2.06314	3.21944	0.00128443
chr11	94842043	94842367	325	0	0	41	18	0	0	42.172	8.34498	12.6293	6.71241	2.08538	3.21879	0.00128732
chr13	40310244	40310670	427	0	0	33	29	0	0	33.9433	13.4447	11.847	6.62291	2.0577	3.2186	0.00128818
chr10	77535749	77539475	3727	104	166	65	73	130.259	224.159	66.8581	33.8435	113.78	-1.8316	0.569067	-3.21859	0.00128821
chr9	69437131	69437345	215	0	0	14	70	0	0	14.4002	32.4527	11.7132	6.62	2.05784	3.21697	0.00129553
chr13	97319333	97319611	279	0	0	13	73	0	0	13.3716	33.8435	11.8038	6.63179	2.06182	3.21648	0.00129775
chr5	42348347	42349275	929	0	0	13	73	0	0	13.3716	33.8435	11.8038	6.63179	2.06182	3.21648	0.00129775
chr12	100940431	100941130	700	27	19	0	5	33.8171	25.6567	0	2.31805	15.448	-4.44981	1.38349	-3.21637	0.00129821
chr6	143261669	143262051	383	0	0	18	59	0	0	18.5146	27.353	11.4669	6.5863	2.04774	3.21637	0.00129822
chr11	94319863	94323351	3489	140	138	73	104	175.348	186.349	75.0868	48.2154	121.25	-1.56502	0.486601	-3.21623	0.00129889
chr4	133348110	133348684	575	0	2	57	35	0	2.70071	58.6294	16.2263	19.3891	4.81691	1.49809	3.21536	0.00130279
chr14	40946460	40951539	5080	180	264	114	202	225.448	356.494	117.259	93.6492	198.212	-1.46799	0.456561	-3.21531	0.00130303
chr5	47516249	47516649	401	0	0	20	54	0	0	20.5717	25.0349	11.4017	6.57647	2.04575	3.2147	0.00130582
chr10	50591653	50593697	2045	117	78	44	41	146.541	105.328	45.2578	19.008	79.0336	-1.99873	0.621822	-3.21431	0.00130757
chr12	110414521	110414871	351	21	22	0	4	26.3022	29.7078	0	1.85444	14.4661	-4.6661	1.45186	-3.21387	0.00130959
chr2	153160863	153162801	1939	129	57	30	8	161.571	76.9702	30.8576	3.70888	68.2769	-2.83715	0.88285	-3.21363	0.00131069
chr2	129666297	129666704	408	0	0	26	41	0	0	26.7432	19.008	11.4378	6.5764	2.04693	3.21281	0.00131443
chr2	46536083	46536653	571	0	0	24	45	0	0	24.6861	20.8624	11.3871	6.57146	2.04572	3.2123	0.00131677
chr3	91175148	91176061	914	0	0	24	45	0	0	24.6861	20.8624	11.3871	6.57146	2.04572	3.2123	0.00131677
chr13	118587742	118588071	330	0	0	16	64	0	0	16.4574	29.671	11.5321	6.59601	2.0537	3.21177	0.00131919
chr9	34620742	34621042	301	0	0	16	64	0	0	16.4574	29.671	11.5321	6.59601	2.0537	3.21177	0.00131919
chr19	34323200	34323652	453	0	0	27	39	0	0	27.7718	18.0808	11.4632	6.57888	2.04874	3.21119	0.00132188
chr11	61492604	61494644	2041	77	91	19	80	96.4415	122.882	19.5431	37.0888	68.9889	-1.92884	0.600785	-3.21053	0.0013249
chr13	101656855	101661714	4860	105	118	54	83	131.511	159.342	55.5437	38.4796	96.2191	-1.64114	0.511439	-3.20887	0.00133259
chr12	98766555	98766733	179	0	0	34	27	0	0	34.9719	12.5175	11.8723	6.62544	2.06508	3.20832	0.00133513
chr7	130258693	130259144	452	0	0	34	27	0	0	34.9719	12.5175	11.8723	6.62544	2.06508	3.20832	0.00133513
chr1	193168639	193168995	357	0	0	28	37	0	0	28.8004	17.1536	11.4885	6.58136	2.05136	3.20829	0.00133527
chr18	83221952	83222224	273	0	0	28	37	0	0	28.8004	17.1536	11.4885	6.58136	2.05136	3.20829	0.00133527
chr7	123028615	123029404	790	7	1	47	101	8.76741	1.35035	48.3435	46.8246	26.3215	3.21652	1.00274	3.20774	0.00133782
chr18	42177642	42178426	785	0	0	8	90	0	0	8.22869	41.7249	12.4884	6.71577	2.09368	3.20764	0.00133827
chr11	92333055	92333630	576	0	0	19	56	0	0	19.5431	25.9622	11.3763	6.57399	2.04967	3.20734	0.0013397
chr12	119642013	119642423	411	0	0	19	56	0	0	19.5431	25.9622	11.3763	6.57399	2.04967	3.20734	0.0013397
chr6	56268688	56268926	239	0	0	19	56	0	0	19.5431	25.9622	11.3763	6.57399	2.04967	3.20734	0.0013397
chr7	37336686	37337254	569	0	0	39	20	0	0	40.1149	9.2722	12.3468	6.68019	2.08288	3.20719	0.00134038
chr11	5702339	5702682	344	0	0	22	49	0	0	22.6289	22.7169	11.3364	6.56652	2.04768	3.20682	0.00134213
chr13	48310873	48311101	229	0	0	22	49	0	0	22.6289	22.7169	11.3364	6.56652	2.04768	3.20682	0.00134213
chr19	8702899	8703021	123	0	0	36	24	0	0	37.0291	11.1266	12.0389	6.64472	2.0722	3.2066	0.00134314
chr2	72981875	72982074	200	0	0	36	24	0	0	37.0291	11.1266	12.0389	6.64472	2.0722	3.2066	0.00134314
chr5	64444071	64444442	372	0	0	17	61	0	0	17.486	28.2802	11.4415	6.58382	2.05345	3.20622	0.00134492
chr7	29758466	29759151	686	0	0	17	61	0	0	17.486	28.2802	11.4415	6.58382	2.05345	3.20622	0.00134492
chr3	53584475	53585127	653	0	0	29	35	0	0	29.829	16.2263	11.5138	6.58386	2.05482	3.20411	0.00135481
chr11	96267016	96267233	218	0	0	21	51	0	0	21.6003	23.6441	11.3111	6.56405	2.04985	3.20221	0.00136378
chr14	6162656	6163536	881	0	0	14	69	0	0	14.4002	31.9891	11.5973	6.60554	2.06377	3.20071	0.00137087
chr9	116809447	116809930	484	0	0	13	72	0	0	13.3716	33.3799	11.6879	6.61746	2.06757	3.2006	0.00137144
chr11	85746232	85746897	666	0	0	18	58	0	0	18.5146	26.8894	11.351	6.5715	2.05443	3.1987	0.00138049
chr18	69952576	69952830	255	0	0	18	58	0	0	18.5146	26.8894	11.351	6.5715	2.05443	3.1987	0.00138049
chr15	68707438	68708069	632	0	0	30	33	0	0	30.8576	15.2991	11.5392	6.58638	2.05911	3.19866	0.00138069
chr17	34292578	34297439	4862	218	200	120	167	273.042	270.071	123.43	77.4228	185.992	-1.44456	0.451778	-3.19751	0.00138619
chr14	74359917	74360854	938	0	0	47	11	0	0	48.3435	5.09971	13.3608	6.79298	2.12446	3.19751	0.00138621
chr15	86224468	86226220	1753	73	76	31	23	91.4315	102.627	31.8862	10.663	59.1519	-2.22971	0.697432	-3.19703	0.00138852
chr5	102827627	102827807	181	0	0	35	25	0	0	36.0005	11.5902	11.8977	6.62801	2.07351	3.19652	0.00139097
chr19	55484579	55485122	544	3	2	19	135	3.75746	2.70071	19.5431	62.5873	22.1472	3.67599	1.15003	3.19643	0.00139138
chr6	37140273	37140797	525	0	0	20	53	0	0	20.5717	24.5713	11.2858	6.56156	2.05283	3.19635	0.00139178
chr5	113872460	113872971	512	35	38	10	10	43.837	51.3135	10.2859	4.6361	27.5181	-2.72855	0.853734	-3.19601	0.0013934
chr15	59240825	59241184	360	0	0	5	103	0	0	5.14293	47.7518	13.2237	6.79898	2.12735	3.19599	0.00139353
chr2	167502964	167505675	2712	149	124	67	47	186.621	167.444	68.9153	21.7897	111.192	-1.98995	0.622694	-3.19571	0.00139486
chr18	5289572	5290172	601	0	0	16	63	0	0	16.4574	29.2074	11.4162	6.5813	2.06005	3.19473	0.00139961
chr17	4718302	4718496	195	0	0	25	42	0	0	25.7147	19.4716	11.2966	6.55901	2.054	3.19328	0.00140665
chr19	54701811	54702628	818	0	0	25	42	0	0	25.7147	19.4716	11.2966	6.55901	2.054	3.19328	0.00140665
chr18	82451713	82452077	365	0	0	41	17	0	0	42.172	7.88137	12.5133	6.69901	2.09801	3.19304	0.00140786
chr12	102443455	102443794	340	0	0	24	44	0	0	24.6861	20.3988	11.2712	6.55652	2.0536	3.19269	0.00140954
chr13	12476122	12476390	269	0	0	24	44	0	0	24.6861	20.3988	11.2712	6.55652	2.0536	3.19269	0.00140954
chr3	95019934	95020173	240	0	0	24	44	0	0	24.6861	20.3988	11.2712	6.55652	2.0536	3.19269	0.00140954
chr12	31607643	31608139	497	0	0	26	40	0	0	26.7432	18.5444	11.3219	6.56151	2.05522	3.19262	0.0014099
chr4	27086719	27087062	344	0	0	26	40	0	0	26.7432	18.5444	11.3219	6.56151	2.05522	3.19262	0.0014099
chr6	47997106	47997794	689	0	0	37	22	0	0	38.0577	10.1994	12.0643	6.64731	2.08239	3.19215	0.00141219
chr7	45728161	45728380	220	0	0	37	22	0	0	38.0577	10.1994	12.0643	6.64731	2.08239	3.19215	0.00141219
chr16	35869482	35872081	2600	115	115	43	122	144.036	155.291	44.2292	56.5604	100.029	-1.56192	0.489316	-3.19204	0.00141273
chr9	85377308	85378205	898	0	0	9	85	0	0	9.25728	39.4068	12.166	6.67757	2.09198	3.19199	0.00141297
chr7	46010954	46011307	354	0	0	31	31	0	0	31.8862	14.3719	11.5645	6.58891	2.06433	3.19179	0.00141394
chr11	65149248	65150003	756	0	0	23	46	0	0	23.6575	21.3261	11.2459	6.55402	2.05401	3.19084	0.00141857
chr16	60030368	60030659	292	0	0	23	46	0	0	23.6575	21.3261	11.2459	6.55402	2.05401	3.19084	0.00141857
chr7	141228150	141229671	1522	90	121	50	64	112.724	163.393	51.4293	29.671	89.3043	-1.78456	0.559349	-3.19043	0.00142062
chr8	122429190	122431015	1826	78	69	27	58	97.694	93.1745	27.7718	26.8894	61.3824	-1.8056	0.566211	-3.18892	0.00142805
chr9	67321079	67321477	399	0	0	17	60	0	0	17.486	27.8166	11.3256	6.56899	2.06004	3.18877	0.00142881
chr16	4647321	4650337	3017	90	95	33	89	112.724	128.284	33.9433	41.2613	79.053	-1.67224	0.524561	-3.18789	0.00143313
chr12	95541646	95542229	584	0	0	22	48	0	0	22.6289	22.2533	11.2205	6.55152	2.05522	3.18775	0.00143385
chr7	96377361	96377606	246	0	0	22	48	0	0	22.6289	22.2533	11.2205	6.55152	2.05522	3.18775	0.00143385
chr17	14416651	14417141	491	0	0	34	26	0	0	34.9719	12.0539	11.7564	6.61113	2.07533	3.18558	0.00144463
chr10	114319933	114320095	163	0	0	32	29	0	0	32.9148	13.4447	11.5899	6.59147	2.0705	3.18352	0.00145496
chr2	161815881	161816243	363	0	0	21	50	0	0	21.6003	23.1805	11.1952	6.54901	2.05724	3.1834	0.00145558
chr9	57702417	57702609	193	0	0	21	50	0	0	21.6003	23.1805	11.1952	6.54901	2.05724	3.1834	0.00145558
chr18	47046717	47047107	391	0	0	12	74	0	0	12.343	34.3071	11.6625	6.61488	2.07842	3.18265	0.00145934
chr10	127321039	127324741	3703	157	114	70	89	196.64	153.94	72.001	41.2613	115.961	-1.64556	0.517053	-3.18257	0.00145974
chr1	80559608	80560197	590	0	0	18	57	0	0	18.5146	26.4258	11.2351	6.55654	2.06127	3.18082	0.00146858
chr4	124306457	124306805	349	0	0	18	57	0	0	18.5146	26.4258	11.2351	6.55654	2.06127	3.18082	0.00146858
chr9	41990224	41990570	347	0	0	18	57	0	0	18.5146	26.4258	11.2351	6.55654	2.06127	3.18082	0.00146858
chr15	87183850	87184425	576	35	22	5	8	43.837	29.7078	5.14293	3.70888	20.5992	-3.08486	0.969862	-3.18072	0.00146911
chr7	12921298	12922939	1642	69	70	14	62	86.4216	94.5248	14.4002	28.7438	56.0226	-2.0388	0.641115	-3.18009	0.00147232
chr12	80230473	80232592	2120	36	72	17	9	45.0895	97.2256	17.486	4.17249	40.9934	-2.77754	0.874009	-3.17794	0.00148328
chr12	84215856	84219876	4021	193	148	93	137	241.73	199.853	95.6585	63.5146	150.189	-1.4822	0.466485	-3.17738	0.00148611
chr18	76006924	76007191	268	0	0	30	32	0	0	30.8576	14.8355	11.4233	6.57163	2.06844	3.17709	0.00148761
chr5	112270208	112271663	1456	69	77	30	47	86.4216	103.977	30.8576	21.7897	60.7615	-1.86972	0.588525	-3.17695	0.00148831
chr3	58594649	58595324	676	33	18	0	7	41.3321	24.3064	0	3.24527	17.2209	-4.1369	1.30247	-3.17621	0.00149213
chr10	127335769	127336549	781	29	30	5	11	36.3221	40.5106	5.14293	5.09971	21.7689	-2.90757	0.91587	-3.17465	0.00150016
chr6	124718297	124719555	1259	67	79	27	56	83.9166	106.678	27.7718	25.9622	61.0822	-1.82909	0.576178	-3.17452	0.00150082
chr13	21482234	21483223	990	0	0	33	27	0	0	33.9433	12.5175	11.6152	6.59406	2.07766	3.17378	0.00150466
chr14	10422448	10422636	189	0	0	33	27	0	0	33.9433	12.5175	11.6152	6.59406	2.07766	3.17378	0.00150466
chr2	80187322	80188052	731	0	0	33	27	0	0	33.9433	12.5175	11.6152	6.59406	2.07766	3.17378	0.00150466
chr6	124812122	124815162	3041	77	153	48	27	96.4415	206.604	49.3721	12.5175	91.2338	-2.3216	0.731526	-3.17364	0.00150542
chr4	3681816	3685822	4007	71	117	37	71	88.9266	157.992	38.0577	32.9163	79.473	-1.80281	0.56824	-3.17262	0.00151072
chr12	108704193	108704637	445	0	0	23	45	0	0	23.6575	20.8624	11.13	6.53889	2.06191	3.17128	0.00151768
chr1	110684335	110684973	639	0	0	17	59	0	0	17.486	27.353	11.2097	6.554	2.06678	3.17111	0.00151856
chr18	31083861	31084284	424	0	0	17	59	0	0	17.486	27.353	11.2097	6.554	2.06678	3.17111	0.00151856
chr13	75837710	75841815	4106	142	112	65	64	177.853	151.24	66.8581	29.671	106.405	-1.79083	0.564771	-3.17091	0.00151965
chr13	44536442	44539827	3386	81	105	26	92	101.451	141.787	26.7432	42.6521	78.1585	-1.79217	0.565248	-3.17058	0.00152133
chr10	81641666	81641860	195	0	0	46	11	0	0	47.315	5.09971	13.1037	6.76496	2.13404	3.17003	0.00152425
chr2	21026478	21027219	742	0	0	31	30	0	0	31.8862	13.9083	11.4486	6.5742	2.074	3.16982	0.00152534
chr19	25158185	25158606	422	0	0	13	70	0	0	13.3716	32.4527	11.4561	6.58836	2.07946	3.1683	0.00153333
chr9	7228490	7229063	574	0	0	13	70	0	0	13.3716	32.4527	11.4561	6.58836	2.07946	3.1683	0.00153333
chr2	3455826	3456397	572	0	0	37	21	0	0	38.0577	9.73581	11.9484	6.63325	2.09393	3.16785	0.00153573
chr6	80838136	80838745	610	0	0	41	16	0	0	42.172	7.41776	12.3974	6.6855	2.11107	3.16688	0.00154084
chr2	31620939	31621331	393	0	0	12	73	0	0	12.343	33.8435	11.5466	6.60038	2.08425	3.16678	0.00154135
chr10	90675553	90675862	310	0	0	28	35	0	0	28.8004	16.2263	11.2567	6.55157	2.06912	3.16635	0.00154364
chr2	49350028	49350886	859	3	6	79	54	3.75746	8.10213	81.2583	25.0349	29.5382	3.16056	0.998604	3.16498	0.00155094
chr10	7461369	7461763	395	0	0	21	49	0	0	21.6003	22.7169	11.0793	6.53382	2.06481	3.16436	0.00155422
chr14	33825060	33825225	166	0	0	21	49	0	0	21.6003	22.7169	11.0793	6.53382	2.06481	3.16436	0.00155422
chr2	15009497	15010360	864	0	0	21	49	0	0	21.6003	22.7169	11.0793	6.53382	2.06481	3.16436	0.00155422
chr6	122872171	122875425	3255	103	107	46	98	129.006	144.488	47.315	45.4338	91.5607	-1.56133	0.493618	-3.16304	0.0015613
chr2	125086693	125087955	1263	0	0	11	76	0	0	11.3144	35.2343	11.6372	6.61226	2.09049	3.16302	0.0015614
chr11	105616341	105616949	609	0	0	18	56	0	0	18.5146	25.9622	11.1192	6.54143	2.06828	3.16274	0.00156294
chr17	44281037	44281235	199	0	0	18	56	0	0	18.5146	25.9622	11.1192	6.54143	2.06828	3.16274	0.00156294
chr18	14058661	14058901	241	0	0	18	56	0	0	18.5146	25.9622	11.1192	6.54143	2.06828	3.16274	0.00156294
chr15	76191927	76194519	2593	106	42	23	7	132.764	56.7149	23.6575	3.24527	54.0953	-2.87517	0.909236	-3.16218	0.00156594
chr13	102693732	102696173	2442	77	117	34	88	96.4415	157.992	34.9719	40.7977	82.5506	-1.74118	0.550687	-3.16183	0.00156779
chr8	71292932	71298004	5073	152	136	69	151	190.378	183.648	70.9724	70.0051	128.751	-1.40815	0.445377	-3.16171	0.00156844
chr6	144105671	144105867	197	0	0	29	33	0	0	29.829	15.2991	11.282	6.55414	2.0731	3.16151	0.00156953
chr5	124083872	124084979	1108	41	51	10	30	51.352	68.8681	10.2859	13.9083	36.1036	-2.29413	0.725766	-3.16097	0.00157243
chr2	33492722	33493208	487	0	0	16	61	0	0	16.4574	28.2802	11.1844	6.55144	2.0732	3.16007	0.00157734
chr5	133410947	133411219	273	0	0	16	61	0	0	16.4574	28.2802	11.1844	6.55144	2.0732	3.16007	0.00157734
chr5	109922962	109924591	1630	68	66	22	54	85.1691	89.1234	22.6289	25.0349	55.4891	-1.86555	0.590484	-3.15935	0.00158119
chr19	37217918	37218104	187	0	0	20	51	0	0	20.5717	23.6441	11.054	6.53128	2.06751	3.15901	0.00158308
chr5	91293357	91293974	618	0	0	20	51	0	0	20.5717	23.6441	11.054	6.53128	2.06751	3.15901	0.00158308
chr5	124393318	124393919	602	0	0	20	51	0	0	20.5717	23.6441	11.054	6.53128	2.06751	3.15901	0.00158308
chr4	132958228	132963484	5257	141	172	84	124	176.601	232.261	86.4012	57.4876	138.188	-1.5164	0.480478	-3.15603	0.00159933
chr12	79974717	79974933	217	0	0	30	31	0	0	30.8576	14.3719	11.3074	6.55673	2.07804	3.15524	0.00160366
chr17	66650058	66650294	237	0	0	30	31	0	0	30.8576	14.3719	11.3074	6.55673	2.07804	3.15524	0.00160366
chr3	97658376	97660721	2346	59	91	31	28	73.8967	122.882	31.8862	12.9811	60.4116	-2.16544	0.686401	-3.15477	0.00160626
chr7	44839848	44840294	447	10	38	0	5	12.5249	51.3135	0	2.31805	16.5391	-4.56287	1.44659	-3.15422	0.00160929
chr1	165716270	165719238	2969	148	72	40	92	185.368	97.2256	41.1434	42.6521	91.5973	-1.75372	0.556141	-3.15337	0.00161399
chr13	20165318	20166161	844	42	14	1	9	52.6044	18.905	1.02859	4.17249	19.1776	-3.67369	1.16519	-3.15288	0.0016167
chr10	67044499	67044741	243	0	0	25	40	0	0	25.7147	18.5444	11.0648	6.52872	2.07079	3.15277	0.00161729
chr4	45183552	45184015	464	0	0	24	42	0	0	24.6861	19.4716	11.0394	6.52616	2.06998	3.15277	0.00161731
chr6	34705021	34705895	875	0	0	24	42	0	0	24.6861	19.4716	11.0394	6.52616	2.06998	3.15277	0.00161731
chr11	71249694	71250151	458	0	0	19	53	0	0	19.5431	24.5713	11.0286	6.52872	2.07105	3.15237	0.00161951
chr7	70603056	70603673	618	0	0	19	53	0	0	19.5431	24.5713	11.0286	6.52872	2.07105	3.15237	0.00161951
chr6	83760434	83760935	502	0	0	13	69	0	0	13.3716	31.9891	11.3402	6.57358	2.08561	3.15188	0.00162223
chr18	25593021	25593400	380	0	0	26	38	0	0	26.7432	17.6172	11.0901	6.53128	2.07245	3.15149	0.00162442
chr19	4645321	4645662	342	0	0	26	38	0	0	26.7432	17.6172	11.0901	6.53128	2.07245	3.15149	0.00162442
chr11	96310234	96310755	522	0	0	23	44	0	0	23.6575	20.3988	11.0141	6.5236	2.07001	3.15149	0.00162442
chr14	102537979	102538305	327	0	0	23	44	0	0	23.6575	20.3988	11.0141	6.5236	2.07001	3.15149	0.00162442
chr3	18079147	18079518	372	0	0	23	44	0	0	23.6575	20.3988	11.0141	6.5236	2.07001	3.15149	0.00162442
chr5	56512344	56512761	418	0	0	23	44	0	0	23.6575	20.3988	11.0141	6.5236	2.07001	3.15149	0.00162442
chr2	127319112	127319782	671	0	2	46	45	0	2.70071	47.315	20.8624	17.7195	4.6849	1.48658	3.15147	0.00162451
chr16	69873943	69874317	375	0	0	12	72	0	0	12.343	33.3799	11.4307	6.58574	2.09022	3.15074	0.00162857
chr7	116093244	116093593	350	43	52	13	29	53.8569	70.2185	13.3716	13.4447	37.7229	-2.20902	0.701143	-3.1506	0.00162935
chr9	53384057	53385651	1595	84	57	26	50	105.209	76.9702	26.7432	23.1805	58.0257	-1.87487	0.595207	-3.14995	0.00163301
chr8	64540655	64541005	351	0	0	35	23	0	0	36.0005	10.663	11.6659	6.59932	2.09528	3.14961	0.00163486
chr19	13882257	13882612	356	0	0	22	46	0	0	22.6289	21.3261	10.9887	6.52104	2.07087	3.14893	0.00163868
chr7	58362346	58363170	825	0	0	27	36	0	0	27.7718	16.69	11.1154	6.53386	2.07496	3.1489	0.00163885
chr17	34447628	34448448	821	46	30	4	22	57.6144	40.5106	4.11434	10.1994	28.1097	-2.7206	0.864116	-3.14843	0.00164152
chr19	43895914	43896241	328	0	0	15	63	0	0	15.4288	29.2074	11.1591	6.54885	2.08052	3.1477	0.00164559
chr4	4647132	4647752	621	0	0	31	29	0	0	31.8862	13.4447	11.3327	6.55934	2.08395	3.14755	0.00164645
chr7	102106078	102106376	299	0	0	31	29	0	0	31.8862	13.4447	11.3327	6.55934	2.08395	3.14755	0.00164645
chr2	37779598	37779977	380	21	26	3	5	26.3022	35.1092	3.08576	2.31805	16.7038	-3.53591	1.12353	-3.14714	0.00164877
chr10	21616310	21616695	386	0	1	34	62	0	1.35035	34.9719	28.7438	16.2665	5.60617	1.78137	3.14712	0.00164887
chr4	32343505	32344687	1183	93	27	14	29	116.481	36.4596	14.4002	13.4447	45.1964	-2.46245	0.782445	-3.14712	0.00164888
chr2	131209511	131211648	2138	146	150	73	154	182.863	202.553	75.0868	71.3959	132.975	-1.39694	0.444006	-3.14622	0.00165396
chr1	133164788	133165789	1002	2	3	23	113	2.50497	4.05106	23.6575	52.3879	20.6504	3.55181	1.12908	3.14575	0.0016566
chr10	92515790	92516146	357	0	0	18	55	0	0	18.5146	25.4985	11.0033	6.52615	2.07546	3.14444	0.00166405
chr6	146537254	146537519	266	0	0	18	55	0	0	18.5146	25.4985	11.0033	6.52615	2.07546	3.14444	0.00166405
chr18	14333500	14334080	581	0	0	43	13	0	0	44.2292	6.02693	12.564	6.70443	2.13257	3.14383	0.00166751
chr3	52091522	52091698	177	0	0	44	12	0	0	45.2578	5.56332	12.7053	6.72048	2.13771	3.14378	0.00166782
chr14	79531962	79538112	6151	189	214	115	124	236.72	288.976	118.287	57.4876	175.368	-1.59326	0.50683	-3.14357	0.00166899
chr11	59208156	59211082	2927	79	115	43	70	98.9465	155.291	44.2292	32.4527	82.7298	-1.73921	0.553388	-3.14285	0.00167314
chr7	99658438	99658854	417	28	28	0	10	35.0696	37.8099	0	4.6361	19.3789	-3.79888	1.20907	-3.14198	0.00167812
chr17	36307875	36308260	386	0	1	27	77	0	1.35035	27.7718	35.698	16.205	5.60562	1.78479	3.14078	0.00168501
chr1	93697563	93697976	414	0	0	41	15	0	0	42.172	6.95415	12.2815	6.67186	2.12474	3.14009	0.00168896
chr18	30243369	30243727	359	0	0	20	50	0	0	20.5717	23.1805	10.9381	6.5159	2.07512	3.14001	0.00168944
chr1	24126813	24127182	370	0	0	29	32	0	0	29.829	14.8355	11.1661	6.53905	2.08265	3.13977	0.00169079
chr3	137910199	137911113	915	3	1	45	54	3.75746	1.35035	46.2864	25.0349	19.1073	3.78235	1.2047	3.13965	0.00169148
chr12	112804016	112804659	644	3	3	44	67	3.75746	4.05106	45.2578	31.0619	21.032	3.28451	1.04618	3.13953	0.00169222
chr1	53789346	53792734	3389	135	124	55	142	169.086	167.444	56.5722	65.8326	114.734	-1.45434	0.463384	-3.13852	0.00169804
chr3	39220204	39220486	283	0	0	17	57	0	0	17.486	26.4258	10.9779	6.52356	2.08075	3.13519	0.00171741
chr11	117229500	117230042	543	0	0	14	65	0	0	14.4002	30.1346	11.1337	6.54623	2.08888	3.13384	0.00172532
chr7	120849805	120853162	3358	153	112	69	70	191.63	151.24	70.9724	32.4527	111.574	-1.74895	0.558111	-3.13369	0.00172622
chr16	45119466	45119713	248	0	0	19	52	0	0	19.5431	24.1077	10.9127	6.51331	2.07853	3.13362	0.00172665
chr3	22883660	22884131	472	0	0	9	81	0	0	9.25728	37.5524	11.7024	6.6213	2.11334	3.1331	0.00172973
chr10	96330638	96333825	3188	147	116	48	149	184.116	156.641	49.3721	69.0779	114.802	-1.5149	0.483538	-3.13295	0.00173058
chr5	86171545	86173607	2063	95	65	35	31	118.986	87.7731	36.0005	14.3719	64.2829	-2.07057	0.660966	-3.13265	0.00173238
chr4	131450774	131451603	830	0	0	24	41	0	0	24.6861	19.008	10.9235	6.51074	2.07848	3.13244	0.00173357
chr6	29380954	29381197	244	0	0	24	41	0	0	24.6861	19.008	10.9235	6.51074	2.07848	3.13244	0.00173357
chr18	53793031	53793355	325	0	0	25	39	0	0	25.7147	18.0808	10.9489	6.51333	2.07951	3.13214	0.00173534
chr18	60096261	60096369	109	0	0	25	39	0	0	25.7147	18.0808	10.9489	6.51333	2.07951	3.13214	0.00173534
chr5	3388911	3389425	515	0	0	25	39	0	0	25.7147	18.0808	10.9489	6.51333	2.07951	3.13214	0.00173534
chr1	23769367	23769744	378	0	0	11	74	0	0	11.3144	34.3071	11.4054	6.58307	2.10222	3.13149	0.00173923
chr9	15984330	15984846	517	0	0	15	62	0	0	15.4288	28.7438	11.0432	6.53366	2.08727	3.13024	0.00174666
chr13	37809017	37809526	510	0	0	22	45	0	0	22.6289	20.8624	10.8728	6.50555	2.079	3.12918	0.00175295
chr5	25195230	25195910	681	2	0	28	76	2.50497	0	28.8004	35.2343	16.6349	4.64327	1.4839	3.12909	0.00175348
chr9	115354363	115357548	3186	103	99	34	107	129.006	133.685	34.9719	49.6063	86.8174	-1.62258	0.51878	-3.12769	0.00176189
chr10	30389418	30389809	392	0	0	33	25	0	0	33.9433	11.5902	11.3834	6.56463	2.0989	3.12766	0.00176206
chr3	90624587	90625021	435	0	0	33	25	0	0	33.9433	11.5902	11.3834	6.56463	2.0989	3.12766	0.00176206
chr7	53942595	53943165	571	0	0	33	25	0	0	33.9433	11.5902	11.3834	6.56463	2.0989	3.12766	0.00176206
chr1	189147270	189147442	173	0	0	27	35	0	0	27.7718	16.2263	10.9995	6.51854	2.08419	3.12762	0.0017623
chr17	15921221	15921315	95	0	0	27	35	0	0	27.7718	16.2263	10.9995	6.51854	2.08419	3.12762	0.0017623
chr8	41288053	41288368	316	0	0	27	35	0	0	27.7718	16.2263	10.9995	6.51854	2.08419	3.12762	0.0017623
chr1	159377132	159377550	419	0	0	18	54	0	0	18.5146	25.0349	10.8874	6.51071	2.08281	3.12593	0.00177243
chr16	70506394	70506998	605	0	0	18	54	0	0	18.5146	25.0349	10.8874	6.51071	2.08281	3.12593	0.00177243
chr16	68749660	68750104	445	0	0	4	103	0	0	4.11434	47.7518	12.9665	6.77062	2.166	3.12586	0.00177287
chr2	152278007	152278828	822	0	0	21	47	0	0	21.6003	21.7897	10.8475	6.50296	2.08053	3.12562	0.00177428
chr8	31080316	31080527	212	0	0	21	47	0	0	21.6003	21.7897	10.8475	6.50296	2.08053	3.12562	0.00177428
chr14	77468243	77469094	852	0	3	32	80	0	4.05106	32.9148	37.0888	18.5137	4.14332	1.32594	3.12481	0.00177919
chr16	19179031	19180172	1142	69	49	19	41	86.4216	66.1674	19.5431	19.008	47.785	-1.9869	0.636047	-3.12382	0.00178518
chr6	34159365	34159707	343	0	1	44	43	0	1.35035	45.2578	19.9352	16.6358	5.63285	1.80341	3.12345	0.00178745
chr2	174411256	174411904	649	0	2	30	72	0	2.70071	30.8576	33.3799	16.7346	4.60836	1.47556	3.12312	0.00178943
chr14	25516677	25518309	1633	84	73	34	56	105.209	98.5759	34.9719	25.9622	66.1797	-1.75457	0.56189	-3.12262	0.0017925
chr6	146112442	146113235	794	25	39	0	13	31.3122	52.6638	0	6.02693	22.5007	-3.64714	1.16804	-3.12245	0.00179352
chr5	103558064	103558429	366	0	0	8	84	0	0	8.22869	38.9432	11.793	6.63285	2.12462	3.1219	0.00179686
chr13	111796237	111799187	2951	153	163	75	177	191.63	220.108	77.144	82.0589	142.735	-1.36892	0.438582	-3.12124	0.0018009
chr8	46616103	46620245	4143	148	152	55	180	185.368	205.254	56.5722	83.4498	132.661	-1.46976	0.470938	-3.12092	0.00180286
chr18	60371172	60371513	342	0	0	20	49	0	0	20.5717	22.7169	10.8222	6.50035	2.08292	3.12078	0.0018037
chr5	140594789	140597938	3150	171	121	78	104	214.175	163.393	80.2297	48.2154	126.503	-1.56894	0.502794	-3.12044	0.00180581
chr17	50734859	50738594	3736	78	135	49	58	97.694	182.298	50.4007	26.8894	89.3205	-1.87442	0.600732	-3.12023	0.00180711
chr14	121365583	121371261	5679	211	158	101	174	264.275	213.356	103.887	80.6681	165.547	-1.37806	0.441662	-3.12017	0.00180747
chr2	128861868	128862416	549	47	11	0	8	58.8669	14.8539	0	3.70888	19.3574	-4.1348	1.32558	-3.11923	0.00181321
chr3	134930868	134931758	891	0	0	9	80	0	0	9.25728	37.0888	11.5865	6.60688	2.11897	3.11797	0.00182101
chr3	84413135	84413224	90	0	0	17	56	0	0	17.486	25.9622	10.862	6.50809	2.08799	3.11692	0.0018275
chr19	28102185	28102717	533	2	0	34	62	2.50497	0	34.9719	28.7438	16.5552	4.63165	1.48606	3.11673	0.00182869
chr15	35557249	35557834	586	0	0	14	64	0	0	14.4002	29.671	11.0178	6.53101	2.09552	3.11665	0.00182919
chr3	94802719	94805536	2818	54	65	22	36	67.6343	87.7731	22.6289	16.69	48.6815	-1.99738	0.640895	-3.11654	0.00182987
chr1	115118345	115118723	379	0	0	11	73	0	0	11.3144	33.8435	11.2895	6.56825	2.10828	3.11546	0.00183658
chr2	74083775	74084161	387	0	0	32	26	0	0	32.9148	12.0539	11.2422	6.547	2.10155	3.11532	0.00183742
chr1	153541179	153541492	314	0	0	19	51	0	0	19.5431	23.6441	10.7968	6.49774	2.08619	3.11465	0.00184164
chr15	64168300	64168568	269	0	0	19	51	0	0	19.5431	23.6441	10.7968	6.49774	2.08619	3.11465	0.00184164
chr16	85625464	85625824	361	0	0	19	51	0	0	19.5431	23.6441	10.7968	6.49774	2.08619	3.11465	0.00184164
chr2	13332277	13332456	180	0	0	19	51	0	0	19.5431	23.6441	10.7968	6.49774	2.08619	3.11465	0.00184164
chr10	80166155	80169194	3040	133	118	66	100	166.581	159.342	67.8867	46.361	110.043	-1.524	0.489354	-3.11431	0.00184373
chr6	84877194	84877886	693	0	1	23	85	0	1.35035	23.6575	39.4068	16.1037	5.59876	1.79822	3.11349	0.00184889
chr5	137114944	137116929	1986	31	85	1	33	38.8271	114.78	1.02859	15.2991	42.4837	-3.15686	1.01452	-3.11167	0.0018603
chr7	4148030	4151845	3816	113	175	74	77	141.531	236.312	76.1154	35.698	122.414	-1.7729	0.569791	-3.1115	0.00186141
chr1	128037557	128037772	216	0	0	23	42	0	0	23.6575	19.4716	10.7823	6.49253	2.08684	3.11118	0.00186339
chr8	12679129	12679399	271	0	0	23	42	0	0	23.6575	19.4716	10.7823	6.49253	2.08684	3.11118	0.00186339
chr8	86266664	86266833	170	0	0	23	42	0	0	23.6575	19.4716	10.7823	6.49253	2.08684	3.11118	0.00186339
chr16	92998649	92998877	229	0	0	30	29	0	0	30.8576	13.4447	11.0756	6.52647	2.0981	3.11066	0.00186669
chr1	175311733	175312197	465	0	1	24	82	0	1.35035	24.6861	38.016	16.0131	5.5897	1.79696	3.11065	0.00186676
chr14	58783296	58783859	564	0	1	24	82	0	1.35035	24.6861	38.016	16.0131	5.5897	1.79696	3.11065	0.00186676
chr11	57821161	57821402	242	0	0	10	76	0	0	10.2859	35.2343	11.3801	6.58037	2.11559	3.11041	0.00186828
chr8	70242780	70243273	494	0	0	36	20	0	0	37.0291	9.2722	11.5753	6.58748	2.11805	3.11016	0.00186989
chr1	74531791	74532125	335	0	0	26	36	0	0	26.7432	16.69	10.8583	6.50042	2.09061	3.10934	0.00187504
chr11	54900290	54900503	214	0	0	26	36	0	0	26.7432	16.69	10.8583	6.50042	2.09061	3.10934	0.00187504
chr6	83525092	83525454	363	0	0	26	36	0	0	26.7432	16.69	10.8583	6.50042	2.09061	3.10934	0.00187504
chr10	71781755	71781965	211	0	0	22	44	0	0	22.6289	20.3988	10.7569	6.4899	2.08733	3.10919	0.00187599
chr16	30587110	30587976	867	71	67	29	43	88.9266	90.4738	29.829	19.9352	57.2911	-1.86821	0.600934	-3.10885	0.00187815
chr12	85464205	85465183	979	73	49	20	43	91.4315	66.1674	20.5717	19.9352	49.5265	-1.96237	0.631443	-3.10776	0.00188514
chr1	93523195	93523596	402	0	0	18	53	0	0	18.5146	24.5713	10.7715	6.49511	2.09034	3.10721	0.00188864
chr3	64915056	64915434	379	0	0	18	53	0	0	18.5146	24.5713	10.7715	6.49511	2.09034	3.10721	0.00188864
chr17	35185190	35187504	2315	49	107	30	36	61.3718	144.488	30.8576	16.69	63.3518	-2.135	0.687369	-3.10605	0.00189605
chr13	94709528	94709991	464	0	0	21	46	0	0	21.6003	21.3261	10.7316	6.48728	2.08869	3.10591	0.00189693
chr14	65094202	65094393	192	0	0	21	46	0	0	21.6003	21.3261	10.7316	6.48728	2.08869	3.10591	0.00189693
chr14	99772966	99773563	598	0	0	21	46	0	0	21.6003	21.3261	10.7316	6.48728	2.08869	3.10591	0.00189693
chr17	48974292	48974693	402	0	0	21	46	0	0	21.6003	21.3261	10.7316	6.48728	2.08869	3.10591	0.00189693
chr6	93167004	93167394	391	0	0	21	46	0	0	21.6003	21.3261	10.7316	6.48728	2.08869	3.10591	0.00189693
chr7	122677638	122678056	419	0	0	21	46	0	0	21.6003	21.3261	10.7316	6.48728	2.08869	3.10591	0.00189693
chr19	6978392	6980935	2544	127	211	88	91	159.066	284.925	90.5156	42.1885	144.174	-1.75623	0.565588	-3.10513	0.00190193
chr9	44602705	44607225	4521	247	216	117	285	309.364	291.677	120.345	132.129	213.379	-1.24951	0.402427	-3.10493	0.00190326
chr12	14001194	14001798	605	0	0	33	24	0	0	33.9433	11.1266	11.2675	6.5497	2.11003	3.10407	0.00190876
chr16	51375245	51375688	444	0	0	9	79	0	0	9.25728	36.6252	11.4706	6.59232	2.1246	3.10285	0.00191667
chr12	83047012	83048114	1103	0	0	6	91	0	0	6.17152	42.1885	12.09	6.66939	2.1496	3.10261	0.00191821
chr2	31048312	31048674	363	0	0	13	66	0	0	13.3716	30.5983	10.9925	6.52833	2.1049	3.1015	0.00192543
chr14	37742544	37742776	233	0	0	28	32	0	0	28.8004	14.8355	10.909	6.50572	2.09761	3.10149	0.00192549
chr14	74850669	74850847	179	0	0	28	32	0	0	28.8004	14.8355	10.909	6.50572	2.09761	3.10149	0.00192549
chr9	122628794	122629213	420	0	0	28	32	0	0	28.8004	14.8355	10.909	6.50572	2.09761	3.10149	0.00192549
chr17	46286012	46286581	570	0	2	25	83	0	2.70071	25.7147	38.4796	16.7237	4.61046	1.48659	3.10137	0.00192626
chr5	111239448	111239979	532	0	0	20	48	0	0	20.5717	22.2533	10.7062	6.48464	2.09092	3.10134	0.0019265
chr7	120089870	120090134	265	0	0	20	48	0	0	20.5717	22.2533	10.7062	6.48464	2.09092	3.10134	0.0019265
chr9	72624305	72624585	281	0	0	20	48	0	0	20.5717	22.2533	10.7062	6.48464	2.09092	3.10134	0.0019265
chr9	83610898	83611135	238	0	0	20	48	0	0	20.5717	22.2533	10.7062	6.48464	2.09092	3.10134	0.0019265
chr11	46061357	46061922	566	56	15	2	15	70.1393	20.2553	2.05717	6.95415	24.8515	-3.25205	1.04896	-3.10026	0.0019335
chr16	71435812	71436514	703	0	0	14	63	0	0	14.4002	29.2074	10.9019	6.51563	2.10232	3.09926	0.00194006
chr5	121874823	121875044	222	0	0	14	63	0	0	14.4002	29.2074	10.9019	6.51563	2.10232	3.09926	0.00194006
chr13	119087812	119088237	426	0	0	17	55	0	0	17.486	25.4985	10.7461	6.49246	2.0954	3.09844	0.00194544
chr5	65527353	65527617	265	0	0	17	55	0	0	17.486	25.4985	10.7461	6.49246	2.0954	3.09844	0.00194544
chr6	95714313	95714604	292	0	0	17	55	0	0	17.486	25.4985	10.7461	6.49246	2.0954	3.09844	0.00194544
chr6	97806174	97808937	2764	65	121	38	63	81.4116	163.393	39.0863	29.2074	78.2746	-1.85048	0.597356	-3.09778	0.00194979
chr5	145084575	145085733	1159	0	5	19	169	0	6.75177	19.5431	78.3501	26.1612	3.88921	1.25554	3.09765	0.00195065
chr9	75597794	75598109	316	0	1	50	33	0	1.35035	51.4293	15.2991	17.0197	5.66372	1.82843	3.09759	0.00195103
chr9	114724638	114727839	3202	4	9	90	67	5.00995	12.1532	92.5728	31.0619	35.1994	2.84607	0.918973	3.09701	0.00195481
chr17	56540401	56540867	467	0	1	34	58	0	1.35035	34.9719	26.8894	15.8029	5.56257	1.79639	3.09654	0.00195796
chr5	143710339	143710873	535	0	0	15	60	0	0	15.4288	27.8166	10.8113	6.50279	2.10119	3.09481	0.00196942
chr7	102498598	102499137	540	0	0	15	60	0	0	15.4288	27.8166	10.8113	6.50279	2.10119	3.09481	0.00196942
chr5	143026763	143027054	292	0	0	10	75	0	0	10.2859	34.7707	11.2642	6.56552	2.12163	3.09457	0.00197099
chr10	75099099	75101957	2859	116	72	43	61	145.288	97.2256	44.2292	28.2802	78.7559	-1.75827	0.568224	-3.09432	0.00197265
chr1	161833606	161833798	193	0	0	32	25	0	0	32.9148	11.5902	11.1263	6.53187	2.11255	3.09193	0.00198858
chr5	91159315	91159867	553	0	0	32	25	0	0	32.9148	11.5902	11.1263	6.53187	2.11255	3.09193	0.00198858
chr1	36824184	36824876	693	0	0	24	39	0	0	24.6861	18.0808	10.6917	6.4794	2.09617	3.09106	0.00199441
chr13	93123171	93123331	161	0	0	24	39	0	0	24.6861	18.0808	10.6917	6.4794	2.09617	3.09106	0.00199441
chr4	149740575	149740983	409	0	0	24	39	0	0	24.6861	18.0808	10.6917	6.4794	2.09617	3.09106	0.00199441
chr9	110874543	110874880	338	0	0	24	39	0	0	24.6861	18.0808	10.6917	6.4794	2.09617	3.09106	0.00199441
chr11	118508984	118509591	608	26	20	0	6	32.5647	27.0071	0	2.78166	15.5884	-4.21008	1.36204	-3.091	0.00199481
chr7	144008327	144008912	586	0	0	23	41	0	0	23.6575	19.008	10.6664	6.47674	2.09558	3.09067	0.00199705
chr13	112353246	112355558	2313	59	86	26	8	73.8967	116.131	26.7432	3.70888	55.1198	-2.69682	0.872771	-3.08995	0.00200194
chr13	13377375	13381875	4501	133	143	72	130	166.581	193.101	74.0582	60.2693	123.502	-1.42668	0.461746	-3.08974	0.00200331
chr9	63131781	63134604	2824	69	95	12	78	86.4216	128.284	12.343	36.1616	65.8025	-2.11148	0.683539	-3.08905	0.00200801
chr1	72358222	72358695	474	0	0	22	43	0	0	22.6289	19.9352	10.641	6.47408	2.09587	3.08897	0.00200852
chr15	62814849	62815971	1123	0	0	22	43	0	0	22.6289	19.9352	10.641	6.47408	2.09587	3.08897	0.00200852
chr2	24145582	24145885	304	0	0	22	43	0	0	22.6289	19.9352	10.641	6.47408	2.09587	3.08897	0.00200852
chr2	21659462	21660567	1106	0	0	16	57	0	0	16.4574	26.4258	10.7208	6.48979	2.10141	3.08831	0.00201297
chr5	100107450	100107954	505	0	0	16	57	0	0	16.4574	26.4258	10.7208	6.48979	2.10141	3.08831	0.00201297
chr7	84882611	84883079	469	0	0	16	57	0	0	16.4574	26.4258	10.7208	6.48979	2.10141	3.08831	0.00201297
chr2	172275444	172275773	330	0	0	30	28	0	0	30.8576	12.9811	10.9597	6.51111	2.10858	3.08792	0.00201565
chr7	19432080	19432265	186	0	0	30	28	0	0	30.8576	12.9811	10.9597	6.51111	2.10858	3.08792	0.00201565
chr15	82456581	82456788	208	0	0	26	35	0	0	26.7432	16.2263	10.7424	6.48473	2.10006	3.08788	0.0020159
chr18	59110971	59111691	721	0	0	26	35	0	0	26.7432	16.2263	10.7424	6.48473	2.10006	3.08788	0.0020159
chr19	59916205	59916637	433	0	0	26	35	0	0	26.7432	16.2263	10.7424	6.48473	2.10006	3.08788	0.0020159
chr16	11744225	11744898	674	21	31	5	5	26.3022	41.861	5.14293	2.31805	18.9061	-3.26148	1.05661	-3.08675	0.00202357
chr12	108764196	108767459	3264	85	120	46	85	106.461	162.043	47.315	39.4068	88.8064	-1.63586	0.530017	-3.08642	0.00202583
chr4	141622282	141624443	2162	62	68	27	37	77.6542	91.8241	27.7718	17.1536	53.6009	-1.93717	0.627664	-3.08632	0.0020265
chr1	66355336	66356100	765	0	0	21	45	0	0	21.6003	20.8624	10.6157	6.47142	2.09705	3.08597	0.00202892
chr1	84439701	84439907	207	0	0	21	45	0	0	21.6003	20.8624	10.6157	6.47142	2.09705	3.08597	0.00202892
chr10	10690717	10691576	860	0	0	21	45	0	0	21.6003	20.8624	10.6157	6.47142	2.09705	3.08597	0.00202892
chr3	14819471	14819742	272	0	0	21	45	0	0	21.6003	20.8624	10.6157	6.47142	2.09705	3.08597	0.00202892
chr7	112127661	112128247	587	26	25	5	4	32.5647	33.7589	5.14293	1.85444	18.3302	-3.33559	1.0809	-3.08595	0.00202903
chr2	58154853	58162500	7648	336	253	155	360	420.836	341.64	159.431	166.9	272.201	-1.22386	0.396703	-3.08508	0.00203494
chr10	18670536	18670741	206	0	0	27	33	0	0	27.7718	15.2991	10.7677	6.48742	2.1034	3.08425	0.00204064
chr3	37613653	37613829	177	0	0	27	33	0	0	27.7718	15.2991	10.7677	6.48742	2.1034	3.08425	0.00204064
chr3	152308966	152309121	156	0	0	27	33	0	0	27.7718	15.2991	10.7677	6.48742	2.1034	3.08425	0.00204064
chr19	7319092	7320235	1144	1	6	34	114	1.25249	8.10213	34.9719	52.8515	24.2945	3.25238	1.05509	3.08257	0.00205223
chr18	39597653	39598483	831	0	0	14	62	0	0	14.4002	28.7438	10.786	6.50009	2.10928	3.08167	0.00205845
chr13	15021964	15022357	394	0	0	20	47	0	0	20.5717	21.7897	10.5903	6.46876	2.09912	3.08166	0.00205851
chr2	167594029	167596078	2050	35	88	10	44	43.837	118.831	10.2859	20.3988	48.3382	-2.37674	0.771528	-3.08056	0.00206611
chr18	45492331	45492665	335	0	0	17	54	0	0	17.486	25.0349	10.6302	6.47666	2.10299	3.07974	0.00207183
chr1	17940745	17941216	472	0	2	36	57	0	2.70071	37.0291	26.4258	16.5389	4.58565	1.489	3.07969	0.00207218
chr11	87350892	87351521	630	36	9	1	4	45.0895	12.1532	1.02859	1.85444	15.0314	-4.24788	1.37936	-3.07961	0.0020727
chr5	29377998	29378232	235	17	29	0	6	21.2923	39.1603	0	2.78166	15.8086	-4.23255	1.37449	-3.07936	0.00207448
chr10	107624390	107624653	264	0	0	28	31	0	0	28.8004	14.3719	10.7931	6.49012	2.10767	3.07929	0.00207494
chr12	79561144	79561462	319	0	0	28	31	0	0	28.8004	14.3719	10.7931	6.49012	2.10767	3.07929	0.00207494
chr4	47473298	47473461	164	0	0	28	31	0	0	28.8004	14.3719	10.7931	6.49012	2.10767	3.07929	0.00207494
chr10	41402426	41403292	867	0	1	29	67	0	1.35035	29.829	31.0619	15.5603	5.54311	1.80037	3.07886	0.00207791
chr15	82331570	82332565	996	29	20	4	5	36.3221	27.0071	4.11434	2.31805	17.4404	-3.35549	1.08997	-3.07853	0.00208026
chr3	109280561	109281276	716	0	1	40	46	0	1.35035	41.1434	21.3261	15.955	5.57253	1.81044	3.078	0.00208395
chr16	4877474	4882408	4935	207	266	136	221	259.265	359.194	139.888	102.458	215.201	-1.35675	0.440859	-3.07751	0.00208738
chr7	126396874	126397319	446	1	0	43	41	1.25249	0	44.2292	19.008	16.1224	5.6011	1.82031	3.077	0.00209095
chr10	71060183	71060880	698	0	0	8	81	0	0	8.22869	37.5524	11.4453	6.58953	2.14168	3.07681	0.00209231
chr10	30308958	30309236	279	0	0	15	59	0	0	15.4288	27.353	10.6954	6.4871	2.1084	3.07679	0.00209246
chr11	61531192	61531392	201	0	0	35	20	0	0	36.0005	9.2722	11.3182	6.55521	2.13082	3.07637	0.00209536
chr3	23216401	23216976	576	0	0	19	49	0	0	19.5431	22.7169	10.565	6.46608	2.10208	3.07604	0.00209769
chr8	32686754	32687333	580	1	0	13	114	1.25249	0	13.3716	52.8515	16.8689	5.68714	1.84937	3.07517	0.0021038
chr7	74929365	74929911	547	0	0	6	89	0	0	6.17152	41.2613	11.8582	6.64141	2.16016	3.0745	0.00210853
chr5	32728399	32731225	2827	81	104	42	73	101.451	140.437	43.2006	33.8435	79.7331	-1.65887	0.539622	-3.07413	0.0021112
chr5	66068014	66070921	2908	155	89	59	89	194.135	120.182	60.6866	41.2613	104.066	-1.63623	0.532303	-3.07387	0.00211302
chr10	80405143	80407447	2305	72	92	32	71	90.179	124.233	32.9148	32.9163	70.0607	-1.70281	0.553997	-3.07367	0.00211442
chr6	110437446	110438138	693	0	3	46	51	0	4.05106	47.315	23.6441	18.7525	4.15379	1.35211	3.07208	0.00212574
chr1	160025337	160025654	318	28	16	0	5	35.0696	21.6057	0	2.31805	14.7483	-4.38988	1.42916	-3.07165	0.00212876
chr8	120668157	120668575	419	34	50	13	17	42.5845	67.5177	13.3716	7.88137	32.8388	-2.40409	0.782707	-3.0715	0.00212986
chr4	136457608	136457843	236	0	0	24	38	0	0	24.6861	17.6172	10.5758	6.46347	2.10537	3.07	0.0021406
chr17	79241919	79242659	741	0	0	23	40	0	0	23.6575	18.5444	10.5505	6.46078	2.10455	3.06991	0.00214122
chr5	63722381	63723189	809	0	0	23	40	0	0	23.6575	18.5444	10.5505	6.46078	2.10455	3.06991	0.00214122
chr5	149915061	149916002	942	0	0	23	40	0	0	23.6575	18.5444	10.5505	6.46078	2.10455	3.06991	0.00214122
chr2	72138924	72139505	582	0	0	18	51	0	0	18.5146	23.6441	10.5397	6.46339	2.10596	3.0691	0.00214704
chr4	142990563	142990918	356	0	0	18	51	0	0	18.5146	23.6441	10.5397	6.46339	2.10596	3.0691	0.00214704
chr6	36141105	36141535	431	0	0	18	51	0	0	18.5146	23.6441	10.5397	6.46339	2.10596	3.0691	0.00214704
chr14	55231434	55231829	396	0	0	25	36	0	0	25.7147	16.69	10.6012	6.46617	2.1071	3.06875	0.00214956
chr1	184108452	184108766	315	0	0	22	42	0	0	22.6289	19.4716	10.5251	6.45809	2.10464	3.06851	0.00215133
chr11	71172142	71172839	698	0	0	22	42	0	0	22.6289	19.4716	10.5251	6.45809	2.10464	3.06851	0.00215133
chr6	69612418	69612938	521	0	0	22	42	0	0	22.6289	19.4716	10.5251	6.45809	2.10464	3.06851	0.00215133
chr8	25025874	25026090	217	0	0	22	42	0	0	22.6289	19.4716	10.5251	6.45809	2.10464	3.06851	0.00215133
chr8	10339486	10339845	360	0	0	12	67	0	0	12.343	31.0619	10.8512	6.51019	2.12211	3.06779	0.00215645
chr2	152414095	152416506	2412	67	92	36	42	83.9166	124.233	37.0291	19.4716	66.1625	-1.9044	0.620824	-3.06753	0.00215835
chr17	16182371	16182764	394	0	0	13	64	0	0	13.3716	29.671	10.7607	6.49736	2.11851	3.06695	0.00216252
chr4	147807686	147810185	2500	123	71	41	78	154.056	95.8752	42.172	36.1616	82.0662	-1.68016	0.547914	-3.06647	0.00216605
chr8	122975899	122976549	651	0	0	26	34	0	0	26.7432	15.7627	10.6265	6.46888	2.10977	3.06615	0.00216835
chr16	17686495	17687070	576	0	2	32	64	0	2.70071	32.9148	29.671	16.3216	4.56826	1.48995	3.06604	0.00216912
chr18	33359525	33359987	463	0	0	21	44	0	0	21.6003	20.3988	10.4998	6.4554	2.10563	3.06578	0.002171
chr3	141598256	141598893	638	0	0	21	44	0	0	21.6003	20.3988	10.4998	6.4554	2.10563	3.06578	0.002171
chr1	37996654	37999121	2468	110	114	58	88	137.774	153.94	59.658	40.7977	98.0424	-1.55001	0.50578	-3.06459	0.00217967
chr1	56042256	56042943	688	0	0	14	61	0	0	14.4002	28.2802	10.6701	6.48438	2.1164	3.06387	0.00218491
chr1	109425652	109426379	728	0	0	14	61	0	0	14.4002	28.2802	10.6701	6.48438	2.1164	3.06387	0.00218491
chr10	71153093	71153322	230	0	0	10	73	0	0	10.2859	33.8435	11.0323	6.53537	2.13409	3.06237	0.00219592
chr11	41237182	41237556	375	0	0	27	32	0	0	27.7718	14.8355	10.6518	6.4716	2.11341	3.06216	0.00219747
chr12	44109809	44110101	293	0	0	27	32	0	0	27.7718	14.8355	10.6518	6.4716	2.11341	3.06216	0.00219747
chr7	125877782	125878231	450	0	0	27	32	0	0	27.7718	14.8355	10.6518	6.4716	2.11341	3.06216	0.00219747
chr8	70064685	70065021	337	0	0	27	32	0	0	27.7718	14.8355	10.6518	6.4716	2.11341	3.06216	0.00219747
chr1	59434932	59435387	456	0	0	20	46	0	0	20.5717	21.3261	10.4744	6.4527	2.10752	3.06175	0.00220048
chr1	82428442	82428974	533	0	0	17	53	0	0	17.486	24.5713	10.5143	6.46069	2.11077	3.06082	0.00220731
chr11	13663960	13664553	594	0	0	17	53	0	0	17.486	24.5713	10.5143	6.46069	2.11077	3.06082	0.00220731
chr6	64983541	64984412	872	0	0	6	88	0	0	6.17152	40.7977	11.7423	6.62721	2.16547	3.0604	0.00221043
chr1	106560867	106564199	3333	61	95	29	62	76.4017	128.284	29.829	28.7438	65.8146	-1.8055	0.589989	-3.06023	0.00221167
chr8	117442017	117443540	1524	69	19	7	21	86.4216	25.6567	7.2001	9.73581	32.2536	-2.71107	0.886248	-3.05905	0.00222042
chr2	88756249	88756543	295	0	0	15	58	0	0	15.4288	26.8894	10.5795	6.47124	2.11578	3.05856	0.00222406
chr7	114604969	114605434	466	0	0	15	58	0	0	15.4288	26.8894	10.5795	6.47124	2.11578	3.05856	0.00222406
chr15	51851840	51853915	2076	79	26	1	29	98.9465	35.1092	1.02859	13.4447	37.1322	-3.13084	1.02377	-3.05815	0.0022271
chr2	125821355	125821920	566	0	3	41	58	0	4.05106	42.172	26.8894	18.2781	4.11703	1.34635	3.05791	0.00222884
chr1	53849081	53852720	3640	176	146	92	104	220.438	197.152	94.6299	48.2154	140.109	-1.56252	0.511168	-3.05676	0.00223744
chr2	136169127	136170080	954	0	0	19	48	0	0	19.5431	22.2533	10.4491	6.44999	2.11033	3.0564	0.00224015
chr3	37312206	37315327	3122	109	114	53	108	136.521	153.94	54.5151	50.0699	98.7616	-1.4763	0.483032	-3.05631	0.00224078
chr5	23634972	23635285	314	0	3	36	67	0	4.05106	37.0291	31.0619	18.0355	4.0996	1.34138	3.05626	0.00224118
chr3	61103126	61103318	193	0	0	9	76	0	0	9.25728	35.2343	11.1229	6.54772	2.14268	3.05586	0.00224419
chr5	135734619	135735004	386	0	0	33	22	0	0	33.9433	10.1994	11.0357	6.51938	2.13344	3.0558	0.00224459
chr17	27821372	27822708	1337	100	22	17	9	125.249	29.7078	17.486	4.17249	44.1537	-2.8935	0.947091	-3.05514	0.00224955
chr7	114365006	114365419	414	0	0	43	10	0	0	44.2292	4.6361	12.2163	6.66385	2.18228	3.05362	0.00226095
chr4	148139053	148141073	2021	67	82	31	56	83.9166	110.729	31.8862	25.9622	63.1235	-1.75862	0.575958	-3.05339	0.00226271
chr2	85752167	85752722	556	0	0	40	13	0	0	41.1434	6.02693	11.7926	6.61316	2.16599	3.05318	0.0022643
chr12	105275243	105275639	397	0	0	16	55	0	0	16.4574	25.4985	10.489	6.45796	2.11655	3.05117	0.00227948
chr19	56469744	56470184	441	0	0	16	55	0	0	16.4574	25.4985	10.489	6.45796	2.11655	3.05117	0.00227948
chr5	144786752	144786806	55	0	0	16	55	0	0	16.4574	25.4985	10.489	6.45796	2.11655	3.05117	0.00227948
chr10	14250534	14251037	504	0	0	35	19	0	0	36.0005	8.80859	11.2023	6.54021	2.14368	3.05093	0.00228131
chr11	90032081	90032383	303	0	0	12	66	0	0	12.343	30.5983	10.7353	6.49459	2.12893	3.05064	0.00228354
chr2	180708190	180711591	3402	84	122	46	88	105.209	164.743	47.315	40.7977	89.5162	-1.61935	0.530854	-3.05045	0.00228496
chr9	110675565	110679562	3998	134	69	45	28	167.833	93.1745	46.2864	12.9811	80.0688	-2.17119	0.71183	-3.05015	0.00228725
chr1	23779287	23779664	378	0	0	29	28	0	0	29.829	12.9811	10.7025	6.4771	2.1237	3.04991	0.00228911
chr1	61762484	61763104	621	0	0	23	39	0	0	23.6575	18.0808	10.4346	6.44465	2.11376	3.0489	0.00229678
chr8	37177709	37178200	492	0	0	23	39	0	0	23.6575	18.0808	10.4346	6.44465	2.11376	3.0489	0.00229678
chr5	53085956	53086126	171	0	0	24	37	0	0	24.6861	17.1536	10.4599	6.44738	2.11481	3.04868	0.00229852
chr12	100438868	100439561	694	33	16	0	7	41.3321	21.6057	0	3.24527	16.5458	-4.08396	1.33976	-3.04827	0.00230163
chr17	79698302	79698896	595	0	0	22	41	0	0	22.6289	19.008	10.4092	6.44192	2.11363	3.0478	0.00230526
chr2	122094981	122095345	365	0	0	22	41	0	0	22.6289	19.008	10.4092	6.44192	2.11363	3.0478	0.00230526
chr2	152608024	152608600	577	0	0	22	41	0	0	22.6289	19.008	10.4092	6.44192	2.11363	3.0478	0.00230526
chr11	82861833	82862011	179	0	0	25	35	0	0	25.7147	16.2263	10.4852	6.45011	2.11681	3.0471	0.00231063
chr4	12089182	12091083	1902	89	49	28	34	111.471	66.1674	28.8004	15.7627	55.5505	-2.02081	0.663348	-3.04638	0.00231612
chr1	47267056	47267428	373	0	0	14	60	0	0	14.4002	27.8166	10.5542	6.46849	2.12369	3.04588	0.00232003
chr1	128613899	128616603	2705	97	131	53	105	121.491	176.896	54.5151	48.679	100.395	-1.53468	0.503862	-3.04583	0.00232041
chr8	123874346	123874654	309	0	0	21	43	0	0	21.6003	19.9352	10.3839	6.43919	2.11442	3.04536	0.00232399
chr2	73891379	73893920	2542	111	110	57	91	139.026	148.539	58.6294	42.1885	97.0957	-1.52282	0.500065	-3.04524	0.00232495
chr14	20290231	20290960	730	0	1	38	47	0	1.35035	39.0863	21.7897	15.5566	5.53581	1.81787	3.04521	0.00232519
chr15	79386715	79387106	392	0	2	36	55	0	2.70071	37.0291	25.4985	16.3071	4.56375	1.49872	3.04509	0.00232608
chr13	47370256	47370938	683	0	0	32	23	0	0	32.9148	10.663	10.8944	6.50115	2.13566	3.04409	0.00233388
chr16	27679536	27679868	333	0	0	32	23	0	0	32.9148	10.663	10.8944	6.50115	2.13566	3.04409	0.00233388
chr9	121574227	121574313	87	0	0	32	23	0	0	32.9148	10.663	10.8944	6.50115	2.13566	3.04409	0.00233388
chr2	158887424	158888031	608	0	1	24	76	0	1.35035	24.6861	35.2343	15.3177	5.52307	1.815	3.04301	0.00234224
chr3	51482931	51484856	1926	105	103	53	82	131.511	139.087	54.5151	38.016	90.7822	-1.56027	0.512879	-3.04218	0.00234869
chr15	47496731	47497171	441	0	0	17	52	0	0	17.486	24.1077	10.3984	6.44453	2.11874	3.04168	0.00235259
chr2	36580745	36581104	360	0	0	17	52	0	0	17.486	24.1077	10.3984	6.44453	2.11874	3.04168	0.00235259
chr2	85090182	85090616	435	0	0	17	52	0	0	17.486	24.1077	10.3984	6.44453	2.11874	3.04168	0.00235259
chr5	72505685	72506270	586	0	0	17	52	0	0	17.486	24.1077	10.3984	6.44453	2.11874	3.04168	0.00235259
chr5	89457909	89458535	627	0	0	17	52	0	0	17.486	24.1077	10.3984	6.44453	2.11874	3.04168	0.00235259
chr1	42524589	42525013	425	0	0	20	45	0	0	20.5717	20.8624	10.3585	6.43646	2.11614	3.04161	0.0023532
chr8	119920865	119921166	302	0	0	20	45	0	0	20.5717	20.8624	10.3585	6.43646	2.11614	3.04161	0.0023532
chr9	57737466	57738102	637	0	0	20	45	0	0	20.5717	20.8624	10.3585	6.43646	2.11614	3.04161	0.0023532
chr1	87209908	87210068	161	0	0	30	26	0	0	30.8576	12.0539	10.7279	6.47989	2.13051	3.04147	0.00235425
chr3	146450033	146451051	1019	78	45	23	12	97.694	60.766	23.6575	5.56332	46.9202	-2.49315	0.819759	-3.04132	0.00235541
chr14	10483745	10484297	553	2	0	40	47	2.50497	0	41.1434	21.7897	16.3595	4.61036	1.51597	3.0412	0.00235641
chr9	12749696	12750061	366	0	0	27	31	0	0	27.7718	14.3719	10.5359	6.45562	2.12367	3.03984	0.00236707
chr9	90242164	90245026	2863	79	108	40	82	98.9465	145.838	41.1434	38.016	80.9861	-1.63072	0.536452	-3.03982	0.00236718
chr9	65568011	65570106	2096	77	74	27	70	96.4415	99.9263	27.7718	32.4527	64.1481	-1.69835	0.558946	-3.03849	0.00237765
chr13	59077544	59077736	193	0	0	5	91	0	0	5.14293	42.1885	11.8329	6.63849	2.18559	3.03739	0.00238634
chr3	12461881	12462429	549	0	0	19	47	0	0	19.5431	21.7897	10.3332	6.43372	2.11878	3.03652	0.00239325
chr11	79088303	79090017	1715	101	70	31	81	126.501	94.5248	31.8862	37.5524	72.6161	-1.6647	0.548281	-3.03622	0.00239567
chr18	60802073	60807959	5887	289	201	146	195	361.969	271.421	150.174	90.4039	218.492	-1.40506	0.46295	-3.03502	0.00240521
chr9	15265253	15265721	469	1	0	30	61	1.25249	0	30.8576	28.2802	15.0976	5.51174	1.81649	3.03427	0.00241115
chr17	4811441	4811822	382	0	0	28	29	0	0	28.8004	13.4447	10.5613	6.4584	2.12866	3.03401	0.00241323
chr11	87761121	87762738	1618	30	79	11	35	37.5746	106.678	11.3144	16.2263	42.9484	-2.37062	0.781466	-3.03355	0.00241696
chr8	88667929	88669232	1304	135	56	40	50	169.086	75.6199	41.1434	23.1805	77.2574	-1.9464	0.641626	-3.03354	0.00241704
chr1	168027448	168027768	321	0	0	12	65	0	0	12.343	30.1346	10.6194	6.47882	2.13591	3.03329	0.00241902
chr1	179061850	179062203	354	0	0	11	68	0	0	11.3144	31.5255	10.71	6.49178	2.14066	3.03261	0.00242446
chr4	84266686	84267181	496	0	0	16	54	0	0	16.4574	25.0349	10.3731	6.44177	2.1244	3.03228	0.00242713
chr5	115902902	115903231	330	0	0	16	54	0	0	16.4574	25.0349	10.3731	6.44177	2.1244	3.03228	0.00242713
chr2	156844108	156844890	783	0	2	11	128	0	2.70071	11.3144	59.3421	18.3393	4.75301	1.56753	3.03216	0.00242809
chr8	46867959	46869946	1988	89	73	36	64	111.471	98.5759	37.0291	29.671	69.1868	-1.66431	0.548928	-3.03193	0.00242992
chr13	113287797	113288241	445	0	0	13	62	0	0	13.3716	28.7438	10.5289	6.4657	2.13276	3.03161	0.0024325
chr16	30747547	30747973	427	0	0	13	62	0	0	13.3716	28.7438	10.5289	6.4657	2.13276	3.03161	0.0024325
chr1	67172164	67172437	274	0	0	31	24	0	0	31.8862	11.1266	10.7532	6.4827	2.13851	3.03141	0.00243418
chr10	20794866	20795036	171	0	0	31	24	0	0	31.8862	11.1266	10.7532	6.4827	2.13851	3.03141	0.00243418
chr19	27417016	27417944	929	5	3	28	117	6.26243	4.05106	28.8004	54.2424	23.3391	3.01271	0.993973	3.03098	0.00243762
chr2	167804497	167807639	3143	85	124	48	25	106.461	167.444	49.3721	11.5902	83.7169	-2.20006	0.725866	-3.03094	0.00243795
chr11	116905360	116905924	565	0	1	18	92	0	1.35035	18.5146	42.6521	15.6293	5.55659	1.8335	3.03059	0.00244079
chr13	94299369	94299580	212	0	0	18	49	0	0	18.5146	22.7169	10.3079	6.43097	2.12236	3.0301	0.00244473
chr5	49059652	49059884	233	0	0	18	49	0	0	18.5146	22.7169	10.3079	6.43097	2.12236	3.0301	0.00244473
chr11	46664944	46665059	116	0	0	23	38	0	0	23.6575	17.6172	10.3187	6.42833	2.12321	3.02764	0.00246469
chr8	106324454	106324694	241	0	0	23	38	0	0	23.6575	17.6172	10.3187	6.42833	2.12321	3.02764	0.00246469
chr6	34456553	34457094	542	0	0	24	36	0	0	24.6861	16.69	10.344	6.4311	2.12451	3.02709	0.00246917
chr1	44654044	44654715	672	0	0	29	27	0	0	29.829	12.5175	10.5866	6.4612	2.13475	3.02668	0.00247257
chr13	96808608	96809267	660	0	0	29	27	0	0	29.829	12.5175	10.5866	6.4612	2.13475	3.02668	0.00247257
chr15	71786104	71786653	550	0	0	29	27	0	0	29.829	12.5175	10.5866	6.4612	2.13475	3.02668	0.00247257
chr5	52016853	52017442	590	0	0	29	27	0	0	29.829	12.5175	10.5866	6.4612	2.13475	3.02668	0.00247257
chr7	143057858	143060290	2433	75	88	25	82	93.9365	118.831	25.7147	38.016	69.1246	-1.72367	0.569664	-3.02576	0.00248009
chr18	88971412	88972193	782	35	29	6	16	43.837	39.1603	6.17152	7.41776	24.1467	-2.59716	0.858392	-3.02561	0.0024813
chr1	81783434	81784016	583	0	0	25	34	0	0	25.7147	15.7627	10.3693	6.43387	2.12678	3.02518	0.00248487
chr1	153206148	153206420	273	0	0	25	34	0	0	25.7147	15.7627	10.3693	6.43387	2.12678	3.02518	0.00248487
chr6	102457195	102457721	527	0	0	25	34	0	0	25.7147	15.7627	10.3693	6.43387	2.12678	3.02518	0.00248487
chr12	10078708	10079075	368	0	0	21	42	0	0	21.6003	19.4716	10.268	6.4228	2.12345	3.0247	0.0024888
chr13	107635425	107635920	496	0	0	21	42	0	0	21.6003	19.4716	10.268	6.4228	2.12345	3.0247	0.0024888
chr4	24413185	24413638	454	0	0	21	42	0	0	21.6003	19.4716	10.268	6.4228	2.12345	3.0247	0.0024888
chr19	41343978	41347100	3123	131	148	74	135	164.076	199.853	76.1154	62.5873	125.658	-1.39679	0.462127	-3.02253	0.00250668
chr1	5669104	5669826	723	0	0	17	51	0	0	17.486	23.6441	10.2825	6.4282	2.12691	3.02232	0.00250842
chr6	70143490	70144251	762	0	0	17	51	0	0	17.486	23.6441	10.2825	6.4282	2.12691	3.02232	0.00250842
chr14	60988549	60989413	865	0	0	26	32	0	0	26.7432	14.8355	10.3947	6.43666	2.13003	3.02186	0.00251228
chr9	78098909	78099812	904	0	0	26	32	0	0	26.7432	14.8355	10.3947	6.43666	2.13003	3.02186	0.00251228
chr10	29650384	29650722	339	0	0	39	13	0	0	40.1149	6.02693	11.5354	6.58141	2.17815	3.02157	0.00251469
chr3	149222233	149222843	611	0	0	15	56	0	0	15.4288	25.9622	10.3477	6.43899	2.13108	3.02147	0.00251549
chr7	119941309	119941557	249	0	0	15	56	0	0	15.4288	25.9622	10.3477	6.43899	2.13108	3.02147	0.00251549
chr4	123616875	123617362	488	0	0	20	44	0	0	20.5717	20.3988	10.2426	6.42004	2.12498	3.02122	0.00251754
chr14	76821014	76821694	681	26	16	2	4	32.5647	21.6057	2.05717	1.85444	14.5205	-3.80413	1.25964	-3.02002	0.00252757
chr18	43493261	43493935	675	23	17	0	4	28.8072	22.956	0	1.85444	13.4044	-4.56498	1.51263	-3.0179	0.00254532
chr11	62932633	62933322	690	13	22	0	2	16.2823	29.7078	0	0.92722	11.7293	-5.33601	1.76833	-3.01753	0.00254842
chr16	11064089	11066594	2506	129	87	33	119	161.571	117.481	33.9433	55.1696	92.0411	-1.63255	0.541044	-3.01741	0.00254948
chr12	29011119	29011542	424	0	0	27	30	0	0	27.7718	13.9083	10.42	6.43946	2.13427	3.01716	0.00255151
chr5	50456193	50456754	562	0	0	27	30	0	0	27.7718	13.9083	10.42	6.43946	2.13427	3.01716	0.00255151
chr6	48136545	48136908	364	0	0	27	30	0	0	27.7718	13.9083	10.42	6.43946	2.13427	3.01716	0.00255151
chr10	77740253	77740580	328	0	0	19	46	0	0	19.5431	21.3261	10.2173	6.41726	2.12745	3.01641	0.00255785
chr11	61695969	61696231	263	0	0	19	46	0	0	19.5431	21.3261	10.2173	6.41726	2.12745	3.01641	0.00255785
chr16	45109158	45109645	488	0	0	19	46	0	0	19.5431	21.3261	10.2173	6.41726	2.12745	3.01641	0.00255785
chr16	68061923	68062609	687	0	0	19	46	0	0	19.5431	21.3261	10.2173	6.41726	2.12745	3.01641	0.00255785
chr18	49583545	49583957	413	0	0	19	46	0	0	19.5431	21.3261	10.2173	6.41726	2.12745	3.01641	0.00255785
chr11	102549524	102550223	700	0	1	38	45	0	1.35035	39.0863	20.8624	15.3248	5.51313	1.82775	3.01634	0.00255844
chr3	26262286	26262776	491	0	0	12	64	0	0	12.343	29.671	10.5035	6.46288	2.14305	3.01575	0.00256348
chr15	83818328	83818561	234	0	1	29	62	0	1.35035	29.829	28.7438	14.9808	5.4859	1.81911	3.01571	0.00256379
chr16	28734187	28734538	352	0	0	11	67	0	0	11.3144	31.0619	10.5941	6.47599	2.14758	3.01548	0.00256569
chr12	59010670	59013674	3005	129	136	69	132	161.571	183.648	70.9724	61.1965	119.347	-1.38927	0.460865	-3.01448	0.00257417
chr9	123936357	123938923	2567	94	71	33	75	117.734	95.8752	33.9433	34.7707	70.5808	-1.63581	0.542739	-3.014	0.00257831
chr5	25528757	25530672	1916	77	113	37	90	96.4415	152.59	38.0577	41.7249	82.2035	-1.63805	0.54353	-3.01373	0.00258056
chr1	90599269	90599442	174	0	0	16	53	0	0	16.4574	24.5713	10.2572	6.42541	2.13244	3.01317	0.00258534
chr2	36213098	36213219	122	0	0	16	53	0	0	16.4574	24.5713	10.2572	6.42541	2.13244	3.01317	0.00258534
chr5	46535178	46535575	398	0	0	16	53	0	0	16.4574	24.5713	10.2572	6.42541	2.13244	3.01317	0.00258534
chr5	29669313	29669698	386	0	0	10	70	0	0	10.2859	32.4527	10.6846	6.48893	2.15383	3.01273	0.00258906
chr8	42671082	42671966	885	0	2	22	85	0	2.70071	22.6289	39.4068	16.1841	4.56156	1.51454	3.01184	0.00259667
chr14	22023511	22023985	475	0	0	18	48	0	0	18.5146	22.2533	10.192	6.41448	2.13087	3.01026	0.00261028
chr11	95193557	95193935	379	0	0	14	58	0	0	14.4002	26.8894	10.3224	6.43618	2.13884	3.0092	0.00261937
chr13	3795055	3795693	639	0	0	14	58	0	0	14.4002	26.8894	10.3224	6.43618	2.13884	3.0092	0.00261937
chr13	104742994	104743087	94	0	0	14	58	0	0	14.4002	26.8894	10.3224	6.43618	2.13884	3.0092	0.00261937
chr5	86710795	86711345	551	0	0	14	58	0	0	14.4002	26.8894	10.3224	6.43618	2.13884	3.0092	0.00261937
chr6	38755713	38756487	775	0	0	5	89	0	0	5.14293	41.2613	11.6011	6.60991	2.19658	3.00918	0.00261956
chr4	126109803	126111765	1963	65	89	32	60	81.4116	120.182	32.9148	27.8166	65.5811	-1.73689	0.57723	-3.009	0.00262109
chr13	45390909	45392749	1841	95	77	20	91	118.986	103.977	20.5717	42.1885	71.4309	-1.80477	0.599888	-3.00851	0.00262533
chr10	122894449	122896016	1568	23	68	12	18	28.8072	91.8241	12.343	8.34498	35.3298	-2.56257	0.851801	-3.00841	0.00262621
chr13	96510014	96512409	2396	82	92	35	84	102.704	124.233	36.0005	38.9432	75.4701	-1.5949	0.530165	-3.00832	0.00262698
chr3	85915888	85916065	178	0	0	31	23	0	0	31.8862	10.663	10.6373	6.46688	2.15051	3.00714	0.00263718
chr8	72943535	72943854	320	0	0	31	23	0	0	31.8862	10.663	10.6373	6.46688	2.15051	3.00714	0.00263718
chr13	99458005	99460843	2839	58	51	22	19	72.6442	68.8681	22.6289	8.80859	43.2375	-2.21361	0.736283	-3.00647	0.00264302
chr4	121024177	121024852	676	1	5	41	76	1.25249	6.75177	42.172	35.2343	21.3527	3.28826	1.09373	3.00646	0.00264311
chr5	31723645	31724226	582	33	32	0	15	41.3321	43.2114	0	6.95415	22.8744	-3.46367	1.15209	-3.00642	0.00264345
chr1	112781345	112781878	534	0	0	23	37	0	0	23.6575	17.1536	10.2028	6.41183	2.13292	3.00612	0.002646
chr12	71215558	71215797	240	0	0	23	37	0	0	23.6575	17.1536	10.2028	6.41183	2.13292	3.00612	0.002646
chr9	15022267	15022506	240	0	0	23	37	0	0	23.6575	17.1536	10.2028	6.41183	2.13292	3.00612	0.002646
chr4	44266056	44266237	182	0	0	33	20	0	0	33.9433	9.2722	10.8039	6.48842	2.15853	3.00595	0.00264754
chr6	72563799	72565569	1771	59	76	24	56	73.8967	102.627	24.6861	25.9622	56.793	-1.79823	0.598246	-3.00584	0.00264845
chr8	17468291	17469041	751	0	0	22	39	0	0	22.6289	18.0808	10.1774	6.40903	2.13234	3.00563	0.00265027
chr9	11993116	11993551	436	0	0	22	39	0	0	22.6289	18.0808	10.1774	6.40903	2.13234	3.00563	0.00265027
chr7	99895816	99896065	250	0	0	24	35	0	0	24.6861	16.2263	10.2281	6.41463	2.13448	3.00525	0.00265364
chr8	62284351	62286178	1828	102	21	9	35	127.754	28.3575	9.25728	16.2263	45.3987	-2.5941	0.863356	-3.00467	0.00265872
chr4	153382294	153383171	878	0	3	25	90	0	4.05106	25.7147	41.7249	17.8727	4.09193	1.36196	3.00444	0.00266067
chr5	52138060	52138716	657	3	2	21	107	3.75746	2.70071	21.6003	49.6063	19.4162	3.46842	1.15452	3.00421	0.00266272
chr10	87555997	87556718	722	0	3	47	46	0	4.05106	48.3435	21.3261	18.4302	4.12576	1.37334	3.00417	0.00266303
chr2	121295813	121296280	468	60	22	0	19	75.1492	29.7078	0	8.80859	28.4164	-3.45808	1.1511	-3.00414	0.0026633
chr10	122200956	122201361	406	0	0	21	41	0	0	21.6003	19.008	10.1521	6.40623	2.13271	3.00379	0.00266638
chr13	61842523	61842883	361	0	0	21	41	0	0	21.6003	19.008	10.1521	6.40623	2.13271	3.00379	0.00266638
chr13	109909138	109909356	219	0	0	21	41	0	0	21.6003	19.008	10.1521	6.40623	2.13271	3.00379	0.00266638
chr6	99439915	99440510	596	46	45	0	25	57.6144	60.766	0	11.5902	32.4927	-3.24935	1.08198	-3.00316	0.00267188
chr3	103912590	103912972	383	0	0	29	26	0	0	29.829	12.0539	10.4707	6.44512	2.14614	3.00312	0.00267224
chr2	149892020	149892352	333	0	0	25	33	0	0	25.7147	15.2991	10.2534	6.41745	2.13702	3.00298	0.00267346
chr11	68360562	68361104	543	0	0	17	50	0	0	17.486	23.1805	10.1666	6.41168	2.13528	3.00274	0.00267563
chr15	100649076	100649294	219	0	0	17	50	0	0	17.486	23.1805	10.1666	6.41168	2.13528	3.00274	0.00267563
chr3	98121273	98121675	403	0	0	17	50	0	0	17.486	23.1805	10.1666	6.41168	2.13528	3.00274	0.00267563
chr5	111535386	111535575	190	0	0	17	50	0	0	17.486	23.1805	10.1666	6.41168	2.13528	3.00274	0.00267563
chr2	167648882	167650108	1227	90	66	35	56	112.724	89.1234	36.0005	25.9622	65.9525	-1.71757	0.572003	-3.00273	0.0026757
chr1	90493962	90494333	372	0	0	15	55	0	0	15.4288	25.4985	10.2318	6.4226	2.13901	3.0026	0.00267681
chr11	56547563	56547985	423	0	0	15	55	0	0	15.4288	25.4985	10.2318	6.4226	2.13901	3.0026	0.00267681
chr13	112908489	112908820	332	0	0	15	55	0	0	15.4288	25.4985	10.2318	6.4226	2.13901	3.0026	0.00267681
chr4	118537312	118537511	200	0	0	15	55	0	0	15.4288	25.4985	10.2318	6.4226	2.13901	3.0026	0.00267681
chr18	60815100	60815580	481	44	38	13	5	55.1094	51.3135	13.3716	2.31805	30.5281	-2.84676	0.948189	-3.00231	0.0026794
chr4	47437274	47437864	591	17	25	0	5	21.2923	33.7589	0	2.31805	14.3423	-4.35024	1.44902	-3.00219	0.00268049
chr11	120315635	120317337	1703	62	82	31	49	77.6542	110.729	31.8862	22.7169	60.7466	-1.79996	0.599587	-3.002	0.00268211
chr16	17914113	17914561	449	1	0	17	92	1.25249	0	17.486	42.6521	15.3476	5.54564	1.84782	3.00118	0.00268931
chr10	24301800	24302411	612	0	0	20	43	0	0	20.5717	19.9352	10.1267	6.40343	2.13405	3.0006	0.00269446
chr18	89205835	89206175	341	0	0	20	43	0	0	20.5717	19.9352	10.1267	6.40343	2.13405	3.0006	0.00269446
chr7	81211645	81213762	2118	101	106	53	85	126.501	143.138	54.5151	39.4068	90.8902	-1.5322	0.510815	-2.99953	0.002704
chr19	16438894	16439296	403	0	0	26	31	0	0	26.7432	14.3719	10.2788	6.42027	2.1406	2.99929	0.00270606
chr4	138432694	138433321	628	0	4	33	84	0	5.40142	33.9433	38.9432	19.572	3.78257	1.26116	2.99929	0.00270611
chr1	75606041	75606471	431	0	0	11	66	0	0	11.3144	30.5983	10.4782	6.46002	2.15466	2.99816	0.00271614
chr4	13049604	13049863	260	0	0	12	63	0	0	12.343	29.2074	10.3876	6.44676	2.15035	2.998	0.00271757
chr7	129759992	129760315	324	38	33	11	9	47.5945	44.5617	11.3144	4.17249	26.9108	-2.63646	0.879419	-2.99796	0.00271793
chr13	69538525	69539099	575	43	18	0	12	53.8569	24.3064	0	5.56332	20.9317	-3.66226	1.22223	-2.99637	0.00273213
chr9	109053591	109061548	7958	327	372	219	355	409.563	502.332	225.26	164.582	325.434	-1.22979	0.410453	-2.99619	0.0027338
chr8	10820517	10821102	586	0	0	3	99	0	0	3.08576	45.8974	12.2458	6.68801	2.23238	2.99591	0.00273623
chr12	99219112	99219938	827	0	4	44	62	0	5.40142	45.2578	28.7438	19.8508	3.79821	1.26791	2.99565	0.0027386
chr13	5318101	5318635	535	0	0	13	60	0	0	13.3716	27.8166	10.2971	6.43334	2.1477	2.99546	0.00274031
chr3	38001921	38002485	565	0	2	23	81	0	2.70071	23.6575	37.5524	15.9776	4.54131	1.51621	2.99517	0.00274294
chr15	94380490	94381035	546	0	0	16	52	0	0	16.4574	24.1077	10.1413	6.40885	2.14068	2.99384	0.00275494
chr9	72595957	72596372	416	0	0	16	52	0	0	16.4574	24.1077	10.1413	6.40885	2.14068	2.99384	0.00275494
chr1	57420981	57421648	668	12	34	0	6	15.0298	45.9121	0	2.78166	15.9309	-4.25283	1.42119	-2.99243	0.00276763
chr2	174861426	174861839	414	4	3	38	76	5.00995	4.05106	39.0863	35.2343	20.8454	3.03181	1.01349	2.99146	0.00277648
chr7	136442424	136442925	502	0	3	30	76	0	4.05106	30.8576	35.2343	17.5357	4.05944	1.35709	2.99129	0.00277801
chr11	29946718	29947060	343	0	0	14	57	0	0	14.4002	26.4258	10.2065	6.41976	2.14667	2.99057	0.00278457
chr4	49863951	49864438	488	0	0	14	57	0	0	14.4002	26.4258	10.2065	6.41976	2.14667	2.99057	0.00278457
chr8	31688342	31688599	258	0	0	14	57	0	0	14.4002	26.4258	10.2065	6.41976	2.14667	2.99057	0.00278457
chr8	86443543	86443872	330	0	0	14	57	0	0	14.4002	26.4258	10.2065	6.41976	2.14667	2.99057	0.00278457
chr2	177955985	177958250	2266	61	75	26	55	76.4017	101.277	26.7432	25.4985	57.48	-1.76743	0.591018	-2.99048	0.0027854
chr2	121069778	121070393	616	0	0	34	18	0	0	34.9719	8.34498	10.8292	6.49134	2.1708	2.9903	0.00278706
chr1	25004196	25004747	552	0	0	18	47	0	0	18.5146	21.7897	10.0761	6.3978	2.1396	2.99018	0.00278814
chr19	59480184	59480448	265	0	0	18	47	0	0	18.5146	21.7897	10.0761	6.3978	2.1396	2.99018	0.00278814
chr3	137950974	137955257	4284	160	200	103	167	200.398	270.071	105.944	77.4228	163.459	-1.36577	0.456755	-2.99015	0.0027884
chr4	154845321	154850669	5349	72	87	34	67	90.179	117.481	34.9719	31.0619	68.4234	-1.65712	0.554608	-2.98791	0.00280893
chr18	66119494	66120121	628	0	1	34	50	0	1.35035	34.9719	23.1805	14.8757	5.47127	1.83128	2.98768	0.00281106
chr15	31495995	31496358	364	0	0	28	27	0	0	28.8004	12.5175	10.3295	6.42598	2.15094	2.98752	0.00281255
chr8	126027410	126027618	209	0	0	28	27	0	0	28.8004	12.5175	10.3295	6.42598	2.15094	2.98752	0.00281255
chr7	109199785	109200147	363	0	0	7	79	0	0	7.2001	36.6252	10.9563	6.52672	2.18484	2.98727	0.00281477
chr10	60387750	60391553	3804	96	165	59	120	120.239	222.809	60.6866	55.6332	114.842	-1.56163	0.52299	-2.98596	0.00282686
chr10	128523408	128527291	3884	99	195	61	140	123.996	263.319	62.7438	64.9054	128.741	-1.59959	0.535707	-2.98594	0.00282713
chr11	118232398	118232981	584	35	20	4	11	43.837	27.0071	4.11434	5.09971	20.0145	-2.92627	0.980042	-2.98586	0.0028278
chr14	32159652	32160284	633	27	45	3	22	33.8171	60.766	3.08576	10.1994	26.9671	-2.76305	0.925459	-2.9856	0.00283027
chr4	152000253	152000895	643	29	14	0	5	36.3221	18.905	0	2.31805	14.3863	-4.35886	1.4604	-2.9847	0.00283859
chr7	35386563	35387010	448	8	4	39	118	10.0199	5.40142	40.1149	54.706	27.5605	2.61865	0.877459	2.98436	0.00284173
chr5	50786330	50786570	241	0	0	23	36	0	0	23.6575	16.69	10.0869	6.39514	2.1429	2.98435	0.00284186
chr14	33313868	33314233	366	0	0	22	38	0	0	22.6289	17.6172	10.0615	6.3923	2.14207	2.98417	0.00284345
chr9	72256058	72256428	371	0	0	22	38	0	0	22.6289	17.6172	10.0615	6.3923	2.14207	2.98417	0.00284345
chr7	142319762	142320239	478	0	0	15	54	0	0	15.4288	25.0349	10.1159	6.40601	2.14713	2.98352	0.00284957
chr19	41590550	41590927	378	0	0	24	34	0	0	24.6861	15.7627	10.1122	6.39799	2.14472	2.98313	0.00285313
chr8	110567680	110567968	289	0	0	24	34	0	0	24.6861	15.7627	10.1122	6.39799	2.14472	2.98313	0.00285313
chr16	10809586	10810251	666	2	4	49	54	2.50497	5.40142	50.4007	25.0349	20.8355	3.25442	1.09105	2.98285	0.00285581
chr8	72168916	72170470	1555	88	66	19	78	110.219	89.1234	19.5431	36.1616	63.7617	-1.81679	0.609084	-2.98283	0.00285598
chr17	35993426	35996159	2734	79	66	23	70	98.9465	89.1234	23.6575	32.4527	61.045	-1.73186	0.580623	-2.98276	0.00285662
chr1	192273121	192273338	218	0	0	21	40	0	0	21.6003	18.5444	10.0362	6.38946	2.14222	2.98263	0.00285779
chr18	16474127	16474682	556	0	0	21	40	0	0	21.6003	18.5444	10.0362	6.38946	2.14222	2.98263	0.00285779
chr5	128968589	128969112	524	0	0	21	40	0	0	21.6003	18.5444	10.0362	6.38946	2.14222	2.98263	0.00285779
chr19	53182892	53185858	2967	96	60	24	74	120.239	81.0213	24.6861	34.3071	65.0633	-1.75846	0.589641	-2.98226	0.00286131
chr3	75555761	75557741	1981	143	177	92	91	179.106	239.013	94.6299	42.1885	138.734	-1.62725	0.545731	-2.98179	0.00286568
chr8	116992766	116994373	1608	60	78	28	52	75.1492	105.328	28.8004	24.1077	58.3463	-1.77719	0.59617	-2.98101	0.00287297
chr7	91880427	91881146	720	2	0	34	54	2.50497	0	34.9719	25.0349	15.628	4.54487	1.52461	2.981	0.00287308
chr8	46494246	46494631	386	0	0	11	65	0	0	11.3144	30.1346	10.3623	6.44387	2.16191	2.98064	0.00287645
chr17	47747819	47748728	910	57	28	1	25	71.3917	37.8099	1.02859	11.5902	30.4551	-3.02311	1.01441	-2.98015	0.00288103
chr10	43700829	43703715	2887	63	87	34	46	78.9067	117.481	34.9719	21.3261	63.1714	-1.82093	0.611039	-2.98005	0.00288198
chr2	61632965	61633338	374	0	0	12	62	0	0	12.343	28.7438	10.2717	6.43046	2.15784	2.98005	0.002882
chr8	105856802	105857291	490	0	0	20	42	0	0	20.5717	19.4716	10.0108	6.38663	2.14335	2.97974	0.00288496
chr9	37430442	37430709	268	0	0	20	42	0	0	20.5717	19.4716	10.0108	6.38663	2.14335	2.97974	0.00288496
chr11	69939959	69940337	379	0	0	29	25	0	0	29.829	11.5902	10.3548	6.42887	2.15789	2.97923	0.0028897
chr11	95583431	95584253	823	0	0	29	25	0	0	29.829	11.5902	10.3548	6.42887	2.15789	2.97923	0.0028897
chr12	82061928	82062548	621	0	0	29	25	0	0	29.829	11.5902	10.3548	6.42887	2.15789	2.97923	0.0028897
chr9	57372612	57373083	472	0	0	29	25	0	0	29.829	11.5902	10.3548	6.42887	2.15789	2.97923	0.0028897
chr14	27516721	27517044	324	0	0	10	68	0	0	10.2859	31.5255	10.4528	6.45711	2.16775	2.97872	0.00289459
chr11	79117539	79119926	2388	74	95	41	35	92.684	128.284	42.172	16.2263	69.8415	-1.94933	0.654451	-2.97857	0.002896
chr4	134851383	134854088	2706	109	115	52	118	136.521	155.291	53.4865	54.706	100.001	-1.4304	0.480339	-2.9779	0.00290229
chr1	136685525	136687401	1877	51	76	27	25	63.8768	102.627	27.7718	11.5902	51.4665	-2.11452	0.71016	-2.97753	0.00290583
chr5	139466180	139466795	616	0	0	13	59	0	0	13.3716	27.353	10.1812	6.41688	2.15544	2.97707	0.00291017
chr2	128965189	128965542	354	0	0	26	30	0	0	26.7432	13.9083	10.1629	6.40371	2.15142	2.9765	0.00291562
chr6	43302307	43302765	459	0	0	26	30	0	0	26.7432	13.9083	10.1629	6.40371	2.15142	2.9765	0.00291562
chr1	115791142	115791541	400	0	0	19	44	0	0	19.5431	20.3988	9.98549	6.38378	2.14546	2.97548	0.00292527
chr19	21604001	21605805	1805	63	77	18	68	78.9067	103.977	18.5146	31.5255	58.231	-1.84774	0.620989	-2.97547	0.00292537
chr1	7087943	7091462	3520	173	199	95	223	216.68	268.721	97.7157	103.385	171.625	-1.26961	0.426783	-2.97484	0.00293143
chr12	101941272	101941593	322	0	0	16	51	0	0	16.4574	23.6441	10.0254	6.39211	2.14913	2.97428	0.00293681
chr17	20326154	20326554	401	0	0	16	51	0	0	16.4574	23.6441	10.0254	6.39211	2.14913	2.97428	0.00293681
chr3	125103603	125103859	257	0	0	16	51	0	0	16.4574	23.6441	10.0254	6.39211	2.14913	2.97428	0.00293681
chr6	19952795	19952980	186	0	0	16	51	0	0	16.4574	23.6441	10.0254	6.39211	2.14913	2.97428	0.00293681
chr7	84230618	84230867	250	0	0	16	51	0	0	16.4574	23.6441	10.0254	6.39211	2.14913	2.97428	0.00293681
chr11	117042048	117042384	337	0	0	9	71	0	0	9.25728	32.9163	10.5434	6.47018	2.1755	2.97412	0.00293832
chr7	38217130	38220580	3451	106	118	58	100	132.764	159.342	59.658	46.361	99.5311	-1.46988	0.494305	-2.97362	0.00294305
chr10	96180175	96182927	2753	95	79	38	81	118.986	106.678	39.0863	37.5524	75.5757	-1.55986	0.524796	-2.97232	0.0029556
chr5	110961961	110965120	3160	115	74	47	54	144.036	99.9263	48.3435	25.0349	79.3352	-1.75475	0.59048	-2.97174	0.0029612
chr7	61874157	61874827	671	0	0	14	56	0	0	14.4002	25.9622	10.0906	6.40314	2.15469	2.97173	0.00296131
chr8	52805806	52806349	544	0	0	14	56	0	0	14.4002	25.9622	10.0906	6.40314	2.15469	2.97173	0.00296131
chr13	49204728	49208529	3802	87	122	50	90	108.966	164.743	51.4293	41.7249	91.716	-1.56089	0.525368	-2.97103	0.00296799
chr7	35396085	35396829	745	61	37	7	38	76.4017	49.9631	7.2001	17.6172	37.7955	-2.30638	0.776295	-2.97101	0.00296822
chr9	57147209	57149792	2584	137	126	75	95	171.591	170.145	77.144	44.0429	115.731	-1.51038	0.508397	-2.97087	0.00296954
chr12	3783373	3783638	266	0	1	35	47	0	1.35035	36.0005	21.7897	14.7851	5.46125	1.83859	2.97034	0.0029747
chr8	105596264	105596911	648	22	26	0	8	27.5547	35.1092	0	3.70888	16.5932	-3.89514	1.31155	-2.96987	0.00297923
chr1	71541879	71542238	360	0	0	18	46	0	0	18.5146	21.3261	9.96015	6.38093	2.14856	2.96987	0.00297928
chr2	52489426	52489690	265	0	0	18	46	0	0	18.5146	21.3261	9.96015	6.38093	2.14856	2.96987	0.00297928
chr2	82513292	82513604	313	0	0	18	46	0	0	18.5146	21.3261	9.96015	6.38093	2.14856	2.96987	0.00297928
chr5	62028353	62029172	820	0	0	18	46	0	0	18.5146	21.3261	9.96015	6.38093	2.14856	2.96987	0.00297928
chr8	89031456	89031935	480	0	0	18	46	0	0	18.5146	21.3261	9.96015	6.38093	2.14856	2.96987	0.00297928
chr4	12408089	12408196	108	0	0	30	23	0	0	30.8576	10.663	10.3802	6.43178	2.16613	2.96926	0.00298521
chr13	47705499	47706271	773	5	0	41	75	6.26243	0	42.172	34.7707	20.8013	3.59252	1.21017	2.96861	0.00299149
chr18	39518194	39520985	2792	112	82	50	57	140.279	110.729	51.4293	26.4258	82.2157	-1.7102	0.576374	-2.96718	0.00300547
chr11	106818991	106821410	2420	30	73	12	33	37.5746	98.5759	12.343	15.2991	40.9482	-2.28826	0.771443	-2.96621	0.00301496
chr10	117816467	117816955	489	0	2	47	34	0	2.70071	48.3435	15.7627	16.7017	4.59244	1.54857	2.96561	0.00302087
chr16	13819983	13820355	373	1	0	21	77	1.25249	0	21.6003	35.698	14.6377	5.47266	1.84551	2.9654	0.00302292
chr8	56292926	56295350	2425	54	114	28	69	67.6343	153.94	28.8004	31.9891	70.5911	-1.86096	0.627576	-2.96532	0.0030237
chr6	45366763	45367007	245	0	0	15	53	0	0	15.4288	24.5713	10	6.38923	2.15546	2.96421	0.00303464
chr6	112588703	112589039	337	0	0	15	53	0	0	15.4288	24.5713	10	6.38923	2.15546	2.96421	0.00303464
chr3	101286773	101288381	1609	41	59	18	27	51.352	79.6709	18.5146	12.5175	40.5137	-2.09724	0.707591	-2.96391	0.00303759
chr1	17936621	17936845	225	0	0	28	26	0	0	28.8004	12.0539	10.2136	6.4095	2.16261	2.96379	0.0030388
chr1	35159741	35159990	250	0	0	28	26	0	0	28.8004	12.0539	10.2136	6.4095	2.16261	2.96379	0.0030388
chr2	136742232	136742711	480	0	0	28	26	0	0	28.8004	12.0539	10.2136	6.4095	2.16261	2.96379	0.0030388
chr4	110906803	110907042	240	0	0	34	17	0	0	34.9719	7.88137	10.7133	6.47567	2.18504	2.96364	0.00304022
chr8	57656542	57656727	186	0	0	34	17	0	0	34.9719	7.88137	10.7133	6.47567	2.18504	2.96364	0.00304022
chr19	18024248	18024757	510	0	0	11	64	0	0	11.3144	29.671	10.2464	6.42754	2.16933	2.96292	0.00304732
chr19	31570252	31570747	496	0	0	11	64	0	0	11.3144	29.671	10.2464	6.42754	2.16933	2.96292	0.00304732
chr2	167581879	167582075	197	0	0	11	64	0	0	11.3144	29.671	10.2464	6.42754	2.16933	2.96292	0.00304732
chr3	89701202	89701870	669	0	0	11	64	0	0	11.3144	29.671	10.2464	6.42754	2.16933	2.96292	0.00304732
chr4	34000247	34000907	661	0	0	11	64	0	0	11.3144	29.671	10.2464	6.42754	2.16933	2.96292	0.00304732
chr7	76598610	76598911	302	0	0	11	64	0	0	11.3144	29.671	10.2464	6.42754	2.16933	2.96292	0.00304732
chr9	77193122	77194186	1065	0	0	11	64	0	0	11.3144	29.671	10.2464	6.42754	2.16933	2.96292	0.00304732
chr15	36232388	36232955	568	0	0	17	48	0	0	17.486	22.2533	9.93481	6.37806	2.15266	2.96288	0.00304779
chr16	78701047	78701488	442	0	0	17	48	0	0	17.486	22.2533	9.93481	6.37806	2.15266	2.96288	0.00304779
chr18	42101329	42101885	557	0	0	17	48	0	0	17.486	22.2533	9.93481	6.37806	2.15266	2.96288	0.00304779
chr4	56937368	56937862	495	0	0	17	48	0	0	17.486	22.2533	9.93481	6.37806	2.15266	2.96288	0.00304779
chr9	88001186	88001393	208	0	0	17	48	0	0	17.486	22.2533	9.93481	6.37806	2.15266	2.96288	0.00304779
chr18	85661803	85662168	366	0	0	22	37	0	0	22.6289	17.1536	9.94561	6.37538	2.15206	2.96245	0.00305197
chr19	23903924	23904308	385	0	0	22	37	0	0	22.6289	17.1536	9.94561	6.37538	2.15206	2.96245	0.00305197
chr5	30142508	30142703	196	0	0	22	37	0	0	22.6289	17.1536	9.94561	6.37538	2.15206	2.96245	0.00305197
chr5	64225718	64226069	352	0	0	22	37	0	0	22.6289	17.1536	9.94561	6.37538	2.15206	2.96245	0.00305197
chr10	77918028	77918184	157	0	0	23	35	0	0	23.6575	16.2263	9.97096	6.37826	2.15314	2.9623	0.00305349
chr19	14476535	14477067	533	0	0	12	61	0	0	12.343	28.2802	10.1558	6.41398	2.1655	2.9619	0.00305749
chr16	55637122	55637447	326	0	2	26	71	0	2.70071	26.7432	32.9163	15.5901	4.50161	1.51993	2.96172	0.00305929
chr19	3991978	3992253	276	0	0	10	67	0	0	10.2859	31.0619	10.3369	6.44094	2.17495	2.96142	0.00306222
chr13	93665714	93666005	292	0	1	28	60	0	1.35035	28.8004	27.8166	14.4918	5.43662	1.83621	2.96079	0.00306851
chr10	21157832	21158066	235	0	0	24	33	0	0	24.6861	15.2991	9.9963	6.38114	2.15525	2.96075	0.00306895
chr4	154278146	154278461	316	0	0	24	33	0	0	24.6861	15.2991	9.9963	6.38114	2.15525	2.96075	0.00306895
chr16	49931482	49932139	658	0	1	40	38	0	1.35035	41.1434	17.6172	15.0277	5.48211	1.85293	2.95862	0.00309023
chr16	86924529	86924853	325	0	0	25	31	0	0	25.7147	14.3719	10.0216	6.38404	2.15841	2.95775	0.00309893
chr12	95219509	95220702	1194	1	1	14	98	1.25249	1.35035	14.4002	45.4338	15.6092	4.53494	1.53325	2.95774	0.00309905
chr11	45956196	45956443	248	0	0	31	21	0	0	31.8862	9.73581	10.4055	6.43473	2.17576	2.95746	0.0031018
chr6	67167422	67167601	180	0	0	31	21	0	0	31.8862	9.73581	10.4055	6.43473	2.17576	2.95746	0.0031018
chr9	45975314	45975519	206	0	0	9	70	0	0	9.25728	32.4527	10.4275	6.45416	2.1825	2.95723	0.00310415
chr7	102005223	102005915	693	31	16	0	7	38.8271	21.6057	0	3.24527	15.9195	-4.02968	1.36281	-2.9569	0.0031075
chr5	31220016	31221460	1445	99	71	31	85	123.996	95.8752	31.8862	39.4068	72.7911	-1.61736	0.547016	-2.95669	0.00310957
chr17	62901939	62902208	270	0	0	6	81	0	0	6.17152	37.5524	10.931	6.5237	2.20664	2.9564	0.00311255
chr13	37226884	37227240	357	0	0	7	77	0	0	7.2001	35.698	10.7245	6.49577	2.19781	2.95557	0.00312093
chr4	133328905	133329628	724	2	0	23	77	2.50497	0	23.6575	35.698	15.4651	4.53742	1.53542	2.95517	0.00312496
chr17	78562593	78563365	773	0	7	44	106	0	9.45248	45.2578	49.1426	25.9632	3.34121	1.13068	2.95505	0.00312623
chr5	36677617	36678051	435	0	0	29	24	0	0	29.829	11.1266	10.2389	6.41243	2.17003	2.955	0.0031267
chr18	24182364	24185756	3393	51	90	28	47	63.8768	121.532	28.8004	21.7897	58.9997	-1.88362	0.63747	-2.95484	0.00312827
chr5	68986739	68987030	292	0	0	19	43	0	0	19.5431	19.9352	9.86959	6.36675	2.15482	2.95466	0.00313017
chr5	115777543	115777969	427	0	0	19	43	0	0	19.5431	19.9352	9.86959	6.36675	2.15482	2.95466	0.00313017
chr9	64442841	64443383	543	0	0	19	43	0	0	19.5431	19.9352	9.86959	6.36675	2.15482	2.95466	0.00313017
chr15	74861546	74862349	804	0	0	16	50	0	0	16.4574	23.1805	9.90947	6.37517	2.15779	2.95449	0.00313188
chr12	82225489	82227918	2430	84	109	48	75	105.209	147.189	49.3721	34.7707	84.1351	-1.5959	0.540301	-2.95373	0.00313959
chr10	127434051	127434284	234	0	0	26	29	0	0	26.7432	13.4447	10.047	6.38695	2.16262	2.95334	0.00314352
chr17	80143930	80144249	320	0	0	26	29	0	0	26.7432	13.4447	10.047	6.38695	2.16262	2.95334	0.00314352
chr14	21820954	21821052	99	0	0	14	55	0	0	14.4002	25.4985	9.97469	6.38633	2.1629	2.95266	0.00315045
chr3	151182358	151183063	706	0	0	14	55	0	0	14.4002	25.4985	9.97469	6.38633	2.1629	2.95266	0.00315045
chr7	98413876	98414130	255	0	0	14	55	0	0	14.4002	25.4985	9.97469	6.38633	2.1629	2.95266	0.00315045
chr8	43207180	43207801	622	0	0	14	55	0	0	14.4002	25.4985	9.97469	6.38633	2.1629	2.95266	0.00315045
chr8	121721137	121721852	716	4	1	43	56	5.00995	1.35035	44.2292	25.9622	19.1379	3.44267	1.16639	2.95157	0.00316167
chr16	83325928	83326323	396	0	0	36	14	0	0	37.0291	6.49054	10.8799	6.49732	2.20162	2.95115	0.00316589
chr17	3670273	3670768	496	0	0	8	73	0	0	8.22869	33.8435	10.5181	6.46719	2.19215	2.95016	0.00317609
chr19	3562509	3563619	1111	2	6	38	91	2.50497	8.10213	39.0863	42.1885	22.9705	2.95076	1.00027	2.94995	0.00317822
chr14	16663347	16663700	354	0	0	18	45	0	0	18.5146	20.8624	9.84425	6.36385	2.15774	2.94932	0.00318477
chr9	21615735	21617493	1759	55	78	29	20	68.8868	105.328	29.829	9.2722	53.3289	-2.1959	0.7447	-2.9487	0.00319115
chr19	6909607	6912028	2422	69	109	42	28	86.4216	147.189	43.2006	12.9811	72.448	-2.08763	0.708236	-2.94765	0.00320198
chr15	25758852	25759009	158	0	0	27	27	0	0	27.7718	12.5175	10.0723	6.38988	2.16802	2.94734	0.00320523
chr4	145277011	145278633	1623	51	71	26	30	63.8768	95.8752	26.7432	13.9083	50.1009	-2.00163	0.679193	-2.94707	0.00320798
chr7	79949635	79950452	818	0	2	12	115	0	2.70071	12.343	53.3151	17.0897	4.6465	1.57739	2.94569	0.0032223
chr12	31499182	31500652	1471	126	85	54	41	157.813	114.78	55.5437	19.008	86.7863	-1.89773	0.644264	-2.94558	0.00322348
chr17	80248647	80249380	734	0	0	11	63	0	0	11.3144	29.2074	10.1305	6.41103	2.17692	2.945	0.00322951
chr5	111694543	111694921	379	0	0	11	63	0	0	11.3144	29.2074	10.1305	6.41103	2.17692	2.945	0.00322951
chr16	32129285	32131049	1765	52	69	19	51	65.1293	93.1745	19.5431	23.6441	50.3728	-1.86436	0.633066	-2.94497	0.00322984
chr13	72174414	72174742	329	0	0	15	52	0	0	15.4288	24.1077	9.88413	6.37226	2.16399	2.94467	0.00323296
chr3	151428717	151429100	384	0	0	15	52	0	0	15.4288	24.1077	9.88413	6.37226	2.16399	2.94467	0.00323296
chr11	106673758	106677330	3573	164	156	96	117	205.408	210.655	98.7443	54.2424	142.262	-1.45652	0.494675	-2.94439	0.00323596
chr19	59711433	59711879	447	0	0	10	66	0	0	10.2859	30.5983	10.221	6.42458	2.18231	2.94393	0.00324071
chr2	129988994	129989566	573	0	0	10	66	0	0	10.2859	30.5983	10.221	6.42458	2.18231	2.94393	0.00324071
chr8	70758104	70758284	181	0	0	32	19	0	0	32.9148	8.80859	10.4308	6.43772	2.18694	2.94371	0.00324299
chr10	35191579	35191928	350	0	0	12	60	0	0	12.343	27.8166	10.0399	6.3973	2.17334	2.94354	0.00324487
chr10	72043535	72044081	547	0	0	12	60	0	0	12.343	27.8166	10.0399	6.3973	2.17334	2.94354	0.00324487
chr11	90384368	90384735	368	0	0	12	60	0	0	12.343	27.8166	10.0399	6.3973	2.17334	2.94354	0.00324487
chr5	74930198	74930531	334	0	0	12	60	0	0	12.343	27.8166	10.0399	6.3973	2.17334	2.94354	0.00324487
chr6	35153758	35153951	194	0	0	12	60	0	0	12.343	27.8166	10.0399	6.3973	2.17334	2.94354	0.00324487
chr7	43536208	43536574	367	0	0	12	60	0	0	12.343	27.8166	10.0399	6.3973	2.17334	2.94354	0.00324487
chr10	33218222	33218827	606	0	0	17	47	0	0	17.486	21.7897	9.81891	6.36095	2.16168	2.9426	0.00325474
chr3	28457985	28458357	373	0	0	17	47	0	0	17.486	21.7897	9.81891	6.36095	2.16168	2.9426	0.00325474
chr12	3487179	3487487	309	0	0	22	36	0	0	22.6289	16.69	9.82971	6.35826	2.16233	2.94047	0.00327711
chr2	106782179	106782384	206	0	0	22	36	0	0	22.6289	16.69	9.82971	6.35826	2.16233	2.94047	0.00327711
chr2	174293321	174293760	440	0	0	22	36	0	0	22.6289	16.69	9.82971	6.35826	2.16233	2.94047	0.00327711
chr12	49538074	49538457	384	0	0	9	69	0	0	9.25728	31.9891	10.3116	6.43795	2.18966	2.94016	0.00328045
chr1	165859923	165860278	356	0	0	23	34	0	0	23.6575	15.7627	9.85505	6.36118	2.16368	2.93999	0.00328226
chr16	72768581	72769160	580	0	0	23	34	0	0	23.6575	15.7627	9.85505	6.36118	2.16368	2.93999	0.00328226
chr8	35858698	35858878	181	0	0	23	34	0	0	23.6575	15.7627	9.85505	6.36118	2.16368	2.93999	0.00328226
chr8	105421790	105422017	228	0	0	23	34	0	0	23.6575	15.7627	9.85505	6.36118	2.16368	2.93999	0.00328226
chr9	67903606	67903806	201	0	0	23	34	0	0	23.6575	15.7627	9.85505	6.36118	2.16368	2.93999	0.00328226
chr15	75861700	75863610	1911	76	46	22	44	95.189	62.1163	22.6289	20.3988	50.0833	-1.87604	0.638154	-2.9398	0.00328427
chr18	19136333	19136717	385	0	0	28	25	0	0	28.8004	11.5902	10.0977	6.39283	2.17464	2.93972	0.00328505
chr11	40072546	40073174	629	0	0	21	38	0	0	21.6003	17.6172	9.80437	6.35534	2.16201	2.93956	0.00328679
chr2	65071311	65071706	396	0	0	21	38	0	0	21.6003	17.6172	9.80437	6.35534	2.16201	2.93956	0.00328679
chr4	84165556	84166078	523	0	0	21	38	0	0	21.6003	17.6172	9.80437	6.35534	2.16201	2.93956	0.00328679
chr5	110505872	110506368	497	0	0	21	38	0	0	21.6003	17.6172	9.80437	6.35534	2.16201	2.93956	0.00328679
chr7	137454253	137454664	412	0	0	7	76	0	0	7.2001	35.2343	10.6086	6.48004	2.20459	2.93934	0.00328911
chr12	98538840	98539250	411	0	0	24	32	0	0	24.6861	14.8355	9.8804	6.36411	2.16608	2.93808	0.00330253
chr9	17533422	17533633	212	0	0	24	32	0	0	24.6861	14.8355	9.8804	6.36411	2.16608	2.93808	0.00330253
chr3	146005820	146006017	198	0	2	50	29	0	2.70071	51.4293	13.4447	16.8937	4.60811	1.56879	2.93736	0.0033102
chr13	10337439	10337746	308	0	0	20	40	0	0	20.5717	18.5444	9.77903	6.35243	2.1627	2.93726	0.00331125
chr19	25317040	25317331	292	0	0	20	40	0	0	20.5717	18.5444	9.77903	6.35243	2.1627	2.93726	0.00331125
chr6	119477759	119478089	331	0	4	47	54	0	5.40142	48.3435	25.0349	19.695	3.78363	1.2884	2.93669	0.00331737
chr6	144940253	144940621	369	0	0	34	16	0	0	34.9719	7.41776	10.5974	6.45983	2.19977	2.93659	0.0033184
chr9	120569953	120573201	3249	107	111	60	63	134.016	149.889	61.7152	29.2074	93.707	-1.66324	0.566426	-2.93637	0.00332075
chr16	10959784	10960567	784	3	4	18	140	3.75746	5.40142	18.5146	64.9054	23.1447	3.20332	1.09093	2.93633	0.00332117
chr10	86775456	86776310	855	0	5	27	114	0	6.75177	27.7718	52.8515	21.8438	3.60714	1.22879	2.93551	0.00332996
chr5	66634848	66635223	376	0	0	25	30	0	0	25.7147	13.9083	9.90574	6.36704	2.16957	2.93471	0.00333864
chr5	136540322	136541513	1192	77	39	18	3	96.4415	52.6638	18.5146	1.39083	42.2527	-2.97784	1.0147	-2.93469	0.00333886
chr13	91904529	91904795	267	0	0	16	49	0	0	16.4574	22.7169	9.79357	6.35803	2.16667	2.93447	0.00334117
chr7	35368405	35368890	486	0	0	16	49	0	0	16.4574	22.7169	9.79357	6.35803	2.16667	2.93447	0.00334117
chr6	92969921	92970364	444	0	0	19	42	0	0	19.5431	19.4716	9.75369	6.34951	2.16442	2.93358	0.00335073
chr2	24754061	24754409	349	0	0	14	54	0	0	14.4002	25.0349	9.85878	6.36932	2.17132	2.93339	0.00335286
chr6	88328238	88329469	1232	8	6	93	54	10.0199	8.10213	95.6585	25.0349	34.7039	2.72234	0.928103	2.93323	0.00335458
chr15	88861491	88862479	989	42	79	23	10	52.6044	106.678	23.6575	4.6361	46.894	-2.54574	0.868515	-2.93114	0.00337725
chr2	158145884	158146643	760	30	58	15	9	37.5746	78.3206	15.4288	4.17249	33.8741	-2.62396	0.895297	-2.93083	0.00338056
chr4	155693980	155694171	192	0	0	29	23	0	0	29.829	10.663	10.123	6.39581	2.18257	2.93041	0.0033852
chr3	60570526	60571744	1219	26	48	10	17	32.5647	64.817	10.2859	7.88137	28.8872	-2.43743	0.831825	-2.93022	0.00338726
chr15	87738504	87738854	351	0	0	26	28	0	0	26.7432	12.9811	9.93108	6.37	2.17415	2.92989	0.00339087
chr10	91269336	91271355	2020	33	69	16	29	41.3321	93.1745	16.4574	13.4447	41.1022	-2.1776	0.74329	-2.92967	0.0033932
chr7	92670412	92671435	1024	18	25	0	6	22.5448	33.7589	0	2.78166	14.7713	-4.13754	1.41229	-2.92967	0.00339327
chr14	24530471	24530884	414	0	5	32	98	0	6.75177	32.9148	45.4338	21.2751	3.56361	1.21646	2.9295	0.00339509
chr10	41554885	41555160	276	0	0	18	44	0	0	18.5146	20.3988	9.72835	6.34658	2.16716	2.92853	0.00340574
chr2	169742439	169742990	552	0	0	18	44	0	0	18.5146	20.3988	9.72835	6.34658	2.16716	2.92853	0.00340574
chr5	122527113	122527406	294	0	1	49	24	0	1.35035	50.4007	11.1266	15.7194	5.54462	1.89389	2.92764	0.00341543
chr15	36960295	36960477	183	0	0	11	62	0	0	11.3144	28.7438	10.0146	6.39432	2.18469	2.92688	0.00342382
chr7	122017712	122018626	915	31	45	12	16	38.8271	60.766	12.343	7.41776	29.8385	-2.36355	0.807562	-2.92677	0.00342506
chr9	96742243	96742413	171	0	0	37	12	0	0	38.0577	5.56332	10.9053	6.5004	2.22104	2.92673	0.00342544
chr5	111283944	111286343	2400	49	70	25	31	61.3718	94.5248	25.7147	14.3719	48.9958	-1.98397	0.677915	-2.92657	0.00342722
chr10	6255422	6256199	778	0	0	10	65	0	0	10.2859	30.1346	10.1051	6.40804	2.18985	2.92625	0.0034308
chr11	35564616	35564941	326	0	0	10	65	0	0	10.2859	30.1346	10.1051	6.40804	2.18985	2.92625	0.0034308
chr7	17333047	17333560	514	0	0	10	65	0	0	10.2859	30.1346	10.1051	6.40804	2.18985	2.92625	0.0034308
chr9	44828151	44828444	294	0	0	10	65	0	0	10.2859	30.1346	10.1051	6.40804	2.18985	2.92625	0.0034308
chr3	100159856	100160235	380	0	1	38	39	0	1.35035	39.0863	18.0808	14.6294	5.44293	1.86066	2.92526	0.00344165
chr15	90609388	90609635	248	0	0	12	59	0	0	12.343	27.353	9.924	6.38043	2.18137	2.92496	0.00344499
chr18	76210487	76210699	213	0	0	12	59	0	0	12.343	27.353	9.924	6.38043	2.18137	2.92496	0.00344499
chr7	112172969	112173423	455	0	0	12	59	0	0	12.343	27.353	9.924	6.38043	2.18137	2.92496	0.00344499
chr9	70542133	70543695	1563	77	82	37	20	96.4415	110.729	38.0577	9.2722	63.6251	-2.16957	0.741744	-2.92495	0.00344506
chr1	24911222	24912004	783	0	0	15	51	0	0	15.4288	23.6441	9.76822	6.35508	2.17274	2.92491	0.00344553
chr1	55866513	55866900	388	0	0	15	51	0	0	15.4288	23.6441	9.76822	6.35508	2.17274	2.92491	0.00344553
chr1	116096191	116096418	228	0	0	15	51	0	0	15.4288	23.6441	9.76822	6.35508	2.17274	2.92491	0.00344553
chr11	40493460	40493689	230	0	0	15	51	0	0	15.4288	23.6441	9.76822	6.35508	2.17274	2.92491	0.00344553
chr5	72548658	72548839	182	0	0	15	51	0	0	15.4288	23.6441	9.76822	6.35508	2.17274	2.92491	0.00344553
chr10	9159096	9159590	495	0	1	21	74	0	1.35035	21.6003	34.3071	14.3144	5.42328	1.85417	2.92491	0.00344555
chr13	51904374	51904520	147	22	23	0	7	27.5547	31.0582	0	3.24527	15.4645	-3.98423	1.3622	-2.92485	0.00344623
chr7	109144942	109145492	551	0	1	25	64	0	1.35035	25.7147	29.671	14.184	5.4066	1.84875	2.92447	0.00345042
chr3	137269658	137270326	669	31	23	0	11	38.8271	31.0582	0	5.09971	18.7462	-3.61819	1.23723	-2.92444	0.00345074
chr19	5317961	5318258	298	0	1	48	25	0	1.35035	49.3721	11.5902	15.5782	5.53153	1.89161	2.92424	0.00345301
chr6	120971819	120973258	1440	77	45	21	46	96.4415	60.766	21.6003	21.3261	50.0335	-1.8744	0.641162	-2.92343	0.00346193
chr10	108334233	108334399	167	0	0	27	26	0	0	27.7718	12.0539	9.95642	6.37297	2.17996	2.92343	0.00346198
chr17	22645831	22646046	216	0	0	27	26	0	0	27.7718	12.0539	9.95642	6.37297	2.17996	2.92343	0.00346198
chr14	106936579	106936964	386	0	0	7	75	0	0	7.2001	34.7707	10.4927	6.46415	2.21138	2.92313	0.00346532
chr1	135685609	135685819	211	0	0	9	68	0	0	9.25728	31.5255	10.1957	6.42157	2.19699	2.9229	0.00346793
chr10	13941817	13942081	265	0	0	9	68	0	0	9.25728	31.5255	10.1957	6.42157	2.19699	2.9229	0.00346793
chr10	74698587	74699216	630	0	0	9	68	0	0	9.25728	31.5255	10.1957	6.42157	2.19699	2.9229	0.00346793
chr10	123479066	123479802	737	0	0	9	68	0	0	9.25728	31.5255	10.1957	6.42157	2.19699	2.9229	0.00346793
chr14	55582429	55582685	257	0	0	9	68	0	0	9.25728	31.5255	10.1957	6.42157	2.19699	2.9229	0.00346793
chr14	72826197	72826579	383	0	0	9	68	0	0	9.25728	31.5255	10.1957	6.42157	2.19699	2.9229	0.00346793
chr10	121937527	121938185	659	2	0	44	35	2.50497	0	45.2578	16.2263	15.9973	4.57551	1.56544	2.92283	0.00346867
chr2	61465083	61465563	481	0	0	17	46	0	0	17.486	21.3261	9.703	6.34364	2.17094	2.92208	0.00347706
chr7	130352911	130353107	197	0	0	17	46	0	0	17.486	21.3261	9.703	6.34364	2.17094	2.92208	0.00347706
chr13	23746260	23746976	717	51	32	2	28	63.8768	43.2114	2.05717	12.9811	30.5316	-2.75437	0.942608	-2.92207	0.00347711
chr5	134879995	134880617	623	8	0	79	58	10.0199	0	81.2583	26.8894	29.5419	3.40704	1.16624	2.92139	0.00348469
chr2	119176339	119176699	361	0	0	13	56	0	0	13.3716	25.9622	9.83344	6.36636	2.1798	2.92062	0.00349336
chr5	93651690	93652419	730	0	0	13	56	0	0	13.3716	25.9622	9.83344	6.36636	2.1798	2.92062	0.00349336
chr4	98509623	98510577	955	37	16	2	11	46.342	21.6057	2.05717	5.09971	18.7761	-3.17967	1.08899	-2.91984	0.00350208
chr19	6060301	6060633	333	0	1	32	49	0	1.35035	32.9148	22.7169	14.2455	5.40743	1.85213	2.91957	0.00350514
chr9	74974426	74976746	2321	97	119	54	102	121.491	160.692	55.5437	47.2882	96.2538	-1.46095	0.500565	-2.9186	0.00351605
chr1	64569069	64569667	599	0	0	22	35	0	0	22.6289	16.2263	9.71381	6.34094	2.17287	2.91823	0.00352029
chr1	151361542	151361877	336	0	0	22	35	0	0	22.6289	16.2263	9.71381	6.34094	2.17287	2.91823	0.00352029
chr3	98034936	98035263	328	0	0	22	35	0	0	22.6289	16.2263	9.71381	6.34094	2.17287	2.91823	0.00352029
chr12	82031108	82031728	621	0	0	21	37	0	0	21.6003	17.1536	9.68847	6.33798	2.1723	2.91764	0.00352697
chr17	3323621	3323925	305	0	0	21	37	0	0	21.6003	17.1536	9.68847	6.33798	2.1723	2.91764	0.00352697
chr14	76874008	76874645	638	0	0	23	33	0	0	23.6575	15.2991	9.73915	6.3439	2.1745	2.9174	0.00352964
chr14	65558032	65558389	358	0	0	32	18	0	0	32.9148	8.34498	10.3149	6.42144	2.20137	2.91703	0.00353387
chr7	48749665	48750278	614	13	45	6	6	16.2823	60.766	6.17152	2.78166	21.5004	-3.16057	1.08356	-2.91683	0.0035361
chr6	91191850	91192091	242	0	0	35	14	0	0	36.0005	6.49054	10.6228	6.4629	2.21587	2.91665	0.00353818
chr13	60294751	60295411	661	13	26	2	3	16.2823	35.1092	2.05717	1.39083	13.7099	-3.94019	1.35109	-2.9163	0.00354212
chr2	145934060	145934516	457	1	2	31	58	1.25249	2.70071	31.8862	26.8894	15.6822	3.90316	1.3384	2.91629	0.00354217
chr6	83165477	83165755	279	25	33	0	13	31.3122	44.5617	0	6.02693	20.4752	-3.50736	1.20282	-2.91596	0.00354596
chr10	120245521	120245746	226	0	0	20	39	0	0	20.5717	18.0808	9.66313	6.33502	2.17277	2.91564	0.00354955
chr3	122881458	122881759	302	0	0	20	39	0	0	20.5717	18.0808	9.66313	6.33502	2.17277	2.91564	0.00354955
chr4	19874456	19874808	353	0	0	20	39	0	0	20.5717	18.0808	9.66313	6.33502	2.17277	2.91564	0.00354955
chr11	67764479	67764700	222	0	0	28	24	0	0	28.8004	11.1266	9.98176	6.37597	2.18706	2.91532	0.00355327
chr12	111616161	111616910	750	0	0	28	24	0	0	28.8004	11.1266	9.98176	6.37597	2.18706	2.91532	0.00355327
chr14	48762780	48763219	440	0	0	28	24	0	0	28.8004	11.1266	9.98176	6.37597	2.18706	2.91532	0.00355327
chr2	154011928	154012456	529	0	0	24	31	0	0	24.6861	14.3719	9.76449	6.34687	2.17722	2.91513	0.00355543
chr4	12086115	12086379	265	0	0	24	31	0	0	24.6861	14.3719	9.76449	6.34687	2.17722	2.91513	0.00355543
chr17	34186591	34188779	2189	138	119	74	99	172.843	160.692	76.1154	45.8974	113.887	-1.46451	0.502452	-2.91472	0.00356011
chr15	68304007	68304405	399	0	2	19	87	0	2.70071	19.5431	40.3341	15.6445	4.51074	1.54764	2.91459	0.00356162
chr1	75823711	75824307	597	0	0	16	48	0	0	16.4574	22.2533	9.67766	6.34068	2.17577	2.91422	0.0035658
chr10	60094957	60095290	334	0	0	16	48	0	0	16.4574	22.2533	9.67766	6.34068	2.17577	2.91422	0.0035658
chr14	117450518	117450937	420	0	0	16	48	0	0	16.4574	22.2533	9.67766	6.34068	2.17577	2.91422	0.0035658
chr8	90593659	90594269	611	0	0	16	48	0	0	16.4574	22.2533	9.67766	6.34068	2.17577	2.91422	0.0035658
chr7	46056675	46059139	2465	69	64	30	19	86.4216	86.4227	30.8576	8.80859	53.1276	-2.16648	0.74342	-2.91421	0.00356591
chr1	89736204	89736670	467	0	0	14	53	0	0	14.4002	24.5713	9.74288	6.35211	2.17995	2.91388	0.00356967
chr9	17236284	17236730	447	0	0	14	53	0	0	14.4002	24.5713	9.74288	6.35211	2.17995	2.91388	0.00356967
chr9	56370946	56371084	139	0	2	26	68	0	2.70071	26.7432	31.5255	15.2424	4.46669	1.53294	2.9138	0.00357058
chr18	6488560	6490962	2403	128	118	70	99	160.318	159.342	72.001	45.8974	109.39	-1.45175	0.49828	-2.91352	0.00357374
chr13	43965647	43965975	329	0	2	31	57	0	2.70071	31.8862	26.4258	15.2532	4.46399	1.53265	2.91259	0.0035845
chr15	50887101	50890031	2931	133	131	70	141	166.581	176.896	72.001	65.369	120.212	-1.32486	0.454923	-2.91227	0.00358812
chr1	112054341	112054896	556	0	0	19	41	0	0	19.5431	19.008	9.63779	6.33207	2.17428	2.91226	0.00358821
chr11	47654429	47655121	693	0	0	19	41	0	0	19.5431	19.008	9.63779	6.33207	2.17428	2.91226	0.00358821
chr2	152847827	152847909	83	0	0	19	41	0	0	19.5431	19.008	9.63779	6.33207	2.17428	2.91226	0.00358821
chr3	103173768	103174397	630	0	4	58	39	0	5.40142	59.658	18.0808	20.785	3.86275	1.3266	2.91176	0.00359395
chr16	8361391	8361734	344	0	0	25	29	0	0	25.7147	13.4447	9.78983	6.34985	2.18106	2.91137	0.00359853
chr17	49072582	49072795	214	0	0	25	29	0	0	25.7147	13.4447	9.78983	6.34985	2.18106	2.91137	0.00359853
chr1	52118483	52121147	2665	98	101	54	56	122.744	136.386	55.5437	25.9622	85.1588	-1.69081	0.580962	-2.91037	0.00360999
chr3	95141042	95144279	3238	90	89	47	46	112.724	120.182	48.3435	21.3261	75.6437	-1.76654	0.607158	-2.90952	0.00361983
chr1	54916944	54917413	470	31	14	1	7	38.8271	18.905	1.02859	3.24527	15.5015	-3.65887	1.25785	-2.90884	0.00362778
chr11	108865166	108865560	395	0	0	11	61	0	0	11.3144	28.2802	9.89866	6.37742	2.19265	2.90855	0.00363112
chr7	48112532	48112939	408	0	0	11	61	0	0	11.3144	28.2802	9.89866	6.37742	2.19265	2.90855	0.00363112
chr11	4089548	4090196	649	0	0	10	64	0	0	10.2859	29.671	9.98922	6.3913	2.19756	2.90836	0.00363331
chr9	31377204	31377633	430	0	0	10	64	0	0	10.2859	29.671	9.98922	6.3913	2.19756	2.90836	0.00363331
chr12	33282135	33282759	625	21	17	0	4	26.3022	22.956	0	1.85444	12.7782	-4.49981	1.54742	-2.90794	0.00363815
chr14	55726970	55727268	299	0	1	22	70	0	1.35035	22.6289	32.4527	14.108	5.40074	1.85752	2.90751	0.00364322
chr11	68630725	68631111	387	0	1	30	52	0	1.35035	30.8576	24.1077	14.0789	5.3913	1.8545	2.90715	0.00364744
chr19	7352248	7353076	829	0	1	29	54	0	1.35035	29.829	25.0349	14.0536	5.38941	1.85393	2.90701	0.00364898
chr3	32509132	32512544	3413	113	142	47	155	141.531	191.75	48.3435	71.8595	113.371	-1.46011	0.502306	-2.90681	0.0036513
chr2	145137548	145138055	508	0	0	7	74	0	0	7.2001	34.3071	10.3768	6.44807	2.21832	2.90674	0.00365218
chr5	75371344	75372404	1061	0	0	7	74	0	0	7.2001	34.3071	10.3768	6.44807	2.21832	2.90674	0.00365218
chr10	9583822	9584191	370	0	0	12	58	0	0	12.343	26.8894	9.8081	6.36335	2.1896	2.90617	0.00365878
chr12	11672434	11672830	397	0	0	12	58	0	0	12.343	26.8894	9.8081	6.36335	2.1896	2.90617	0.00365878
chr15	37646083	37646355	273	0	0	12	58	0	0	12.343	26.8894	9.8081	6.36335	2.1896	2.90617	0.00365878
chr18	14293876	14294413	538	0	0	31	19	0	0	31.8862	8.80859	10.1737	6.40187	2.20288	2.90614	0.00365916
chr9	78537348	78537507	160	0	0	31	19	0	0	31.8862	8.80859	10.1737	6.40187	2.20288	2.90614	0.00365916
chr4	74394541	74394933	393	0	0	26	27	0	0	26.7432	12.5175	9.81518	6.35285	2.18603	2.90612	0.00365947
chr17	24391337	24391922	586	0	1	28	56	0	1.35035	28.8004	25.9622	14.0282	5.38751	1.85391	2.90602	0.00366052
chr12	119038979	119039168	190	0	0	29	22	0	0	29.829	10.1994	10.0071	6.379	2.19554	2.90544	0.00366739
chr10	28294085	28294463	379	0	0	15	50	0	0	15.4288	23.1805	9.65232	6.3377	2.18171	2.90492	0.00367345
chr11	27827980	27828384	405	0	0	15	50	0	0	15.4288	23.1805	9.65232	6.3377	2.18171	2.90492	0.00367345
chr11	89910699	89911335	637	0	0	15	50	0	0	15.4288	23.1805	9.65232	6.3377	2.18171	2.90492	0.00367345
chr2	92394905	92395144	240	0	0	15	50	0	0	15.4288	23.1805	9.65232	6.3377	2.18171	2.90492	0.00367345
chr7	34918233	34920038	1806	108	38	22	52	135.269	51.3135	22.6289	24.1077	58.3297	-1.99641	0.687626	-2.90334	0.00369208
chr5	13547265	13549044	1780	78	39	22	33	97.694	52.6638	22.6289	15.2991	47.0715	-2.00589	0.690937	-2.90314	0.00369436
chr1	186653267	186653947	681	7	3	40	93	8.76741	4.05106	41.1434	43.1157	24.2694	2.70943	0.933291	2.90309	0.00369498
chr13	5845340	5845877	538	70	45	24	17	87.6741	60.766	24.6861	7.88137	45.2519	-2.23413	0.769599	-2.90297	0.00369638
chr5	75816462	75816862	401	0	1	41	33	0	1.35035	42.172	15.2991	14.7054	5.44865	1.87744	2.90216	0.00370595
chr3	27586326	27587262	937	0	0	3	92	0	0	3.08576	42.6521	11.4345	6.58912	2.27083	2.90164	0.00371217
chr5	113073930	113074268	339	0	0	17	45	0	0	17.486	20.8624	9.5871	6.32612	2.18043	2.90132	0.00371597
chr6	93328363	93328633	271	0	0	17	45	0	0	17.486	20.8624	9.5871	6.32612	2.18043	2.90132	0.00371597
chr2	112521645	112521882	238	0	0	13	55	0	0	13.3716	25.4985	9.71754	6.34911	2.18836	2.90131	0.0037161
chr13	54680450	54681148	699	0	0	33	16	0	0	33.9433	7.41776	10.3403	6.42451	2.21495	2.90052	0.00372543
chr12	112859545	112862138	2594	136	141	82	97	170.338	190.4	84.3441	44.9702	122.513	-1.49489	0.515554	-2.89958	0.0037366
chr4	55723547	55724078	532	7	4	57	69	8.76741	5.40142	58.6294	31.9891	26.1968	2.664	0.918789	2.89946	0.00373802
chr12	85471703	85475455	3753	154	140	88	116	192.883	189.05	90.5156	53.7787	131.557	-1.41682	0.48877	-2.89875	0.00374652
chr2	130856625	130857059	435	0	2	41	39	0	2.70071	42.172	18.0808	15.7384	4.50455	1.554	2.89868	0.00374734
chr19	44491676	44492271	596	3	0	24	83	3.75746	0	24.6861	38.4796	16.7308	4.04708	1.39638	2.89827	0.00375227
chr7	75608721	75611730	3010	180	110	72	150	225.448	148.539	74.0582	69.5415	129.397	-1.38326	0.477289	-2.89816	0.0037536
chr1	172147048	172150207	3160	105	121	55	119	131.511	163.393	56.5722	55.1696	101.661	-1.4004	0.483327	-2.89743	0.00376237
chr7	110793947	110794589	643	2	0	13	105	2.50497	0	13.3716	48.679	16.1389	4.609	1.5908	2.89728	0.00376409
chr16	6591705	6592086	382	0	1	18	80	0	1.35035	18.5146	37.0888	14.2384	5.41711	1.87023	2.89649	0.00377357
chr1	155813132	155813834	703	16	22	2	3	20.0398	29.7078	2.05717	1.39083	13.2989	-3.89432	1.34462	-2.89622	0.00377689
chr10	89595288	89595865	578	0	0	37	11	0	0	38.0577	5.09971	10.7893	6.48491	2.23916	2.89613	0.00377794
chr2	107652004	107652270	267	0	0	21	36	0	0	21.6003	16.69	9.57257	6.32041	2.18288	2.89545	0.00378619
chr2	130996628	130997104	477	0	0	21	36	0	0	21.6003	16.69	9.57257	6.32041	2.18288	2.89545	0.00378619
chr12	78860458	78862508	2051	103	106	46	116	129.006	143.138	47.315	53.7787	93.3094	-1.42412	0.491935	-2.89495	0.00379224
chr16	91719300	91719954	655	15	35	1	10	18.7873	47.2624	1.02859	4.6361	17.9286	-3.4373	1.18747	-2.89465	0.00379585
chr9	26109923	26110347	425	0	0	23	32	0	0	23.6575	14.8355	9.62325	6.32641	2.18564	2.89453	0.00379724
chr9	122720575	122720937	363	0	0	23	32	0	0	23.6575	14.8355	9.62325	6.32641	2.18564	2.89453	0.00379724
chr15	37444223	37444514	292	0	0	14	52	0	0	14.4002	24.1077	9.62698	6.3347	2.1888	2.89415	0.00380191
chr14	120407347	120407611	265	0	0	20	38	0	0	20.5717	17.6172	9.54722	6.31741	2.18311	2.89377	0.00380647
chr18	71254502	71254915	414	0	0	20	38	0	0	20.5717	17.6172	9.54722	6.31741	2.18311	2.89377	0.00380647
chr4	82355723	82356189	467	0	0	20	38	0	0	20.5717	17.6172	9.54722	6.31741	2.18311	2.89377	0.00380647
chr9	3295069	3295559	491	0	0	30	20	0	0	30.8576	9.2722	10.0324	6.38207	2.20554	2.89366	0.00380782
chr4	156059263	156059874	612	33	29	6	17	41.3321	39.1603	6.17152	7.88137	23.6363	-2.50068	0.864202	-2.89363	0.00380822
chr10	19590233	19595292	5060	309	297	198	304	387.018	401.055	203.66	140.937	283.168	-1.1986	0.414221	-2.89362	0.00380834
chr14	63268563	63269151	589	4	6	22	156	5.00995	8.10213	22.6289	72.3231	27.016	2.87244	0.992693	2.89358	0.00380871
chr14	20347632	20348937	1306	78	71	10	76	97.694	95.8752	10.2859	35.2343	59.7723	-2.05068	0.708746	-2.89339	0.00381104
chr13	111958854	111959546	693	20	20	0	5	25.0497	27.0071	0	2.31805	13.5937	-4.27556	1.4777	-2.89339	0.00381113
chr9	8984852	8985590	739	0	2	33	52	0	2.70071	33.9433	24.1077	15.1879	4.45568	1.54048	2.8924	0.00382308
chr1	61687308	61687887	580	0	0	24	30	0	0	24.6861	13.9083	9.64859	6.32942	2.18869	2.89188	0.00382945
chr2	49941828	49942069	242	0	0	24	30	0	0	24.6861	13.9083	9.64859	6.32942	2.18869	2.89188	0.00382945
chr7	89278696	89278881	186	0	0	24	30	0	0	24.6861	13.9083	9.64859	6.32942	2.18869	2.89188	0.00382945
chr11	83746649	83746990	342	2	0	19	84	2.50497	0	19.5431	38.9432	15.2478	4.51935	1.56283	2.89177	0.00383083
chr12	112865146	112867741	2596	93	112	47	16	116.481	151.24	48.3435	7.41776	80.8706	-2.29876	0.794973	-2.89162	0.0038326
chr13	90717754	90718329	576	0	0	19	40	0	0	19.5431	18.5444	9.52188	6.31441	2.1844	2.89069	0.00384399
chr2	74515696	74516045	350	0	0	19	40	0	0	19.5431	18.5444	9.52188	6.31441	2.1844	2.89069	0.00384399
chr5	110777987	110778254	268	0	0	19	40	0	0	19.5431	18.5444	9.52188	6.31441	2.1844	2.89069	0.00384399
chr8	102004598	102004881	284	0	0	19	40	0	0	19.5431	18.5444	9.52188	6.31441	2.1844	2.89069	0.00384399
chr13	47361898	47362088	191	0	0	7	73	0	0	7.2001	33.8435	10.2609	6.43181	2.22541	2.89016	0.00385041
chr4	143470783	143471199	417	0	0	7	73	0	0	7.2001	33.8435	10.2609	6.43181	2.22541	2.89016	0.00385041
chr11	87203712	87203952	241	0	0	11	60	0	0	11.3144	27.8166	9.78276	6.36031	2.2008	2.89001	0.00385235
chr9	66694618	66695864	1247	3	5	45	67	3.75746	6.75177	46.2864	31.0619	21.9644	2.88047	0.996704	2.88999	0.00385254
chr15	80250014	80250247	234	4	2	34	72	5.00995	2.70071	34.9719	33.3799	19.0156	3.13986	1.08653	2.88982	0.00385462
chr11	77013865	77014696	832	3	6	41	83	3.75746	8.10213	42.172	38.4796	23.1278	2.77238	0.959432	2.88961	0.0038572
chr5	111650033	111650291	259	1	0	25	61	1.25249	0	25.7147	28.2802	13.8118	5.38297	1.86335	2.88887	0.00386632
chr11	54901468	54904569	3102	128	104	59	120	160.318	140.437	60.6866	55.6332	104.269	-1.37354	0.475505	-2.88859	0.00386973
chr13	51787840	51788953	1114	0	5	35	87	0	6.75177	36.0005	40.3341	20.7716	3.52391	1.22008	2.88826	0.00387382
chr1	165105560	165106295	736	0	5	51	58	0	6.75177	52.4579	26.8894	21.5248	3.57201	1.23682	2.88806	0.00387622
chr11	109162185	109162825	641	0	1	48	23	0	1.35035	49.3721	10.663	15.3464	5.50894	1.90754	2.88798	0.00387729
chr10	61096934	61097515	582	0	0	9	66	0	0	9.25728	30.5983	9.96388	6.38823	2.21215	2.88779	0.00387959
chr2	118703618	118704072	455	0	0	9	66	0	0	9.25728	30.5983	9.96388	6.38823	2.21215	2.88779	0.00387959
chr4	154125422	154125562	141	0	0	9	66	0	0	9.25728	30.5983	9.96388	6.38823	2.21215	2.88779	0.00387959
chr1	32035261	32035577	317	0	0	25	28	0	0	25.7147	12.9811	9.67393	6.33245	2.19285	2.88778	0.00387976
chr14	73056683	73057026	344	0	0	25	28	0	0	25.7147	12.9811	9.67393	6.33245	2.19285	2.88778	0.00387976
chr15	37401166	37401712	547	0	0	25	28	0	0	25.7147	12.9811	9.67393	6.33245	2.19285	2.88778	0.00387976
chr5	149738270	149738579	310	0	0	25	28	0	0	25.7147	12.9811	9.67393	6.33245	2.19285	2.88778	0.00387976
chr7	126702493	126706289	3797	177	128	87	65	221.69	172.845	89.487	30.1346	128.539	-1.74133	0.603018	-2.8877	0.00388073
chr5	30647693	30648121	429	32	47	3	28	40.0796	63.4667	3.08576	12.9811	29.9033	-2.61933	0.907218	-2.88721	0.00388673
chr11	43424788	43425076	289	0	0	12	57	0	0	12.343	26.4258	9.6922	6.34608	2.19803	2.88717	0.00388724
chr16	91575540	91575789	250	0	0	12	57	0	0	12.343	26.4258	9.6922	6.34608	2.19803	2.88717	0.00388724
chr2	46591595	46592222	628	0	0	12	57	0	0	12.343	26.4258	9.6922	6.34608	2.19803	2.88717	0.00388724
chr6	97294754	97295194	441	0	0	12	57	0	0	12.343	26.4258	9.6922	6.34608	2.19803	2.88717	0.00388724
chr10	88388380	88391172	2793	84	125	53	83	105.209	168.794	54.5151	38.4796	91.7495	-1.56862	0.543367	-2.88686	0.00389112
chr5	135187205	135188208	1004	43	42	10	32	53.8569	56.7149	10.2859	14.8355	33.9233	-2.11709	0.733451	-2.88647	0.00389585
chr8	64046759	64047355	597	0	0	18	42	0	0	18.5146	19.4716	9.49654	6.3114	2.18675	2.88621	0.00389917
chr9	68010173	68010339	167	0	0	18	42	0	0	18.5146	19.4716	9.49654	6.3114	2.18675	2.88621	0.00389917
chr9	102253577	102254260	684	0	0	18	42	0	0	18.5146	19.4716	9.49654	6.3114	2.18675	2.88621	0.00389917
chr9	105778832	105779187	356	0	0	18	42	0	0	18.5146	19.4716	9.49654	6.3114	2.18675	2.88621	0.00389917
chr15	93858427	93858784	358	0	0	15	49	0	0	15.4288	22.7169	9.53642	6.32011	2.19091	2.8847	0.0039179
chr15	100141651	100141982	332	0	0	15	49	0	0	15.4288	22.7169	9.53642	6.32011	2.19091	2.8847	0.0039179
chr5	130622719	130623134	416	0	0	15	49	0	0	15.4288	22.7169	9.53642	6.32011	2.19091	2.8847	0.0039179
chr13	100650111	100652364	2254	83	93	36	92	103.956	125.583	37.0291	42.6521	77.3052	-1.52076	0.527302	-2.88404	0.00392608
chr6	66966522	66966679	158	1	0	35	41	1.25249	0	36.0005	19.008	14.0653	5.40244	1.87326	2.88397	0.00392691
chr2	163686361	163687061	701	42	24	3	20	52.6044	32.4085	3.08576	9.2722	24.3427	-2.7178	0.942429	-2.88382	0.00392883
chr11	8677223	8677974	752	0	5	53	55	0	6.75177	54.5151	25.4985	21.6913	3.58327	1.24271	2.88343	0.00393373
chr16	93815614	93817675	2062	66	107	29	87	82.6641	144.488	29.829	40.3341	74.3288	-1.68362	0.5839	-2.8834	0.00393412
chr16	10870716	10871466	751	0	7	46	95	0	9.45248	47.315	44.0429	25.2026	3.29223	1.14208	2.88266	0.00394338
chr14	16364811	16366587	1777	140	98	66	90	175.348	132.335	67.8867	41.7249	104.324	-1.50304	0.521434	-2.88251	0.00394525
chr11	87517443	87517644	202	0	0	26	26	0	0	26.7432	12.0539	9.69927	6.3355	2.19828	2.88202	0.00395129
chr12	34838422	34838837	416	0	4	47	51	0	5.40142	48.3435	23.6441	19.3473	3.75515	1.30302	2.88187	0.00395318
chr12	89312209	89312725	517	0	0	13	54	0	0	13.3716	25.0349	9.60164	6.33166	2.1971	2.88183	0.00395377
chr14	13474314	13474491	178	0	0	13	54	0	0	13.3716	25.0349	9.60164	6.33166	2.1971	2.88183	0.00395377
chr3	31493161	31493498	338	0	0	13	54	0	0	13.3716	25.0349	9.60164	6.33166	2.1971	2.88183	0.00395377
chr7	144323135	144323901	767	0	0	13	54	0	0	13.3716	25.0349	9.60164	6.33166	2.1971	2.88183	0.00395377
chr7	67209614	67209834	221	1	0	38	36	1.25249	0	39.0863	16.69	14.2572	5.42084	1.88106	2.88181	0.00395401
chr7	62696059	62696340	282	0	0	8	69	0	0	8.22869	31.9891	10.0544	6.40189	2.22166	2.88158	0.00395686
chr10	97468078	97470057	1980	35	63	18	23	43.837	85.0724	18.5146	10.663	39.5217	-2.16881	0.752806	-2.88097	0.00396455
chr15	44291457	44292288	832	0	4	43	57	0	5.40142	44.2292	26.4258	19.0141	3.73006	1.29479	2.88082	0.00396639
chr2	3768737	3770874	2138	45	75	21	45	56.3619	101.277	21.6003	20.8624	50.0253	-1.8926	0.656999	-2.88067	0.00396825
chr13	20283031	20283341	311	0	0	17	44	0	0	17.486	20.3988	9.4712	6.30839	2.19017	2.88032	0.00397278
chr17	4819314	4819509	196	0	0	17	44	0	0	17.486	20.3988	9.4712	6.30839	2.19017	2.88032	0.00397278
chr19	56853570	56853909	340	0	0	17	44	0	0	17.486	20.3988	9.4712	6.30839	2.19017	2.88032	0.00397278
chr3	149801230	149801396	167	0	0	17	44	0	0	17.486	20.3988	9.4712	6.30839	2.19017	2.88032	0.00397278
chr2	47942240	47942624	385	0	0	29	21	0	0	29.829	9.73581	9.8912	6.362	2.20896	2.88008	0.0039757
chr11	118436726	118437651	926	12	15	87	118	15.0298	20.2553	89.487	54.706	44.8695	2.02641	0.703611	2.88002	0.00397656
chr2	14712751	14713119	369	0	0	31	18	0	0	31.8862	8.34498	10.0578	6.38517	2.21722	2.87981	0.00397917
chr12	114037314	114038257	944	0	0	4	85	0	0	4.11434	39.4068	10.8803	6.5174	2.2632	2.87973	0.0039802
chr15	6655689	6655964	276	0	1	35	41	0	1.35035	36.0005	19.008	14.0897	5.38836	1.87133	2.87942	0.00398402
chr4	121015789	121017986	2198	138	141	81	65	172.843	190.4	83.3155	30.1346	119.173	-1.69894	0.590081	-2.87916	0.00398738
chr18	9471660	9472228	569	0	1	30	50	0	1.35035	30.8576	23.1805	13.8471	5.36618	1.86449	2.8781	0.00400082
chr1	88510828	88511513	686	0	1	28	54	0	1.35035	28.8004	25.0349	13.7964	5.36232	1.86335	2.87779	0.00400472
chr8	120535348	120535913	566	23	18	1	6	28.8072	24.3064	1.02859	2.78166	14.231	-3.70906	1.28898	-2.87752	0.00400814
chr12	87469588	87472827	3240	103	76	46	36	129.006	102.627	47.315	16.69	73.9095	-1.88545	0.655352	-2.87701	0.00401466
chr2	156179237	156182504	3268	162	153	95	87	202.903	206.604	97.7157	40.3341	136.889	-1.58552	0.551163	-2.87668	0.00401886
chr2	166805334	166808008	2675	98	94	48	91	122.744	126.933	49.3721	42.1885	85.3094	-1.45277	0.505163	-2.87584	0.00402949
chr7	134114833	134115344	512	43	20	6	15	53.8569	27.0071	6.17152	6.95415	23.4974	-2.61638	0.909887	-2.8755	0.00403393
chr7	143438305	143438669	365	0	0	27	24	0	0	27.7718	11.1266	9.72462	6.33857	2.20502	2.87461	0.00404529
chr14	114575203	114575596	394	0	0	14	51	0	0	14.4002	23.6441	9.51108	6.31707	2.19787	2.87418	0.00405075
chr3	123053678	123053791	114	0	0	14	51	0	0	14.4002	23.6441	9.51108	6.31707	2.19787	2.87418	0.00405075
chr15	67011796	67012090	295	0	1	36	39	0	1.35035	37.0291	18.0808	14.1151	5.39029	1.87542	2.87417	0.00405086
chr7	24900254	24902175	1922	89	55	30	57	111.471	74.2695	30.8576	26.4258	60.756	-1.70435	0.593009	-2.87408	0.00405205
chr17	9332418	9333111	694	0	0	16	46	0	0	16.4574	21.3261	9.44586	6.30535	2.19469	2.873	0.00406593
chr11	31070603	31070758	156	0	0	21	35	0	0	21.6003	16.2263	9.45666	6.30262	2.19375	2.87299	0.00406605
chr19	53557576	53557892	317	0	0	21	35	0	0	21.6003	16.2263	9.45666	6.30262	2.19375	2.87299	0.00406605
chr3	9958474	9958911	438	0	0	21	35	0	0	21.6003	16.2263	9.45666	6.30262	2.19375	2.87299	0.00406605
chr3	95070616	95070751	136	0	0	21	35	0	0	21.6003	16.2263	9.45666	6.30262	2.19375	2.87299	0.00406605
chr15	53937116	53937718	603	0	2	28	61	0	2.70071	28.8004	28.2802	14.9453	4.43468	1.5436	2.87295	0.0040666
chr6	16803078	16803253	176	0	0	22	33	0	0	22.6289	15.2991	9.48201	6.30566	2.19486	2.87291	0.00406704
chr10	7026323	7026725	403	0	1	16	84	0	1.35035	16.4574	38.9432	14.1877	5.41279	1.8842	2.87273	0.00406945
chr19	22425279	22426995	1717	98	7	0	0	122.744	9.45248	0	0	33.049	-9.02354	3.14128	-2.87256	0.00407156
chr12	27414185	27414555	371	0	0	10	62	0	0	10.2859	28.7438	9.75742	6.35723	2.21354	2.87197	0.00407919
chr14	78563431	78563974	544	0	0	10	62	0	0	10.2859	28.7438	9.75742	6.35723	2.21354	2.87197	0.00407919
chr17	33918663	33920985	2323	115	86	25	118	144.036	116.131	25.7147	54.706	85.1468	-1.6728	0.582487	-2.87182	0.00408109
chr3	35789306	35789510	205	0	0	20	37	0	0	20.5717	17.1536	9.43132	6.29958	2.19373	2.87163	0.00408355
chr3	86070431	86070828	398	0	0	20	37	0	0	20.5717	17.1536	9.43132	6.29958	2.19373	2.87163	0.00408355
chr4	61851965	61852397	433	0	0	20	37	0	0	20.5717	17.1536	9.43132	6.29958	2.19373	2.87163	0.00408355
chr7	41391257	41393779	2523	66	74	32	53	82.6641	99.9263	32.9148	24.5713	60.0191	-1.67909	0.584739	-2.87151	0.00408511
chr17	21515324	21517078	1755	66	109	42	26	82.6641	147.189	43.2006	12.0539	71.2768	-2.08861	0.72737	-2.87146	0.00408583
chr1	173869689	173870149	461	0	0	23	31	0	0	23.6575	14.3719	9.50735	6.30871	2.1971	2.87138	0.00408683
chr5	80623175	80623699	525	0	0	23	31	0	0	23.6575	14.3719	9.50735	6.30871	2.1971	2.87138	0.00408683
chr18	84276017	84276667	651	18	27	2	8	22.5448	36.4596	2.05717	3.70888	16.1926	-3.30256	1.15033	-2.87096	0.00409225
chr8	120249901	120250732	832	0	1	19	75	0	1.35035	19.5431	34.7707	13.9161	5.38215	1.8751	2.87032	0.00410056
chr17	6955602	6955949	348	35	14	3	8	43.837	18.905	3.08576	3.70888	17.3842	-3.19296	1.11254	-2.86998	0.00410501
chr5	26615353	26616214	862	0	0	9	65	0	0	9.25728	30.1346	9.84798	6.37126	2.22	2.86994	0.00410549
chr13	104816349	104817584	1236	83	91	46	47	103.956	122.882	47.315	21.7897	73.9858	-1.73907	0.606157	-2.86901	0.00411759
chr10	71181640	71182039	400	0	0	19	39	0	0	19.5431	18.0808	9.40598	6.29654	2.19479	2.86886	0.00411955
chr17	55025183	55025516	334	0	0	19	39	0	0	19.5431	18.0808	9.40598	6.29654	2.19479	2.86886	0.00411955
chr2	61587976	61588315	340	0	0	19	39	0	0	19.5431	18.0808	9.40598	6.29654	2.19479	2.86886	0.00411955
chr2	158037378	158037690	313	0	0	19	39	0	0	19.5431	18.0808	9.40598	6.29654	2.19479	2.86886	0.00411955
chr8	97738562	97738902	341	0	0	19	39	0	0	19.5431	18.0808	9.40598	6.29654	2.19479	2.86886	0.00411955
chr15	42254338	42254708	371	0	0	24	29	0	0	24.6861	13.4447	9.53269	6.31177	2.20049	2.86834	0.00412628
chr15	61709083	61709392	310	0	0	24	29	0	0	24.6861	13.4447	9.53269	6.31177	2.20049	2.86834	0.00412628
chr1	64933813	64934471	659	23	15	2	3	28.8072	20.2553	2.05717	1.39083	13.1276	-3.8755	1.35119	-2.86822	0.00412789
chr10	30320153	30320461	309	0	0	12	56	0	0	12.343	25.9622	9.5763	6.32859	2.20666	2.86795	0.00413146
chr6	20787197	20787989	793	0	0	12	56	0	0	12.343	25.9622	9.5763	6.32859	2.20666	2.86795	0.00413146
chr8	52139308	52139913	606	0	0	12	56	0	0	12.343	25.9622	9.5763	6.32859	2.20666	2.86795	0.00413146
chr6	116286877	116287754	878	5	0	46	60	6.26243	0	47.315	27.8166	20.3485	3.55585	1.23993	2.86779	0.00413347
chr1	38588502	38588610	109	0	0	30	19	0	0	30.8576	8.80859	9.91654	6.36512	2.21965	2.86763	0.00413564
chr10	78938306	78938614	309	0	0	30	19	0	0	30.8576	8.80859	9.91654	6.36512	2.21965	2.86763	0.00413564
chr13	60277662	60277916	255	0	2	42	36	0	2.70071	43.2006	16.69	15.6478	4.49478	1.5676	2.8673	0.0041399
chr17	70847642	70855161	7520	317	356	223	283	397.038	480.726	229.375	131.202	309.585	-1.2897	0.44984	-2.86703	0.00414348
chr9	110475892	110476642	751	55	55	12	51	68.8868	74.2695	12.343	23.6441	44.7859	-1.96275	0.684773	-2.86628	0.00415331
chr11	49202481	49204880	2400	95	164	46	147	118.986	221.458	47.315	68.1507	113.978	-1.55024	0.540896	-2.86606	0.0041562
chr6	42264482	42266003	1522	72	70	35	40	90.179	94.5248	36.0005	18.5444	59.8122	-1.78496	0.622889	-2.86562	0.00416195
chr10	70183984	70184329	346	0	0	18	41	0	0	18.5146	19.008	9.38064	6.29349	2.19693	2.86467	0.00417442
chr11	76916730	76917138	409	0	0	18	41	0	0	18.5146	19.008	9.38064	6.29349	2.19693	2.86467	0.00417442
chr6	64617617	64617901	285	0	0	18	41	0	0	18.5146	19.008	9.38064	6.29349	2.19693	2.86467	0.00417442
chr11	52230603	52233851	3249	107	158	73	108	134.016	213.356	75.0868	50.0699	118.132	-1.48206	0.517386	-2.86451	0.00417657
chr8	105854311	105856556	2246	75	92	27	91	93.9365	124.233	27.7718	42.1885	72.0324	-1.62542	0.567477	-2.86429	0.00417947
chr13	53246354	53246543	190	0	0	15	48	0	0	15.4288	22.2533	9.42052	6.3023	2.20034	2.86424	0.00418014
chr17	88997588	88997961	374	0	0	15	48	0	0	15.4288	22.2533	9.42052	6.3023	2.20034	2.86424	0.00418014
chr19	9964237	9964352	116	0	0	15	48	0	0	15.4288	22.2533	9.42052	6.3023	2.20034	2.86424	0.00418014
chr1	22269658	22270186	529	0	0	25	27	0	0	25.7147	12.5175	9.55803	6.31484	2.20504	2.86382	0.0041857
chr12	105497031	105497205	175	0	0	32	16	0	0	32.9148	7.41776	10.0831	6.38831	2.2308	2.86369	0.00418736
chr4	75552392	75553169	778	0	0	32	16	0	0	32.9148	7.41776	10.0831	6.38831	2.2308	2.86369	0.00418736
chr5	122207709	122211060	3352	177	130	91	84	221.69	175.546	93.6013	38.9432	132.445	-1.60071	0.559003	-2.8635	0.00418983
chr2	152159093	152159628	536	0	1	30	49	0	1.35035	30.8576	22.7169	13.7312	5.35346	1.86965	2.86335	0.00419186
chr9	64809653	64812863	3211	143	94	63	104	179.106	126.933	64.8009	48.2154	104.764	-1.44637	0.505277	-2.86252	0.00420284
chr13	55014565	55014875	311	0	0	13	53	0	0	13.3716	24.5713	9.48574	6.314	2.20606	2.86212	0.00420817
chr3	14370866	14371619	754	0	0	13	53	0	0	13.3716	24.5713	9.48574	6.314	2.20606	2.86212	0.00420817
chr9	85398183	85398484	302	0	0	13	53	0	0	13.3716	24.5713	9.48574	6.314	2.20606	2.86212	0.00420817
chr12	83102945	83103453	509	4	1	40	56	5.00995	1.35035	41.1434	25.9622	18.3665	3.37888	1.1806	2.86201	0.00420966
chr2	142874895	142875659	765	0	1	31	47	0	1.35035	31.8862	21.7897	13.7565	5.35541	1.87122	2.86198	0.00420999
chr2	126618652	126618878	227	4	5	50	63	5.00995	6.75177	51.4293	29.2074	23.0996	2.77253	0.969097	2.86094	0.00422382
chr1	123334617	123335006	390	0	0	17	43	0	0	17.486	19.9352	9.3553	6.29043	2.20017	2.85907	0.0042489
chr19	12667952	12668321	370	0	0	17	43	0	0	17.486	19.9352	9.3553	6.29043	2.20017	2.85907	0.0042489
chr5	53025801	53026299	499	0	0	17	43	0	0	17.486	19.9352	9.3553	6.29043	2.20017	2.85907	0.0042489
chr8	80253532	80254189	658	0	0	17	43	0	0	17.486	19.9352	9.3553	6.29043	2.20017	2.85907	0.0042489
chr14	28736461	28736926	466	0	2	31	54	0	2.70071	31.8862	25.0349	14.9055	4.42811	1.54884	2.85898	0.00425003
chr8	80738877	80741417	2541	128	135	78	83	160.318	182.298	80.2297	38.4796	115.331	-1.54614	0.540856	-2.85868	0.00425405
chr2	93259114	93259977	864	23	25	0	9	28.8072	33.7589	0	4.17249	16.6846	-3.73683	1.30743	-2.85814	0.00426127
chr17	43563414	43563755	342	0	2	29	58	0	2.70071	29.829	26.8894	14.8548	4.42445	1.54812	2.85795	0.00426393
chr9	35405300	35405629	330	0	0	35	12	0	0	36.0005	5.56332	10.391	6.43084	2.25022	2.85788	0.00426484
chr11	97742848	97745331	2484	66	99	35	74	82.6641	133.685	36.0005	34.3071	71.6642	-1.62234	0.567677	-2.85785	0.00426527
chr1	194296652	194297106	455	22	26	0	9	27.5547	35.1092	0	4.17249	16.7091	-3.73914	1.30842	-2.85774	0.00426664
chr15	97405098	97405659	562	0	2	15	96	0	2.70071	15.4288	44.5065	15.659	4.51327	1.57937	2.85764	0.00426809
chr10	95752142	95752692	551	0	0	26	25	0	0	26.7432	11.5902	9.58337	6.31794	2.21092	2.8576	0.00426854
chr13	35822643	35822839	197	0	0	26	25	0	0	26.7432	11.5902	9.58337	6.31794	2.21092	2.8576	0.00426854
chr2	163577300	163577566	267	0	0	26	25	0	0	26.7432	11.5902	9.58337	6.31794	2.21092	2.8576	0.00426854
chr6	135365387	135365802	416	0	3	25	80	0	4.05106	25.7147	37.0888	16.7136	3.98692	1.3955	2.85699	0.00427678
chr3	144887110	144887579	470	0	0	7	71	0	0	7.2001	32.9163	10.0291	6.39874	2.2401	2.85646	0.00428401
chr2	132017115	132022846	5732	319	231	171	296	399.543	311.932	175.888	137.229	256.148	-1.18826	0.41601	-2.85633	0.00428567
chr18	84087233	84089991	2759	111	108	61	48	139.026	145.838	62.7438	22.2533	92.4653	-1.76953	0.619577	-2.85604	0.00428967
chr12	44209130	44211060	1931	110	98	49	113	137.774	132.335	50.4007	52.3879	93.2242	-1.39264	0.487644	-2.85585	0.00429216
chr10	5822990	5825095	2106	88	102	51	70	110.219	137.736	52.4579	32.4527	83.2164	-1.5612	0.546825	-2.85503	0.00430334
chr3	31660865	31661089	225	0	2	43	34	0	2.70071	44.2292	15.7627	15.6732	4.49653	1.57521	2.85456	0.00430964
chr12	92708424	92709111	688	0	0	29	20	0	0	29.829	9.2722	9.7753	6.3448	2.22287	2.85432	0.00431288
chr12	7729540	7729929	390	0	0	14	50	0	0	14.4002	23.1805	9.39517	6.29922	2.20717	2.85399	0.00431743
chr12	93987650	93987948	299	0	0	14	50	0	0	14.4002	23.1805	9.39517	6.29922	2.20717	2.85399	0.00431743
chr14	15789298	15789777	480	0	0	14	50	0	0	14.4002	23.1805	9.39517	6.29922	2.20717	2.85399	0.00431743
chr19	12857650	12858069	420	0	0	14	50	0	0	14.4002	23.1805	9.39517	6.29922	2.20717	2.85399	0.00431743
chr5	149655980	149656268	289	0	0	14	50	0	0	14.4002	23.1805	9.39517	6.29922	2.20717	2.85399	0.00431743
chr6	13288873	13289091	219	0	0	14	50	0	0	14.4002	23.1805	9.39517	6.29922	2.20717	2.85399	0.00431743
chr6	18045236	18045629	394	0	0	14	50	0	0	14.4002	23.1805	9.39517	6.29922	2.20717	2.85399	0.00431743
chr7	142227384	142227601	218	0	0	14	50	0	0	14.4002	23.1805	9.39517	6.29922	2.20717	2.85399	0.00431743
chr9	103466049	103466410	362	0	0	14	50	0	0	14.4002	23.1805	9.39517	6.29922	2.20717	2.85399	0.00431743
chr10	93330591	93331855	1265	12	11	85	97	15.0298	14.8539	87.4298	44.9702	40.5709	2.1388	0.749503	2.85362	0.0043224
chr2	32946639	32947018	380	1	0	28	52	1.25249	0	28.8004	24.1077	13.5402	5.35082	1.8751	2.85362	0.00432242
chr17	73940310	73945691	5382	132	163	70	179	165.328	220.108	72.001	82.9862	135.106	-1.31021	0.459157	-2.8535	0.004324
chr16	37927291	37927732	442	0	0	10	61	0	0	10.2859	28.2802	9.64152	6.33989	2.22182	2.85347	0.00432451
chr6	22889272	22889970	699	0	0	10	61	0	0	10.2859	28.2802	9.64152	6.33989	2.22182	2.85347	0.00432451
chr10	38226773	38227573	801	0	0	31	17	0	0	31.8862	7.88137	9.94188	6.36827	2.23199	2.85318	0.00432846
chr10	84638010	84638603	594	0	0	11	58	0	0	11.3144	26.8894	9.55095	6.32549	2.21769	2.85228	0.00434069
chr17	19973426	19973834	409	0	0	11	58	0	0	11.3144	26.8894	9.55095	6.32549	2.21769	2.85228	0.00434069
chr7	96736720	96737182	463	0	0	11	58	0	0	11.3144	26.8894	9.55095	6.32549	2.21769	2.85228	0.00434069
chr18	82343795	82344173	379	0	0	16	45	0	0	16.4574	20.8624	9.32996	6.28736	2.20452	2.85203	0.0043441
chr19	9028490	9028666	177	0	0	16	45	0	0	16.4574	20.8624	9.32996	6.28736	2.20452	2.85203	0.0043441
chr5	55147470	55148138	669	0	0	16	45	0	0	16.4574	20.8624	9.32996	6.28736	2.20452	2.85203	0.0043441
chr12	99094424	99095026	603	0	0	9	64	0	0	9.25728	29.671	9.73208	6.35409	2.22803	2.85189	0.00434602
chr19	29667286	29667429	144	0	0	9	64	0	0	9.25728	29.671	9.73208	6.35409	2.22803	2.85189	0.00434602
chr5	73499540	73499848	309	0	0	9	64	0	0	9.25728	29.671	9.73208	6.35409	2.22803	2.85189	0.00434602
chr14	47366999	47367196	198	1	0	43	27	1.25249	0	44.2292	12.5175	14.4998	5.44371	1.9089	2.85175	0.00434789
chr12	4233570	4236063	2494	91	146	62	38	113.976	197.152	63.7723	17.6172	98.1294	-1.95917	0.687054	-2.85155	0.00435071
chr2	167705792	167706405	614	27	33	3	18	33.8171	44.5617	3.08576	8.34498	22.4524	-2.71336	0.951543	-2.85153	0.00435087
chr4	120824421	120826149	1729	86	119	52	90	107.714	160.692	53.4865	41.7249	90.9044	-1.50222	0.527029	-2.85036	0.00436704
chr11	111632867	111633274	408	0	0	21	34	0	0	21.6003	15.7627	9.34076	6.28461	2.20492	2.85026	0.00436829
chr8	80447702	80448017	316	0	0	21	34	0	0	21.6003	15.7627	9.34076	6.28461	2.20492	2.85026	0.00436829
chr11	76315951	76316348	398	0	0	22	32	0	0	22.6289	14.8355	9.3661	6.2877	2.20633	2.84984	0.00437409
chr19	37350365	37350941	577	0	0	22	32	0	0	22.6289	14.8355	9.3661	6.2877	2.20633	2.84984	0.00437409
chr2	43910500	43910676	177	0	0	22	32	0	0	22.6289	14.8355	9.3661	6.2877	2.20633	2.84984	0.00437409
chr4	151843512	151843982	471	0	0	22	32	0	0	22.6289	14.8355	9.3661	6.2877	2.20633	2.84984	0.00437409
chr7	94107786	94108563	778	0	0	22	32	0	0	22.6289	14.8355	9.3661	6.2877	2.20633	2.84984	0.00437409
chr1	129412512	129412709	198	0	0	27	23	0	0	27.7718	10.663	9.60871	6.32106	2.21817	2.84967	0.00437643
chr3	3325740	3326428	689	0	0	27	23	0	0	27.7718	10.663	9.60871	6.32106	2.21817	2.84967	0.00437643
chr4	87516730	87517097	368	0	0	4	83	0	0	4.11434	38.4796	10.6485	6.4863	2.27621	2.8496	0.00437741
chr11	80820470	80820847	378	0	0	20	36	0	0	20.5717	16.69	9.31542	6.28153	2.20464	2.84923	0.00438246
chr16	35630896	35631253	358	0	0	20	36	0	0	20.5717	16.69	9.31542	6.28153	2.20464	2.84923	0.00438246
chr3	24872786	24873086	301	0	0	20	36	0	0	20.5717	16.69	9.31542	6.28153	2.20464	2.84923	0.00438246
chr5	92964412	92964913	502	0	0	20	36	0	0	20.5717	16.69	9.31542	6.28153	2.20464	2.84923	0.00438246
chr7	136713440	136713860	421	0	1	29	50	0	1.35035	29.829	23.1805	13.59	5.33866	1.87376	2.84917	0.00438338
chr16	33690623	33690963	341	0	0	12	55	0	0	12.343	25.4985	9.46039	6.31089	2.21552	2.8485	0.00439259
chr2	147590319	147590747	429	0	0	12	55	0	0	12.343	25.4985	9.46039	6.31089	2.21552	2.8485	0.00439259
chr7	84058197	84058761	565	0	0	12	55	0	0	12.343	25.4985	9.46039	6.31089	2.21552	2.8485	0.00439259
chr10	87320797	87321383	587	0	0	23	30	0	0	23.6575	13.9083	9.39144	6.29079	2.20889	2.84794	0.00440033
chr13	96175112	96175889	778	0	0	23	30	0	0	23.6575	13.9083	9.39144	6.29079	2.20889	2.84794	0.00440033
chr6	44275103	44275676	574	0	0	23	30	0	0	23.6575	13.9083	9.39144	6.29079	2.20889	2.84794	0.00440033
chr8	85290781	85291165	385	0	0	23	30	0	0	23.6575	13.9083	9.39144	6.29079	2.20889	2.84794	0.00440033
chr8	125830772	125831093	322	0	0	23	30	0	0	23.6575	13.9083	9.39144	6.29079	2.20889	2.84794	0.00440033
chr3	61004001	61004765	765	0	1	35	39	0	1.35035	36.0005	18.0808	13.8579	5.36324	1.88333	2.84774	0.00440312
chr1	92910087	92910799	713	64	40	21	26	80.1592	54.0142	21.6003	12.0539	41.9569	-2.02373	0.710682	-2.84759	0.00440514
chr4	129875848	129876291	444	0	1	43	27	0	1.35035	44.2292	12.5175	14.5243	5.42863	1.90689	2.84685	0.00441536
chr15	53118577	53118752	176	0	0	19	38	0	0	19.5431	17.6172	9.29008	6.27844	2.20546	2.84677	0.00441651
chr6	50334666	50335076	411	0	0	19	38	0	0	19.5431	17.6172	9.29008	6.27844	2.20546	2.84677	0.00441651
chr9	110913499	110913871	373	1	0	36	37	1.25249	0	37.0291	17.1536	13.8588	5.37977	1.88992	2.84657	0.00441937
chr5	114378521	114382280	3760	102	145	54	140	127.754	195.801	55.5437	64.9054	111.001	-1.42051	0.499133	-2.84596	0.00442776
chr15	84291136	84292169	1034	0	3	70	16	0	4.05106	72.001	7.41776	20.8675	4.30755	1.5136	2.8459	0.00442857
chr10	63261608	63262197	590	0	0	24	28	0	0	24.6861	12.9811	9.41679	6.2939	2.21265	2.8445	0.00444806
chr19	38545945	38546382	438	0	0	24	28	0	0	24.6861	12.9811	9.41679	6.2939	2.21265	2.8445	0.00444806
chr7	46144009	46144868	860	0	0	6	74	0	0	6.17152	34.3071	10.1197	6.41217	2.25447	2.8442	0.00445229
chr7	140207384	140207682	299	0	0	6	74	0	0	6.17152	34.3071	10.1197	6.41217	2.25447	2.8442	0.00445229
chr12	115920059	115920611	553	21	16	0	4	26.3022	21.6057	0	1.85444	12.4406	-4.46387	1.56962	-2.84391	0.00445633
chr12	24869663	24870445	783	0	0	15	47	0	0	15.4288	21.7897	9.30461	6.28427	2.21002	2.84354	0.00446155
chr13	36651957	36652310	354	0	0	15	47	0	0	15.4288	21.7897	9.30461	6.28427	2.21002	2.84354	0.00446155
chr6	147604189	147604396	208	0	0	15	47	0	0	15.4288	21.7897	9.30461	6.28427	2.21002	2.84354	0.00446155
chr3	84429215	84429629	415	8	5	45	96	10.0199	6.75177	46.2864	44.5065	26.8911	2.43205	0.855378	2.84324	0.00446569
chr8	27159209	27159951	743	18	36	3	13	22.5448	48.6128	3.08576	6.02693	20.0676	-2.9152	1.02541	-2.84295	0.00446982
chr15	26702175	26702522	348	0	0	18	40	0	0	18.5146	18.5444	9.26474	6.27535	2.20739	2.84288	0.00447075
chr3	40832512	40832960	449	0	0	18	40	0	0	18.5146	18.5444	9.26474	6.27535	2.20739	2.84288	0.00447075
chr7	101732500	101732906	407	0	0	18	40	0	0	18.5146	18.5444	9.26474	6.27535	2.20739	2.84288	0.00447075
chr4	101646659	101649305	2647	113	211	90	103	141.531	284.925	92.5728	47.7518	141.695	-1.61483	0.568029	-2.84287	0.00447089
chr16	23921246	23922022	777	0	1	22	65	0	1.35035	22.6289	30.1346	13.5285	5.33756	1.87769	2.84262	0.00447451
chr7	15930633	15931278	646	5	3	40	71	6.26243	4.05106	41.1434	32.9163	21.0933	2.83586	0.997676	2.84246	0.00447667
chr13	15486991	15487170	180	0	0	30	18	0	0	30.8576	8.34498	9.80064	6.34797	2.2343	2.84114	0.00449525
chr5	120027989	120028157	169	0	0	30	18	0	0	30.8576	8.34498	9.80064	6.34797	2.2343	2.84114	0.00449525
chr7	12042040	12042552	513	0	0	30	18	0	0	30.8576	8.34498	9.80064	6.34797	2.2343	2.84114	0.00449525
chr16	87452065	87453331	1267	0	2	30	55	0	2.70071	30.8576	25.4985	14.7642	4.41412	1.55366	2.84111	0.00449567
chr14	75011660	75013110	1451	0	2	82	4	0	2.70071	84.3441	1.85444	22.2248	5.0144	1.76553	2.84016	0.00450905
chr14	21420197	21420291	95	0	0	28	21	0	0	28.8004	9.73581	9.63405	6.32421	2.22691	2.8399	0.00451276
chr8	13502341	13503364	1024	20	30	0	10	25.0497	40.5106	0	4.6361	17.5491	-3.66098	1.28921	-2.8397	0.00451565
chr12	100229309	100229713	405	0	0	25	26	0	0	25.7147	12.0539	9.44213	6.29702	2.21762	2.83954	0.00451789
chr9	110476974	110477261	288	0	0	25	26	0	0	25.7147	12.0539	9.44213	6.29702	2.21762	2.83954	0.00451789
chr9	9129952	9130786	835	0	1	24	60	0	1.35035	24.6861	27.8166	13.4633	5.32869	1.87667	2.83944	0.00451933
chr6	31146552	31150054	3503	161	147	93	148	201.65	198.502	95.6585	68.6143	141.106	-1.29264	0.455316	-2.839	0.0045255
chr6	83077713	83078385	673	23	39	9	9	28.8072	52.6638	9.25728	4.17249	23.7252	-2.6519	0.934431	-2.83798	0.00454
chr2	70660803	70663326	2524	83	99	32	3	103.956	133.685	32.9148	1.39083	67.9868	-2.8381	1.00007	-2.8379	0.00454109
chr7	126432249	126432890	642	0	4	23	100	0	5.40142	23.6575	46.361	18.855	3.72785	1.31363	2.83782	0.00454232
chr17	28244031	28244335	305	32	17	0	9	40.0796	22.956	0	4.17249	16.802	-3.75148	1.32201	-2.83771	0.00454384
chr1	84496272	84496502	231	0	0	17	42	0	0	17.486	19.4716	9.23939	6.27225	2.21043	2.83757	0.00454587
chr13	41593143	41593515	373	0	0	17	42	0	0	17.486	19.4716	9.23939	6.27225	2.21043	2.83757	0.00454587
chr8	103649664	103650118	455	0	0	17	42	0	0	17.486	19.4716	9.23939	6.27225	2.21043	2.83757	0.00454587
chr5	122354755	122355762	1008	6	0	55	57	7.51492	0	56.5722	26.4258	22.6282	3.43743	1.21141	2.83755	0.00454605
chr7	110235550	110236179	630	28	25	4	13	35.0696	33.7589	4.11434	6.02693	19.7424	-2.73358	0.963475	-2.83721	0.00455096
chr2	139660044	139660744	701	29	8	0	3	36.3221	10.8028	0	1.39083	12.1289	-4.83942	1.70588	-2.83691	0.00455523
chr14	63413142	63413620	479	19	13	0	2	23.7972	17.5546	0	0.92722	10.5698	-5.19488	1.83127	-2.83676	0.00455733
chr17	30002579	30006267	3689	123	157	71	159	154.056	212.006	73.0296	73.714	128.201	-1.31794	0.464692	-2.83617	0.0045658
chr16	18877384	18877797	414	1	1	22	65	1.25249	1.35035	22.6289	30.1346	13.8416	4.34604	1.53295	2.83508	0.00458142
chr4	100078360	100078534	175	0	0	10	60	0	0	10.2859	27.8166	9.52561	6.32233	2.2303	2.83475	0.00458617
chr8	48819505	48820530	1026	0	0	10	60	0	0	10.2859	27.8166	9.52561	6.32233	2.2303	2.83475	0.00458617
chr12	113877339	113878111	773	0	0	4	82	0	0	4.11434	38.016	10.5326	6.4705	2.28294	2.83428	0.00459285
chr16	21243830	21244202	373	0	3	23	84	0	4.05106	23.6575	38.9432	16.6629	3.98317	1.40544	2.83411	0.00459542
chr7	79933395	79937025	3631	84	79	10	87	105.209	106.678	10.2859	40.3341	65.6267	-2.02937	0.716098	-2.83393	0.004598
chr6	126575351	126576590	1240	1	2	13	104	1.25249	2.70071	13.3716	48.2154	16.3851	3.98369	1.40576	2.83384	0.00459928
chr11	65020377	65021119	743	0	0	14	49	0	0	14.4002	22.7169	9.27927	6.28115	2.2167	2.83356	0.00460334
chr17	41557316	41557680	365	0	0	14	49	0	0	14.4002	22.7169	9.27927	6.28115	2.2167	2.83356	0.00460334
chr2	132292799	132292979	181	0	0	14	49	0	0	14.4002	22.7169	9.27927	6.28115	2.2167	2.83356	0.00460334
chr7	54706626	54707162	537	0	2	43	33	0	2.70071	44.2292	15.2991	15.5573	4.48497	1.58284	2.83349	0.00460429
chr13	49198408	49201015	2608	61	92	36	20	76.4017	124.233	37.0291	9.2722	61.7339	-2.15297	0.759861	-2.83338	0.00460592
chr6	90562943	90564093	1151	4	4	72	34	5.00995	5.40142	74.0582	15.7627	25.0581	3.09658	1.09299	2.83313	0.00460951
chr8	85299095	85300574	1480	95	115	57	89	118.986	155.291	58.6294	41.2613	93.5419	-1.46756	0.518003	-2.8331	0.00460987
chr16	87348325	87348426	102	0	0	11	57	0	0	11.3144	26.4258	9.43505	6.30775	2.22646	2.83309	0.00461005
chr18	21102623	21102837	215	0	0	26	24	0	0	26.7432	11.1266	9.46747	6.30017	2.22398	2.83284	0.00461363
chr11	69057501	69061187	3687	161	140	81	178	201.65	189.05	83.3155	82.5226	139.135	-1.23667	0.436646	-2.8322	0.00462292
chr18	80610696	80612891	2196	155	98	29	155	194.135	132.335	29.829	71.8595	107.04	-1.66411	0.587635	-2.83187	0.00462765
chr14	61194581	61195134	554	0	0	16	44	0	0	16.4574	20.3988	9.21405	6.26914	2.21461	2.83081	0.00464297
chr13	107889997	107892916	2920	91	95	40	102	113.976	128.284	41.1434	47.2882	82.6729	-1.4487	0.511861	-2.83027	0.0046509
chr13	50100540	50100970	431	0	1	13	90	0	1.35035	13.3716	41.7249	14.1117	5.40593	1.91039	2.82975	0.00465838
chr19	32253373	32257922	4550	190	208	118	232	237.972	280.874	121.373	107.557	186.944	-1.18267	0.417971	-2.82955	0.00466141
chr10	106819205	106819789	585	0	0	8	66	0	0	8.22869	30.5983	9.70674	6.3509	2.24452	2.82952	0.00466183
chr5	45359566	45359930	365	0	0	8	66	0	0	8.22869	30.5983	9.70674	6.3509	2.24452	2.82952	0.00466183
chr5	54414727	54415188	462	0	0	8	66	0	0	8.22869	30.5983	9.70674	6.3509	2.24452	2.82952	0.00466183
chr8	24384302	24385058	757	0	0	12	54	0	0	12.343	25.0349	9.34449	6.29297	2.22459	2.82883	0.00467189
chr10	65014148	65014530	383	0	0	29	19	0	0	29.829	8.80859	9.6594	6.3274	2.23731	2.82813	0.00468202
chr7	4132524	4132670	147	0	0	29	19	0	0	29.829	8.80859	9.6594	6.3274	2.23731	2.82813	0.00468202
chr5	136441890	136442646	757	5	7	26	151	6.26243	9.45248	26.7432	70.0051	28.1158	2.63669	0.932389	2.82789	0.00468559
chr1	12345518	12345718	201	0	0	35	11	0	0	36.0005	5.09971	10.2751	6.41456	2.26878	2.82732	0.00469392
chr14	24134415	24134580	166	0	0	21	33	0	0	21.6003	15.2991	9.22486	6.26638	2.21641	2.82726	0.0046948
chr2	39714973	39715152	180	0	0	21	33	0	0	21.6003	15.2991	9.22486	6.26638	2.21641	2.82726	0.0046948
chr5	44183461	44183668	208	0	0	21	33	0	0	21.6003	15.2991	9.22486	6.26638	2.21641	2.82726	0.0046948
chr6	61897522	61898036	515	0	0	21	33	0	0	21.6003	15.2991	9.22486	6.26638	2.21641	2.82726	0.0046948
chr7	17315334	17315739	406	0	0	21	33	0	0	21.6003	15.2991	9.22486	6.26638	2.21641	2.82726	0.0046948
chr6	75757636	75758334	699	0	0	5	77	0	0	5.14293	35.698	10.2102	6.42538	2.27295	2.82689	0.0047003
chr1	39629896	39630579	684	0	0	20	35	0	0	20.5717	16.2263	9.19952	6.26325	2.21585	2.82657	0.004705
chr11	90502639	90503063	425	0	0	20	35	0	0	20.5717	16.2263	9.19952	6.26325	2.21585	2.82657	0.004705
chr5	47489649	47489851	203	0	0	20	35	0	0	20.5717	16.2263	9.19952	6.26325	2.21585	2.82657	0.004705
chr5	126108667	126108939	273	0	0	20	35	0	0	20.5717	16.2263	9.19952	6.26325	2.21585	2.82657	0.004705
chr6	148296712	148296930	219	0	0	20	35	0	0	20.5717	16.2263	9.19952	6.26325	2.21585	2.82657	0.004705
chr15	26305228	26305412	185	0	0	22	31	0	0	22.6289	14.3719	9.2502	6.26951	2.21813	2.82648	0.0047062
chr5	13959701	13959908	208	0	0	22	31	0	0	22.6289	14.3719	9.2502	6.26951	2.21813	2.82648	0.0047062
chr2	60193214	60193608	395	0	3	39	49	0	4.05106	40.1149	22.7169	16.7207	3.97775	1.40737	2.82637	0.00470789
chr19	43750094	43750287	194	0	1	33	41	0	1.35035	33.9433	19.008	13.5754	5.33366	1.88784	2.82528	0.00472399
chr16	32246993	32247518	526	19	37	6	11	23.7972	49.9631	6.17152	5.09971	21.2579	-2.7225	0.963878	-2.82453	0.00473498
chr15	18537714	18537890	177	0	0	19	37	0	0	19.5431	17.1536	9.17418	6.26012	2.21643	2.82442	0.00473661
chr2	55582722	55583037	316	0	0	19	37	0	0	19.5431	17.1536	9.17418	6.26012	2.21643	2.82442	0.00473661
chr6	77904345	77904789	445	0	0	19	37	0	0	19.5431	17.1536	9.17418	6.26012	2.21643	2.82442	0.00473661
chr8	65536230	65536917	688	0	0	19	37	0	0	19.5431	17.1536	9.17418	6.26012	2.21643	2.82442	0.00473661
chr2	83465523	83465767	245	0	0	27	22	0	0	27.7718	10.1994	9.49281	6.30334	2.23177	2.82437	0.00473741
chr2	136721964	136722293	330	0	0	27	22	0	0	27.7718	10.1994	9.49281	6.30334	2.23177	2.82437	0.00473741
chr4	97875720	97875997	278	0	0	27	22	0	0	27.7718	10.1994	9.49281	6.30334	2.23177	2.82437	0.00473741
chr5	8731438	8731644	207	0	0	27	22	0	0	27.7718	10.1994	9.49281	6.30334	2.23177	2.82437	0.00473741
chr3	17613055	17613615	561	0	0	23	29	0	0	23.6575	13.4447	9.27554	6.27265	2.22104	2.8242	0.00473986
chr3	129468637	129469173	537	0	0	23	29	0	0	23.6575	13.4447	9.27554	6.27265	2.22104	2.8242	0.00473986
chr6	12024162	12024370	209	0	0	23	29	0	0	23.6575	13.4447	9.27554	6.27265	2.22104	2.8242	0.00473986
chr3	144703733	144704277	545	2	0	28	57	2.50497	0	28.8004	26.4258	14.4328	4.42906	1.56865	2.82348	0.00475052
chr17	23801981	23804214	2234	137	92	57	117	171.591	124.233	58.6294	54.2424	102.174	-1.39307	0.493412	-2.82335	0.00475247
chr16	73128470	73128913	444	0	0	15	46	0	0	15.4288	21.3261	9.18871	6.26601	2.21994	2.8226	0.00476362
chr19	58061974	58062108	135	0	0	15	46	0	0	15.4288	21.3261	9.18871	6.26601	2.21994	2.8226	0.00476362
chr3	89378081	89380750	2670	60	114	42	50	75.1492	153.94	43.2006	23.1805	73.8677	-1.80462	0.639372	-2.82249	0.00476528
chr10	116267004	116267066	63	0	0	7	69	0	0	7.2001	31.9891	9.7973	6.36488	2.25536	2.82211	0.00477083
chr18	55266746	55267481	736	0	0	7	69	0	0	7.2001	31.9891	9.7973	6.36488	2.25536	2.82211	0.00477083
chr13	110710196	110710540	345	0	0	13	51	0	0	13.3716	23.6441	9.25393	6.27801	2.22465	2.82203	0.00477212
chr18	35324962	35325730	769	0	0	13	51	0	0	13.3716	23.6441	9.25393	6.27801	2.22465	2.82203	0.00477212
chr8	25404809	25405065	257	0	0	13	51	0	0	13.3716	23.6441	9.25393	6.27801	2.22465	2.82203	0.00477212
chr14	70104547	70106374	1828	86	32	22	27	107.714	43.2114	22.6289	12.5175	46.5179	-2.12778	0.754008	-2.82196	0.00477309
chr6	57535588	57535697	110	7	4	82	42	8.76741	5.40142	84.3441	19.4716	29.4961	2.85697	1.01243	2.8219	0.00477402
chr4	101038117	101038742	626	24	9	0	2	30.0597	12.1532	0	0.92722	10.785	-5.22928	1.85335	-2.82153	0.00477945
chr10	30511719	30512590	872	2	1	16	91	2.50497	1.35035	16.4574	42.1885	15.6253	3.92835	1.39235	2.82137	0.00478188
chr18	73721285	73721710	426	0	0	18	39	0	0	18.5146	18.0808	9.14883	6.25699	2.21813	2.82084	0.00478985
chr6	130137117	130137336	220	0	0	18	39	0	0	18.5146	18.0808	9.14883	6.25699	2.21813	2.82084	0.00478985
chr15	89177284	89180718	3435	134	204	80	200	167.833	275.472	82.2869	92.722	154.579	-1.33762	0.474233	-2.82059	0.00479359
chr10	59234917	59235419	503	0	0	24	27	0	0	24.6861	12.5175	9.30088	6.27581	2.22514	2.82041	0.00479621
chr4	144978912	144982304	3393	78	112	50	37	97.694	151.24	51.4293	17.1536	79.3791	-1.8869	0.669037	-2.82033	0.00479748
chr1	45891448	45891732	285	6	1	43	68	7.51492	1.35035	44.2292	31.5255	21.155	3.07552	1.09053	2.82021	0.0047992
chr15	95803243	95803588	346	3	2	38	53	3.75746	2.70071	39.0863	24.5713	17.5289	3.29059	1.1668	2.82017	0.00479976
chr15	101147238	101148668	1431	60	67	29	16	75.1492	90.4738	29.829	7.41776	50.7174	-2.19767	0.779349	-2.81988	0.00480409
chr10	81361509	81365674	4166	86	114	52	87	107.714	153.94	53.4865	40.3341	88.8687	-1.48793	0.527748	-2.8194	0.00481139
chr1	166136988	166139180	2193	52	107	35	50	65.1293	144.488	36.0005	23.1805	67.1996	-1.83761	0.652002	-2.81842	0.00482613
chr12	86816120	86819081	2962	62	112	35	79	77.6542	151.24	36.0005	36.6252	75.3799	-1.65433	0.586986	-2.81834	0.00482727
chr1	54666222	54667102	881	0	3	28	70	0	4.05106	28.8004	32.4527	16.326	3.94815	1.40207	2.81595	0.00486338
chr5	92570562	92571069	508	0	0	10	59	0	0	10.2859	27.353	9.40971	6.30457	2.23898	2.81582	0.00486534
chr12	95947168	95947415	248	0	0	17	41	0	0	17.486	19.008	9.12349	6.25385	2.22097	2.81582	0.00486534
chr13	88681703	88682135	433	0	0	17	41	0	0	17.486	19.008	9.12349	6.25385	2.22097	2.81582	0.00486534
chr13	114762959	114763540	582	0	0	17	41	0	0	17.486	19.008	9.12349	6.25385	2.22097	2.81582	0.00486534
chr14	35652931	35653072	142	0	0	17	41	0	0	17.486	19.008	9.12349	6.25385	2.22097	2.81582	0.00486534
chr17	94563003	94563546	544	0	0	17	41	0	0	17.486	19.008	9.12349	6.25385	2.22097	2.81582	0.00486534
chr4	106410648	106411146	499	0	0	17	41	0	0	17.486	19.008	9.12349	6.25385	2.22097	2.81582	0.00486534
chr5	26042259	26042970	712	0	0	17	41	0	0	17.486	19.008	9.12349	6.25385	2.22097	2.81582	0.00486534
chr8	81692394	81692841	448	0	0	17	41	0	0	17.486	19.008	9.12349	6.25385	2.22097	2.81582	0.00486534
chr9	110671553	110673967	2415	83	94	48	56	103.956	126.933	49.3721	25.9622	76.556	-1.63603	0.581108	-2.81536	0.0048723
chr14	65807525	65808041	517	0	0	9	62	0	0	9.25728	28.7438	9.50027	6.31913	2.24467	2.81517	0.00487511
chr18	83916744	83917021	278	0	0	9	62	0	0	9.25728	28.7438	9.50027	6.31913	2.24467	2.81517	0.00487511
chr3	134723105	134723696	592	0	0	9	62	0	0	9.25728	28.7438	9.50027	6.31913	2.24467	2.81517	0.00487511
chr15	73851745	73852024	280	0	0	25	25	0	0	25.7147	11.5902	9.32622	6.27898	2.2306	2.81493	0.00487878
chr4	16668967	16669324	358	0	0	25	25	0	0	25.7147	11.5902	9.32622	6.27898	2.2306	2.81493	0.00487878
chr8	120712240	120712501	262	0	0	25	25	0	0	25.7147	11.5902	9.32622	6.27898	2.2306	2.81493	0.00487878
chr15	98179070	98179354	285	0	0	30	17	0	0	30.8576	7.88137	9.68474	6.33062	2.24955	2.81418	0.00489026
chr16	8661988	8662175	188	0	0	30	17	0	0	30.8576	7.88137	9.68474	6.33062	2.24955	2.81418	0.00489026
chr1	39818204	39818556	353	0	0	11	56	0	0	11.3144	25.9622	9.31915	6.2898	2.23544	2.81368	0.00489783
chr6	67651431	67652035	605	0	0	11	56	0	0	11.3144	25.9622	9.31915	6.2898	2.23544	2.81368	0.00489783
chr8	20876898	20877410	513	0	0	11	56	0	0	11.3144	25.9622	9.31915	6.2898	2.23544	2.81368	0.00489783
chr4	148625910	148628392	2483	143	117	78	89	179.106	157.992	80.2297	41.2613	114.647	-1.48849	0.52904	-2.81357	0.00489943
chr11	112651974	112652305	332	0	0	14	48	0	0	14.4002	22.2533	9.16337	6.26285	2.22649	2.81289	0.0049099
chr17	27401192	27401533	342	0	0	14	48	0	0	14.4002	22.2533	9.16337	6.26285	2.22649	2.81289	0.0049099
chr17	93656799	93657164	366	0	0	14	48	0	0	14.4002	22.2533	9.16337	6.26285	2.22649	2.81289	0.0049099
chr8	37460127	37460517	391	0	0	14	48	0	0	14.4002	22.2533	9.16337	6.26285	2.22649	2.81289	0.0049099
chr9	48269743	48270001	259	0	0	14	48	0	0	14.4002	22.2533	9.16337	6.26285	2.22649	2.81289	0.0049099
chr12	69457715	69460056	2342	33	93	22	36	41.3321	125.583	22.6289	16.69	51.5585	-2.09552	0.745288	-2.81169	0.00492816
chr5	150663976	150666386	2411	38	117	32	21	47.5945	157.992	32.9148	9.73581	62.0591	-2.30012	0.818102	-2.81153	0.00493062
chr7	66144766	66147263	2498	105	75	43	85	131.511	101.277	44.2292	39.4068	79.1059	-1.48154	0.526998	-2.81128	0.00493443
chr5	111041133	111041352	220	0	0	16	43	0	0	16.4574	19.9352	9.09815	6.25069	2.22496	2.80935	0.00496418
chr7	56126054	56126430	377	0	0	16	43	0	0	16.4574	19.9352	9.09815	6.25069	2.22496	2.80935	0.00496418
chr1	133898521	133898865	345	0	0	12	53	0	0	12.343	24.5713	9.22859	6.27483	2.23389	2.80893	0.00497069
chr5	37296049	37296846	798	0	0	12	53	0	0	12.343	24.5713	9.22859	6.27483	2.23389	2.80893	0.00497069
chr9	69718231	69718780	550	0	0	2	92	0	0	2.05717	42.6521	11.1773	6.55611	2.33414	2.80879	0.0049728
chr19	54891921	54892314	394	0	2	35	44	0	2.70071	36.0005	20.3988	14.775	4.41104	1.57056	2.80857	0.00497617
chr18	67800107	67800720	614	32	20	2	13	40.0796	27.0071	2.05717	6.02693	18.7927	-2.97893	1.06072	-2.80842	0.00497858
chr7	101904534	101906668	2135	108	136	70	102	135.269	183.648	72.001	47.2882	109.552	-1.42946	0.509001	-2.80837	0.00497928
chr8	123253587	123255303	1717	36	91	26	20	45.0895	122.882	26.7432	9.2722	50.9968	-2.25538	0.803141	-2.8082	0.0049819
chr3	94931793	94933931	2139	50	83	28	48	62.6243	112.079	28.8004	22.2533	56.4394	-1.78387	0.635245	-2.80816	0.00498259
chr11	118516085	118516342	258	0	0	26	23	0	0	26.7432	10.663	9.35157	6.28218	2.23746	2.80773	0.00498925
chr2	172547415	172547793	379	0	0	26	23	0	0	26.7432	10.663	9.35157	6.28218	2.23746	2.80773	0.00498925
chr6	34564510	34564792	283	0	0	26	23	0	0	26.7432	10.663	9.35157	6.28218	2.23746	2.80773	0.00498925
chr2	167947524	167948794	1271	41	72	11	51	51.352	97.2256	11.3144	23.6441	45.884	-2.05681	0.732596	-2.80757	0.00499169
chr1	36421876	36422294	419	0	0	32	14	0	0	32.9148	6.49054	9.85132	6.35445	2.26366	2.80716	0.0049981
chr2	138275963	138276196	234	0	0	32	14	0	0	32.9148	6.49054	9.85132	6.35445	2.26366	2.80716	0.0049981
chr9	75003370	75004365	996	3	6	27	115	3.75746	8.10213	27.7718	53.3151	23.2366	2.78944	0.994269	2.80552	0.0050236
chr9	117761405	117762181	777	0	1	28	49	0	1.35035	28.8004	22.7169	13.2169	5.29738	1.8887	2.80477	0.00503519
chr17	49500196	49500548	353	0	0	7	68	0	0	7.2001	31.5255	9.68139	6.34765	2.26334	2.80454	0.00503877
chr10	13432132	13432733	602	0	2	29	55	0	2.70071	29.829	25.4985	14.5071	4.38758	1.56449	2.80448	0.00503976
chr15	81847220	81847457	238	0	1	29	47	0	1.35035	29.829	21.7897	13.2423	5.29941	1.88975	2.80429	0.00504276
chr16	67691598	67692673	1076	0	1	56	11	0	1.35035	57.6008	5.09971	16.0127	5.56965	1.98623	2.80413	0.0050452
chr1	13492049	13492269	221	0	0	21	32	0	0	21.6003	14.8355	9.10896	6.24791	2.22823	2.80398	0.00504763
chr1	129015540	129015697	158	0	0	21	32	0	0	21.6003	14.8355	9.10896	6.24791	2.22823	2.80398	0.00504763
chr17	66568890	66569200	311	0	0	21	32	0	0	21.6003	14.8355	9.10896	6.24791	2.22823	2.80398	0.00504763
chr9	38842752	38843150	399	0	0	21	32	0	0	21.6003	14.8355	9.10896	6.24791	2.22823	2.80398	0.00504763
chr1	71493882	71494132	251	0	0	20	34	0	0	20.5717	15.7627	9.08361	6.24474	2.22738	2.80363	0.00505316
chr10	12359289	12359467	179	0	0	20	34	0	0	20.5717	15.7627	9.08361	6.24474	2.22738	2.80363	0.00505316
chr8	95330504	95332991	2488	157	127	86	79	196.64	171.495	88.4584	36.6252	123.305	-1.57535	0.561912	-2.80355	0.00505437
chr15	78571054	78574567	3514	92	104	52	89	115.229	140.437	53.4865	41.2613	87.6034	-1.44028	0.513858	-2.80288	0.00506486
chr10	59020975	59021185	211	0	0	22	30	0	0	22.6289	13.9083	9.1343	6.25109	2.23027	2.80284	0.00506552
chr7	16766955	16767375	421	0	0	22	30	0	0	22.6289	13.9083	9.1343	6.25109	2.23027	2.80284	0.00506552
chr9	42686541	42686989	449	0	0	22	30	0	0	22.6289	13.9083	9.1343	6.25109	2.23027	2.80284	0.00506552
chr18	12223304	12226304	3001	98	90	49	27	122.744	121.532	50.4007	12.5175	76.7985	-1.98936	0.709858	-2.80248	0.0050712
chr15	38322319	38322788	470	0	1	22	62	0	1.35035	22.6289	28.7438	13.1808	5.29828	1.89071	2.80226	0.00507453
chr10	42856583	42857174	592	0	3	26	74	0	4.05106	26.7432	34.3071	16.2754	3.94452	1.40769	2.80213	0.0050766
chr12	34287698	34287921	224	0	0	19	36	0	0	19.5431	16.69	9.05827	6.24156	2.22769	2.8018	0.00508177
chr12	102584333	102584690	358	0	0	19	36	0	0	19.5431	16.69	9.05827	6.24156	2.22769	2.8018	0.00508177
chr18	70234938	70235326	389	0	0	19	36	0	0	19.5431	16.69	9.05827	6.24156	2.22769	2.8018	0.00508177
chr19	22525139	22525561	423	0	0	19	36	0	0	19.5431	16.69	9.05827	6.24156	2.22769	2.8018	0.00508177
chr4	88263399	88263603	205	0	0	19	36	0	0	19.5431	16.69	9.05827	6.24156	2.22769	2.8018	0.00508177
chr8	126275557	126276006	450	1	2	28	58	1.25249	2.70071	28.8004	26.8894	14.9107	3.82634	1.36568	2.80179	0.00508206
chr4	127639080	127639410	331	0	0	13	50	0	0	13.3716	23.1805	9.13803	6.25967	2.2343	2.80163	0.00508458
chr4	149061836	149062160	325	0	0	13	50	0	0	13.3716	23.1805	9.13803	6.25967	2.2343	2.80163	0.00508458
chr8	105324703	105325670	968	11	6	73	79	13.7774	8.10213	75.0868	36.6252	33.3979	2.33885	0.834856	2.8015	0.00508652
chr7	99854696	99855129	434	0	0	29	18	0	0	29.829	8.34498	9.54349	6.30979	2.25229	2.8015	0.00508664
chr7	143754754	143754951	198	0	0	29	18	0	0	29.829	8.34498	9.54349	6.30979	2.25229	2.8015	0.00508664
chr10	26713439	26714548	1110	0	0	15	45	0	0	15.4288	20.8624	9.07281	6.24752	2.23013	2.80141	0.00508793
chr17	44564359	44564706	348	0	0	15	45	0	0	15.4288	20.8624	9.07281	6.24752	2.23013	2.80141	0.00508793
chr3	88587234	88587858	625	0	0	15	45	0	0	15.4288	20.8624	9.07281	6.24752	2.23013	2.80141	0.00508793
chr6	82267368	82268129	762	0	0	15	45	0	0	15.4288	20.8624	9.07281	6.24752	2.23013	2.80141	0.00508793
chr5	110833673	110834111	439	0	0	23	28	0	0	23.6575	12.9811	9.15964	6.25428	2.23355	2.80015	0.00510782
chr9	85747619	85750695	3077	166	126	87	136	207.913	170.145	89.487	63.0509	132.649	-1.31844	0.470864	-2.80004	0.00510965
chr3	101670138	101671024	887	6	12	57	112	7.51492	16.2043	58.6294	51.9243	33.5682	2.2251	0.794865	2.79934	0.00512064
chr1	50134129	50134355	227	0	0	27	21	0	0	27.7718	9.73581	9.37691	6.28541	2.24585	2.79868	0.0051312
chr3	88112625	88113217	593	0	0	27	21	0	0	27.7718	9.73581	9.37691	6.28541	2.24585	2.79868	0.0051312
chr5	34512320	34514887	2568	87	108	54	68	108.966	145.838	55.5437	31.5255	85.4684	-1.56567	0.559433	-2.79868	0.00513126
chr10	43625002	43625212	211	0	0	18	38	0	0	18.5146	17.6172	9.03293	6.23839	2.22916	2.79853	0.00513356
chr2	11626497	11627064	568	0	0	18	38	0	0	18.5146	17.6172	9.03293	6.23839	2.22916	2.79853	0.00513356
chr6	42380649	42381279	631	0	0	18	38	0	0	18.5146	17.6172	9.03293	6.23839	2.22916	2.79853	0.00513356
chr12	84450048	84452045	1998	101	82	50	66	126.501	110.729	51.4293	30.5983	79.8145	-1.54937	0.553676	-2.79834	0.00513661
chr13	62246900	62247024	125	0	0	36	9	0	0	37.0291	4.17249	10.3004	6.41791	2.29404	2.79765	0.00514763
chr18	44827751	44829940	2190	40	79	23	38	50.0995	106.678	23.6575	17.6172	49.513	-1.93608	0.692166	-2.79713	0.00515581
chr14	16854304	16854771	468	0	0	10	58	0	0	10.2859	26.8894	9.29381	6.28658	2.24788	2.79667	0.00516327
chr15	94498750	94499310	561	0	0	10	58	0	0	10.2859	26.8894	9.29381	6.28658	2.24788	2.79667	0.00516327
chr5	6836979	6837223	245	0	0	10	58	0	0	10.2859	26.8894	9.29381	6.28658	2.24788	2.79667	0.00516327
chr6	19252477	19253076	600	0	0	10	58	0	0	10.2859	26.8894	9.29381	6.28658	2.24788	2.79667	0.00516327
chr19	60283995	60285197	1203	58	31	8	35	72.6442	41.861	8.22869	16.2263	34.7401	-2.195	0.784955	-2.79634	0.00516845
chr5	32548657	32549282	626	13	18	0	2	16.2823	24.3064	0	0.92722	10.379	-5.16981	1.84881	-2.79629	0.00516932
chr19	9898928	9899565	638	0	7	58	68	0	9.45248	59.658	31.5255	25.159	3.28397	1.17451	2.79603	0.00517339
chr1	136908615	136908821	207	0	0	24	26	0	0	24.6861	12.0539	9.18498	6.25749	2.23806	2.79594	0.0051749
chr6	113943764	113944138	375	0	0	24	26	0	0	24.6861	12.0539	9.18498	6.25749	2.23806	2.79594	0.0051749
chr8	126270968	126271440	473	0	0	24	26	0	0	24.6861	12.0539	9.18498	6.25749	2.23806	2.79594	0.0051749
chr10	84917128	84917305	178	0	2	41	34	0	2.70071	42.172	15.7627	15.1589	4.44609	1.59035	2.79567	0.00517928
chr10	48870944	48871132	189	0	0	11	55	0	0	11.3144	25.4985	9.20325	6.27162	2.24464	2.79404	0.00520538
chr15	88818293	88818602	310	0	0	11	55	0	0	11.3144	25.4985	9.20325	6.27162	2.24464	2.79404	0.00520538
chr3	108862570	108863182	613	0	0	11	55	0	0	11.3144	25.4985	9.20325	6.27162	2.24464	2.79404	0.00520538
chr1	165791351	165791870	520	0	0	17	40	0	0	17.486	18.5444	9.00759	6.2352	2.23179	2.79381	0.00520911
chr10	27014353	27014539	187	0	0	17	40	0	0	17.486	18.5444	9.00759	6.2352	2.23179	2.79381	0.00520911
chr10	123065816	123066138	323	0	0	17	40	0	0	17.486	18.5444	9.00759	6.2352	2.23179	2.79381	0.00520911
chr12	66322960	66323607	648	0	0	17	40	0	0	17.486	18.5444	9.00759	6.2352	2.23179	2.79381	0.00520911
chr14	37648627	37649289	663	0	0	17	40	0	0	17.486	18.5444	9.00759	6.2352	2.23179	2.79381	0.00520911
chr7	5025679	5026131	453	0	0	17	40	0	0	17.486	18.5444	9.00759	6.2352	2.23179	2.79381	0.00520911
chr7	43242850	43243203	354	0	0	17	40	0	0	17.486	18.5444	9.00759	6.2352	2.23179	2.79381	0.00520911
chr6	115879616	115880246	631	27	21	2	11	33.8171	28.3575	2.05717	5.09971	17.3329	-3.05058	1.09199	-2.7936	0.00521252
chr9	44570569	44572175	1607	89	57	25	73	111.471	76.9702	25.7147	33.8435	61.9999	-1.65196	0.59135	-2.79354	0.0052135
chr5	53046753	53047823	1071	1	0	15	80	1.25249	0	15.4288	37.0888	13.4425	5.35044	1.9153	2.79352	0.00521373
chr9	36924425	36924831	407	0	0	8	64	0	0	8.22869	29.671	9.47493	6.31588	2.26108	2.7933	0.00521726
chr10	28138558	28138945	388	0	0	14	47	0	0	14.4002	21.7897	9.04747	6.24432	2.23652	2.79198	0.00523873
chr7	133794713	133795134	422	0	0	14	47	0	0	14.4002	21.7897	9.04747	6.24432	2.23652	2.79198	0.00523873
chr9	95045087	95045649	563	0	0	34	11	0	0	34.9719	5.09971	10.0179	6.37806	2.28476	2.79157	0.00524527
chr7	101092265	101094548	2284	88	55	33	52	110.219	74.2695	33.9433	24.1077	60.6349	-1.68236	0.602793	-2.79094	0.00525553
chr3	33798648	33800686	2039	73	132	45	97	91.4315	178.247	46.2864	44.9702	90.2337	-1.56293	0.56003	-2.7908	0.0052578
chr1	30574601	30574887	287	0	0	25	24	0	0	25.7147	11.1266	9.21032	6.26072	2.244	2.78998	0.00527106
chr2	167346647	167346898	252	0	0	25	24	0	0	25.7147	11.1266	9.21032	6.26072	2.244	2.78998	0.00527106
chr7	142071609	142072245	637	30	11	3	2	37.5746	14.8539	3.08576	0.92722	14.1104	-3.82196	1.37027	-2.7892	0.00528383
chr14	30048972	30049305	334	0	0	12	52	0	0	12.343	24.1077	9.11269	6.25646	2.24343	2.7888	0.00529044
chr2	93285044	93285220	177	0	0	12	52	0	0	12.343	24.1077	9.11269	6.25646	2.24343	2.7888	0.00529044
chr5	112420674	112420992	319	0	0	12	52	0	0	12.343	24.1077	9.11269	6.25646	2.24343	2.7888	0.00529044
chr7	25384142	25387498	3357	108	84	51	31	135.269	113.43	52.4579	14.3719	78.882	-1.9265	0.690815	-2.78874	0.00529138
chr17	45752076	45754846	2771	55	92	34	50	68.8868	124.233	34.9719	23.1805	62.818	-1.74526	0.62584	-2.78866	0.00529262
chr10	7867380	7868060	681	0	0	39	6	0	0	40.1149	2.78166	10.7241	6.47598	2.32229	2.78862	0.00529326
chr8	3351808	3357964	6157	250	164	129	182	313.122	221.458	132.688	84.377	187.911	-1.30859	0.469357	-2.78806	0.00530252
chr15	31235465	31235845	381	0	1	17	74	0	1.35035	17.486	34.3071	13.2859	5.31375	1.90615	2.78769	0.00530854
chr6	147691060	147691437	378	0	0	16	42	0	0	16.4574	19.4716	8.98225	6.232	2.23559	2.78763	0.00530948
chr11	6171492	6171899	408	0	0	28	19	0	0	28.8004	8.80859	9.40225	6.28867	2.25592	2.78763	0.0053095
chr2	83628109	83628278	170	0	0	28	19	0	0	28.8004	8.80859	9.40225	6.28867	2.25592	2.78763	0.0053095
chr12	3309048	3310817	1770	70	121	50	47	87.6741	163.393	51.4293	21.7897	81.0715	-1.79935	0.645541	-2.78736	0.005314
chr12	75735059	75735475	417	39	26	9	16	48.847	35.1092	9.25728	7.41776	25.1578	-2.34754	0.842225	-2.78731	0.00531483
[truncated: 228,691+ more rows]

## Sheet: 3B. K27ac_DiffGO
Supplementary Table 3. Peaks (A) of differentially occupied H3K27ac between CON and GLA sperm and their significant pathways (B) from Gene Ontology analysis.
Description	pvalue	BgRatio	geneID	Count	style
axonogenesis	5.1069e-20	482/23328	13518/12168/18187/93691/12912/17756/13838/14472/14633/12767/269116/16782/16872/21960/329278/110648/13800/21808/18845/338362/78808/16773/68802/13654/11735/110532/54712/432530/12808/53625/14025/68585/20564/23964/213084/320027/18858/18208/18377/18053/18750/19325/75847/14009/319504/15228/18080/217692/19164/217715/399558/58208/14026/70430/14634/68404/20354/18212/19206/110596/17755/16392/13723/21974/22…	195	up
cell junction assembly	2.66294e-19	426/23328	210933/13518/13869/21961/23836/241201/227485/76707/226352/269116/226519/103967/19272/110829/215449/216560/14406/14394/14401/18858/18208/11418/75909/18750/237979/192897/108903/16981/320772/11845/18755/56217/217692/18191/399558/11472/20354/18212/17260/18708/16398/71228/22418/218952/14623/76965/239250/75409/23888/58187/223254/12563/12565/320873/215654/320865/18163/252973/18606/14083/107831/70620/129…	176	up
synapse organization	7.95161e-19	479/23328	210933/18187/13869/13838/210293/16560/269116/12292/21960/103967/110648/14130/22288/14360/83767/11735/327814/14406/14394/14401/18858/216831/380702/18208/11443/20370/11418/56013/77097/18750/237979/108100/217480/16981/319504/320772/11845/268566/217692/19164/18191/399558/19141/94245/20354/18212/17260/18708/15550/71228/22418/239027/76965/239250/75409/23888/223254/12565/18163/22631/17988/14083/107831/2…	191	up
forebrain development	8.46381e-16	393/23328	71877/12825/212712/18187/12912/13869/14472/16560/14633/226407/12767/56207/21960/110648/30928/19130/14360/12140/71137/15364/68094/18293/13649/18423/68585/15228/18080/15251/319565/19164/14836/58208/668158/14634/21418/218194/15904/18212/67269/13865/16392/21974/218772/328365/22418/18183/18424/21821/75409/110082/20356/14042/76510/22422/66725/239719/67254/12929/12667/15205/268882/68146/19876/268902/671…	157	up
ear development	2.21303e-15	246/23328	14048/13838/14472/14633/72999/21808/22283/19130/52906/14051/15214/109205/11994/16000/108030/237523/320398/216560/18423/14233/14401/17910/18208/109934/23967/18109/15228/22095/109181/14836/14634/17828/21418/13614/26564/57266/110789/218756/16531/22418/100873094/18424/14623/21821/14180/50769/239250/68588/110253/380959/12609/15205/224480/12305/224796/71461/20472/21417/332309/54670/110796/13409/18504/1…	110	up
negative regulation of neurogenesis	2.82477e-14	337/23328	12825/17756/13869/13838/171469/21960/329278/103967/110648/18514/63953/15364/84035/17268/14025/68585/213084/320027/18858/18208/216858/380711/15567/20370/103743/70834/18053/19014/20848/18109/11491/20666/15228/11845/19164/14634/94245/218203/15904/20354/20745/13865/16392/19270/22418/18183/668253/13132/20356/387609/13196/14083/22422/66725/67254/239790/15205/20357/13490/13837/11820/22129/18131/20473/11…	136	up
cellular response to growth factor stimulus	5.42075e-14	281/23328	240725/21419/12633/12168/320460/14733/17684/83767/58250/380664/22433/319922/14783/114716/14172/16160/76884/13855/214384/18053/11491/20666/72183/19042/15251/66354/14313/22418/105450/14180/219134/14463/13132/239337/11600/12914/12667/15205/19876/64074/12393/65960/268977/18189/240185/21417/27528/24066/14164/20358/16948/14119/320924/52662/21413/17128/17126/664805/225743/226101/21416/14462/241226/77794…	118	up
embryonic organ morphogenesis	8.63737e-14	328/23328	14048/212712/16147/14472/13345/14633/72999/21808/19130/17684/52906/21412/14051/109205/18119/11994/58250/237523/320398/216560/18423/14233/21414/15110/216795/17910/18208/109934/21410/103889/15407/57765/75302/23967/18109/20666/15228/15251/19164/22095/14836/20191/14634/17828/21418/13614/26564/17260/218772/22418/18424/14623/14180/50769/14463/239250/252973/68588/110253/15205/13383/68146/224796/12393/71…	132	up
learning or memory	2.37563e-13	299/23328	18387/210933/98388/12912/13798/12290/21960/110648/13853/20393/13688/21337/16000/268354/432530/13649/11548/14799/15567/12921/18750/104111/19088/15251/13983/19164/19141/13411/218038/195208/20238/15466/18212/17260/218461/15357/15558/18163/11514/14811/18203/545156/13490/11820/54720/50873/268934/224671/110147/77596/106763/18189/12326/246317/18190/19211/15566/208922/66673/241226/16181/14810/19224/66860…	122	up
urogenital system development	2.93927e-13	376/23328	240725/14048/21419/241035/20846/12633/13869/13838/20724/14633/12767/18514/269152/21808/13982/52906/21412/12142/20397/71371/83675/16000/11764/216560/214384/71770/21410/15184/23967/15375/13983/14634/21418/15904/100503085/19206/16371/17260/13003/68927/108154/218772/71228/22418/21821/19116/70350/11600/14042/211401/22422/66725/12929/22061/15205/13383/19876/268902/723952/240025/18131/71461/20472/381157…	145	up
epithelial cell proliferation	3.48666e-13	438/23328	240725/14048/68833/20846/12633/14369/12168/13869/16011/16147/433323/13345/20724/214498/14645/23797/63953/21808/19130/54139/387201/13982/21929/11846/19272/12140/110829/18119/16000/15364/22433/16009/13649/68585/14172/18148/16160/20296/21410/20913/18053/19014/20848/18750/11818/74370/23967/11491/20666/18760/13983/12192/19164/58208/66222/68750/19206/17260/14313/16392/11534/22418/21821/14180/13132/2035…	163	up
neuron migration	7.40417e-13	189/23328	12825/212712/18187/13869/12767/215690/329278/76816/226778/18634/14360/74747/18208/20848/11491/15228/13983/19164/399558/195208/218194/20745/18212/13865/17260/21974/328365/107751/18183/74195/14083/239719/12929/268882/30957/20358/13176/13728/19091/240641/14462/56177/54422/69601/18227/17242/545474/19302/242050/76089/16800/80883/18741/56079/18786/13131/20346/19699/11787/319387/18096/319974/19283/12386…	86	up
positive regulation of neuron differentiation	1.33143e-12	472/23328	116837/12633/12168/320460/13838/14633/12767/20980/19735/215378/240843/110648/12944/19130/18845/52906/20393/14360/11925/54712/20979/74053/66225/319922/12808/14025/68585/213084/18208/216858/20370/67468/70834/18053/108100/11491/77480/20666/15228/18760/15375/18080/50779/19164/217715/20354/26564/18212/17260/11881/13803/17755/218772/71228/22418/50769/76965/223255/20356/116838/70620/16180/545156/13837/1…	171	up
epithelial tube morphogenesis	1.7759e-12	387/23328	14048/12370/16147/13838/14472/14633/12767/18514/269152/13800/21808/13982/17684/52906/21412/18119/69718/16000/15364/12808/19058/15110/18208/21410/57765/19014/15184/11852/23967/18109/20666/15375/15251/19164/20191/14634/21418/13614/100503085/19206/16371/17260/71228/22418/14463/239337/20356/56274/252973/68588/11600/239405/211401/106042/15205/13383/12374/68146/19876/12305/71461/21815/20472/381157/2251…	146	up
muscle tissue development	1.81045e-12	470/23328	14048/17681/14200/12825/17700/12633/12370/14369/12912/13869/16011/16147/227325/208727/14733/13007/12292/19735/30928/21808/16526/19130/17684/21412/15214/13654/12534/16000/380664/17268/11548/24052/15110/18858/214384/72508/217082/19014/15184/23967/20666/79221/238161/26443/66354/20191/11472/19766/13614/16468/17260/15357/68927/16392/286940/218772/353187/22418/140781/21821/14180/14463/11549/57784/12224…	170	up
regulation of synapse organization	1.82285e-12	277/23328	210933/18187/13838/16560/103967/14130/14360/327814/216831/380702/18208/11418/56013/77097/18750/108100/217480/16981/319504/320772/11845/217692/399558/94245/20354/18212/17260/18708/71228/22418/239027/76965/239250/75409/23888/223254/22631/14083/107831/66725/70620/12929/16180/545156/14432/68942/11820/21844/70530/13640/56724/18189/12558/17919/12405/396184/226016/19211/20411/227580/14810/69601/66860/56…	113	up
regulation of synapse structure or activity	3.32488e-12	289/23328	210933/18187/13838/16560/103967/14130/14360/216227/327814/216831/380702/18208/11418/56013/77097/18750/108100/217480/16981/319504/320772/11845/217692/399558/94245/20354/18212/17260/18708/71228/22418/239027/76965/239250/75409/23888/223254/22631/14083/107831/66725/70620/12929/16180/545156/14432/68942/11820/21844/17857/17858/70530/13640/56724/18189/12558/17919/12405/396184/226016/19211/20411/227580/1…	116	up
vesicle-mediated transport in synapse	3.6632e-12	260/23328	116837/226407/20980/103967/16510/64009/78808/27204/216227/327814/20979/215449/74053/432530/19058/12330/71770/72194/18750/19157/11845/19164/18191/218038/68404/94245/11774/15550/238988/11549/15558/14169/116838/54526/66725/59033/18951/11773/207227/13490/17857/17858/20975/268934/224671/271457/18754/77057/18189/19877/12558/30948/17919/20908/319924/19211/15566/11551/214084/12613/20910/12298/56508/20614…	107	up
epithelium migration	4.83287e-12	297/23328	12168/76707/226352/14645/23797/63953/21808/19130/70097/52014/16000/380664/216560/68585/14172/723924/15184/26406/18750/11818/11852/11491/79221/18760/66864/11845/15251/19141/14026/56048/18811/14756/68750/17260/11881/16398/19270/22418/105450/68813/20855/20356/252973/11600/18133/18606/15117/14083/107831/17886/105844/15370/13731/19876/64074/19274/13078/18754/240185/14164/328949/320924/107351/19211/144…	118	up
regulation of protein serine/threonine kinase activity	7.54243e-12	442/23328	13838/21934/71111/19735/63953/19130/70097/14816/21929/26408/21987/18768/16000/67603/17311/73914/13649/68145/114716/14172/12450/69183/380694/54396/18858/214384/70834/23834/12775/18750/74370/217410/11491/19088/238161/17420/19164/21432/19766/13614/94245/26564/26914/66671/15357/27220/109700/674895/22418/319955/50523/15558/14600/13132/211770/22422/66725/26404/224014/12929/77446/19876/11820/21844/26407…	160	up
cell-cell adhesion via plasma-membrane adhesion molecules	9.84929e-12	209/23328	23836/241201/227485/170788/545370/20339/21808/21929/68802/11994/23964/237979/319504/320772/268663/13723/219257/76965/23888/12563/12565/320873/215654/320865/239447/11877/12737/16180/207683/58998/13837/19876/268902/13508/13640/19274/18189/12558/13507/13512/93885/75599/17196/12511/16181/11477/545428/241568/71436/19281/104010/381409/12561/14464/192167/329628/80883/68810/16600/19266/13131/19268/50791/…	90	up
muscle system process	3.83713e-11	408/23328	240725/277328/17700/12633/17901/16011/57814/11449/208727/12767/12292/19735/12372/15214/21337/216033/16000/109272/67972/114774/29856/11548/24052/14654/214384/11443/110809/12291/18750/16518/20606/238130/238161/12671/20191/11472/70430/13614/16468/17260/76469/68018/238871/17993/16398/11534/16531/12289/140781/50769/14463/11549/68813/20855/15558/12818/67731/22402/14083/13383/107589/28185/21844/246133/1…	148	up
regulation of cell junction assembly	6.25463e-11	215/23328	210933/76707/226352/110829/215449/216560/18208/11418/18750/16981/320772/11845/18755/217692/399558/20354/18212/17260/18708/71228/22418/76965/239250/75409/23888/223254/18606/14083/107831/70620/12741/12737/16180/14432/13837/11820/13640/18189/19877/83814/12405/396184/19211/14810/19271/12064/14260/71436/433485/20779/192167/76089/24088/20194/56376/99633/13841/242384/19266/11426/107581/13844/22417/10891…	90	up
locomotory behavior	7.71594e-11	258/23328	18387/109294/17978/13838/13798/12290/21960/110648/14816/109205/11994/17268/11548/14654/17910/18858/20370/382543/12921/27386/22095/70430/20238/67269/105171/17993/16531/239250/14169/170719/11514/66725/14811/18203/14167/545156/224129/268890/13490/11820/54720/13508/50873/224671/11682/18754/14309/67453/271564/319924/240590/19211/18742/214084/12287/14810/18516/12298/18227/60344/214585/241656/20614/1720…	103	up
positive regulation of cell projection organization	1.32563e-10	478/23328	19888/116837/17700/12633/12168/13838/208727/12767/20980/19735/103967/12944/18845/52906/20393/14360/54712/20979/260315/74053/66225/12808/14025/68585/213084/18208/20370/18053/103742/12775/53860/108100/11491/77480/18760/18080/27260/19164/217715/18811/68750/20354/26564/18212/11881/13803/17755/16398/71228/22418/50769/76965/223255/20356/116838/18606/70620/16180/545156/13837/19876/268902/67102/246048/21…	166	up
response to transforming growth factor beta	1.71499e-10	212/23328	12825/17700/12633/12912/226352/21808/17684/19272/14360/18119/58250/380664/22433/114716/214384/18099/20296/11491/72183/19042/53618/12192/66354/17260/328365/72993/218952/13132/14083/110542/12914/12929/12741/12394/65960/268977/21417/19877/27528/14815/16948/14119/52662/17128/17126/107765/241226/77794/11477/114715/241639/20779/170441/65112/20482/72789/94093/12167/26409/16476/70673/19017/68939/18787/12…	88	up
regulation of epithelial cell migration	1.85922e-10	235/23328	12168/76707/226352/14645/23797/63953/21808/19130/70097/52014/16000/68585/14172/723924/15184/26406/18750/11818/11852/11491/79221/18760/11845/15251/19141/14026/18811/14756/68750/17260/11881/16398/19270/22418/105450/68813/20855/20356/11600/18606/15117/14083/107831/105844/13731/64074/19274/18754/240185/14164/328949/320924/19211/14462/69601/114715/20779/17395/14173/50754/16600/16476/67916/69216/11426/…	95	up
neurotransmitter transport	1.93986e-10	245/23328	116837/18627/226407/20980/16510/78808/21337/27204/216227/103098/327814/108030/20979/215449/22433/432530/15567/72194/18750/19157/19164/18191/19276/68404/94245/18212/78771/17260/75209/15550/238988/11549/15558/116838/54526/66725/59033/18951/207227/13490/50873/20519/20517/268934/63959/271457/18754/18189/67847/240332/18190/20908/319924/15566/11551/214084/12287/20910/12298/20614/13616/11438/192167/1844…	98	up
neuron recognition	2.43308e-10	50/23328	13838/329278/68802/68585/319504/15228/13723/22418/20356/22631/14432/13837/19876/268902/11820/13508/94185/545428/12064/68810/13844/20346/19283/66797/53870/18186/244682/19649/114873/17967/20320/235472	32	up
pattern specification process	2.53791e-10	478/23328	14048/212712/12168/18187/13869/16147/14472/14633/226352/13798/98376/18514/18845/17684/52906/15214/18119/13654/83675/71137/11764/12808/17268/18423/15110/84653/21410/103889/15407/57765/17285/12006/23967/56184/15228/15375/320772/15251/19164/14836/13411/14634/21418/13614/26564/19206/16371/13865/17260/14313/16392/22418/18183/18424/21821/14463/20855/110082/22422/12929/12667/22061/15205/68146/19876/2689…	165	up
regulation of epithelial cell proliferation	2.6462e-10	372/23328	240725/14048/68833/20846/12633/14369/12168/13869/16147/433323/13345/20724/214498/14645/23797/63953/21808/19130/387201/13982/21929/11846/19272/110829/18119/16000/15364/22433/13649/68585/14172/18148/16160/20296/20913/18053/19014/20848/18750/11818/74370/23967/11491/20666/18760/13983/12192/58208/68750/19206/17260/16392/22418/21821/14180/13132/20356/54375/15117/211401/15370/22061/12737/15205/13383/198…	135	up
regulation of Wnt signaling pathway	3.23721e-10	304/23328	240725/14369/329252/214498/329278/110648/21929/72780/83675/15364/84035/14783/13649/17847/380702/18230/18099/21410/12842/12006/19042/19164/14836/14634/195208/621976/20729/26564/218581/16392/22418/50523/14180/219134/72125/13132/432940/18163/20356/56274/70790/68588/239405/22402/27373/66725/106042/11820/21844/50873/71461/20473/67974/12558/328949/494504/17191/66072/21888/14682/107351/21416/69601/24136…	115	up
mesenchyme development	3.82543e-10	281/23328	12168/18187/13869/14472/76707/226352/17248/21808/17684/21412/15214/18119/17311/114774/19058/114716/68585/15110/214384/67888/12842/17285/12006/23967/20666/15375/15251/12192/14836/21418/13614/20354/68675/17260/16392/71228/22418/14180/14463/13132/223332/20356/15117/22422/15205/20357/73703/13837/19876/268902/21844/13876/71461/20472/20358/52662/17128/17126/66072/19211/18504/18569/21416/14462/20181/696…	108	up
calcium ion transmembrane transport	4.86254e-10	282/23328	277328/171382/170706/71111/12292/12290/70729/12372/21808/76757/14360/215999/216001/28240/67972/114774/16163/68460/53313/12291/12921/54377/19739/18760/238161/20191/26946/238871/12294/12289/15558/338370/14169/105722/223864/14811/13490/246133/57440/20541/18754/30948/69597/225865/66395/13409/240660/12296/12287/14810/12298/16410/20192/12335/192140/94249/59091/18216/14173/22066/68312/108058/109676/1921…	108	up
calcium ion homeostasis	5.3128e-10	493/23328	277328/21419/241035/71877/227288/171382/12778/51800/71111/12767/280287/12372/21808/16510/13982/14816/76757/14360/140741/14806/215999/216001/28240/67972/278279/114774/54140/20856/11548/24052/16163/216749/68460/53313/20296/20290/12291/93670/12775/12921/18750/56745/18760/238161/19164/217893/20191/13614/26946/14064/238871/56838/22418/11549/20855/67168/15558/22045/11514/110213/54615/14811/385643/22408…	168	up
cell-cell signaling by wnt	5.3451e-10	432/23328	240725/14369/26554/329252/214498/329278/110648/226778/13853/21929/72780/83675/15364/84035/14783/13649/17847/21414/216795/380702/18230/18099/21410/12842/387191/12006/20969/19042/19164/14836/14634/195208/621976/20729/26564/26385/218581/16392/22418/218952/50523/14180/219134/72125/13132/432940/18163/20356/56274/70790/68588/239405/14042/22402/27373/22422/66725/106042/67488/11820/21844/50873/71461/2714…	151	up
regulation of nervous system process	7.66644e-10	185/23328	18387/277328/116837/21960/64009/14816/13654/16000/114774/54140/68585/14654/216749/380702/103743/67888/93670/18053/54377/140723/108100/13614/27220/16398/116838/18133/66725/54615/14811/72555/14167/207683/11820/50873/94185/224997/18189/108013/246317/225908/19211/14810/56508/20779/18216/11438/16592/192167/99738/21898/108069/15234/19699/11553/56183/20600/50849/13048/53324/21333/13666/23945/22421/32070…	78	up
calcium ion transport	8.1291e-10	420/23328	277328/171382/170706/71111/12767/12292/12290/70729/12523/12372/21808/13853/17863/76757/14360/215999/216001/28240/16000/67972/114774/20856/16163/216749/68460/53313/12291/12921/54377/140723/19739/18760/238161/19164/20191/76856/26946/238871/12294/12289/16854/11549/20855/15558/338370/14169/105722/223864/110213/14811/15205/107589/12374/13490/246133/211482/57440/20541/18754/30948/69597/225865/66395/124…	147	up
neurotransmitter secretion	9.75674e-10	189/23328	116837/226407/20980/16510/78808/21337/27204/327814/108030/20979/215449/22433/432530/72194/18750/19157/19164/18191/19276/68404/94245/18212/78771/17260/15550/238988/11549/15558/116838/54526/66725/59033/18951/207227/50873/268934/271457/18754/18189/67847/18190/20908/319924/15566/11551/12287/20910/12298/20614/13616/11438/192167/18441/54524/99738/242443/15565/26875/11938/18439/320405/14823/320127/22421…	79	up
signal release from synapse	9.75674e-10	189/23328	116837/226407/20980/16510/78808/21337/27204/327814/108030/20979/215449/22433/432530/72194/18750/19157/19164/18191/19276/68404/94245/18212/78771/17260/15550/238988/11549/15558/116838/54526/66725/59033/18951/207227/50873/268934/271457/18754/18189/67847/18190/20908/319924/15566/11551/12287/20910/12298/20614/13616/11438/192167/18441/54524/99738/242443/15565/26875/11938/18439/320405/14823/320127/22421…	79	up
ossification	1.28365e-09	394/23328	14200/17936/212712/12168/16011/16147/13345/208727/21934/14633/329278/226551/18514/387201/18634/13654/16000/67972/84035/16009/387213/14172/12842/15184/12006/75302/23967/20666/18760/15251/64075/71952/14634/14756/21418/15904/20354/67399/19206/110789/17260/21834/22418/14180/20855/223332/21847/68588/239405/14042/211401/22402/14083/57259/22422/105722/12609/15260/12667/22061/239790/12374/12394/12393/659…	139	up
multicellular organismal signaling	1.36555e-09	146/23328	277328/20536/57814/269116/12290/21960/14806/216033/11735/114774/54140/14654/14799/18858/12291/54377/140723/16518/319504/20191/195208/18212/27220/238871/16398/16531/12289/74868/93686/14167/246133/57440/20541/30948/140492/240590/12296/12298/20269/20272/56508/72413/56543/99738/64378/109676/435766/12293/13483/12389/16508/108073/12288/16493/16485/81904/11441/17258/18213/246190/54376/12286/11606/16521/…	65	up
muscle cell proliferation	1.3923e-09	236/23328	20846/12633/13869/22596/16011/208727/19737/21808/16526/13982/17684/21929/26408/15214/12534/16000/16009/13649/17268/16160/16163/214384/72508/20848/18750/59027/17420/15251/13983/22355/19766/13614/16468/78689/17260/15357/18708/16398/14180/14463/239273/18162/11600/18133/211770/22402/14083/77044/545156/67367/18131/11629/271457/19765/14164/14682/19091/19211/18569/21416/20181/18573/54598/17395/14173/136…	93	up
potassium ion transmembrane transport	1.43435e-09	200/23328	18387/226922/226999/57814/269109/240776/24012/16526/16510/11735/268345/16517/16518/382571/238161/238271/72258/217826/11472/20499/16531/12289/338370/67498/110862/223604/16520/380959/105722/223864/13383/171286/246133/16516/211468/225030/210741/30948/140492/83814/246317/19091/19211/332396/16519/170738/53416/16492/107723/94249/13616/16497/15168/140493/11928/56543/99738/109676/19218/52076/76376/16498/…	82	up
heart morphogenesis	1.64182e-09	277/23328	14048/14200/12168/18187/16147/17248/21808/19130/215798/17684/52906/15214/18119/68585/20564/15110/67888/57765/19014/12006/75302/20666/15251/19164/399558/13411/20191/21418/19206/17260/68018/68927/16392/218772/328365/22418/66923/140781/21821/14180/14463/252973/11600/15117/77044/239719/12929/15205/77446/68146/19876/268902/13876/20541/225164/17128/107765/16814/18569/14462/20181/12831/11477/241431/1146…	105	up
vascular process in circulatory system	1.92604e-09	224/23328	12168/227231/18627/19735/12944/83397/21337/67972/54140/13649/11548/109934/15567/11418/74617/12291/238130/15251/13983/12671/13614/15466/15357/15550/109700/16531/14528/11549/68813/15558/11600/14042/14083/12741/12374/20517/18519/19274/20541/11516/19877/14815/19091/15566/240672/11551/19224/19271/14043/13616/16592/11608/18441/14630/229877/69219/19218/20404/13109/230857/18671/12491/11553/20563/16542/63…	89	up
morphogenesis of a branching structure	2.12604e-09	241/23328	240725/14048/16147/14472/14633/12767/18514/19130/13982/21412/72780/12142/16000/15364/19058/14025/68585/21410/19014/12702/18109/15375/14634/13614/19206/71228/22418/18163/20356/252973/11600/239405/66725/22061/13383/12374/12305/20472/381157/14164/17128/18504/18510/20181/11477/17242/12505/22431/20779/21420/12162/11608/14173/329628/20429/22414/229700/12977/18741/16842/329795/13841/21923/22417/13836/68…	94	up
cellular calcium ion homeostasis	2.22021e-09	476/23328	277328/241035/71877/227288/171382/12778/51800/71111/12767/280287/12372/21808/16510/13982/14816/76757/14360/140741/14806/215999/216001/28240/67972/114774/54140/20856/11548/16163/216749/68460/53313/20296/20290/12291/93670/12775/12921/18750/56745/18760/238161/19164/217893/20191/13614/26946/14064/238871/56838/22418/11549/20855/67168/15558/22045/11514/110213/54615/14811/385643/224088/224129/12374/1349…	161	up
actin filament-based movement	2.22425e-09	126/23328	17912/57814/226352/216033/24052/17910/338367/66196/12291/68524/16518/238161/319710/319565/14026/20191/238871/12289/140781/14463/20855/17886/13731/13383/246133/19877/30948/140492/83814/17919/12296/215280/11464/11928/56543/108058/109676/19218/18578/12293/11787/11938/12389/330319/12391/12288/16493/16523/17921/11785/17925/93742/16521/17918/208943/17920/20271/245049	58	up
developmental growth involved in morphogenesis	2.2715e-09	275/23328	116837/12168/18187/17756/226352/12767/20980/21960/329278/269152/13982/83767/20979/66225/12808/14025/68585/20564/76884/76901/213084/320027/18208/18377/21410/70834/19014/18080/217715/68404/20354/17755/22418/57784/20356/116838/14042/22422/239790/20357/19876/11820/21844/13508/50873/12305/71461/13640/14164/20358/83814/17919/396184/56177/16870/24136/12064/14260/27103/214585/214968/54338/71436/266692/21…	104	up
regulation of blood circulation	2.29191e-09	248/23328	277328/12168/20536/57814/18627/208727/17248/19735/12290/21808/15214/216033/67972/54140/29856/13649/11548/11418/12291/18750/16518/238130/238161/15251/20688/12671/20191/13614/15466/18708/238871/21834/12289/14528/140781/14463/11549/68813/20855/15558/74868/93686/54615/13383/12374/11820/246133/57440/20541/13819/30948/140492/20510/19091/240672/11551/12296/12287/19224/17201/13616/11608/11928/56543/10967…	96	up
regulation of GTPase activity	2.59441e-09	303/23328	13838/210293/98402/226407/329260/50778/67792/29809/24012/18845/110829/13998/54712/74694/14694/216831/97761/109934/20296/20290/12775/217692/50779/19276/18003/67046/20354/18212/218397/170625/22418/239027/380916/210789/105445/13196/223754/77980/66725/223864/12929/545156/13837/21844/24001/17850/72238/13640/19765/11516/75415/30948/106952/107045/108995/76088/19091/209478/74998/98910/20163/22325/69601/7…	112	up
regulation of synapse assembly	3.24938e-09	124/23328	210933/18208/11418/18750/16981/320772/11845/217692/399558/20354/18212/17260/18708/71228/22418/76965/239250/75409/23888/223254/14083/107831/70620/16180/14432/11820/13640/18189/12405/396184/14810/12064/71436/433485/192167/24088/56376/99633/13841/242384/19266/13844/14362/319387/13048/14804/74342/243499/22421/16979/72895/18213/330814/69137/58235/64085/270190	57	up
rhythmic process	3.55368e-09	301/23328	17978/12912/18627/21934/280287/18783/19130/13982/20397/13654/12534/16000/432530/13649/14694/19377/84653/15567/21410/382543/217082/18053/59027/13983/15904/18030/18212/27220/353187/16531/239188/105689/21847/18606/27373/12914/252870/14811/13490/268903/12394/13548/224671/17691/353344/18519/50758/20473/14309/12916/19653/225998/16601/19091/19211/14102/15566/14810/17242/14308/12064/246313/14601/20779/21…	111	up
developmental cell growth	3.78369e-09	267/23328	116837/12168/18187/17756/12767/20980/19735/21960/329278/83767/16000/20979/66225/12808/14025/68585/20564/11548/76884/76901/213084/320027/214384/18208/18377/70834/238161/18080/217715/68404/13614/20354/17755/22418/14463/11549/20356/116838/12818/22402/239790/20357/28185/11820/21844/13508/50873/12305/13640/14815/20358/83814/240396/17919/396184/19091/56177/16870/24136/12064/27103/214585/214968/54338/71…	101	up
regulation of neuron migration	4.04632e-09	54/23328	12825/13869/329278/20848/11491/399558/218194/18183/30957/20358/240641/56177/69601/17242/545474/242050/76089/16800/80883/18786/20346/19699/18096/19283/12386/210801/211323/12550/18007/214812/20669/209012	32	up
cardiac muscle tissue development	4.99405e-09	258/23328	14200/12370/14369/12912/13869/19735/21808/16526/19130/17684/15214/12534/16000/17268/11548/24052/15110/214384/19014/238161/20191/11472/19766/13614/16468/17260/68927/16392/218772/22418/140781/21821/14180/14463/11549/11600/12818/22402/77044/239719/77446/28185/17691/20541/225288/14164/14815/17128/19091/19211/107765/74103/20181/17996/11477/241431/22431/11464/59091/12162/14464/15213/14173/12814/13609/1…	98	up
second-messenger-mediated signaling	5.43417e-09	445/23328	210933/22637/14200/227288/12778/208727/12767/26424/19735/12372/14816/215798/29863/76757/140741/215999/13688/28240/16000/268345/54140/432530/13649/19058/23964/11548/24052/216749/54396/67888/217124/12775/12921/104111/19088/238161/217674/22095/12313/70405/494124/83428/12671/20191/13614/18212/105171/76469/238871/17993/12289/239134/11549/52589/116838/11514/107831/378435/66725/224129/13490/11820/54720/…	151	up
positive regulation of secretion by cell	6.00759e-09	388/23328	18387/277328/116837/78896/12912/21934/76707/16324/71111/226407/18640/280287/20980/18783/14645/22164/70456/21808/78808/215999/21337/28240/16000/20979/54140/22433/13649/68585/16163/16191/380714/15567/360013/19376/276952/12291/12921/18750/56745/20969/20666/11845/15251/83428/14756/13614/94245/27220/16392/12289/16854/67041/13132/81799/66629/239436/11514/54526/59033/18951/69150/12374/207227/12394/50873…	135	up
regulation of transporter activity	7.02324e-09	280/23328	329152/57814/70729/12372/215748/76757/15275/11735/268345/380702/50932/11418/20296/12921/54377/140723/18750/19739/23967/238161/68020/12671/20191/11472/19766/26385/69635/17260/19418/238871/12289/76273/14169/223864/14811/72555/14167/13383/13490/11820/15980/246133/57440/18189/65113/83814/246317/66395/19091/19211/12296/12298/53416/18795/59091/17395/18216/11438/192167/16497/59020/68312/108058/109676/65…	104	up
regulation of neurotransmitter transport	7.15994e-09	151/23328	116837/18627/226407/20980/16510/78808/21337/327814/20979/215449/432530/72194/18750/19157/18191/68404/94245/18212/78771/17260/15550/11549/15558/116838/66725/59033/18951/207227/13490/50873/268934/271457/18754/67847/319924/15566/11551/214084/12287/20910/12298/13616/11438/192167/18441/99738/242443/69908/15565/269642/11938/14823/320127/22421/108073/11441/11784/244049/18751/110877/19339/110784/67903/12…	65	up
regulation of smooth muscle cell migration	7.80612e-09	85/23328	16011/208727/16000/16009/214384/72508/238130/17260/16398/14180/68813/15117/211770/22402/14083/223864/11629/271457/13078/18552/19091/56508/17242/214968/20779/50706/108058/18124/14745/67299/20563/19017/18787/18590/319757/21336/18844/29875/11606/71785/18667/20660/17918	43	up
regulation of animal organ morphogenesis	8.8641e-09	210/23328	240725/14048/12633/12168/21808/13982/17684/21929/52906/110829/15364/22433/68585/14172/21410/18053/19014/18511/21418/13614/26564/16392/22418/21821/13132/68588/239405/18383/22422/15205/19876/268902/12393/71461/20472/14164/494504/17128/240590/18504/14462/18510/20181/11477/17242/22431/12064/67996/12162/14464/11608/14173/22414/12977/99683/18028/70122/230824/22417/230959/14362/15234/20348/18595/13406/1…	83	up
cellular response to peptide	1.01488e-08	299/23328	68421/20846/17700/13838/98496/16324/72999/98415/14130/23797/20393/14360/13688/16000/67972/22433/14783/72508/20913/18053/20848/12921/18750/12702/19325/14245/79221/72183/12192/19164/22095/19141/11472/14756/18708/72993/210789/14600/11514/14083/13072/15370/17250/11820/52020/12445/18519/14158/106572/320209/19328/64898/19877/19255/19653/107351/19211/20411/14732/240675/67856/18761/56017/109241/18227/509…	109	up
neural precursor cell proliferation	1.08833e-08	191/23328	14472/16560/14633/12767/171469/19130/12140/110829/16000/15364/216858/15567/18053/15184/19325/15228/15251/68519/18811/14634/15904/22418/21821/22422/66725/20473/11516/12558/12385/225523/664805/18742/20163/16870/24136/17242/12064/269344/14173/56458/16800/56195/16842/252838/17279/381530/67299/242620/242748/68703/66993/30841/20602/22413/19283/319757/14461/22421/320265/16485/16974/20678/78748/14183/577…	77	up
muscle cell differentiation	1.19853e-08	399/23328	210933/100534273/14200/12633/14369/16011/227325/208727/13007/12292/19735/12372/69726/19130/64009/15214/68802/16000/22433/11548/24052/18858/214384/11443/70834/15184/79221/238161/11472/13614/17260/68927/218772/66923/24131/21821/14180/14463/11549/57784/12224/18133/12818/22402/107831/17886/22422/239719/15260/15205/28185/54720/19317/17691/20541/21417/13831/12558/225288/30948/14815/16948/225518/69597/1…	137	up
connective tissue development	1.32159e-08	276/23328	240725/212712/12633/12168/93691/16147/14633/21808/71371/58250/16000/15364/22433/14172/15110/216795/12842/18750/12006/23967/18109/15375/15251/109181/320910/14634/14756/13614/15904/26564/105171/17260/218772/21834/22418/14180/20855/239337/239405/83925/14042/18133/22402/22422/12394/52020/12393/106522/20472/21417/16948/240396/329003/12831/69605/15434/17242/22431/12162/81004/229227/14173/70804/20429/68…	102	up
transmembrane receptor protein serine/threonine kinase signaling pathway	1.50557e-08	368/23328	240725/21419/12825/17700/12168/12912/320460/16324/21808/17684/19272/18119/58250/74007/380664/22433/319922/114716/20742/76901/69640/214384/18099/20296/67888/11491/20666/72183/19042/53618/66354/110521/26564/14313/328365/72993/22418/218952/14180/14463/13132/83925/18133/14083/11479/110542/12914/12741/12667/15205/240025/68799/240028/12393/65960/21815/268977/21417/27528/16948/14119/52662/17128/17126/66…	128	up
cell-substrate adhesion	1.75298e-08	351/23328	12825/56363/14369/76707/226352/226519/329278/22283/22288/19272/110829/94214/319922/216560/50932/12842/56013/192897/64075/110616/320910/11472/68750/18003/20745/218397/13612/18708/16398/109700/56838/18074/218952/68813/380924/13132/268780/239337/11600/18606/15117/14083/110253/170736/64099/16421/13731/12929/20440/67896/12837/13837/21844/64074/56047/12305/13640/14158/74199/18754/77057/19877/18552/1073…	123	up
regulation of neurotransmitter levels	1.89223e-08	257/23328	116837/18627/226407/20980/16510/78808/59012/21337/27204/327814/108030/20979/215449/22433/432530/15567/72194/18750/19157/19164/18191/19276/68404/94245/18212/67269/78771/17260/15550/238988/11549/15558/116838/54526/66725/59033/18951/207227/13490/50873/20519/20517/268934/63959/271457/18754/14309/18189/67847/18190/20908/319924/15566/11551/12287/20910/12298/20614/13616/11438/192167/18441/54524/99738/24…	96	up
adult behavior	2.34853e-08	184/23328	18387/109294/13838/13798/71111/11994/14406/11548/14654/18858/11443/20370/12921/22095/70430/20238/67269/27220/17993/16531/15558/76965/239250/75409/14169/170719/18203/18951/14167/545156/13490/11820/50873/224671/110147/11682/18189/18190/240590/19211/14810/18516/12298/18227/18216/11438/26570/320790/18507/21916/18124/13131/80912/69727/330222/16846/15258/66797/22044/12661/108073/74244/12288/12444/13860…	74	up
regulation of synaptic transmission, glutamatergic	2.49217e-08	79/23328	226407/14645/21960/14816/14806/20979/13649/20296/18053/54377/140723/19164/94245/26564/18212/17260/15558/66725/545156/13490/50873/268934/18189/11516/12558/20910/192167/14800/14807/108069/19699/14823/320127/108073/81904/243931/54376/210274/18747/14802	40	up
sensory perception of pain	2.92348e-08	146/23328	18387/277328/12767/12290/14816/14360/114774/56351/18082/68585/16160/216749/20296/67888/93670/18053/13614/16398/15558/66270/18133/54615/14811/11516/15566/16181/12287/14810/381359/19224/20269/18216/11438/16592/18441/17380/17035/99738/18619/21898/108069/11553/56183/20600/18439/21333/16508/14823/21336/23945/320701/16485/14812/23859/12310/101772/14182/13617/12286/17967/270190/12424	62	up
regulation of synaptic vesicle cycle	2.92348e-08	146/23328	116837/226407/20980/103967/16510/78808/327814/20979/215449/432530/72194/18750/19157/18191/68404/94245/15550/11549/15558/14169/116838/66725/59033/18951/11773/207227/268934/224671/271457/18754/18189/19877/12558/319924/19211/15566/11551/20910/12298/56508/11438/192167/18805/18441/242443/18786/69908/50791/11938/14823/320127/22421/108073/11441/11784/18751/19339/110784/67903/17920/20616/12217	62	up
respiratory tube development	3.03251e-08	225/23328	14048/50785/12168/12912/16011/14633/12654/21412/18119/16000/15364/56351/319939/19058/14172/216725/214384/22032/21387/18109/20666/15375/14634/20238/11774/21834/71228/22418/20390/21821/14180/14463/252973/239405/22422/15205/77446/73703/20465/30957/71461/106522/13819/14164/16948/320924/17126/18552/77794/319817/20687/67996/51938/14173/26570/50754/22414/76123/18741/99683/52076/21923/18028/18595/16542/2…	86	up
muscle organ development	3.6516e-08	420/23328	17681/57339/12825/17700/12633/14369/12912/13869/227325/208727/14733/12292/19735/30928/21808/16526/19130/17684/21412/15214/13654/71371/12534/110532/16000/380664/22433/17268/15110/18858/214384/72508/217082/19014/15184/20666/79221/14009/238161/26443/66354/14836/382639/20191/19766/13614/16468/94245/17260/15357/68927/16392/286940/353187/22418/140781/14180/14463/57784/12224/11600/12818/211401/22402/107…	141	up
regulation of vasculature development	4.39712e-08	356/23328	240725/210933/68833/20846/12633/12767/269120/12654/14645/23797/21808/70097/15214/18119/15364/22433/68585/14172/16160/13855/214384/20296/67888/18053/20848/15184/26406/18750/11818/11852/79221/18760/15251/320910/18811/16392/22418/105450/16854/14180/14463/70086/12224/12274/20356/67154/18606/239528/107831/105844/223864/13731/12741/12394/64074/28106/19274/13078/240185/19877/14164/20358/320924/21413/185…	123	up
extracellular structure organization	4.66048e-08	303/23328	240725/12825/12633/16147/20724/76707/269120/226519/21960/56429/320078/21808/12813/18451/94214/380664/216725/237759/18858/83560/12842/64075/399558/21418/21810/108154/16854/268780/239337/20356/14042/18383/12818/15117/69700/14083/223838/67896/12837/11820/23794/64074/224697/69542/12305/74199/13078/14309/16948/240322/12821/241226/77794/12831/14089/56348/22431/241639/21407/17395/170441/12841/50706/1928…	108	up
regulation of muscle system process	4.77478e-08	244/23328	17700/16011/208727/19735/12372/21337/216033/16000/67972/114774/29856/11548/214384/18750/16518/20606/238130/238161/12671/20191/13614/16468/17260/76469/238871/17993/16398/11534/16531/140781/14463/11549/68813/20855/12818/67731/22402/14083/13383/28185/11629/57440/20541/19877/30948/14815/17128/19091/11551/19224/54598/14464/56458/11928/108058/109676/21338/19055/435766/19218/18124/52076/16600/18578/2307…	91	up
negative regulation of cell projection organization	5.18269e-08	207/23328	17756/13838/21960/103967/14360/74694/84035/14025/68585/213084/320027/18858/216831/18208/380711/20370/70834/18053/11491/11845/19164/14026/67046/94245/218203/20354/20745/13865/19270/22418/668253/13132/20356/13196/14083/66725/239790/15205/20357/13837/18189/19762/20358/107351/19211/214968/192167/76089/19055/13841/14745/13131/19268/13844/108151/20346/20349/20348/22629/20563/231474/231532/14581/63873/1…	80	up
organ growth	5.18269e-08	207/23328	13869/19735/21808/16526/19130/13982/17684/17761/15214/12534/16000/67603/17268/211652/11548/214384/15567/238161/19766/13614/16468/17260/218772/50523/14180/14463/11549/20855/19116/56274/239405/14042/12818/22402/14083/77044/239790/77446/28185/110147/14164/14815/17126/19091/19211/21416/20181/22431/12125/16196/14173/13609/108058/56376/52076/242509/723848/22062/59056/18595/16542/22413/16846/319757/1086…	80	up
heart process	5.56883e-08	231/23328	17901/20536/57814/208727/12767/17248/19735/12290/21808/15214/76757/14360/216033/54140/29856/11548/24052/110809/12291/18750/16518/238161/20688/20191/13614/18708/238871/21834/12289/14528/140781/14463/11549/20855/14042/74868/93686/54615/13383/246133/57440/20541/13819/30948/140492/83814/20510/19091/12296/12287/14043/11464/20779/17201/13616/11928/56543/108058/109676/21338/435766/52076/18578/230738/203…	87	up
glucose homeostasis	6.35404e-08	273/23328	18387/277328/21419/93691/16011/71111/98415/12290/70456/226720/215999/15275/16000/22433/11548/14694/380714/19376/20913/18053/20848/15375/15251/19276/14756/212032/74386/19206/218461/15357/27220/18708/12289/723838/67041/81799/11514/22402/224129/207227/56490/21844/50873/224792/13640/18754/18189/11829/19255/17128/19653/12015/18504/16333/11551/21416/214084/74998/109241/19271/16592/56458/84112/19055/108…	99	up
positive regulation of DNA-binding transcription factor activity	7.69182e-08	260/23328	12633/16978/208727/21934/226421/240873/14130/12523/22033/13982/18119/71371/73914/15364/432530/18148/16191/214384/68729/20848/15184/170720/18760/26443/15375/18755/13983/73086/19766/13614/57748/22418/12289/12759/67154/56274/223513/11514/76510/12914/16180/22042/17470/11820/72388/77596/14158/268973/19106/240354/19211/227541/18761/12064/12335/24105/66589/24088/16800/381457/19055/107869/69807/21898/265…	95	up
potassium ion transport	9.0166e-08	240/23328	18387/226922/226999/57814/269109/240776/24012/16526/16510/11735/268345/16517/16518/382571/238161/238271/72258/217826/11472/20499/16531/12289/15558/338370/67498/110862/223604/16520/380959/105722/223864/13383/171286/13490/246133/16516/211468/225030/210741/11516/30948/140492/83814/246317/14682/19091/19211/332396/227632/16519/170738/53416/16492/107723/94249/13616/72413/16497/15168/140493/11928/56543/…	89	up
synaptic transmission, glutamatergic	9.58248e-08	109/23328	226407/14645/21960/14816/14806/216227/20979/13649/20296/18053/54377/140723/19164/195208/94245/26564/18212/17260/14803/15558/14042/66725/545156/13490/50873/268934/18189/11516/12558/14810/20910/12298/192167/14800/14807/108069/19699/14823/320127/14804/108073/81904/243931/54376/210274/18747/12286/14802/110637	49	up
organic anion transport	9.81121e-08	463/23328	497097/20536/18627/70866/21934/226407/320718/19735/18783/70456/13853/11846/66859/67331/320091/216227/103098/54140/20503/319767/216749/69309/215113/20500/12351/72508/18559/18023/104681/27376/19164/104910/20504/13614/94245/14057/15466/66494/328258/18212/74338/15550/13723/218756/50769/219149/239273/210463/105722/105727/69354/59033/17250/27416/12374/13490/20519/11307/108114/14815/77619/225579/240332/…	151	up
vasculogenesis	1.01218e-07	97/23328	12778/17684/15214/20397/68585/214384/67888/12192/320910/18212/328365/66923/14180/14463/11600/15117/14083/22422/13731/77446/19317/14164/19271/22431/114715/20672/15213/76089/50754/18741/13836/55982/16542/74376/12389/319757/22421/50501/78783/26365/14183/14182/100038489/18186/235626	45	up
cartilage development	1.10018e-07	200/23328	240725/212712/12168/16147/14633/21808/58250/14172/15110/216795/12842/18750/12006/23967/18109/15251/109181/320910/14634/14756/13614/26564/17260/218772/21834/22418/14180/20855/239337/239405/83925/14042/18133/22402/22422/12394/12393/106522/20472/21417/240396/69605/15434/17242/12162/14173/20429/68259/12814/12167/16007/242291/18028/18509/231225/110075/63873/16846/208647/13666/22421/16974/20678/19227/2…	77	up
regulation of neuron death	1.37233e-07	377/23328	226896/21419/12370/12912/208727/51800/13798/70729/14130/209456/21808/66208/13982/26408/211329/14360/14806/74747/28240/16000/114774/67579/18148/14401/14694/16163/237868/18053/20848/12921/72183/15251/13983/19164/19141/15220/21418/94245/18212/17260/109700/16392/16531/22418/12759/14600/66270/170719/11600/66725/26404/17250/70620/17470/74185/11820/50873/19765/17685/19877/14815/58801/13176/12015/14102/1…	127	up
reflex	1.47279e-07	25/23328	11994/14654/18858/16531/11549/239250/13490/20230/69597/13409/192140/18124/69727/319974/114142/56847/12286/319239	18	up
positive regulation of GTPase activity	1.60644e-07	222/23328	210293/226407/329260/50778/67792/29809/24012/110829/74694/14694/97761/109934/20296/20290/12775/217692/50779/18003/67046/20354/218397/170625/22418/239027/210789/105445/13196/223754/223864/12929/545156/21844/24001/17850/72238/19765/11516/30948/106952/107045/108995/76088/209478/74998/98910/20163/227937/108699/67231/277360/622434/76089/20194/18720/13609/214137/29815/229877/381605/67299/230824/22417/1…	83	up
limb morphogenesis	1.70418e-07	175/23328	21419/16764/16147/14633/13798/18514/21808/18845/58250/216560/216795/21387/19014/23967/18109/20666/19164/14634/21418/26564/19206/218772/22418/21821/14180/252973/239405/22061/12393/106522/14119/17128/225743/20689/14682/18552/69605/15432/11695/14260/12125/12162/14013/242022/20429/18129/18741/16842/12167/242291/320790/65973/68099/230857/20348/56873/14673/791364/232174/22421/12288/16974/14183/14182/58…	69	up
establishment or maintenance of cell polarity	2.00855e-07	223/23328	14048/72823/17756/76707/170788/76816/269152/338362/110829/69288/16000/108030/215449/216560/360013/12775/19157/19325/11852/11845/319565/56217/17755/71228/22418/66629/223601/17886/170736/64099/22422/12929/15205/13383/71461/67052/12385/13728/76088/107351/240641/54132/74998/209630/14462/227743/16870/241639/21407/15213/16800/76123/68053/214444/67299/12331/11426/15194/22388/14086/67653/56150/232174/224…	83	up
regulation of developmental growth	2.1387e-07	409/23328	116837/17700/12168/12912/17756/13869/12767/20980/19735/21960/63953/16526/19130/17684/15214/20397/12534/16000/67603/20979/15364/17268/14025/68585/20856/211652/213084/320027/19377/18208/15567/18377/21410/72508/70834/20848/238161/217715/22095/19141/19766/13614/16468/20354/19206/17260/17755/22418/50523/14180/50769/14463/14600/20356/56274/116838/12818/22402/14083/239790/13383/20357/13490/28185/11820/1…	135	up
neuromuscular process	2.24698e-07	140/23328	21960/16510/12140/11994/110532/237523/14654/18858/109934/382543/27386/67269/218461/16531/100873094/14528/50769/105689/239250/14169/93686/268859/14811/14167/224129/13490/11820/50873/224796/18189/19211/14810/21407/64378/18619/18124/242443/100072/16498/231503/791364/14804/12386/11941/16485/14812/18142/56847/17921/26889/94109/211323/12286/57340/11804/20897/235439/17918	58	up
columnar/cuboidal epithelial cell differentiation	2.42976e-07	150/23328	19130/15214/12142/18119/11994/216560/18023/18109/20666/15375/15251/218624/218756/218772/16531/22418/14463/12224/239250/110253/380959/22061/15205/224796/12558/332309/19653/12015/13409/19726/667663/20181/20779/14464/15213/14173/99683/16842/73750/22417/12571/12753/27428/18096/14581/13047/18787/80752/18609/94192/319757/108655/11941/17921/11865/14183/66165/14182/12550/12160/17920	61	up
protein localization to cell periphery	2.75962e-07	363/23328	98496/269109/269116/226744/226791/13853/17761/13822/11735/108030/74053/13649/20742/14694/216831/380702/54189/19376/217124/54377/140723/19325/20334/11845/268566/56217/104718/217893/11472/16553/105193/74257/19206/18708/67295/72993/16854/23888/13132/23880/66629/76740/16668/14811/13731/11773/13383/545156/58998/68146/13837/106572/19328/13823/57440/106522/18189/19877/12558/17919/20908/20411/74998/12296…	122	up
neuron death	3.56949e-07	416/23328	226896/21419/12370/12912/208727/51800/13798/70729/14130/209456/21808/66208/13982/26408/211329/14360/14806/74747/110532/28240/16000/114774/67579/18148/14401/14694/16163/637515/237868/18053/20848/12921/72183/15251/13983/19164/19141/15220/21418/94245/18212/17260/17993/109700/16392/16531/22418/12759/14600/66270/170719/11600/66725/26404/17250/70620/22061/17470/74185/11820/50873/94185/19765/17685/19877…	136	up
response to peptide	5.21388e-07	400/23328	18387/68421/20846/17700/12912/13838/98496/16324/72999/98415/14130/23797/21929/20393/14360/13688/13654/16000/67972/22433/14783/195046/72508/20913/18053/20848/12921/18750/12702/19325/14245/79221/72183/12192/19164/217715/22095/19141/11472/14756/18708/72993/210789/14600/11514/14083/13072/15370/17250/11820/52020/12445/18519/14158/106572/320209/19328/64898/94224/19877/19255/19653/107351/19211/20411/147…	131	up
regulation of cell-substrate adhesion	5.72791e-07	214/23328	14369/76707/226352/22288/110829/94214/319922/216560/50932/12842/64075/110616/68750/18003/20745/218397/13612/18708/56838/68813/380924/13132/268780/18606/15117/14083/110253/13731/12929/20440/67896/12837/13837/64074/12305/13640/74199/18754/19877/18552/107351/19211/20163/19271/17242/56348/14260/241639/20779/277360/50706/20194/12977/16007/11426/107581/22417/108911/230959/12571/20349/12491/16542/13406/…	79	up
regulation of metal ion transport	6.09802e-07	427/23328	18387/329152/57814/269109/71111/12767/70729/12523/12372/24012/23797/21808/215748/20393/76757/14360/11735/16000/67972/114774/268345/20856/16163/68460/12291/12921/19739/16518/23967/18760/238161/20191/11472/238871/12289/16854/20855/15558/14169/105722/223864/110213/14167/15205/13383/107589/12374/13490/246133/17691/211482/57440/20541/18754/11516/30948/83814/246317/225865/66395/14682/13409/19091/19211/…	138	up
amine transport	6.27835e-07	121/23328	18387/18627/226407/20980/19735/11846/21337/20979/54140/68585/215113/12921/19164/94245/27220/15550/319508/15558/54526/13490/14815/19091/12495/214084/16181/20910/19224/72401/80976/18216/11438/18441/54524/19218/69908/15565/269642/18439/16846/22044/108073/14812/11441/110058/18751/110877/19339/12286/11606/64008/12424	51	up
cell fate commitment	6.4036e-07	292/23328	14048/212712/14369/13869/16147/14633/214498/240873/21808/19130/15214/12142/18119/68094/15110/216795/21410/21387/18023/57765/20848/19325/17933/15228/15375/19164/14836/58208/14634/26564/19206/17260/16392/22418/18424/50523/14463/14042/22422/15205/14432/12394/23872/18131/110147/12393/20472/13819/225207/17128/17126/109575/240590/22423/18504/16814/21416/14462/11477/22431/29808/66404/21420/14464/20672/1…	101	up
hormone transport	6.55706e-07	372/23328	18387/277328/21419/78896/93691/12912/18627/16324/71111/18640/280287/14645/12290/70456/72472/215999/21337/28240/15364/16009/13649/380714/276952/21410/20913/12921/56745/74370/20666/380752/15251/19276/83428/14756/13614/218461/15357/27220/15550/16392/12289/67041/13132/81799/22631/116838/239436/18133/11514/378435/54615/69150/545156/224129/12374/207227/21844/12394/50873/13640/18754/18189/11516/17128/17…	123	up
transmission of nerve impulse	6.73341e-07	90/23328	277328/269116/12290/21960/14806/11735/114774/54140/14654/14799/18858/12291/54377/140723/319504/195208/18212/27220/16398/16531/14167/240590/12298/20269/20272/56508/72413/99738/64378/13483/16508/108073/16485/81904/11441/18213/246190/54376/12286/11606/20271	41	up
startle response	7.34981e-07	34/23328	16510/12140/11994/14654/27386/239250/14811/13490/50873/18189/19211/14810/18619/242443/14804/12386/16485/14812/18142/94109/211323	21	up
osteoblast differentiation	7.67602e-07	205/23328	14200/212712/12168/16011/16147/13345/208727/14633/329278/226551/387201/16000/16009/387213/12842/15184/12006/20666/18760/64075/71952/14634/15904/20354/67399/19206/17260/14180/223332/68588/239405/22402/14083/22422/12609/15260/12667/22061/239790/12393/65960/16948/14119/17128/225998/11480/11477/12162/15213/14173/20429/68259/56417/387155/12167/16007/100201/22417/13836/12571/14362/11839/110075/80752/31…	76	up
neuron projection organization	8.12479e-07	106/23328	13838/210293/16560/103967/14130/14360/327814/216831/56013/77097/108100/217692/19164/19141/94245/18163/66725/14811/545156/11820/21844/17919/226016/19211/14810/66860/241514/192167/56376/16975/13844/19699/13839/13048/22421/14812/232975/22215/11441/16001/210274/16337/65114/77116/11487/270190	46	up
regulation of organelle assembly	9.55171e-07	206/23328	19888/226407/76816/19130/64009/72068/74694/74302/18148/104625/16191/68729/108083/53860/20969/217449/319565/217692/13424/195208/13614/67046/17260/21821/13196/66725/16180/14432/212514/67841/68942/110147/18519/213575/18189/225523/67064/17128/209478/20844/18718/227738/67578/75608/20779/20873/16800/76123/54673/329795/73205/214444/19266/108079/15194/71116/231225/14086/72587/54324/14804/74342/384452/123…	76	up
hormone secretion	1.05621e-06	364/23328	18387/277328/21419/78896/93691/12912/18627/16324/71111/18640/280287/14645/12290/70456/72472/215999/21337/28240/15364/16009/13649/380714/276952/21410/20913/12921/56745/74370/20666/380752/15251/19276/83428/14756/13614/218461/15357/27220/15550/16392/12289/67041/13132/81799/22631/116838/239436/18133/11514/378435/54615/69150/545156/224129/12374/207227/21844/12394/50873/13640/18754/18189/11516/17128/17…	120	up
regulation of tube diameter	1.14306e-06	176/23328	12168/227231/18627/19735/12944/67972/54140/13649/11548/15567/11418/74617/12291/238130/15251/13983/12671/13614/15466/15357/15550/109700/16531/14528/11549/68813/15558/14042/14083/12374/18519/19274/20541/11516/19877/19091/15566/240672/11551/19224/14043/13616/11608/18441/14630/229877/19218/13109/230857/11553/16542/12389/16846/21336/23945/15465/12288/16493/12310/20277/13617/17390/67378/58994/11606/715…	67	up
regulation of blood vessel diameter	1.14306e-06	176/23328	12168/227231/18627/19735/12944/67972/54140/13649/11548/15567/11418/74617/12291/238130/15251/13983/12671/13614/15466/15357/15550/109700/16531/14528/11549/68813/15558/14042/14083/12374/18519/19274/20541/11516/19877/19091/15566/240672/11551/19224/14043/13616/11608/18441/14630/229877/19218/13109/230857/11553/16542/12389/16846/21336/23945/15465/12288/16493/12310/20277/13617/17390/67378/58994/11606/715…	67	up
protein secretion	1.32327e-06	470/23328	277328/21419/93691/18627/18484/16324/68428/71111/18640/14645/12290/22164/70456/53791/21808/78808/52906/215999/21337/28240/16000/432486/22433/13649/16160/16163/16191/380714/360013/19376/21410/20913/56013/74370/19325/380752/79221/11845/15251/20338/19276/83428/17101/14756/66074/218461/15357/27220/67295/16392/12289/67041/81799/66629/116838/239436/18133/11514/22402/378435/110213/54615/224129/12374/207…	148	up
protein localization to extracellular region	1.4039e-06	478/23328	277328/21419/93691/18627/18484/16324/68428/71111/18640/14645/12290/22164/70456/53791/21808/78808/52906/215999/21337/28240/16000/432486/22433/13649/16160/16163/16191/380714/360013/19376/21410/20913/56013/74370/19325/380752/79221/11845/15251/20338/19276/83428/17101/14756/66074/218461/15357/27220/67295/16392/12289/67041/81799/66629/116838/239436/18133/11514/22402/378435/110213/54615/224129/12374/207…	150	up
sensory perception of temperature stimulus	1.44279e-06	30/23328	18387/277328/171382/12767/14806/114774/93670/15558/224671/208922/11551/381359/18216/17035/21898/21333/12310/101772/270190	19	up
establishment of protein localization to extracellular region	1.51334e-06	471/23328	277328/21419/93691/18627/18484/16324/68428/71111/18640/14645/12290/22164/70456/53791/21808/78808/52906/215999/21337/28240/16000/432486/22433/13649/16160/16163/16191/380714/360013/19376/21410/20913/56013/74370/19325/380752/79221/11845/15251/20338/19276/83428/17101/14756/66074/218461/15357/27220/67295/16392/12289/67041/81799/66629/116838/239436/18133/11514/22402/378435/110213/54615/224129/12374/207…	148	up
positive regulation of protein transport	1.53716e-06	348/23328	277328/71111/18640/14645/89867/22164/70456/226744/21808/14360/215999/12534/11735/28240/16000/22433/13649/14694/66397/16163/16191/380714/360013/19376/20296/18760/11845/19042/15251/19164/83428/14634/14756/18708/16392/12289/70572/67041/81799/66629/70790/239436/11514/66914/223864/12374/207227/28185/11820/50873/77128/11307/12488/17929/18754/12326/58801/12015/240641/107765/21416/209630/18761/102635496/…	115	up
positive regulation of ion transport	1.71188e-06	334/23328	18387/277328/21934/71111/226407/12767/18783/12372/24012/23797/215748/20393/76757/21337/11735/67972/20979/268345/54140/68585/16163/15567/11418/20296/54377/19739/16518/238161/19164/68020/20191/11472/13614/94245/66494/12289/16854/50769/20855/14169/105722/223864/14167/13383/69150/107589/12374/15980/246133/57440/14815/83814/19091/12296/14810/20910/12298/18779/53416/12335/18795/59091/13616/18216/11438/…	111	up
receptor internalization	1.74737e-06	131/23328	68421/227288/12778/103967/20339/64009/52906/19058/14799/71770/54377/140723/94245/13132/11600/11773/22042/13490/11820/17857/17858/72238/271457/106572/54598/20614/14800/19218/20404/100102/15444/100017/12491/50791/14772/69727/320129/11423/12389/27418/74342/232227/12391/12527/81904/54376/16337/13642/117148/93742/77116/17999/17920	53	up
wound healing	1.79872e-06	349/23328	13518/100534273/12825/56363/12633/14369/76707/12767/18783/12944/63953/21808/16000/13713/22433/13649/20296/12842/18750/11818/56745/20969/15251/110606/14026/17101/74145/68750/94245/11774/14064/15357/22418/14463/14042/22402/14083/17886/105722/385643/12737/107589/73379/19128/64074/80748/12305/224794/71461/18754/14164/16948/17128/107351/19091/19211/226101/12495/20170/11551/18761/12831/20910/69605/1927…	115	up
cell-substrate junction organization	1.9292e-06	93/23328	13518/21961/76707/226352/226519/19272/110829/216560/192897/11845/11472/16398/218952/18606/14083/13837/13640/77057/19877/16774/19211/20411/16410/19271/14260/20779/20194/18720/11426/107581/22417/108911/16542/232227/29875/50768/18186/244895/235431/17127/76499	41	up
protein localization to cell junction	2.02281e-06	125/23328	227157/77531/74053/216831/380702/11418/54377/140723/76380/108100/268566/16593/71228/23888/14811/13383/77446/545156/58998/30957/224997/18189/75739/246317/18190/20908/226016/14810/16574/56508/20614/192167/56692/18671/26875/50791/19699/26414/53324/74342/81904/23859/54376/65114/12562/21750/73608/58235/20320/11487/12217	51	up
regulation of smooth muscle cell proliferation	2.09096e-06	165/23328	20846/22596/16011/208727/19737/13982/21929/26408/16000/16009/13649/16160/16163/214384/72508/18750/59027/17420/15251/13983/22355/13614/17260/15357/18708/16398/14180/239273/18162/211770/22402/14083/18131/11629/271457/19765/14682/19091/19211/18569/21416/18573/54598/17395/14173/13609/108058/18124/16600/16476/100017/19017/12389/21336/16001/14183/15446/16168/17390/58994/12554/11606/71785	63	up
regulated exocytosis	2.93162e-06	261/23328	116837/226407/20980/12523/16510/78808/327814/20979/215449/432530/16163/380714/109934/12291/93670/72194/12921/18750/19157/19325/19164/18191/218035/68404/94245/15550/238988/319508/11549/15558/22631/116838/17886/54526/66725/59033/18951/69150/207227/268934/271457/14158/106572/18754/20908/319924/15566/11551/74998/20910/12298/56508/80976/20614/11438/192167/58869/18441/54524/18124/242443/14191/74051/268…	90	up
adenylate cyclase-modulating G protein-coupled receptor signaling pathway	3.32722e-06	219/23328	18387/210933/171469/19735/83397/215798/140741/14672/432530/11548/93896/12921/20606/104111/217674/22095/22355/83428/12671/13614/105171/15550/12289/11549/239283/18162/11514/107831/224129/12374/13490/15557/11820/268934/77596/13733/14309/11516/19762/17200/14427/14682/14675/15566/11551/54598/14601/17201/18441/76089/13609/18749/99633/170757/19218/11303/14745/18578/14677/15563/11553/319387/243277/14673/…	78	up
import into cell	3.3566e-06	251/23328	226999/18627/19735/103967/64009/14360/28240/114774/19058/215113/15567/71770/72508/54377/140723/16517/16518/19164/20499/223604/66914/16520/17250/11773/13383/171286/13490/246133/16516/17857/17858/50873/20519/20517/240055/63959/20541/17254/20510/227738/16519/72401/107723/20614/170441/18216/26570/11928/56543/67547/76376/69908/15444/12491/269642/69727/63873/243328/11987/12311/232227/243616/12288/16523…	87	up
cellular component assembly involved in morphogenesis	3.55703e-06	114/23328	12633/16147/14733/76707/269116/13007/12372/19130/68802/18858/192897/56217/11472/13614/17260/24131/19725/13823/225288/17128/74103/17996/11464/12335/67231/24088/59006/22239/67652/21916/22388/18595/108655/12391/12527/17258/75547/23966/207352/213435/11459/73647/77116/102693/50876/76499/22437	47	up
regulation of morphogenesis of an epithelium	3.55703e-06	114/23328	240725/76707/13982/52906/21410/68750/26564/22418/13132/239337/68588/22422/71461/20472/14164/19211/18504/14462/18510/20181/17242/12162/11608/22414/99683/70122/230824/22417/230959/14362/15234/18595/18590/22413/319757/22421/12391/16974/69217/16411/14182/93960/58198/12550/11606/20187/76499	47	up
positive regulation of stress-activated protein kinase signaling cascade	3.81944e-06	171/23328	18387/12421/13838/21934/14130/21808/22033/70097/26408/21987/13608/237353/50932/216965/22032/70834/12775/26406/22031/19766/13614/26564/15357/22418/319955/29820/13132/56274/22422/26404/224014/11820/21844/26407/30957/26382/76589/19106/14370/269016/16181/69601/24136/19099/18795/19246/99470/26409/21898/230738/68350/63873/16543/16846/15258/54324/107607/22421/17000/26365/52065/59009/257632/330938	64	up
glycoprotein metabolic process	3.98145e-06	332/23328	240725/280645/50785/320011/98388/16147/14733/20452/319901/240755/66967/215015/319415/52014/17155/94214/52463/58250/16000/432486/67569/278279/114774/53625/57783/171212/11890/56321/217119/12775/268510/75847/15251/53618/19164/12499/109181/54616/338337/72661/268780/239337/66629/14042/239528/223774/380959/54128/20440/268880/76483/240119/71367/78923/15531/20451/225742/14537/21416/26877/14043/72136/1879…	109	up
response to calcium ion	4.59425e-06	128/23328	66722/20980/18783/12944/16510/11994/28240/20979/13649/17420/19141/20191/14756/110789/17260/16531/319508/11514/54526/66871/107589/12374/11820/18189/78830/80976/12335/266692/192167/72413/11747/84112/54524/229731/19055/65973/56737/16476/108079/15444/15194/69162/18439/11690/12389/18575/17258/29875/110058/74020/20271	51	up
protein-containing complex disassembly	4.9802e-06	214/23328	19888/17756/18627/76707/210356/67886/20739/20393/74747/17997/260315/73914/68094/20742/54396/216965/73470/14026/16593/11472/380842/17755/15550/246103/100504663/56471/271221/20356/77044/65970/14852/67254/208158/100502698/224432/106583/78798/213556/225115/100502841/74412/20740/56431/72119/66734/72175/16800/65973/21916/20404/72685/93760/56273/66993/22388/320827/63873/14489/12332/26903/194401/13860/12…	76	up
actomyosin structure organization	5.02292e-06	207/23328	56363/12633/26554/76707/226352/13007/12372/226751/19130/13822/68802/30794/360013/319710/14026/217866/11472/13614/218194/17260/18708/24131/17886/223864/16423/13823/19877/225288/13824/17128/240505/54132/20411/18761/74103/17996/11464/12335/228564/13821/20779/229474/20194/13609/59006/21916/14745/242506/269587/22417/72754/22388/18595/12704/13717/21333/54324/67653/21336/108655/12391/17258/75547/233977/…	74	up
detection of abiotic stimulus	5.50083e-06	132/23328	277328/171382/12767/14360/14806/11994/16000/237523/114774/114230/11418/93670/18053/110789/16398/320234/107751/50769/15558/20356/20357/224480/353344/667742/14151/13409/15566/381359/12298/228432/192140/110911/18216/17035/12814/64378/73750/21898/14688/16590/21333/14823/12057/12391/11941/16485/14812/243923/12310/101772/333329/270190	52	up
positive regulation of establishment of protein localization	5.63198e-06	364/23328	277328/71111/18640/14645/89867/22164/70456/226744/21808/14360/215999/12534/11735/28240/16000/22433/13649/14694/66397/16163/16191/380714/360013/19376/20296/18760/11845/19042/15251/19164/83428/14634/14756/18708/16392/12289/70572/67041/81799/66629/70790/239436/11514/66914/223864/12374/207227/28185/11820/50873/77128/11307/12488/17929/18754/12326/225523/58801/12015/240641/107765/21416/209630/18761/102…	117	up
positive regulation of chemotaxis	5.83296e-06	149/23328	17700/12168/12767/240873/215999/14172/20296/20290/12775/18750/11491/18760/19141/13614/57266/16398/22418/20356/14083/105722/12374/11820/21844/13508/64074/11629/27226/20908/227541/53416/19271/17242/13616/14173/84112/12977/13609/14745/20563/16542/55985/63873/18787/26903/232983/18213/16170/14456/14182/22341/13617/12554/18186/71785/17127/11487/12773	57	up
detection of temperature stimulus	5.87584e-06	27/23328	171382/12767/14806/114774/93670/18053/107751/15558/381359/228432/18216/17035/21898/21333/12310/101772/270190	17	up
cellular glucose homeostasis	6.38531e-06	163/23328	18387/277328/93691/71111/98415/12290/70456/15275/16000/22433/14694/19376/20913/18053/15251/19276/14756/212032/218461/15357/27220/18708/12289/723838/67041/11514/224129/56490/21844/50873/13640/18754/18189/11829/17128/19653/12015/18504/11551/21416/74998/19055/108079/66259/231103/13839/17425/18609/18575/15277/52055/66277/74244/20927/16001/75770/101772/14456/18747/11814/20466	61	up
endomembrane system organization	6.42698e-06	410/23328	497097/72265/170829/100534273/56363/20324/12912/76707/226407/12767/12292/67886/170788/240832/89867/12372/20739/13244/21808/64009/76757/28193/12534/11735/67331/104303/320091/380664/68585/20742/360013/75909/19345/108100/19325/217449/18760/319565/56217/109181/27277/22367/52635/17101/94245/11774/68018/219149/12759/57784/338337/66629/114128/22631/211401/13196/17988/17886/66725/105722/68942/50873/22463…	129	up
cardiocyte differentiation	6.71406e-06	177/23328	14200/14369/19735/21808/19130/17684/15214/16000/13649/11548/24052/214384/238161/11472/13614/17260/16392/218772/66923/21821/14463/11549/12224/12818/22402/106042/15205/28185/17691/20541/225288/14815/17128/19091/18569/74103/20181/17996/11477/22431/11464/12162/20672/108058/18741/56376/93760/20348/18595/74376/108655/50501/12391/74244/16974/17258/75547/23966/20679/13642/211323/234214/213435/11606/22437	65	up
negative regulation of response to external stimulus	6.75377e-06	384/23328	13838/76707/21960/14130/63953/66208/21929/209558/11846/12142/12140/16000/73914/84035/68585/16160/16163/109934/11818/12702/56745/27052/20354/15357/27220/16392/353187/22418/52033/81799/432940/20356/18133/211770/54615/385643/20440/20357/13490/17470/19128/19876/268902/11629/56468/18189/11516/65113/20358/19255/225913/19091/19211/67116/18569/14462/16184/14810/21930/54598/17242/12505/387165/214968/22909…	122	up
detection of external stimulus	7.10511e-06	133/23328	277328/171382/12767/14360/14806/11994/16000/237523/114774/114230/11418/93670/18053/110789/16398/320234/107751/50769/15558/20356/20357/224480/353344/667742/14151/13409/15566/381359/12298/228432/192140/110911/18216/17035/12814/64378/73750/21898/14688/16590/21333/14823/12057/12391/11941/16485/14812/243923/12310/101772/333329/270190	52	up
feeding behavior	7.7383e-06	130/23328	18387/13798/71111/216749/20848/12921/13983/74386/18212/27220/15550/21821/50769/13134/13072/11820/12894/226278/14810/73668/192285/12064/27103/21407/17201/11608/18441/21338/320840/18124/12491/242864/69727/56183/16846/109648/21336/22044/108073/232339/14812/26367/12310/16337/234219/11606/319239/11804/20897/387285/12424	51	up
positive regulation of ossification	8.32366e-06	104/23328	12168/226551/16000/67972/75302/23967/20666/18760/14634/21418/67399/110789/17260/21834/22418/68588/22402/57259/22422/105722/12609/22061/12393/20541/106522/14119/11480/11477/12162/15213/14173/12167/16007/22417/18439/80752/21333/21336/16974/338352/12310/235320/17127	43	up
regulation of lipid metabolic process	8.33625e-06	363/23328	12912/72999/71111/18783/19130/226856/13982/641340/16000/54140/216505/74302/69183/18023/11818/238055/58208/14756/26914/210992/218461/18708/21834/353187/16531/100504663/210376/15558/271221/13132/100502698/56490/13490/11820/76483/11307/17691/224792/18754/211961/170459/14164/14815/12894/18563/19091/20411/20249/11551/14732/21416/74186/102635496/22325/69601/14308/20779/19302/16592/81004/14173/11928/539…	116	up
negative regulation of locomotion	8.65847e-06	326/23328	240725/12825/56363/13869/16011/76707/280287/329278/63953/17684/19272/18119/110532/260315/117600/16009/214384/109934/20848/15184/11818/11852/14026/20354/78771/105171/17260/56838/19270/71228/22418/105450/18183/20855/380916/13134/223255/20356/18133/211770/14083/107831/105844/77044/67254/12741/12667/20440/20357/17470/19876/268902/11629/19274/13078/12385/106952/328949/20358/19255/52662/107351/19091/19…	106	up
regulation of response to wounding	1.0292e-05	186/23328	13838/76707/12767/18783/21960/63953/84035/22433/68585/18377/20296/18750/11818/56745/11491/68750/15357/223255/22402/14083/17886/105722/385643/12737/107589/19128/64074/224794/18754/107351/19091/19211/11551/18761/19271/17242/99439/67996/11747/14173/19218/16600/21898/67916/19268/13844/22417/230959/12491/18595/18787/18590/12389/12527/26365/20927/16001/18213/233781/109821/19339/72828/18007/17127/12306/…	67	up
epidermis development	1.13958e-05	313/23328	17936/93691/16011/14633/98376/21808/22283/54139/15214/13608/11994/237523/13649/216560/11671/18053/19014/18109/195733/18755/81535/12192/19164/58208/15220/21418/26914/19206/11774/14313/286940/218756/16531/22418/21821/50523/29820/239250/252973/83925/110253/380959/11479/16680/56735/22061/15205/12394/224796/20230/19877/332309/494504/17128/13409/667663/19224/16870/11695/21818/241639/56407/67996/21420/2…	102	up
bone development	1.15741e-05	222/23328	240725/17936/16147/72999/23850/29809/17684/18634/16000/17268/14172/212627/12842/19014/12006/75302/109181/14634/21418/20354/17260/218772/20855/223332/14042/15117/22402/105722/70508/12393/16948/69190/18718/11308/14043/18503/20779/329628/20429/68259/54635/50754/18129/18741/242291/17389/52076/329872/20148/723848/74511/67661/107823/16590/16542/63873/80752/18590/16846/791364/232174/16974/19227/233328/7…	77	up
embryonic skeletal system development	1.23775e-05	142/23328	240725/14048/212712/16147/13345/18514/21808/18119/58250/216795/12842/103889/15407/75302/23967/18109/20666/14836/14634/21418/17260/22418/14180/252973/14042/13383/12393/20472/21417/15531/17126/18552/226049/208618/11480/20687/15434/11695/170441/12162/20429/21384/12814/17389/18507/18509/231225/18595/15399/233781/14183/114873/17127/235626	54	up
myelination	1.53488e-05	167/23328	17936/14733/12767/269116/13244/215798/14360/13654/16000/53897/19058/18858/18377/103743/18053/192897/56217/217715/14420/15904/18212/218442/218772/12759/17988/12741/13383/19317/94185/13823/12558/59057/67453/225608/69597/17196/225908/19211/21416/20181/11990/56336/24088/22239/17475/723848/15234/50849/19283/13666/12527/18213/23966/16411/211323/93742/77116/17918/70031/209012/387156	61	up
myeloid leukocyte differentiation	1.54392e-05	220/23328	12370/12912/16331/227377/21934/58181/17684/237339/14628/17311/16160/16191/19014/12775/18750/246746/75302/12192/19164/19766/26564/17260/11774/27220/18708/70564/21847/211770/22402/57259/22042/11820/12394/14309/12326/65113/19255/14218/14462/14582/20687/14308/18795/20779/16658/72147/24088/50754/229615/18129/12977/16842/100201/16476/13836/723848/70673/12571/74511/16590/57816/80752/12311/14461/17000/23…	76	up
lipid localization	1.56652e-05	413/23328	497097/78896/70676/21934/56489/18783/12944/52014/67331/320091/14421/74309/16009/268379/211739/319767/216749/72508/18559/59045/12921/21763/11818/27404/76184/56745/75302/238055/68832/81535/52635/13614/15466/66494/19206/68018/50769/219149/239273/13132/210463/105722/65970/17250/12374/13490/268903/12394/11307/64291/170459/77619/225579/54670/225655/19255/16891/66943/14427/22359/18779/16410/228432/24163…	128	up
regulation of actin filament-based process	1.73676e-05	410/23328	17974/56363/18484/76707/20739/21808/19130/83767/216033/69288/28240/20742/30794/216831/237860/216965/16518/108100/11852/238161/11845/319710/14026/20191/11472/13614/17260/218397/57748/18708/238871/14463/20855/20356/211401/223601/17886/223864/65970/13383/16423/13837/50873/12488/13640/14158/260409/213556/18754/225115/19877/225288/30948/319262/68166/17128/107351/18761/667663/20740/17996/17242/14260/62…	127	up
detection of stimulus involved in sensory perception of pain	1.93182e-05	34/23328	277328/12767/14360/114774/93670/16398/15558/15566/381359/18216/17035/21898/21333/14823/16485/14812/12310/101772/270190	19	up
detection of stimulus	2.07917e-05	247/23328	277328/17087/171382/12767/14360/14806/11994/16000/237523/114774/20979/114230/11418/93670/18053/20191/268663/110789/17948/17952/16398/320234/107751/50769/15558/13134/57254/20356/239766/67775/224055/20357/12374/224480/353344/268973/667742/14151/13409/15566/381359/12298/14089/16410/228432/192140/110911/18216/72413/17035/24088/384997/242100/12814/64378/73750/21898/12353/14688/16590/20778/18609/21333/…	83	up
export across plasma membrane	2.19841e-05	57/23328	53945/57814/240776/67972/19739/239273/105722/17250/27416/13383/246133/19765/20541/240660/332396/11928/56543/11303/18671/54403/243328/26357/16493/110891/232975/26457/11933	27	up
multicellular organismal response to stress	2.25627e-05	101/23328	277328/12290/14806/216749/72508/382543/72194/15184/12921/13983/17260/218461/15550/14528/14042/545156/17450/12394/11516/68166/19211/15566/11551/12287/18227/17242/12064/19055/18619/56710/19699/69727/21333/21336/108073/14812/12310/15930/12286/17967/12424	41	up
establishment of organelle localization	2.37224e-05	382/23328	14048/17912/72823/17756/26554/16560/76707/226407/89867/103967/12523/226751/226778/64009/52906/83767/327814/108030/56418/69556/18148/66397/16163/17910/18208/338367/66196/73470/93670/59045/12921/77097/217449/380752/56444/15251/319565/19164/109181/94040/13424/76205/17828/94245/16553/67269/11774/17755/22631/14083/17886/66251/66725/13383/69150/212514/68942/17857/17858/14158/67052/225523/67064/68166/72…	119	up
organic acid transport	2.47746e-05	337/23328	18627/21934/226407/19735/18783/70456/13853/11846/66859/216227/103098/54140/20503/216749/69309/215113/20500/72508/18023/104681/27376/23967/19164/104910/20504/13614/94245/14057/15466/328258/18212/74338/15550/13723/239273/210463/105727/69354/17250/12374/13490/20519/14815/225579/240332/54670/17254/319924/20510/19091/240638/94280/16181/20910/12298/18779/320106/53416/78830/72401/12064/54338/18216/16592…	107	up
artery development	2.53462e-05	108/23328	14048/21419/12825/12168/12767/23797/21808/19130/17684/15214/12142/68585/214384/71770/18053/238055/14634/108154/328365/106042/77044/15205/107589/19876/268902/18131/224792/268977/16948/15531/26920/17242/170441/15213/99683/320790/269593/16846/101401/13642/15446/18186/20897	43	up
regulation of neural precursor cell proliferation	2.54974e-05	118/23328	14633/171469/19130/110829/16000/216858/15567/18053/15184/15228/15251/18811/14634/22418/66725/20473/11516/12558/12385/664805/18742/20163/16870/17242/12064/269344/14173/56458/56195/252838/381530/242620/242748/66993/30841/19283/319757/14461/320265/78748/20419/22341/94187/58198/57810/13051	46	up
negative regulation of cellular component movement	2.56766e-05	326/23328	240725/12825/56363/13869/16011/76707/280287/329278/63953/17684/19272/18119/110532/260315/117600/16009/214384/109934/20848/15184/11818/11852/14026/20354/78771/17260/56838/19270/71228/22418/105450/18183/20855/380916/13134/223255/20356/18133/211770/14083/107831/105844/77044/67254/12741/12667/20357/17470/19876/11629/19274/13078/30948/12385/106952/328949/20358/52662/107351/19091/19211/14102/14462/1618…	104	up
negative regulation of phosphorylation	2.6365e-05	471/23328	17974/17700/98496/208727/19735/69726/63953/215748/13853/21929/18768/74747/110532/103136/21859/16000/67603/237523/19263/73914/216505/22433/16009/14783/114716/18148/14694/57783/214384/70834/56013/20848/18750/12702/19088/19164/66505/94245/20238/20354/26914/15357/238871/246103/211948/100504663/50523/52033/13132/11600/211770/66725/12929/13383/100502698/77446/50873/106504/18519/64144/20541/56468/24066/…	142	up
regulation of epithelial cell differentiation	2.83766e-05	156/23328	93691/723792/21808/52906/15214/18119/114716/67888/18023/19014/23967/18109/195733/18755/81535/12192/26914/19206/219181/19116/252973/16680/12741/22061/15205/21417/19877/12015/19726/18504/14462/18510/24136/114715/67996/17395/15213/14173/329628/230959/18671/12753/18787/12389/319757/14056/71093/108655/21937/26365/101809/101706/11865/12577/58198/12562/235505	57	up
glutamate secretion	3.35013e-05	35/23328	226407/54140/94245/18212/14815/319924/19091/16181/20910/12064/18216/15565/18439/22044/108073/14812/67903/17920/12424	19	up
peptidyl-tyrosine modification	3.77468e-05	325/23328	22637/68833/12747/13869/13838/240873/14302/14360/15275/16000/17311/13649/16160/16163/16191/22248/56013/18750/12702/11491/19164/18003/20354/218397/16392/11549/15558/14600/19116/11600/18606/14083/15205/13837/11820/13548/12305/106763/13640/14158/106522/18754/56468/19255/16333/11551/11308/11477/19271/12505/20779/19246/16196/74012/54635/50754/16800/242248/13841/21898/16451/67916/16975/14191/13844/1523…	103	up
hormone-mediated signaling pathway	3.89239e-05	161/23328	17978/58184/26424/13982/20393/21412/18119/16000/72068/15364/56351/19014/15375/217674/13983/22095/83428/18212/238803/16392/218772/21834/353187/328365/72993/50523/14600/13132/19116/70790/93686/67488/22061/239790/77128/14309/14815/16601/14308/12064/20779/12162/13123/67890/67490/93760/22629/12753/20602/104263/22044/22215/75547/11865/14081/26457/110784/18667	58	up
receptor-mediated endocytosis	3.98807e-05	240/23328	68421/227288/12778/103967/20339/14130/64009/19707/52906/83767/19058/12330/14799/22248/71770/12775/54377/140723/18750/94245/12759/13132/11600/11773/22042/13490/11820/17857/17858/12488/72238/271457/106572/22359/17533/18779/54598/241576/108011/20614/14800/19218/20404/72685/100102/12331/15444/100017/12491/50791/14772/69727/12492/320129/18787/11423/12389/27418/74342/269774/232227/12391/12527/16974/121…	80	up
cell chemotaxis	4.04988e-05	303/23328	17700/227288/12778/12767/240873/215999/28240/14172/20296/20290/12775/18750/11491/238130/18760/19141/17101/13614/57266/238871/109700/56838/22418/16854/20356/18133/18606/14083/105722/15370/17250/66793/12929/11820/21844/64074/11629/27226/58218/14164/16948/12642/227541/18761/53416/19271/17242/277360/13616/13123/14173/18720/12977/57257/13609/16842/14745/18578/13836/269608/230972/15234/20563/18595/1659…	97	up
cellular carbohydrate metabolic process	4.16937e-05	292/23328	12421/17978/18627/208727/227399/18640/18783/13853/74747/15275/16000/432486/56351/16009/14783/216558/53625/69183/11548/18023/20848/56745/15251/217837/27052/14756/105193/271221/81799/14042/15117/16770/252870/74185/20975/50873/21786/17691/14711/18519/18754/14815/14625/15531/19255/12015/225913/19091/19211/53412/226101/20411/21416/26877/14043/20779/56336/18216/56458/18441/83398/64580/23908/14348/75578…	94	up
sex differentiation	4.50618e-05	315/23328	65247/18783/18514/21808/13982/17684/17761/21412/20397/108829/71371/723955/17311/15364/21414/21410/12416/73679/23967/93757/13983/217715/238405/238406/20719/26564/15487/14313/22418/14180/14463/268755/319448/13134/11600/110542/12929/22061/268903/12394/52020/94224/20473/17685/14309/11516/381157/17128/240590/226049/226090/21416/14462/11480/16410/22431/14308/12125/17289/67231/67204/20779/26972/228980/1…	100	up
regulation of embryonic development	4.56308e-05	134/23328	240725/14369/14897/76707/14633/98376/21929/16773/16775/18119/16000/23967/14634/26914/22418/18424/56274/15205/71461/21815/16774/17196/226049/14462/16181/77683/12831/18795/228839/56336/12162/22414/99683/18749/16600/230824/22417/14362/74111/22413/14461/16974/23966/16337/14182/18747/102693/14531/76365/76499	50	up
detection of mechanical stimulus involved in sensory perception	4.62192e-05	47/23328	277328/12767/14360/11994/16000/237523/114774/11418/110789/16398/15558/667742/13409/15566/192140/12814/73750/21898/16590/14823/11941/16485/14812	23	up
gastrulation	4.65941e-05	176/23328	14048/14369/12168/26554/76707/226352/214498/21929/18119/14694/15110/21410/217351/23967/56184/26914/22418/18424/14463/14042/15260/12667/23872/65960/21815/20472/17128/17126/17196/18504/240672/16181/12831/11480/11477/16410/14043/13537/16558/228839/12162/16842/18124/16600/67916/11426/93760/13836/15194/71093/16974/243905/23966/22083/14182/100038489/18747/102693/17127/12816/235626/76499	62	up
cranial nerve development	4.74238e-05	50/23328	18187/17684/13654/110532/103889/15407/14634/21418/16392/107751/239250/15205/67453/54670/18504/15434/16658/320790/13844/20346/78286/58198/18186/270190	24	up
cellular response to carbohydrate stimulus	4.77803e-05	155/23328	18387/277328/93691/71111/12290/70456/16000/22433/14694/19376/20913/18750/15251/12192/19276/14756/218461/15357/12289/723838/67041/11514/224129/56490/21844/50873/13640/18754/18189/11829/17128/19653/12015/18504/11551/21416/74998/54598/18795/18033/19055/108079/66259/13839/18609/18575/52055/74244/16001/18751/75770/101772/14456/18747/11814/20466	56	up
neural tube development	4.81132e-05	194/23328	12370/14472/14633/13798/98376/13800/21808/18845/17684/18119/69718/12808/21414/20666/114712/15375/15251/12192/19164/217837/14836/14634/21418/19206/22418/56274/252973/68588/106042/15205/68146/71461/21815/225164/240641/18504/21416/16870/24136/12162/99683/18749/26409/72475/93760/230824/269593/18509/13836/14362/20348/67661/27428/30841/319757/78783/330409/16974/50768/234366/18747/58198/244585/19378/121…	67	up
positive regulation of transporter activity	4.83368e-05	124/23328	12372/215748/76757/11735/268345/11418/20296/54377/19739/238161/68020/20191/11472/14169/223864/15980/246133/57440/83814/19091/12296/12298/53416/18795/59091/18216/59020/68312/109676/65973/13844/18671/12293/19699/15194/116873/57816/14467/16485/381812/20927/16502/54376/22068/214162/11933/20840	47	up
negative regulation of growth	5.39215e-05	264/23328	17700/12168/17756/16011/98402/19735/21960/100040462/63953/21808/16526/17684/140742/17268/14025/71701/68585/20856/20564/211652/14694/213084/320027/19377/18208/15567/70834/217124/15251/19141/14706/19766/16468/20354/268663/19206/22418/13132/20356/56274/18133/14083/11479/239790/20357/28185/73379/20358/17128/67155/19211/21416/69601/19271/22431/214968/18129/107869/209212/13841/68350/22062/108151/20346/…	86	up
positive regulation of cell cycle	5.43375e-05	358/23328	68549/26554/17248/214498/18514/21808/19130/17684/12534/16000/12905/13649/18148/15567/72508/20913/19014/23834/18750/74370/11491/15228/15375/17420/110606/19363/19141/13424/13614/26914/12380/625662/218793/22418/14463/54375/19357/12914/22061/15205/13490/11820/64074/80748/11629/52040/12445/13164/320209/67052/116871/18754/67974/225160/225523/226026/109113/240641/69601/227937/14089/17536/12125/18795/207…	111	up
excitatory postsynaptic potential	5.72869e-05	88/23328	116837/226407/64009/14806/20370/18053/108100/20238/17260/116838/66725/54615/14811/207683/11820/50873/63959/18189/108013/246317/19211/14810/12064/11438/192167/19055/19699/13048/320127/14804/22421/14812/110891/11441/210274/77116	36	up
cellular response to starvation	5.86464e-05	156/23328	66615/16324/14645/226720/26408/140742/77976/74302/22433/67579/74370/18760/218035/27220/100504663/223255/223453/21847/66725/17691/110147/19106/225326/107045/72124/14102/21416/27103/66734/56458/22414/54673/16476/108079/100102/54170/230738/22417/71270/108099/277854/231659/69034/74781/17341/101148/320405/13666/74244/101142/233833/75770/14456/22427/319481/75747	56	up
positive regulation of catabolic process	6.17054e-05	463/23328	329152/76867/98402/66615/226407/26374/13853/21929/268291/140742/16000/22433/16009/71701/11548/14694/73158/69125/54396/108083/11818/170930/217351/217410/18760/15251/12192/19164/12499/110616/14756/218203/218215/268656/67269/69635/210992/105418/22418/12759/12177/15558/13132/67154/211770/239528/14083/66914/27373/213988/66725/106042/70620/56490/11820/246133/19317/50873/77128/19328/18754/56468/225131/1…	138	up
cardiac muscle cell development	6.48411e-05	95/23328	14200/19735/19130/15214/16000/11548/24052/214384/238161/11472/13614/14463/11549/12818/22402/28185/20541/225288/14815/17128/19091/74103/17996/11464/108058/18741/56376/18595/74376/108655/12391/74244/17258/75547/234214/213435/11606/22437	38	up
positive regulation of bone mineralization	6.57566e-05	42/23328	12168/67972/75302/23967/21418/110789/17260/105722/20541/106522/14119/11480/11477/12162/12167/16007/22417/18439/80752/338352/17127	21	up
lipid transport	7.16841e-05	364/23328	497097/78896/70676/21934/18783/52014/67331/320091/74309/16009/268379/319767/216749/72508/18559/59045/12921/21763/11818/27404/76184/56745/238055/81535/52635/13614/15466/66494/19206/68018/50769/219149/239273/13132/210463/105722/65970/17250/12374/13490/12394/11307/64291/170459/77619/225579/54670/225655/16891/66943/14427/22359/18779/16410/228432/241633/18216/16592/76295/19299/14079/74152/11303/69863/…	112	up
regulation of endocytosis	7.59116e-05	222/23328	20339/64009/52906/19058/13855/11736/22248/12775/19345/18750/104836/94245/78771/16398/72993/22418/16854/12759/13132/11600/66914/66725/105722/11773/100502698/13490/13837/11820/224671/12488/72238/271457/106572/77057/19877/225164/19762/30948/83814/227738/192212/20779/19246/192167/19055/20404/72685/100102/15444/100017/12491/50791/69727/18787/12389/27418/74342/269774/14461/232227/12391/12121/22088/1633…	74	up
regulation of osteoblast differentiation	7.99023e-05	147/23328	12168/16011/13345/208727/329278/226551/387201/16000/387213/15184/12006/20666/18760/64075/71952/14634/20354/67399/19206/17260/223332/68588/22402/14083/22422/12609/12667/22061/239790/12393/65960/14119/225998/11480/11477/12162/15213/14173/387155/12167/16007/100201/22417/12571/11839/80752/15399/338352/14182/22341/18747/17127/29806	53	up
prostate gland morphogenesis	8.35573e-05	34/23328	240725/20724/14633/13982/16000/15375/13983/15904/22418/22061/20181/12505/12162/13123/21923/16001/14183/17390	18	up
sprouting angiogenesis	8.44759e-05	123/23328	14645/23797/72780/68585/16160/13855/18053/15184/26406/79221/66864/18811/14756/71690/105450/432940/20356/11600/105844/15370/19876/240185/14164/20358/114715/14173/50754/16842/16600/16451/13836/20349/14181/20563/16542/14254/243362/14461/101401/26365/13642/22341/100038489/12554/18186/73230	46	up
receptor metabolic process	8.88699e-05	212/23328	68421/227288/12778/103967/20339/226720/64009/52906/19058/14799/71770/54377/140723/15251/53618/19164/19141/13614/94245/218203/13132/11600/11773/22042/13490/11820/17857/17858/72238/271457/106572/57440/16410/54598/20614/16558/19246/14800/54673/19218/433667/20404/100102/15444/100017/230857/12491/50791/14772/69727/320129/11423/12389/27418/74342/232227/12391/12527/81904/78610/54376/16337/13642/211323/1…	71	up
mucopolysaccharide metabolic process	9.27208e-05	64/23328	319901/94214/58250/217119/268780/11600/14042/15117/12445/78923/83921/209378/76969/14043/12505/72136/14173/18033/23908/242291/59031/80982/233781/234356/16168/58994/15118/56773	28	up
regulation of supramolecular fiber organization	9.37041e-05	370/23328	19888/17974/56363/17756/76707/67886/20739/19130/20393/83767/260315/20742/30794/237860/216965/108100/108903/328108/11845/18080/19164/14026/11472/13614/17260/218397/57748/17755/18708/15550/246103/12759/20356/211401/223601/223864/65970/67254/208158/13383/16423/11820/13548/50873/14158/260409/78798/213556/18754/225115/225288/30948/319262/68166/17128/107351/18761/20740/14260/623781/56431/72119/277360/2…	113	up
regulation of muscle tissue development	9.82761e-05	180/23328	17700/14369/12912/13869/16011/208727/14733/19735/16526/17684/15214/12534/16000/17268/214384/72508/15184/79221/238161/19766/13614/16468/17260/15357/353187/14180/14463/12818/22402/268859/239719/117606/28185/14815/16948/17128/19211/21416/12064/12335/59091/14173/20429/16842/22062/19017/22413/232174/108655/12391/16974/11865/20679/14183/13642/14182/211323/80857/57810/17967/17127/270190	62	up
regulation of cellular component size	0.000100472	413/23328	12421/17974/12168/12912/17756/21960/20739/23797/387201/83767/14025/68585/20742/18148/213084/320027/18208/380711/237860/18377/74370/108100/11845/217715/14026/11472/13614/20354/268663/20499/218397/57748/17755/16531/22418/18040/20356/223601/22422/105722/223864/65970/11773/13383/171286/20357/13508/271457/13640/14158/260409/213556/18754/14309/225115/11829/225288/30948/319262/107045/20358/71373/68166/1…	124	up
histone modification	0.000100873	448/23328	14048/14897/18627/208727/214498/69726/226830/17863/21412/14051/73390/52463/108829/70427/208266/103136/22433/76901/214384/217031/68729/14055/15184/76719/18750/30951/75302/14245/79221/18760/52592/217588/71952/66354/73086/22367/16468/18676/26914/16392/246103/545085/70790/239510/214669/66725/26404/12914/252870/73703/11820/67768/74112/67367/268936/80748/58230/110147/109115/224826/20230/18519/193796/11…	133	up
cellular response to calcium ion	0.000101311	77/23328	66722/20980/12944/16510/28240/20979/19141/14756/110789/17260/319508/11514/54526/66871/107589/18189/80976/12335/266692/192167/54524/229731/65973/16476/108079/15444/11690/17258/29875/110058/74020/20271	32	up
autophagy	0.000104729	425/23328	12421/73122/98402/51800/66615/226407/12523/226720/13853/21929/140742/641340/74302/22433/73158/54396/18858/75909/108083/20848/11975/192897/74370/59027/18760/15251/19164/76559/217893/56048/218035/105193/268656/69635/66795/11881/100504663/21821/14463/210376/11549/12177/271221/66270/223453/67154/239408/14083/66725/110213/50505/100502698/13490/67841/50873/110147/72238/19328/225131/19877/76482/225326/6…	127	up
process utilizing autophagic mechanism	0.000104729	425/23328	12421/73122/98402/51800/66615/226407/12523/226720/13853/21929/140742/641340/74302/22433/73158/54396/18858/75909/108083/20848/11975/192897/74370/59027/18760/15251/19164/76559/217893/56048/218035/105193/268656/69635/66795/11881/100504663/21821/14463/210376/11549/12177/271221/66270/223453/67154/239408/14083/66725/110213/50505/100502698/13490/67841/50873/110147/72238/19328/225131/19877/76482/225326/6…	127	up
morphogenesis of an epithelial fold	0.000108503	29/23328	240725/14633/18119/13649/15251/22418/22061/12162/22414/269593/22413/330409/19227/14183/234366/12160	16	up
regulation of cell growth	0.00012135	438/23328	116837/12168/17756/16011/98402/12767/20980/214498/19735/21960/110648/100040462/21808/13853/20393/140742/16000/20979/54140/22433/16009/13649/14025/68585/16199/18148/20564/30939/14694/213084/320027/214384/18208/18377/70834/217124/74370/11491/238161/217715/668303/14706/13614/20354/268663/17755/22418/54616/13132/20356/116838/18133/12818/22402/14083/77980/11479/12929/239790/27281/20357/28185/73379/677…	130	up
negative regulation of ion transport	0.000121697	174/23328	329152/57814/19735/21808/76757/11735/114774/215113/12921/18750/23967/22630/11472/15466/26385/15550/20855/15558/110213/14167/15205/13490/246133/18754/11516/30948/83814/14682/19091/19211/15566/12495/16181/18779/53416/72401/17395/18216/16497/68312/108058/19218/100102/13844/15565/19092/12389/16846/232748/26903/22044/58799/108073/12391/16493/66438/110877/14681/17999/14697	60	up
vesicle localization	0.000121697	174/23328	17912/17756/26554/16560/76707/226407/89867/103967/52906/27204/327814/108030/56418/66397/17910/338367/66196/59045/77097/380752/19164/109181/13424/76205/17828/94245/16553/11774/66251/66725/17857/17858/18189/12558/17919/19211/21416/16574/214585/433485/192167/16561/26875/50791/15194/75665/13426/20965/11778/17921/207425/14183/19339/17918/208943/17920/20616/68861/76499/245049	60	up
cellular polysaccharide biosynthetic process	0.000121996	68/23328	18627/13853/16000/56351/14783/216558/53625/69183/105193/14042/15117/74185/15531/53412/20411/26877/14043/56336/83398/64580/23908/14348/140491/272411/68961/16002/16337/234356/15118	29	up
response to carbohydrate	0.000122717	203/23328	18387/277328/93691/71111/18640/14645/12290/70456/16000/22433/14694/19376/237868/21410/20913/18750/238055/15251/12192/217715/19276/14756/74386/218461/15357/12289/723838/67041/239436/11514/378435/224129/56490/21844/50873/13640/18754/18189/11829/17128/17126/19653/12015/18504/11551/14732/21416/74998/54598/18795/18033/19055/108079/66259/231103/13839/18609/18575/52055/74244/16001/18751/75770/101772/144…	68	up
covalent chromatin modification	0.000128954	462/23328	14048/14897/18627/208727/214498/69726/226830/17863/21412/14051/73390/52463/108829/70427/208266/103136/22433/76901/214384/217031/68729/14055/15184/76719/18750/30951/75302/13435/14245/79221/18760/52592/217588/71952/66354/73086/22367/16468/18676/26914/16392/246103/545085/70790/239510/214669/66725/26404/12914/252870/73703/11820/67768/74112/67367/12648/268936/80748/58230/110147/109115/224826/20230/185…	136	up
positive regulation of cellular catabolic process	0.000131628	396/23328	98402/226407/26374/13853/21929/268291/140742/16000/22433/16009/71701/11548/14694/73158/69125/54396/108083/11818/170930/217351/217410/18760/15251/12192/19164/12499/110616/14756/218215/268656/67269/69635/105418/12759/12177/15558/13132/67154/211770/239528/14083/27373/213988/66725/106042/70620/56490/11820/246133/19317/50873/19328/56468/225131/19877/269016/12894/68034/19211/208922/11551/18718/227738/6…	119	up
calcium ion transport into cytosol	0.000142998	157/23328	277328/71111/12372/21808/76757/14360/28240/114774/16163/68460/12291/18760/238161/20191/238871/11549/15558/110213/14811/20541/18754/12482/14810/16410/20192/12335/59091/18216/14173/68312/108058/109676/320790/65973/52076/76376/12293/15194/63873/18439/12311/12389/11517/16438/12288/14812/16439/110891/80982/270028/13617/57340/319239/72828/17918	55	up
peptidyl-tyrosine dephosphorylation	0.00014553	38/23328	14048/63953/13853/67603/237523/19263/19255/240672/19271/13537/19281/19246/19268/19249/19283/70686/19277/72828/56294	19	up
regeneration	0.000145738	150/23328	17700/12633/14369/13869/13838/329252/21960/63953/12534/16000/84035/68585/18377/19014/14055/11818/11491/751556/14463/57784/12224/223255/18133/14432/30957/27528/19211/14102/17242/12064/12335/242050/77578/16600/21923/16476/19268/18509/15234/18787/723877/14056/26903/22421/16438/12527/16001/18213/233781/12443/16795/17390/18007	53	up
dopamine transport	0.000146413	56/23328	18387/20980/20979/68585/94245/319508/15558/54526/13490/50873/20519/20517/12495/80976/11438/54524/69908/15565/269642/243328/110058/18751/110877/19339/58994	25	up
sensory perception of mechanical stimulus	0.000149665	305/23328	277328/227399/12767/22283/387201/723963/14051/14360/109205/11994/16000/216227/237523/114774/14401/387164/17910/71520/11418/12842/195208/20719/21418/110789/17993/16398/21834/16531/12289/107751/14623/268755/15558/239250/387226/387228/387169/110253/380959/100124432/723952/224796/11829/332309/667742/54670/17196/13409/15566/667663/54422/387176/732489/192140/69698/723906/70441/12814/229776/99526/320790…	95	up
negative chemotaxis	0.000154407	44/23328	18187/20564/18208/20354/22418/18183/19876/268902/20358/16410/214968/22253/108151/20346/20349/20348/20563/18590/211323/19649/20187	21	up
organic hydroxy compound transport	0.000159922	249/23328	18387/78896/20980/52014/20979/20503/22433/16009/68585/15567/59045/12921/56745/238055/94245/19206/27220/15550/13723/319508/16854/15558/13132/54526/239606/65970/13490/50873/20519/20517/11307/19765/170459/54670/16891/14427/15566/12495/19224/80976/11438/18441/54524/19218/74152/11303/69863/100102/69908/100017/15565/18670/12491/269642/75750/20778/243328/21333/12389/16846/16974/58807/28253/11441/53322/1…	80	up
positive regulation of cellular protein localization	0.000161499	317/23328	13869/269109/89867/12503/226744/21808/13822/14360/12534/11735/22433/13649/68585/20742/18148/14694/66397/19376/20296/217124/18053/217449/18760/11845/19042/19164/14634/18708/16854/70572/70790/66914/105844/223864/13383/22042/13837/50873/12488/67052/18189/12326/58801/17919/20908/226016/240641/20411/21416/74998/18761/12298/215280/72446/20779/50754/59020/76123/54673/65973/108079/66233/230738/15444/2695…	98	up
cell-cell junction organization	0.000170335	205/23328	13838/23836/241201/227485/269116/21808/64058/110829/18858/18750/108903/195733/18755/56217/71228/14623/58187/12563/12565/320873/215654/320865/18163/252973/14042/211401/11877/12741/12737/13383/77446/239931/56173/56863/13823/75739/19877/12385/83814/227937/241431/104010/22239/64817/73750/13836/22388/63873/14086/12389/12527/19277/71323/26365/20927/13642/75677/18747/16582/12552/12562/12550/73608/11606/…	68	up
response to mechanical stimulus	0.000173947	176/23328	277328/20846/12767/14360/11994/16000/12905/237523/114774/11418/12842/14009/20191/110789/16398/50769/14463/15558/239250/545156/20541/18189/667742/18190/13409/15566/107765/18504/20744/17242/228432/192140/100526525/18441/11928/12814/99526/18033/73750/21898/16476/12491/15194/16590/231503/14581/18439/114142/12389/14823/66797/21336/12391/11941/16485/14812/13617/17390/20897/387218	60	up
regulation of cell-substrate junction organization	0.000187105	63/23328	76707/226352/110829/216560/11845/18606/14083/13837/13640/19877/19211/19271/14260/20779/20194/11426/107581/22417/108911/16542/232227/29875/50768/18186/244895/17127/76499	27	up
substrate adhesion-dependent cell spreading	0.000190155	106/23328	56363/14369/226519/22283/110829/56013/68750/18003/218952/68813/380924/13132/18606/15117/14083/110253/170736/64099/16421/12929/20440/13640/14158/107351/241226/16410/17242/17289/11990/20779/277360/50706/20194/80883/230316/108911/330662/12927/18186/244895	40	up
polysaccharide biosynthetic process	0.000194286	76/23328	18627/13853/16000/56351/14783/216558/53625/69183/105193/14042/15117/74185/15531/53412/20411/26877/14043/56336/83398/64580/18033/23908/14348/140491/272411/68961/16002/16337/234356/58994/15118	31	up
regulation of actin cytoskeleton organization	0.000201112	361/23328	17974/56363/18484/76707/20739/21808/19130/83767/69288/28240/20742/30794/216831/237860/216965/108100/11852/11845/14026/11472/13614/17260/218397/57748/18708/20356/211401/223601/223864/65970/13383/16423/13837/50873/12488/13640/14158/260409/213556/18754/225115/19877/225288/30948/319262/68166/17128/107351/18761/667663/20740/17996/17242/14260/623781/56431/277360/24088/170643/404710/20194/18129/13609/11…	109	up
respiratory gaseous exchange by respiratory system	0.000206388	57/23328	58250/14654/22032/53618/13614/11774/17993/20390/13134/30957/15531/320924/14810/18516/18227/21407/16658/52856/18216/11438/192167/243931/19339/13617/26383	25	up
mesenchymal cell proliferation	0.000206388	57/23328	16147/64009/23967/18109/22418/14180/12667/22061/20472/21417/12162/329628/20429/18028/16542/18590/75725/114142/22413/319757/108655/16974/14183/14182/76365	25	up
microtubule depolymerization	0.000214733	54/23328	19888/17756/76707/210356/67886/20393/17997/260315/216965/73470/380842/17755/15550/246103/56471/67254/208158/78798/72119/16800/63873/26903/73420/76499	24	up
temperature homeostasis	0.000220638	181/23328	227120/171382/18627/21934/12767/26381/16775/28240/14783/16163/53422/18559/20848/14245/11491/664883/22095/13424/105171/15558/19116/18162/23794/224480/240028/224860/13819/11516/329003/11668/20249/16181/77683/17201/18216/16592/54635/170439/19218/67460/21898/67299/70673/12491/242864/19017/56183/333050/11423/12389/16846/104263/16001/11865/14081/26457/16168/94187/26383/21887/27399	61	up
regulation of cell projection assembly	0.000222858	192/23328	19888/17700/208727/103967/76816/64009/28240/74694/12808/216560/216831/103742/12775/53860/104943/11845/319565/27260/14026/18811/195208/67046/21821/57784/12224/17909/14432/67841/271457/14158/72722/260409/213575/18189/225523/54670/107351/74055/18761/667663/623781/20779/192167/18805/99662/329795/108911/13836/15194/231225/20563/16590/231532/18439/319974/14086/12389/384452/13860/232944/70314/234267/234…	64	up
vascular endothelial growth factor receptor signaling pathway	0.000226804	48/23328	240725/22433/14783/14172/13855/20296/18760/66864/15251/105450/14180/11600/226101/69601/19246/16542/14254/18751/22341/12927/18186/17999	22	up
regulation of mesenchymal cell proliferation	0.000229506	45/23328	16147/64009/18109/22418/14180/12667/22061/21417/20429/18028/16542/18590/75725/114142/22413/319757/108655/16974/14183/14182/76365	21	up
regulation of behavior	0.000230255	100/23328	18387/208727/52906/20848/12921/13983/105171/17260/15550/21821/13490/18189/15566/109241/73668/17242/27103/14601/17201/192167/21338/19218/18619/18124/242864/19699/56183/22044/232339/26367/16337/65114/11906/170571/12362/319239/20897/12424	38	up
response to oxidative stress	0.000235646	409/23328	277328/12633/171469/69367/11758/226646/21929/26408/19272/211329/14360/140742/28240/66414/114774/268345/22433/13649/69922/71701/20856/14694/14778/11671/17523/18053/18023/12775/18750/11852/18760/15251/53618/19164/68020/19766/212032/26914/69635/14088/78771/21974/319955/14528/14611/14463/223255/170719/17189/66725/17250/11820/54720/50873/11629/14158/19765/13078/20541/13819/12460/11668/20510/15925/1850…	121	up
myofibril assembly	0.000240125	67/23328	12633/13007/12372/19130/68802/11472/13614/17260/24131/225288/17128/74103/17996/11464/12335/59006/21916/22388/18595/108655/12391/17258/75547/213435/11459/73647/50876/22437	28	up
mesoderm development	0.000245398	114/23328	14048/12168/226352/17684/18119/15110/23967/56184/12192/22418/14042/11479/12667/22061/23872/65960/20472/17128/17126/18504/16870/11480/11477/14043/21407/12162/16842/18124/11426/13836/15194/319757/21415/21676/233826/14182/18747/58198/16373/68790/17127/235626	42	up
cellular response to chemical stress	0.000249729	332/23328	12633/22596/171469/226594/723963/21929/26408/19272/211329/14360/216001/28240/114774/268345/22433/13649/69922/71701/14694/17523/18053/18023/11852/18760/15251/53618/12192/20719/19766/212032/69635/14088/21974/14528/14463/223255/170719/387226/66725/107589/11820/50873/11629/14158/19765/13078/20541/13819/12460/12015/20510/14102/15925/18504/227743/18227/18779/53416/23992/72446/107723/12335/20779/71389/1…	101	up
regulation of cysteine-type endopeptidase activity	0.000272732	234/23328	98582/20846/12633/12370/51800/64058/26408/14360/18119/16000/12905/114774/76884/14694/216795/195046/637515/53313/67338/18053/19141/69635/12380/17948/17952/223453/223870/15370/22061/19876/11820/56462/106763/268973/66839/240354/58801/12015/14102/18504/14810/12505/12125/20779/17395/20439/16842/16007/65973/13841/16600/67770/20111/68350/15234/23950/15194/107607/13666/14812/378425/74996/17314/14456/5076…	75	up
regulation of developmental pigmentation	0.000274606	15/23328	16147/14672/17311/17828/223838/14682/24136/12125/13616/101401	10	up
regulation of exocytosis	0.000323924	254/23328	116837/76707/226407/20980/12523/16510/78808/327814/20979/215449/432530/16163/380714/109934/12291/72194/12921/18750/19157/19325/20969/18191/68404/94245/15550/67295/319508/11549/15558/116838/54526/66725/59033/18951/69150/207227/50873/268934/271457/14158/19328/18754/17919/319924/15566/11551/20844/20910/12298/56508/80976/11438/192167/18441/54524/242443/69908/14191/26875/11938/320405/14823/320127/1446…	80	up
regulation of microtubule-based process	0.00033392	258/23328	19888/241035/13518/17756/76707/67886/18005/20393/21337/260315/18148/216965/68729/108903/328108/18080/13424/13411/380842/17755/15550/246103/56471/54375/105833/67254/66793/208158/212514/13837/68942/13548/18519/13640/78798/19877/225523/67064/225865/13728/73668/72119/75608/51938/11747/20873/213582/16800/76123/21338/68053/329795/214444/108079/11426/14677/63873/56430/15505/21333/12389/21336/26903/12391…	81	up
neurotransmitter receptor internalization	0.000340489	40/23328	103967/64009/19058/71770/54377/140723/11773/13490/17857/17858/20614/15444/69727/232227/81904/54376/13642/17999/17920	19	up
cellular response to glucose stimulus	0.000355241	144/23328	18387/277328/93691/71111/12290/70456/16000/22433/14694/19376/20913/15251/19276/14756/218461/15357/12289/723838/67041/11514/224129/56490/21844/50873/13640/18754/18189/11829/17128/19653/12015/18504/11551/21416/74998/19055/108079/66259/13839/18609/18575/52055/74244/16001/75770/101772/14456/18747/11814/20466	50	up
body morphogenesis	0.000370372	62/23328	16147/13345/76707/226407/226442/21808/20397/71371/12842/18511/21418/12914/21416/30953/16842/65973/72475/18595/16974/234366/17390/77087/57810/102693/20897/76499	26	up
bleb assembly	0.000373387	13/23328	11758/18858/105722/13731/107589/19877/14745/18439/13730	9	up
response to temperature stimulus	0.000396017	159/23328	277328/68833/171382/12767/12372/14806/28240/16000/114774/18858/20296/93670/18053/18023/217715/110616/107751/15558/26369/69241/14164/329003/226101/56454/381359/228432/27103/69698/18216/17035/381457/21898/18578/63873/21333/13666/21336/11441/72759/20480/12310/233781/109359/101772/19414/69068/26457/236193/18747/11606/66917/14629/270190/20840	54	up
maternal behavior	0.000406508	18/23328	18387/54140/27386/545156/77128/14815/17191/14682/19211/56710/18142	11	up
establishment of protein localization to organelle	0.000408106	426/23328	72265/170829/226407/103967/64009/13853/30058/56535/21929/18634/15275/12534/432486/22433/432536/20335/19058/71770/19014/20848/54377/140723/19325/93757/18760/30056/19164/20191/14634/218035/74257/26914/11774/238799/18708/76582/72993/56794/14180/16648/12177/380918/70572/22631/70790/223513/11600/66914/66725/106042/54128/224008/11773/13490/28185/17857/17858/240055/20473/20472/58801/18969/271564/240614/…	124	up
response to drug	0.000436112	260/23328	277328/20846/12912/208727/18484/21808/17931/215449/22433/104184/11418/15184/11491/83702/17101/14756/17260/218397/14463/11549/15558/239273/22631/13105/223706/76279/14811/17250/12929/22042/107589/13490/246133/110147/19274/268996/54670/11668/107765/545288/100043108/214084/12064/17395/12038/11928/57257/14630/19055/623474/14590/16476/74519/13109/18578/108079/14362/18671/18669/97212/16542/66661/18439/1…	81	up
organic hydroxy compound metabolic process	0.000437572	498/23328	433323/18627/227399/72999/18640/26424/18783/22164/21808/19130/59012/72472/52014/13180/69718/11671/18858/18559/18023/19014/238055/105014/15251/81535/217837/70059/83702/268656/15487/15357/15550/17993/21834/16531/72993/22418/14528/13132/54381/13072/65970/14811/11820/20975/50873/76483/224671/11307/56050/94224/13078/13819/170459/14164/14625/67847/14151/54670/12660/225913/11668/22359/19091/54447/19211/…	142	up
roof of mouth development	0.000446363	96/23328	17681/212712/72999/21808/21412/20397/71371/216560/23967/20666/14634/21418/17260/22418/21821/13383/106522/17128/17126/110796/11695/30953/16842/320790/65973/110805/242509/13844/20148/70673/14362/67661/18595/22421/16974/434215	36	up
response to starvation	0.000450778	178/23328	66615/16324/14645/226720/26408/140742/77976/74302/22433/67579/73158/74370/18760/218035/27220/100504663/223255/223453/21847/66725/17691/110147/72238/19106/225326/107045/72124/14102/21416/27103/66734/56458/22414/54673/16476/108079/100102/54170/230738/22417/71270/108099/277854/231659/69034/17425/74781/17341/101148/320405/13666/74244/101142/233833/75770/14456/22427/319481/75747	59	up
melanocyte differentiation	0.000454202	29/23328	14672/17311/14634/17260/76633/223838/14682/20170/24136/13616/22178/16590/101401/18431/17918	15	up
embryonic heart tube development	0.000469851	86/23328	16147/17684/52906/18119/15110/57765/19014/15251/19164/20191/17260/22418/14463/15205/68146/20541/225164/16814/11477/20672/51938/18129/100503311/16348/67661/319757/384452/16974/21676/100038489/68270/17127/19378	33	up
lamellipodium organization	0.000469851	86/23328	226970/17974/17700/208727/83767/18858/68750/57784/66629/18606/170736/224014/14158/319713/107351/74055/226251/11308/22325/12505/20779/57257/13609/13836/20563/16590/319974/14086/19277/54126/17925/234695/12554	33	up
negative regulation of cytoskeleton organization	0.000475634	171/23328	19888/56363/17756/76707/67886/20739/18005/20393/260315/20742/18148/237860/216965/68729/108903/14026/17755/246103/223601/65970/67254/208158/13548/50873/18519/78798/213556/225115/225288/17128/107351/20740/72119/24088/16800/13609/329795/21916/214444/20563/320827/14489/12332/19240/12386/26903/12391/13860/70420/233977/50768/12562/234695/235431/50876/76499/22351	57	up
phospholipid translocation	0.000480064	47/23328	497097/67331/320091/319767/50769/219149/105722/17250/54670/66943/228432/241633/76295/11303/18671/18669/18670/18439/11982/100504689/235527	21	up
synaptic membrane adhesion	0.000483462	32/23328	320772/76965/23888/12565/16180/13837/13640/18189/241568/71436/192167/80883/19266/19268/50791/54725	16	up
regulation of hormone metabolic process	0.000494538	44/23328	16000/20856/15251/218461/16531/13132/14309/14815/21416/14462/18510/11928/22417/19017/58807/16001/50781/16002/12286/12160	20	up
maintenance of cell number	0.000502466	175/23328	14369/214498/19130/18119/52463/108829/16000/72068/15364/21410/20848/21432/14088/68036/21847/387609/12914/94112/22061/15205/73703/20472/268996/12558/225895/226026/18504/21416/18510/68975/51869/347712/21420/12162/14013/56458/77578/210529/16600/76804/93760/70673/16826/16590/30841/319757/14056/104263/21415/14461/22421/22083/21676/244329/14182/18536/58198/234959	58	up
membrane repolarization	0.000503824	41/23328	57814/16518/238161/12289/13383/246133/140492/83814/11928/56543/12293/22388/12389/12391/16493/16523/16521/11933/20271	19	up
negative regulation of apoptotic signaling pathway	0.000516501	231/23328	12421/170755/14048/12633/12778/51800/17248/117198/22164/21929/14051/14360/16000/22433/67338/56321/72508/217558/15251/19164/66505/19766/66494/69635/22334/16854/14463/12759/13132/66725/110213/50873/12211/12385/54447/208449/21416/18227/11477/16410/19099/12505/12064/269344/241656/20779/17395/14049/19246/16196/20439/14630/54673/107869/26409/69807/67770/66073/14050/22417/15234/15194/22393/18787/18609/1…	73	up
regulation of small molecule metabolic process	0.000534241	358/23328	17978/98496/208727/72999/18640/18783/19130/226856/74023/74747/16000/54140/16009/14783/69183/11548/18023/20848/56745/238055/15251/19164/12499/14756/21834/16531/15558/271221/210808/69634/13132/81799/15117/252870/56490/11820/50873/76483/11307/21786/17691/54219/14711/18519/18754/170459/14164/14815/19255/12894/12015/19091/53412/20411/12495/21416/102635496/20779/18216/19302/16592/26570/56458/18441/1803…	106	up
positive regulation of growth	0.00057195	312/23328	116837/12168/12912/13869/81879/12767/20980/21808/19130/52906/20393/15214/12534/16000/20979/15364/54140/13649/14025/68585/16199/18208/72508/74370/11491/238161/217715/22095/13614/20354/17260/17755/14180/50769/14463/54616/14600/20356/116838/22402/14083/13383/67768/13508/50873/76438/13640/14815/83814/17919/68034/14732/13046/22431/12064/12335/54338/18795/14601/12561/16196/14173/12977/16842/54673/32079…	94	up
regulation of binding	0.000574203	390/23328	227120/17756/13838/18627/13345/208727/226352/98415/50702/20739/67459/21808/18005/15214/13180/208266/16000/14694/15110/214384/53422/53313/83560/15184/20666/19164/12313/17169/94245/16398/16392/22418/219150/13132/56274/68588/11600/16341/67819/27373/66725/223864/110213/50505/12741/15205/11820/21844/50873/106763/224860/211482/18519/320209/19877/16948/17191/17128/207259/17126/13728/15925/21416/14462/16…	114	up
regulation of neuron apoptotic process	0.000592623	270/23328	226896/21419/208727/51800/13798/21808/13982/14360/14806/114774/67579/18148/14401/18053/72183/15251/13983/19164/19141/15220/21418/18212/17260/109700/16392/16531/66270/170719/11600/26404/70620/74185/11820/50873/19765/17685/19877/14815/58801/14102/18742/14462/14810/54422/20910/18227/17242/12064/12125/80890/50754/14630/13841/18124/16476/100102/19268/22062/20817/57434/15194/22393/19017/16542/30841/155…	83	up
regulation of protein-containing complex assembly	0.000612894	438/23328	116837/17974/12912/17756/227377/226407/67886/240873/20739/13982/78808/20393/83767/260315/71769/215449/20742/14694/66397/20362/16191/54396/237860/108100/108903/217449/217517/328108/11845/18080/19042/21432/14026/218397/57748/68558/17755/16392/22334/67089/16854/12759/22045/223601/13196/224008/15205/13383/22042/13548/106763/14158/320722/19106/260409/18754/225115/75739/225288/30948/319262/68166/52662/…	126	up
regulation of morphogenesis of a branching structure	0.000614774	67/23328	240725/13982/14025/68585/21410/22418/66725/20472/18504/18510/20181/17242/12162/11608/20429/22414/15234/18595/18590/22413/319757/12391/14183/14182/58198/12550/11606	27	up
negative regulation of transporter activity	0.00061947	77/23328	329152/57814/11735/12921/18750/23967/11472/26385/76273/14167/13490/246133/65113/83814/19211/53416/17395/16497/68312/108058/100102/13844/12389/232748/26903/12391/16337/66894/17999/14697	30	up
endothelium development	0.000621906	122/23328	53945/12168/12767/19130/15214/215449/68585/67888/11852/100124491/66923/21821/20855/219181/239337/69700/22422/223864/12741/12737/77446/21417/19877/14164/17128/11477/20672/15213/622434/76089/71355/12819/18669/16542/243362/71093/22421/50501/21937/26365/16411/12562/11606	43	up
vacuolar transport	0.000635803	140/23328	73122/226421/226720/432486/11736/19376/54377/140723/11852/17101/218035/16553/11774/100504663/76273/105841/66914/68942/50873/16004/19328/57440/30948/65113/67064/100502841/271564/53611/20844/75608/74718/242341/73205/100102/230895/12492/56433/330192/71900/67015/81904/22088/101706/54376/65114/20660/320528/17999	48	up
positive regulation of intracellular transport	0.000649758	184/23328	17756/89867/14360/12534/11735/22433/66397/20296/380752/18760/19042/19164/13424/11472/14634/18708/74213/70572/13132/70790/223864/77128/12326/58801/240641/21416/18761/215280/72446/329502/67231/50754/59020/54673/65973/66233/230738/15444/100017/71116/16846/319757/232748/192193/52163/21937/74741/80982/101706/14456/18536/18747/12550/77116/235180/20660/72565/330962/18247/12306	60	up
negative regulation of cell adhesion	0.000655084	290/23328	14369/12477/16147/226352/21960/22164/240873/18845/21929/11846/54712/114774/67245/12842/57765/56013/56745/104836/14634/20354/20745/218397/18708/56838/71228/20390/16854/20356/11600/18606/14083/13383/12394/13508/240025/94185/13640/65960/13078/56468/65113/20358/269023/19255/17196/54607/107351/19091/19211/16184/16181/319817/17242/12505/20779/94212/50706/229473/16842/19218/16600/21923/13131/230738/1089…	88	up
regulation of anion transport	0.000658069	133/23328	277328/18627/21934/226407/19735/18783/11846/15275/54140/20856/215113/18750/23967/19164/19766/13614/94245/15466/66494/26385/15550/50769/20855/14815/19091/16181/20910/18779/53416/72401/18216/59020/15565/18671/18670/19092/18439/16846/232748/22044/108073/14812/14182/104158/11606/12424	46	up
neurotransmitter receptor transport	0.000665537	64/23328	103967/64009/74053/19058/216831/71770/54377/140723/11773/13490/17857/17858/17919/20908/16574/20614/15444/69727/26414/232227/81904/54376/13642/65114/17999/17920	26	up
regulation of cell-cell adhesion	0.000667744	427/23328	22637/17974/12477/54167/16008/16147/226352/21960/22164/240873/20339/20739/269152/63953/17684/21929/17863/11846/18119/11735/16000/114774/22433/67245/16160/50932/20296/57765/12775/18750/56745/320772/56048/14634/12522/11774/18708/56838/11534/71228/328365/22418/20390/16854/17909/15117/223601/14083/15205/13383/22042/16423/12394/11629/94185/13640/65960/56468/65113/269023/240354/19255/17196/54607/12015/…	123	up
regulation of hormone biosynthetic process	0.00068012	27/23328	16000/20856/15251/218461/13132/14815/11928/22417/19017/16001/50781/16002/12286/12160	14	up
stem cell proliferation	0.000681449	144/23328	387201/17311/15364/216858/15184/19325/20666/15228/15251/12192/68519/18811/14634/15904/22418/723838/214669/66725/94223/73703/19106/20473/20472/12385/12064/241639/20672/14013/16800/22414/16842/230126/67299/242620/18671/66993/53890/381695/319757/320265/16485/16974/20678/12447/14183/14182/22341/15245/13051	49	up
regulation of response to cytokine stimulus	0.0006921	119/23328	12767/56489/11846/73914/69922/20564/54396/67338/19014/246746/11491/19766/22418/432940/11600/19876/50873/77128/19255/74186/16181/80985/266692/16196/229096/24088/56417/12977/16600/69807/21898/19268/68350/20563/14581/12389/108960/14456/18983/73945/434341/12362	42	up
methylation	0.000717097	349/23328	403183/67099/240879/69726/226830/17863/73681/327747/12142/52463/67332/208266/103136/22433/319822/67390/217038/14055/52686/56095/75302/13435/104836/76357/66354/16468/26914/380855/64918/69156/252973/214669/12914/70511/14852/73703/17450/106338/67768/67367/224440/60532/110147/14711/20230/193796/72722/240174/76781/225518/17128/67383/14462/77683/14582/381359/51869/22431/76894/69487/56802/14013/192195/7…	103	up
ovulation cycle	0.000718519	61/23328	280287/18783/13982/20397/13649/13983/18606/268903/12394/14309/17242/14308/20779/74434/229357/19288/30953/12167/18595/11576/16846/11441/16001/11606/18667	25	up
adaptive thermogenesis	0.000735052	159/23328	227120/171382/18627/71111/12767/26381/16775/14783/16163/53422/18559/14245/11491/664883/22095/13424/105171/19116/18162/23794/240028/224796/224860/13819/11516/329003/11668/20249/77683/16592/54635/170439/67460/21898/67299/70673/12491/19017/63873/333050/11423/12389/16846/104263/16001/11865/14081/16168/94187/109215/20660/21887/27399	53	up
regulation of release of sequestered calcium ion into cytosol by sarcoplasmic reticulum	0.000772613	19/23328	12372/76757/68460/20191/238871/20541/68312/108058/109676/320790/52076	11	up
regulation of cytokine-mediated signaling pathway	0.000780069	109/23328	12767/56489/11846/73914/69922/20564/54396/67338/19014/246746/11491/19766/22418/432940/11600/19876/50873/77128/19255/74186/16181/80985/266692/16196/229096/56417/12977/69807/19268/68350/20563/14581/12389/108960/14456/18983/73945/434341/12362	39	up
positive regulation of hepatocyte proliferation	0.000839766	14/23328	12633/21929/22433/68585/14172/19014/14164/17242/16438	9	up
acylglycerol metabolic process	0.000847309	138/23328	227231/72999/18783/13982/11818/238055/14245/217480/100504285/20338/14756/21834/100504663/380921/320355/76483/433091/17691/64898/14625/16891/12894/74055/20249/14732/21416/64899/81004/100102/12491/665270/231510/20778/12389/320127/23945/12391/233549/52123/14081/26457/382030/104158/192654/20660/11814/66113	47	up
positive regulation of response to external stimulus	0.000883272	418/23328	17087/17700/12168/22596/21934/12767/56489/18783/22164/240873/100040462/77777/70097/11846/215999/70428/13649/68585/14172/16160/57783/54396/19376/20296/20290/19014/12775/20848/18750/11818/80913/11491/18760/66354/19141/19766/17084/13614/57266/17079/16398/72993/22418/223255/20356/22402/14083/66725/105722/17250/69150/12374/16423/11820/21844/13508/64074/11629/27226/106763/58218/268973/225825/12511/2090…	120	up
regulation of microtubule cytoskeleton organization	0.000885751	201/23328	19888/241035/13518/17756/76707/67886/18005/20393/260315/18148/216965/68729/108903/328108/18080/13424/380842/17755/15550/246103/56471/54375/67254/208158/212514/13837/68942/13548/18519/13640/78798/19877/225523/67064/13728/72119/75608/20873/213582/16800/76123/68053/329795/214444/108079/14677/63873/56430/15505/12389/26903/12391/12121/232944/101706/71007/244329/12562/73420/66917/102693/330938/76499/23…	64	up
maintenance of location	0.000913496	320/23328	72999/71111/56489/12372/12944/21808/64009/76757/15275/11735/28240/14421/211739/16163/26936/68460/75302/238055/68832/18760/238161/20191/238871/15558/66629/239436/105785/207683/224247/268903/11307/268977/20541/18754/19762/170459/67634/14119/19255/14319/271564/209361/68379/16410/20192/12335/110911/24105/59091/54401/18216/58869/229227/14173/68312/76123/108058/109676/433667/320790/65973/52076/69863/14…	95	up
regulation of protein catabolic process	0.000951538	395/23328	68833/329152/13838/76867/66615/17248/56207/26374/13853/21929/268291/14360/21859/73914/22433/13649/14694/18023/72194/170930/217410/19164/110616/14756/66222/282663/218203/218215/67269/210992/15357/14198/105418/22418/52033/12759/105689/13132/114128/54375/211770/14083/107831/66914/27373/66725/106042/223870/252870/14811/70620/11820/246133/50873/77128/224997/56468/225131/65113/269016/83814/17128/68034/…	114	up
regulation of fat cell differentiation	0.00096247	146/23328	12912/63953/16000/237523/22433/211739/75302/217410/14245/12192/68750/15904/22418/21821/15558/12224/223435/56274/22402/15205/240396/207259/21416/74186/14462/12162/14013/56458/12395/100201/230738/70673/242864/74596/63873/20602/70717/16846/14461/232339/16974/232430/21990/11865/53322/26383/235320/17127/19883	49	up
positive regulation of proteolysis	0.000969994	344/23328	98582/20846/12633/12370/13838/76867/51800/26374/64058/26408/268291/14360/18119/12905/114774/22433/76884/14694/57783/195046/637515/53313/18053/20848/170930/217410/19164/110616/19141/14756/218215/66494/67269/69635/105418/12759/13132/223453/211770/14083/17886/27373/66725/106042/223870/70620/19876/11820/246133/50873/56462/106763/268973/56468/269016/240354/320924/58801/17196/12015/68034/19211/14102/11…	101	up
regulation of membrane depolarization	0.000992502	46/23328	51800/11735/14694/12291/18053/66725/54615/14167/83814/20779/18216/14630/108058/545622/16542/18439/12391/14629/20271/12424	20	up
ammonium ion metabolic process	0.00102037	25/23328	15550/14528/14811/224671/12660/15186/12038/11423/20751/22044/11941/21990/320981	13	up
polysaccharide metabolic process	0.00104226	114/23328	12421/18627/13853/16000/56351/14783/216558/53625/69183/11548/27052/105193/271221/14042/15117/74185/14711/15531/53412/20411/21416/26877/14043/56336/83398/64580/18033/23908/14348/108099/19047/140491/272411/68961/16002/16337/234356/102093/58994/15118	40	up
neuron apoptotic process	0.00106115	298/23328	226896/21419/208727/51800/13798/21808/13982/14360/14806/110532/114774/67579/18148/14401/637515/18053/72183/15251/13983/19164/19141/15220/21418/18212/17260/109700/16392/16531/66270/170719/11600/26404/70620/22061/74185/11820/50873/94185/19765/17685/19877/14815/58801/14102/18742/14462/14810/54422/20910/18227/17242/12064/12125/80890/50754/14630/99526/13841/18124/16476/100102/19268/22062/20817/57434/1…	89	up
regulation of dopamine secretion	0.00108008	40/23328	18387/20980/20979/68585/94245/319508/15558/54526/13490/12495/80976/11438/54524/15565/110058/18751/110877/19339	18	up
detection of biotic stimulus	0.0011092	37/23328	17087/268663/17948/17952/13134/268973/14089/16410/24088/384997/242100/21898/20778/319757/107607/269855/257632	17	up
nucleus localization	0.0011092	37/23328	16560/226751/64009/18208/319565/94040/13424/14083/30948/225523/381404/229227/67299/230917/12391/57752/18536	17	up
membrane assembly	0.0011092	37/23328	11735/20742/13731/76438/18189/12558/18190/19211/12613/192167/20194/19266/13844/50791/12389/12391/12306	17	up
exploration behavior	0.00111702	31/23328	21960/12921/110616/15550/66725/268890/18754/11438/18619/56710/74342/12661/210274/57340/214162	15	up
wound healing, spreading of cells	0.00111702	31/23328	56363/76707/68750/12305/19211/12831/12505/16007/231532/22421/20278/20277/234695/93742/76499	15	up
epiboly involved in wound healing	0.00111702	31/23328	56363/76707/68750/12305/19211/12831/12505/16007/231532/22421/20278/20277/234695/93742/76499	15	up
macrophage cytokine production	0.00114284	17/23328	21808/73914/68585/22418/67116/24088/21898/12491/100689/14456	10	up
regulation of muscle cell apoptotic process	0.00119064	97/23328	12633/13869/26408/15214/16000/16009/18148/16160/214384/11818/13614/15357/18708/14463/67731/223864/68655/19317/52040/11516/17128/19211/18569/18510/18573/17242/14601/108058/230738/12389/16974/16001/11606/12364/68861	35	up
regulation of postsynaptic membrane neurotransmitter receptor levels	0.00119064	97/23328	103967/64009/74053/19058/216831/380702/71770/54377/140723/268566/23888/11773/13383/545156/13490/17857/17858/20908/56508/20614/15444/50791/69727/26414/53324/232227/13860/81904/23859/54376/13642/65114/11487/17999/17920	35	up
positive regulation of biomineralization	0.00128659	50/23328	12168/67972/75302/23967/21418/110789/17260/105722/20541/106522/14119/11480/11477/12162/12167/16007/22417/18439/80752/338352/17127	21	up
embryonic heart tube morphogenesis	0.00135295	70/23328	16147/17684/52906/18119/15110/57765/15251/19164/20191/17260/22418/14463/15205/68146/225164/16814/11477/51938/18129/67661/319757/384452/16974/21676/68270/17127/19378	27	up
neuroblast proliferation	0.00135295	70/23328	216858/19325/15228/15251/68519/18811/14634/15904/66725/20473/12385/12064/16800/16842/67299/242620/66993/319757/320265/16485/16974/20678/14183/14182/22341/15245/13051	27	up
regulation of cardiac muscle contraction	0.00135295	70/23328	208727/19735/216033/29856/11548/16518/238161/20191/238871/14463/11549/20855/13383/57440/20541/30948/11928/109676/435766/52076/18578/230738/11938/12389/12391/12288/20271	27	up
anatomical structure maturation	0.00135704	273/23328	210933/16147/227377/81879/269116/21808/237339/11735/16000/22433/14025/18858/75302/13487/319504/15375/15251/13983/19164/20354/76856/214290/16531/22418/668253/66725/105722/15205/76378/11820/12394/12393/13164/20473/13819/18189/14682/19726/18504/14462/14810/18227/50915/13828/241639/18795/56407/381404/53878/56336/20672/329628/67161/13609/230126/230257/12259/68703/16542/23980/83766/80752/17341/16846/66…	82	up
regulation of protein serine/threonine kinase activity	2.55e-18	442/23328	13838/71111/19264/21929/26408/20869/327826/114716/19052/54396/23939/320207/16706/18015/12775/72349/192231/26399/74370/30955/338372/94245/23882/20963/26564/26914/66671/26401/18753/239126/19229/211770/66513/66725/83383/77446/20655/71718/19252/12575/18712/12445/18519/14154/14164/16149/18596/16319/16452/74055/240672/11350/69601/19271/22034/114715/26390/18769/19246/665113/14173/56706/76089/20416/17096…	99	down
protein autophosphorylation	5.13e-16	241/23328	98267/13869/13838/19264/226849/18605/14302/14360/110279/20869/69922/20868/19052/50932/18103/18760/13665/338372/26931/20963/18753/12143/19229/223255/223775/66725/13845/51789/18712/12305/14158/18596/16452/11350/59126/228140/215653/15162/58231/665113/74012/108058/17096/14191/22612/21682/68473/330177/17295/13666/269774/101540/13549/14159/29875/13631/16337/14182/15481/235344/12988/102414/102626/108737	64	down
regulation of vasculature development	1.23e-15	356/23328	20846/12633/12767/14645/16414/12226/13179/23939/13855/18015/20848/12189/15184/16416/79221/18760/80837/80898/16854/14180/14463/19229/16840/20356/239528/107831/11482/16402/12394/19274/22436/14164/21413/18018/11350/69601/11909/18024/114715/319909/74030/228852/19223/18019/14173/76089/50754/20351/20416/16194/14066/107869/16600/230738/242705/13836/20423/100952/14181/15945/243362/15277/14461/60611/13854…	81	down
myeloid cell differentiation	1.89e-15	414/23328	20846/227326/16331/226421/29809/19165/320404/98386/19152/13637/16969/22778/17268/18015/18103/12775/20848/16416/246746/107817/109711/14281/83924/319156/16364/26564/17260/14063/18708/19229/211770/17869/93686/17886/29813/224109/12394/224792/13819/14309/20044/16149/18018/16452/14218/11308/20375/22034/215653/74614/12608/50754/18129/70747/16842/214133/17096/13836/12571/69188/59003/22388/19664/16923/138…	89	down
endothelial cell migration	4.39e-14	212/23328	14645/52014/16414/13179/18015/192197/15184/16416/18613/79221/18760/80837/19141/17260/19229/13655/20356/19245/107831/17886/20401/11482/19274/14164/107321/11350/69601/18024/114715/74030/14173/50754/20351/16600/230738/13836/55982/20423/14181/243362/17295/14461/101540/21803/20130/11819/72461/14182/18709/12927/14234/16412/75723/73230/23871/14775	56	down
reactive oxygen species metabolic process	2.36e-13	292/23328	12633/208727/12043/17970/53791/14360/140742/74747/110279/16414/14778/20848/12189/14784/20963/14088/13361/14063/18792/11843/18753/19229/107831/17972/66725/224109/16423/20655/14289/22654/12575/106759/22436/18596/54683/16452/14218/11898/18024/19223/56458/20416/16600/18477/230738/21899/11669/74096/17969/18984/17295/15277/21803/11652/50490/72461/20128/16337/16598/58994/13057/11796/170752/11891/14678/1…	67	down
regulation of cell-cell adhesion	7.47e-13	427/23328	12477/16008/19264/18106/320404/21929/74048/74392/11540/16414/22778/11492/23939/50932/16859/12775/72349/193385/105352/12522/20963/18708/16195/328365/18753/16854/18950/12143/13655/223601/13845/15205/16423/208650/12394/14960/15040/65960/16149/240354/17196/20227/22287/12507/16452/58205/11898/11350/16403/16401/22034/228788/12608/12479/22724/69769/16842/17096/18124/16600/100182/230738/12399/71890/23097…	85	down
alpha-beta T cell activation	1.27e-12	166/23328	12043/19264/18106/320404/12142/74048/11540/20852/22778/94176/16859/12775/20848/16364/12522/23882/20963/18950/110168/208650/12394/15040/65960/240354/11350/12608/12479/20351/22724/16194/16842/230738/12399/230979/18762/20423/108655/12051/21803/12144/16190/246779/12520/59009/235320/21813	46	down
regulation of chemotaxis	2.24e-10	224/23328	12767/20343/215999/12775/72349/18760/19141/193385/73710/20354/14063/67263/19229/110168/20356/223601/19354/105722/20440/14289/19252/14164/16149/18596/19271/14173/20351/13609/17096/20346/20423/15945/170756/17295/101540/232983/21803/11652/20352/16170/20947/20909/14456/14182/257632/117149/11487/20187/12773/108737/12768	51	down
muscle cell proliferation	5.24e-10	236/23328	20846/12633/13869/208727/21929/26408/327826/14632/17268/20848/16416/59027/17260/18708/14180/14463/239273/211770/17869/77044/19015/12575/18712/53817/271457/14164/18596/16452/21416/22034/21817/14173/17261/20416/16194/13609/108058/18124/16600/20423/19664/108655/232334/60611/12576/14182/15446/58994/14234/13057/14678/21813	52	down
regulation of lymphocyte proliferation	7.11e-10	231/23328	12477/16008/16331/12043/19264/18106/12142/74048/16859/22780/12775/11622/193385/20963/17260/16195/16854/18950/12143/19354/15205/208650/12575/14960/15040/106759/65960/16149/22287/58205/22034/12608/18019/12479/22724/17096/21938/230979/20423/13856/93675/21803/12483/12144/246779/12721/12520/12367/59009/117149/21813	51	down
regulation of lipid kinase activity	1.76e-09	49/23328	226849/320207/18708/19229/100502698/14289/18596/22325/69601/104418/14173/54673/17096/14191/101240/21803/12520/18709/257632/19651	20	down
response to oxidative stress	2.12e-09	409/23328	12633/15926/12043/69051/21929/26408/14360/140742/20852/69922/14778/11927/23939/216850/12775/18760/13665/14281/26914/14088/93692/13361/21974/18753/14463/19229/223255/382985/170719/17309/67130/66725/20655/53901/14158/13819/18596/225887/67689/54683/16452/11350/18024/26570/56458/50754/18033/18124/18477/17764/230738/21899/11669/17969/17295/72170/108655/74244/22594/26362/18584/20909/11502/14782/19663/1…	74	down
regulation of protein-containing complex assembly	3.82e-09	438/23328	19165/73910/13169/22778/20742/66397/54396/18613/56699/14784/108100/11622/14026/19720/20963/17755/26401/22334/18753/16854/19229/223601/104445/15205/56716/106759/14158/268970/225115/225288/52662/27360/11350/69601/19182/228545/15162/170643/16800/83679/12340/54673/11303/12345/18762/50907/21899/75991/66898/17295/67705/54324/12332/19240/13191/93675/12576/50918/13854/108124/22323/21803/70420/14159/20727…	77	down
positive regulation of response to external stimulus	5.62e-09	418/23328	12767/18783/20343/15951/100040462/215999/14479/15944/57783/54396/16859/12775/20848/192231/80913/30955/18760/66354/19141/193385/73710/17084/14063/17079/19229/223255/20356/19354/66725/105722/16423/14289/15040/106759/16149/18596/16452/332579/19271/22034/21817/12608/14173/13040/13609/80912/20423/27278/21899/53323/81702/15945/17295/101540/232983/21803/11652/16170/207728/20947/20909/12520/16783/14456/1…	74	down
myeloid leukocyte activation	6.2e-09	231/23328	18783/18106/74732/15979/110279/16414/94176/16859/246746/107817/59027/83924/16364/20963/14063/18753/12143/19354/66725/14289/224792/106759/14158/16452/20375/22259/22034/12479/18129/17096/18124/14191/69188/231130/27278/19664/21899/57914/14461/21803/14159/16170/16190/20909/19267/27027/11502/11487/21813	49	down
dephosphorylation	7.69e-09	374/23328	19243/19253/16329/227292/11650/16331/67444/12043/107895/19264/226849/20869/77976/17931/19052/338367/320472/72349/11622/81535/26931/105352/20354/17260/27389/18753/105663/223254/19245/71474/223989/20975/51792/19252/19274/18596/70799/16452/240672/75454/241289/19271/114715/228852/19246/56205/80281/229776/545622/19244/14050/11647/68991/50791/14208/19046/72102/70686/19277/243819/21803/29875/16332/20947…	68	down
cell chemotaxis	1.45e-08	303/23328	12767/20343/215999/16414/12775/18760/19141/17101/193385/20963/14063/238871/18753/16854/19229/13655/13618/110168/20356/19354/105722/14289/19252/14164/16149/18596/19271/14173/13609/16842/17096/18578/13836/20423/15945/170756/17295/54324/19277/101540/232983/16170/20947/12721/14456/14182/14388/257632/12927/13479/117149/12145/11487/252837/12773/108737/12768/12771	58	down
wound healing	1.5e-08	349/23328	13518/12633/14369/12767/12628/18783/13713/17938/18015/16416/18613/11465/14026/17101/94245/20963/14063/26401/18792/18753/14463/12143/14042/271278/18810/17886/223701/105722/11482/19015/12575/12305/14164/12495/18024/19271/21824/228788/14173/26570/74012/18129/14066/17096/11426/13844/230959/20423/21682/16923/12740/14461/260299/21803/26362/233405/72461/27027/14456/14234/16412/11891/14775/76499	64	down
phospholipid metabolic process	1.81e-08	374/23328	16329/15926/16331/227333/13167/18783/320404/12334/103199/52014/57319/28169/216233/320207/71795/12702/30955/81535/104718/17101/19210/218442/18708/18753/105501/14137/19229/224020/100502698/20975/14289/19015/224792/225049/18596/225651/12660/208449/67512/22325/69601/22259/104418/329502/76192/77799/16592/14173/15360/54673/17096/14191/18707/320951/231510/101240/14792/66857/21803/16332/27388/12520/71780…	67	down
establishment of protein localization to organelle	2.89e-08	426/23328	72265/170829/66821/108989/641376/21929/108705/432486/19052/15525/18015/103737/20848/12189/16416/19325/18760/20963/26914/218441/238799/18708/18753/69019/56794/27057/14180/66725/106042/12575/66306/16452/240614/65969/18633/56488/75608/18769/69276/50754/12462/54673/15502/66233/11426/230738/230895/230908/66169/20423/12492/75387/330192/66437/75788/16543/101185/15277/232227/72170/81896/21803/101706/2981…	73	down
regulation of lipid metabolic process	3e-08	363/23328	15926/319229/13167/71111/18783/12334/226849/71767/20869/320207/66612/12189/30955/22160/26914/18708/18753/19229/20788/100502698/56490/20655/14289/19015/17691/224792/14164/14815/16149/18596/21416/102635496/22325/69601/22259/104418/74450/16592/81004/14173/18033/54673/17096/18124/69863/14191/100198/108099/75387/18984/101240/13666/74244/14792/21803/11652/66508/50781/12520/15446/18709/257632/19651/5899…	65	down
regulation of smooth muscle cell proliferation	3.09e-08	165/23328	20846/208727/21929/26408/327826/16416/59027/17260/18708/14180/239273/211770/17869/19015/12575/53817/271457/18596/16452/21416/22034/21817/14173/17261/20416/16194/13609/108058/18124/16600/19664/60611/12576/15446/58994/13057/14678/21813	38	down
regulation of antigen receptor-mediated signaling pathway	3.52e-08	62/23328	19264/12775/72349/105352/16854/12143/13709/74039/208650/22350/240354/107321/75454/19271/104418/77799/17096/101540/12483/18751/12520	21	down
regulation of cellular component size	3.9e-08	413/23328	319229/73910/74392/216344/13169/14025/20742/18613/56699/26941/14784/74370/108100/11622/14026/70435/19720/20354/20499/14063/17755/26401/18753/239126/19229/20356/223601/104445/20401/105722/11827/22350/56716/271457/14158/268970/14309/225115/225288/27360/241296/11350/170643/20351/360213/12340/12345/20346/80979/22388/16885/83704/66898/12332/19240/93675/50918/22323/70420/20352/66333/207278/20947/12721/…	71	down
striated muscle tissue development	4.63e-08	447/23328	12633/14369/13869/208727/12043/11910/15353/327826/14632/17938/17268/216850/18015/15184/22160/79221/14281/66354/22632/193385/17260/14180/14463/57784/17869/17133/77044/268859/77446/117606/18712/17691/53817/72900/225115/225288/14164/14815/18596/225638/21416/228788/14464/14173/56758/17261/77578/13609/108058/16842/18507/93760/63958/20423/19664/13856/17295/108655/74244/232334/333654/21803/11819/75547/5…	75	down
negative regulation of cell activation	5.3e-08	210/23328	12477/16331/21929/12142/74048/110279/11540/16859/72349/246746/193385/105352/18753/16854/12143/208650/12394/14960/224792/14158/65960/225160/16149/22287/58205/22259/12608/22724/69769/17096/230738/14191/12399/230979/20423/100952/27278/16923/21803/26362/16190/27027/12367/235587	44	down
cellular response to oxidative stress	5.37e-08	276/23328	12633/12043/69051/21929/26408/14360/20852/69922/23939/216850/18760/13665/14281/14088/93692/13361/21974/18753/14463/223255/170719/17309/66725/20655/14158/13819/18596/67689/54683/16452/11350/18024/26570/56458/50754/18124/18477/230738/21899/11669/17969/17295/72170/108655/74244/26362/18584/20909/14782/234371/58994/12927/14775	53	down
endomembrane system organization	6.42e-08	410/23328	497097/72265/170829/12767/19264/170788/58244/237336/54198/19073/23943/20742/192197/67300/26941/108100/19325/18760/319565/68581/17101/94245/18753/57784/211401/17886/27008/223697/20972/66725/105722/29813/78885/20655/271457/70361/70231/228432/228545/68968/75608/99371/228960/19338/66183/83679/54673/11303/77963/230908/56041/23790/77053/66898/13666/13191/74122/330401/14792/259300/11652/72287/233405/663…	70	down
protein polymerization	6.76e-08	293/23328	73910/13169/20742/14457/103733/18613/56699/14784/108100/14026/19720/17755/26401/22334/18753/19229/211401/223601/104445/56716/14158/268970/225115/225288/70799/27360/11350/72119/75608/170643/83679/12340/12345/53323/75991/66898/17295/12332/19240/13191/93675/12576/50918/22323/70420/14159/207278/101706/12721/18709/72042/19684/19200/50875/76499	55	down
protein dephosphorylation	8.44e-08	235/23328	19253/227292/67444/12043/107895/19264/226849/20869/77976/17931/19052/320472/72349/26931/105352/27389/18753/19245/71474/51792/19252/19274/18596/16452/240672/75454/19271/228852/19246/56205/80281/229776/545622/19244/14050/68991/50791/14208/19046/72102/70686/19277/243819/21803/20947/19267/14678	47	down
response to peptide	1.17e-07	400/23328	20849/20846/13838/23830/21929/18605/14360/12952/216233/67972/20852/103988/94092/20848/14784/12702/19325/79221/19141/18708/18753/239126/13618/14289/12445/18519/14158/16452/332579/16401/19271/320706/19246/56458/16800/22724/20416/229709/18033/18124/329877/230514/18762/21899/56041/66437/66898/74741/11652/16332/18751/19267/101772/16337/18709/17274/257632/58994/12927/102193/14234/12363/235344/12988/130…	68	down
ERK1 and ERK2 cascade	1.84e-07	325/23328	12633/13869/227326/213452/19264/11910/327826/114716/57783/72349/16416/26941/20963/14063/14463/19229/17869/22350/14289/11984/19252/12193/14309/16149/18596/107746/11350/69601/114715/71878/19246/14173/76089/50754/20416/18129/108058/17096/384009/16600/13844/13836/18762/100952/13856/101540/21803/20130/18584/50490/14456/257632/73230/117149/12988/14678/12768/12771	58	down
positive regulation of alpha-beta T cell activation	2.14e-07	68/23328	19264/18106/320404/22778/12775/12522/20963/18950/12394/15040/240354/12479/22724/12399/18762/20423/12144/16190/12520/235320/21813	21	down
cellular response to extracellular stimulus	3.85e-07	217/23328	12043/19264/14645/11910/26408/140742/77976/72002/103988/11889/74370/18760/13665/14281/66354/223255/223453/69146/20788/66725/11827/12575/18712/17691/21425/20469/21416/16403/18024/16401/56458/54673/230738/71270/108099/13666/74244/26362/14159/233833/14456/75687/235344	43	down
regulation of epithelial cell proliferation	3.86e-07	372/23328	20846/12633/14369/13869/14645/21929/20869/327826/14632/18015/18103/20848/16416/74370/22160/18760/17260/18792/14180/13655/16840/13618/20356/211401/17869/11482/15205/15312/19015/19274/22436/14164/21416/69601/11909/16401/228852/14173/68259/18129/14066/18124/12399/12571/20423/67661/14181/14461/108655/16438/81896/12576/101540/21803/11819/66333/14182/353310/257632/13057/19378/14775/12771	63	down
epithelial cell proliferation	4.08e-07	438/23328	20846/12633/14369/13869/14645/21929/20869/327826/14632/20852/18015/18103/20848/16416/74370/22160/18760/17260/18792/14180/13655/16840/13618/20356/211401/17869/11482/15205/15312/19015/19274/22436/14309/14164/21416/69601/11909/16401/228852/12608/14173/68259/18129/14066/18124/12399/13836/12571/20423/67661/14181/14461/108655/16438/81896/12576/101540/21803/11819/66333/68815/17345/14182/73754/353310/257…	71	down
regulation of cell shape	4.67e-07	154/23328	73910/14360/54712/72729/14457/56699/26941/108100/80837/20354/19229/17886/19354/104445/140570/22350/16988/269233/76117/74194/15162/20351/20196/67220/14191/80979/22388/18844/14159/69710/12721/102098/19684/29806	34	down
symbiotic process	4.68e-07	374/23328	20846/12043/12767/54198/268373/15944/57783/54396/16416/66354/12454/19720/14063/21974/69019/13030/67955/17869/80287/83383/224020/16004/22196/53817/271457/30960/225160/18145/240255/16149/107373/19182/228545/75608/67778/67738/16842/55932/229906/230738/230908/230979/23960/330192/17969/384309/16543/74244/26362/57444/78610/73683/20128/233979/16337/14456/20516/20586/15481/58235/270151/13209/14775	63	down
intrinsic apoptotic signaling pathway	4.94e-07	295/23328	12043/15951/26408/74747/108705/20869/23939/15248/12189/26941/81535/66354/21981/18708/22334/18950/223255/382985/17869/66725/29813/20655/12575/17688/16149/19367/16452/69601/18024/12608/19246/50754/54673/15502/66073/242705/13836/21938/53323/11669/66437/13856/12366/13666/16438/12051/72287/12367/234371/64209/12363/12045/14775	53	down
leukocyte migration	5.76e-07	360/23328	20343/215999/110279/16414/19152/20868/16859/12775/16416/18613/19141/17101/193385/20963/26564/14063/238871/16854/19229/380916/13618/110168/19354/105722/16421/16423/14289/19252/14158/16149/16403/16401/19271/381485/13609/17096/18578/230979/100952/22388/15945/170756/54324/19277/232983/21803/16170/20947/12721/12520/14456/257632/58994/13479/16412/117149/12145/11487/108737/12768/12771	61	down
regulation of cellular response to growth factor stimulus	5.86e-07	281/23328	12633/108900/213452/74048/20869/16969/58250/13179/319922/114716/13855/278507/66354/14180/14463/16840/19245/11482/15205/224109/407831/65960/22436/268977/14164/52662/21413/17826/21416/11350/69601/241324/114715/19246/14173/18129/94093/54673/100952/14181/19664/75788/101540/260299/21803/101706/18751/14182/353310/73230/207667	51	down
organophosphate biosynthetic process	6.65e-07	427/23328	15926/227333/18783/226518/80914/18106/320404/12334/237336/52014/28169/18103/103711/20848/67763/30955/59027/328099/268566/11565/19210/218442/18950/105501/19229/382985/17869/14450/14289/19015/224792/107766/225651/12660/208449/75735/12495/67512/11636/104418/74450/16592/14173/15360/11950/54673/66588/11637/18707/320951/231327/231510/11958/23917/14792/21991/21803/269951/16332/11717/27388/78914/14081/71…	69	down
homeostasis of number of cells	7.09e-07	330/23328	20846/210293/16331/12043/12628/100039795/320404/21929/53374/110279/16969/22778/12775/20848/107817/11622/14088/17260/93686/20655/224792/13819/20044/16149/54683/16452/11350/20375/215653/26570/214133/17096/54390/18578/18477/18707/12571/69188/59003/20239/16923/13856/14461/14792/21803/26362/11717/12721/12367/16598/13423/22761/20586/23871/50875/11655/12773	57	down
positive regulation of cell projection organization	7.14e-07	478/23328	12633/13838/208727/12767/14360/103199/54198/20869/54712/216344/13169/14025/18015/192197/18103/12775/353047/56699/53860/108100/18760/193385/73710/20354/26564/14063/17755/50769/19229/223255/20356/19354/104445/140570/67102/16443/240058/18519/14815/13660/74055/107746/69601/16403/18024/54338/12396/228880/20713/76089/54673/17096/329795/50791/381644/12492/23790/319974/16885/13047/13856/75788/17295/18844…	75	down
positive regulation of neuron differentiation	8.72e-07	472/23328	12633/13838/12043/12767/14360/103199/54198/20869/15353/17172/54712/216233/216344/13169/319922/14025/216858/18015/18103/108100/18760/73710/20354/26564/17260/17755/50769/19229/223255/20356/140570/67102/16443/240058/18519/21815/14815/21413/13660/107746/69601/16403/18024/54338/12396/228880/20713/76089/16800/54673/17096/230674/50791/20423/12492/16885/13047/13856/75788/17295/73191/14461/18844/16438/141…	74	down
striated muscle cell differentiation	9.55e-07	317/23328	12633/14369/208727/12043/12334/327826/17938/216850/278507/15184/11465/79221/22632/193385/17260/14463/57784/107831/17886/17691/53817/225288/14815/18596/225638/13660/18019/56190/67220/77578/12508/108058/93760/12345/20423/22388/19664/15945/17295/108655/74244/259300/21803/13549/75547/50490/20866/16190/12520/18021/16412/12175/50875/14775/22437	55	down
response to reactive oxygen species	9.84e-07	202/23328	12633/12043/21929/26408/14360/140742/20852/23939/216850/12775/14281/14088/93692/13361/21974/18753/19229/223255/66725/20655/14158/18596/54683/11350/18024/56458/18124/18477/17969/17295/108655/74244/26362/18584/11502/12367/58994/12927/13070/14775	40	down
protein import	1e-06	217/23328	108989/641376/108705/19052/15525/18015/103737/20848/12189/18760/20963/238799/18708/18753/14180/66725/106042/12575/66306/16452/240614/65969/18633/56488/18769/66233/230738/230908/66169/20423/16543/54324/72170/21803/29810/77938/26356/18709/67952/15481/66069/235442	42	down
leukocyte degranulation	1.03e-06	74/23328	74732/110279/16414/16859/20963/14063/12143/19354/14158/17096/18124/14191/27278/14461/14159/16190/12721/20909/16783/11765/11891	21	down
negative regulation of cellular component movement	1.06e-06	326/23328	13869/12043/110279/13179/18015/20848/72349/15184/26941/109711/14026/193385/105352/20354/17260/380916/223255/110168/20356/211770/107831/77044/11482/19252/19015/19274/16149/52662/69601/18024/19271/114715/228880/14173/74012/20351/16600/20346/50791/20423/100952/19664/23790/243362/17342/12576/21803/20130/11819/269951/20352/18709/13479/50875/20187/76499	56	down
protein localization to plasma membrane	1.15e-06	295/23328	226849/20742/216831/67300/26941/19325/20334/76260/104718/217893/18708/52588/16854/106039/22350/224624/106522/225049/107975/13660/70231/98878/66460/665113/76089/76742/108058/329877/56374/13844/13836/18762/11461/74741/50918/259300/21803/11652/72287/74105/20909/27027/12520/14456/18709/17274/102193/16412/19684/12988/235442/76499	52	down
cell-substrate junction organization	1.2e-06	93/23328	13518/26921/21961/12043/226519/110279/192197/72349/16416/11465/109711/105352/19229/271278/18810/11482/16402/11350/19271/11426/23790/232227/29875/76499	24	down
tumor necrosis factor production	1.29e-06	126/23328	19264/21929/74048/70312/16859/12775/22160/19720/18708/110168/56490/16423/224647/18038/15040/106759/16452/332579/19271/99371/16800/12481/230738/26362/20128/14456/257632/13057/117149	29	down
positive regulation of cellular catabolic process	1.66e-06	396/23328	98402/226641/19165/21929/268291/140742/108705/20869/13179/103988/15944/54396/71240/66612/22160/18760/19720/18753/19229/30945/211770/17869/239528/213988/66725/106042/56490/22350/21425/106759/12193/225131/69601/19246/56458/50754/54673/329795/56374/230738/75234/80912/230895/21938/230908/66169/75788/15277/74244/232334/11652/72287/20128/233833/29810/12520/16337/11502/244551/257632/64209/12398/19684/17…	64	down
positive regulation of intracellular transport	1.68e-06	184/23328	23830/108989/14360/20869/216344/66397/192197/12189/18760/18708/18753/22350/13660/16452/21416/329502/99237/50754/360213/54673/66233/230738/230908/66169/20423/66437/74741/259300/21803/11652/101706/29810/12520/14456/18709/75687/19684	37	down
positive regulation of GTPase activity	1.87e-06	222/23328	54610/26921/210293/53972/29809/110279/19152/66687/97761/18015/192197/12775/207592/217463/217692/20354/14063/19229/105445/20401/223754/17850/20163/107746/16403/76089/13609/229877/13836/100855/57915/23790/54324/232201/232227/11652/69710/67865/234094/71310/16412/67016	42	down
cellular response to fluid shear stress	2.08e-06	16/23328	23939/15184/17260/19229/211401/11898/18024/16600/16598	9	down
phagocytosis	2.21e-06	358/23328	497097/226421/19264/17970/54198/110279/16414/19152/94176/72729/12775/16416/18613/246746/107817/17101/140580/20963/14063/107831/17886/17972/19354/20401/105722/16423/20655/14289/271457/75415/140792/107746/11350/66205/19271/22259/15162/99237/21817/73182/11303/14191/23790/17295/232201/14461/74244/21803/26362/67943/12721/14456/257632/15900/13057/16412/15481/12988/11891	59	down
negative regulation of locomotion	2.33e-06	326/23328	13869/12043/110279/11540/13179/18015/20848/72349/15184/26941/14026/193385/105352/20354/17260/380916/223255/110168/20356/211770/107831/77044/11482/20440/19252/19015/19274/16149/52662/69601/18024/19271/114715/228880/14173/74012/20351/16600/20346/50791/20423/100952/19664/23790/243362/17342/21803/20130/11819/269951/20352/18709/13479/20187/76499	55	down
cell-substrate junction assembly	2.38e-06	90/23328	13518/26921/21961/12043/226519/110279/192197/72349/16416/11465/109711/105352/19229/271278/18810/11482/16402/11350/19271/11426/23790/29875/76499	23	down
vasculogenesis	2.7e-06	97/23328	216527/328365/14180/14463/77446/22436/14164/18596/19271/114715/74030/76089/50754/13836/55982/20423/13856/21803/20130/14182/16477/20586/235626/21813	24	down
cellular response to external stimulus	2.85e-06	280/23328	12043/19264/14645/98660/11910/26408/140742/77976/72002/103988/11889/74370/18760/13665/14281/66354/193385/223255/223453/69146/20788/66725/11827/12575/18712/17691/21425/20469/21416/16403/18024/16401/100526525/56458/54673/230738/71270/108099/13666/74244/26362/14159/207728/233833/29810/14456/75687/234839/235344	49	down
regulation of striated muscle cell differentiation	2.92e-06	124/23328	12633/14369/208727/12043/12334/327826/17938/15184/79221/22632/193385/17260/107831/17691/53817/14815/13660/18019/56190/12508/20423/19664/15945/108655/259300/21803/75547/16190	28	down
positive regulation of cell activation	2.94e-06	496/23328	16008/16331/12043/19264/18783/18106/320404/12142/74048/16414/20852/22778/16859/12775/17101/12522/20963/17260/14063/16195/328365/18950/13655/223601/66725/15205/16423/12394/12575/14960/15040/106759/16149/18596/240354/20227/12507/16452/58205/19271/22034/18019/12479/22724/16842/18124/14191/12399/71890/230979/18762/55982/20423/231130/21899/57914/13856/14461/93675/21803/26362/12144/16170/16190/12721/20…	75	down
tissue remodeling	3.09e-06	196/23328	227326/16331/170788/226551/18605/110279/13637/18015/353047/16416/11622/83924/20963/17260/14463/19229/19354/11482/13819/14309/16401/22034/215653/21817/13040/18129/13609/13836/19664/387223/17342/26362/233328/50490/18021/14234/121021/12988	38	down
positive regulation of establishment of protein localization	3.79e-06	364/23328	23830/71111/108989/14645/14360/215999/11540/103988/268373/66397/192197/12189/18760/20963/93692/14063/18708/12289/18753/14661/12143/19245/22350/19015/15040/17929/16452/76055/21416/102635496/75454/99237/67738/50754/12462/54673/66233/230738/14191/230908/18762/109552/66169/20423/381644/66437/54324/74244/74741/21803/11652/20909/29810/12520/101772/14456/11502/18709/75687	59	down
endosomal transport	3.8e-06	228/23328	320982/226421/58244/54198/216131/216831/97761/268451/67300/19325/17101/19720/218441/106039/27008/66725/78618/16443/13185/13660/98878/329502/69596/75608/228960/76742/11303/230514/100855/23790/330192/231834/231855/209773/13191/330401/259300/19346/66508/101706/17274/67213	42	down
regulation of cell-substrate adhesion	4.42e-06	214/23328	26921/14369/12043/319922/50932/18015/192197/72349/16416/11465/105352/18708/18792/19229/271278/19354/11482/16402/20440/12305/16452/20163/11350/16403/19271/56348/74030/58231/11426/230959/18762/12571/100952/23790/50918/20130/29875/12927/16412/76499	40	down
protein-containing complex disassembly	4.42e-06	214/23328	108853/171580/74747/74392/20742/15944/54396/194952/14026/14063/17755/20356/17869/20401/77044/11827/100502698/225115/76055/27360/17754/72119/16800/12340/93760/12345/22388/12332/194401/108124/78610/20947/320878/16337/20586/15481/19684/50875/76499/17281	40	down
regulation of syncytium formation by plasma membrane fusion	4.42e-06	35/23328	20846/12633/12334/193385/107831/13660/74614/18019/12508/15945/259300/16190/11502	13	down
regulation of phagocytosis	4.52e-06	113/23328	19264/54198/110279/19152/94176/12775/246746/20963/14063/105722/16423/20655/14289/107746/19271/15162/14191/14461/74244/21803/14456/257632/13057/15481/12988/11891	26	down
positive regulation of cell cycle	4.63e-06	358/23328	211660/68549/108989/17172/14632/22210/268451/12189/72349/74370/209334/19363/19141/193385/26914/218793/14463/17869/83383/15205/12575/18712/53817/12445/116871/225160/240255/18596/11350/69601/71878/56190/229776/108058/16842/18124/230861/69188/52206/81702/16848/17295/12366/12576/21803/101706/16337/69957/14182/58994/67177/12145/19684/50875/70235/56289/71472/270201	58	down
cell-substrate adhesion	5.18e-06	351/23328	26921/14369/12043/226519/110279/16414/319922/50932/18015/192197/72349/16416/18613/11465/109711/105352/18708/18074/18792/19229/271278/19354/11482/16421/16402/13845/20440/19015/12305/14158/107321/16452/20163/11350/16403/16401/19271/56348/74030/58231/11426/230959/18762/12571/100952/23790/50918/26362/20130/29875/12721/14456/11502/12927/16412/19944/76499	57	down
response to hydrogen peroxide	5.53e-06	121/23328	12043/21929/26408/14360/20852/23939/216850/93692/21974/18753/19229/223255/66725/20655/18596/11350/18024/18124/17295/108655/26362/18584/11502/12367/58994/13070/14775	27	down
ossification	5.8e-06	394/23328	208727/12043/226551/15951/15078/18605/19073/67972/14632/18015/237928/15184/12006/22160/11622/18760/20354/17260/16195/14180/19229/16840/14042/211401/105722/12394/65960/106522/18018/21416/22034/215653/12608/14173/68259/17261/13609/17389/14191/12399/11647/13836/20148/12571/20423/19664/75788/13666/21803/269941/67943/18442/16332/73835/14182/16477/58994/14234/235320/21922/29806/12768	62	down
positive regulation of catabolic process	6.25e-06	463/23328	98402/319229/226641/19165/21929/268291/140742/74048/108705/20869/13179/103988/15944/54396/71240/66612/22160/18760/19720/218203/18753/19229/30945/211770/17869/239528/106039/213988/66725/106042/56490/208650/22350/21425/106759/12193/225131/69601/19246/56458/50754/54673/329795/56374/230738/75234/80912/230895/21938/230908/66169/75788/15277/74244/232334/11652/72287/20128/233833/29810/12520/16337/11502/…	70	down
endothelium development	6.51e-06	122/23328	12767/12226/216527/216850/18613/14063/16840/11482/77446/22350/22436/14164/107746/228852/76089/19664/15945/243362/17295/60611/50918/11819/207728/14234/14739/19684/14775	27	down
regulation of apoptotic signaling pathway	6.88e-06	413/23328	12633/12043/69169/19264/18611/19165/11910/21929/14360/107449/11540/108705/23939/18015/12189/26941/22334/18753/16854/14463/382985/17869/223701/66725/29813/83383/20655/51792/22654/16149/19367/16452/208449/21416/22029/69601/16403/18024/17153/58231/19246/22035/50754/54673/107869/15502/66073/14050/12399/66437/13856/12366/13666/66813/72287/20909/14182/59009/234371/244551/64209/73699/14678/14775	64	down
carbohydrate transport	7.29e-06	151/23328	13869/23830/18611/18605/18753/17869/106068/11827/22350/76055/11636/18024/54338/16592/18124/80979/22612/100647/17295/72144/15277/20527/74741/19342/11652/18751/16337/58994/102193/56857/171429	31	down
cardiac muscle tissue development	7.78e-06	258/23328	14369/13869/327826/14632/17268/216850/22632/17260/14180/14463/77044/77446/18712/17691/53817/72900/225288/14164/14815/18596/225638/228788/14464/14173/13609/108058/93760/63958/19664/13856/17295/108655/74244/232334/333654/21803/75547/50490/14182/14234/22761/16412/19378/21813/22437	45	down
positive regulation of protein transport	8.24e-06	348/23328	23830/71111/108989/14645/14360/215999/11540/103988/268373/66397/192197/12189/18760/20963/93692/14063/18708/12289/18753/14661/12143/22350/19015/15040/17929/16452/76055/21416/102635496/75454/99237/67738/50754/54673/66233/230738/14191/230908/18762/109552/66169/20423/66437/54324/74244/74741/21803/11652/20909/29810/12520/101772/14456/11502/18709/75687	56	down
response to transforming growth factor beta	8.57e-06	212/23328	12633/14360/20869/16969/58250/14479/114716/23939/278507/14281/66354/105352/17260/26401/328365/66513/11482/224109/12394/65960/268977/12193/14815/52662/17826/107321/114715/94093/12399/100952/22612/75788/20678/21803/108075/11502/353310/15446/21813	39	down
modulation of process of other organism involved in symbiotic interaction	9.36e-06	84/23328	15944/57783/54396/66354/12454/67955/17869/83383/16004/30960/240255/19182/67778/16842/229906/230738/230908/74244/16337/20586/15481	21	down
regulation of small molecule metabolic process	9.51e-06	358/23328	208727/13167/18783/18106/18605/74747/71767/20869/59090/16969/12952/103988/67300/20848/12189/22160/19229/17869/76282/20788/56490/20655/19015/17691/18519/14164/14815/16149/12495/21416/102635496/22259/74450/320706/16592/26570/56458/18033/18124/69863/100198/108099/19046/59003/75387/20602/18984/13666/14583/14792/21803/11652/50781/16337/15446/58994/12398	57	down
regulation of cytosolic calcium ion concentration	9.71e-06	375/23328	227326/12043/13167/71111/12767/19264/98660/14360/22295/67972/103988/12291/12775/16416/30955/18760/14063/238871/16195/19229/13618/110168/14289/16440/16452/76055/11350/21817/14173/69227/13609/108058/17096/23833/14688/109552/15945/170756/66437/13856/14461/16438/16439/232983/21803/17364/18442/102443351/20947/12721/233979/58994/13057/12145/108837/252837/12773/12768/12771	59	down
microtubule organizing center organization	1.04e-05	132/23328	17931/17245/216846/192197/12189/58251/209334/219072/18519/70799/30839/18286/75608/329795/70012/231123/381644/13191/14159/78610/277939/101706/234094/76478/12175/70235/76499/209012	28	down
forebrain development	1.06e-05	393/23328	13869/13167/12767/98660/19165/14360/17172/327826/14632/22778/216850/18015/319565/76260/67263/21974/328365/20356/14042/223697/223701/66725/13845/15205/268882/67102/65960/21416/69601/228662/14173/26570/13175/76089/16842/18507/18124/100182/93760/13844/20346/20423/19664/231380/20602/77053/73191/14461/74244/723944/22594/26362/11819/57752/14182/171167/20586/19378/20187/235626/209012	61	down
regulation of leukocyte degranulation	1.06e-05	54/23328	110279/16414/16859/20963/14063/12143/19354/14158/17096/14191/14461/14159/16190/20909/16783/11765	16	down
response to fluid shear stress	1.11e-05	23/23328	23939/15184/17260/19229/211401/11898/18024/11303/16600/16598	10	down
regulation of smooth muscle cell migration	1.14e-05	85/23328	208727/12043/16416/17260/16195/18792/14180/211770/17869/19015/271457/18596/18024/14066/108058/18124/19664/18844/29875/50490/18442	21	down
establishment or maintenance of cell polarity	1.23e-05	223/23328	170788/20869/94176/70385/192197/12775/26941/217325/19157/19325/319565/76260/193385/17755/11843/19229/223601/17886/19354/20401/78885/15205/22350/225638/17826/241324/74194/16800/11426/18762/20423/22388/11461/13191/232288/101706/14107/16412/75723/76499	40	down
protein targeting	1.29e-05	271/23328	72265/170829/641376/14360/432486/17938/15525/103737/71164/218441/69019/56794/27057/27008/20972/66725/224454/76055/18633/75608/69276/50754/11426/503610/230895/66169/12492/75387/330192/17969/66437/75788/72170/74741/11652/66333/101706/54208/29810/102193/67952/15481/235442/11891/20818/67095	46	down
cellular response to transforming growth factor beta stimulus	1.31e-05	208/23328	12633/14360/20869/16969/58250/14479/114716/23939/278507/14281/66354/105352/17260/26401/328365/66513/11482/224109/12394/65960/268977/12193/14815/52662/17826/107321/114715/94093/100952/22612/75788/20678/21803/108075/11502/353310/15446/21813	38	down
syncytium formation by plasma membrane fusion	1.38e-05	67/23328	20846/12633/12334/193385/107831/17886/13660/14218/74614/18019/67220/12508/15945/259300/13549/16190/12520/11502	18	down
cell-cell fusion	1.38e-05	67/23328	20846/12633/12334/193385/107831/17886/13660/14218/74614/18019/67220/12508/15945/259300/13549/16190/12520/11502	18	down
negative regulation of cytoskeleton organization	1.48e-05	171/23328	74392/17245/20742/18613/14026/17755/18753/223601/18519/268970/225115/225288/27360/17754/72119/16800/12340/13609/329795/12345/17295/12332/19240/50918/70420/69710/20947/12721/102098/19684/68178/50875/76499	33	down
glycosaminoglycan biosynthetic process	1.52e-05	44/23328	212898/53374/58250/67300/14042/12445/18596/18033/100910/59031/21803/269941/76775/58994	14	down
cell-cell signaling by wnt	1.54e-05	432/23328	14369/21929/54198/20869/14632/407821/22210/15248/18230/207742/12006/26941/68339/20729/26564/14180/64929/20356/14042/17869/17309/66725/106042/11984/271457/225638/17191/14296/21416/107746/11350/69601/58231/81004/665113/14173/56458/68259/77578/16842/18033/16600/11426/71890/18647/20423/242939/19664/16543/387223/56505/17342/232334/19277/21803/12447/233328/67943/50781/77938/353310/75723/20586/20187/298…	65	down
glycoprotein biosynthetic process	1.56e-05	273/23328	320011/20452/12043/107895/20652/212898/52014/53374/58250/17308/14584/57783/20316/12775/54616/16432/14042/20442/239528/17309/20440/18145/14423/76055/21416/14594/140484/56336/66248/66059/214133/23908/56737/56374/20441/100910/57357/59031/94192/14583/269941/66333/16337/171167/20443/68304	46	down
autophagy	1.74e-05	425/23328	98402/23830/12043/104009/226641/21929/140742/20869/13179/15944/54396/67300/66612/20848/353047/74370/59027/18760/217893/83924/19720/14463/223453/66725/100502698/224647/21425/106759/225131/76482/18145/74159/11350/228545/75608/320706/19338/56458/50754/54673/56374/230674/230738/230895/66169/100855/66437/75788/15277/74244/52857/72287/78610/20128/319934/29810/233979/18709/17274/257632/15900/15481/60409…	64	down
process utilizing autophagic mechanism	1.74e-05	425/23328	98402/23830/12043/104009/226641/21929/140742/20869/13179/15944/54396/67300/66612/20848/353047/74370/59027/18760/217893/83924/19720/14463/223453/66725/100502698/224647/21425/106759/225131/76482/18145/74159/11350/228545/75608/320706/19338/56458/50754/54673/56374/230674/230738/230895/66169/100855/66437/75788/15277/74244/52857/72287/78610/20128/319934/29810/233979/18709/17274/257632/15900/15481/60409…	64	down
protein import into nucleus	1.79e-05	165/23328	108989/108705/19052/18015/20848/12189/18760/20963/238799/18708/18753/14180/66725/106042/12575/66306/16452/240614/56488/18769/66233/230738/230908/20423/16543/21803/29810/77938/26356/18709/15481/66069	32	down
B cell activation	1.82e-05	417/23328	12477/210293/16331/12043/19264/12902/21929/12142/16969/20852/22778/14025/22780/15184/15985/79221/11622/20963/17260/18708/17079/18753/18950/12143/19229/74039/70238/12575/106759/12193/17688/225160/16149/240354/18018/11350/19271/18019/18129/16842/17096/71890/18707/55982/231130/19664/22256/16848/16205/108655/12051/21803/12483/20947/18751/12520/12367/257632/270110/117149/12145/235587/102545	63	down
positive regulation of cellular protein localization	2.06e-05	317/23328	13869/108989/14360/20869/20742/66397/192197/66612/12189/18760/83924/18708/18753/16854/17309/22350/226016/16452/21416/17754/99237/50754/12462/76742/269473/54673/66233/230738/13844/13836/230908/66169/20423/66437/13666/74741/21803/11652/29875/67943/101706/20909/29810/12520/14456/18709/75687/67177/16412/19684/76499	51	down
protein localization to nucleus	2.2e-05	293/23328	108989/14645/14360/108705/20869/16969/19052/21402/18015/66612/20848/12189/18760/319565/20963/238799/18708/18753/14180/223697/66725/106042/224647/12575/66306/16452/240614/209361/56488/18769/13175/66233/230738/230908/20423/77053/16543/13666/20019/21803/29810/77938/26356/18709/53325/15481/235320/66069	48	down
negative regulation of catabolic process	2.51e-05	311/23328	13838/208727/12043/13167/104009/19165/21929/14360/54198/74747/12696/20848/12006/30955/59027/210106/100715/14463/223453/107831/17309/66725/100502698/72416/225131/18145/24069/13434/69601/17754/75608/56190/269473/545622/17025/230674/71890/230908/20423/100855/56353/74244/66333/102122/102193/53325/12398/117149/212943/71472	50	down
regulation of immune effector process	2.76e-05	440/23328	20846/19264/12628/18106/21929/74048/110279/16414/14479/20852/16859/12775/80913/105352/20963/71164/14063/16854/18950/12143/223601/19354/80287/16423/224647/15040/106759/14158/225160/16149/240354/107746/19271/22034/12479/22724/17096/18124/230738/80912/14191/21938/71890/230979/18762/55982/27278/81702/14461/108655/80782/21803/12483/14159/16190/246779/20909/27027/12520/16783/257632/11765/15481/270151/2…	65	down
negative regulation of cell cycle	3.24e-05	451/23328	227292/12043/108989/18611/21929/71733/20869/208266/12952/12226/17245/70385/12189/192231/26941/209334/21981/56696/193385/26914/21974/17869/83383/12575/53817/12228/18519/12193/225131/225160/240255/70799/19367/21416/11350/11636/69601/11909/104418/56190/18129/229776/329795/16600/545622/12580/12399/12571/50791/69188/72772/14208/107976/330177/12366/12576/21803/11819/12144/75430/12367/15446/19651/67177/…	66	down
response to starvation	3.47e-05	178/23328	12043/14645/11910/26408/140742/77976/72002/103988/192197/74370/18760/13665/223255/223453/20788/66725/12575/17691/21425/21416/18024/56458/229317/54673/230738/71270/108099/13666/74244/233833/14456/75687/235344	33	down
regulation of leukocyte migration	3.49e-05	217/23328	20343/215999/110279/20868/16859/12775/16416/18613/19141/193385/14063/16854/19229/380916/110168/19354/105722/14289/19252/16149/16401/19271/17096/230979/100952/15945/170756/232983/21803/20947/12520/14456/257632/58994/117149/11487/108737/12768	38	down
positive regulation of cytoskeleton organization	3.52e-05	225/23328	192197/320472/56699/14784/108100/14026/19720/14063/17755/26401/19229/20356/211401/104445/16423/56716/14158/11350/15162/170643/83679/22388/75991/16885/66898/17295/54324/13191/12576/22323/70420/14159/50490/207278/101706/20947/12721/234094/70235	39	down
negative regulation of ossification	3.59e-05	98/23328	208727/12043/18605/19073/15184/12006/22160/11622/20354/17260/19229/65960/18018/12571/19664/75788/21803/269941/18442/14182/29806/12768	22	down
eye development	3.71e-05	418/23328	12043/170788/12628/226641/12142/327826/17245/72002/22778/17268/114716/18015/268451/20848/27419/237979/107817/22160/11622/80837/76260/22632/26401/218756/14180/50769/11482/15312/17158/65960/19274/21815/18596/73660/227731/14571/114715/14173/18129/16600/93760/13844/13836/14688/20423/12960/330222/17342/81896/12576/333654/21803/17364/14107/54352/14234/20586/58235/259172/214058/19378/21813	62	down
muscle organ development	4.28e-05	420/23328	12633/14369/13869/208727/12043/11910/71371/15353/327826/14632/17938/17268/18015/15184/22160/79221/14281/66354/22632/193385/94245/17260/14180/14463/57784/211401/17869/107831/17133/268859/77446/117606/18712/53817/225115/14815/21416/228788/14173/56758/17261/77578/13609/16842/18507/63958/20423/19664/13856/17295/108655/232334/21803/11819/244059/14182/18021/14234/22761/14775/71472/21813	62	down
positive regulation of proteolysis	4.79e-05	344/23328	20846/12633/13838/19165/26408/268291/14360/74048/19052/57783/71240/20848/19141/20963/19186/19229/223453/30945/211770/17869/17886/66725/106042/83383/22436/240354/17196/16452/76055/332579/69601/21353/22035/50754/14066/17096/329795/230738/75234/21938/12740/66437/75788/12366/13666/56505/74244/14792/11502/64209/12398/15481/21922	53	down
negative regulation of T cell activation	5.56e-05	122/23328	12477/74048/11540/16859/72349/193385/105352/16854/208650/12394/14960/65960/16149/22287/58205/12608/22724/69769/230738/12399/230979/20423/21803/16190/12367	25	down
regulation of DNA-binding transcription factor activity	5.57e-05	415/23328	12633/16978/208727/226421/21929/18605/71371/16414/16969/70312/20848/15184/22160/18760/19720/20963/12289/223453/211770/74039/15205/22196/18712/17691/18038/106759/14158/240354/16452/24069/21416/209361/22029/69601/11909/22034/15162/19223/66589/16800/107869/16600/230738/21941/71890/18762/109552/20423/21899/54324/108960/101540/21803/108116/20128/18751/14456/257632/66894/20586/117149	61	down
endothelial cell differentiation	5.82e-05	108/23328	12767/12226/216527/216850/18613/14063/16840/11482/77446/22350/22436/107746/228852/76089/19664/17295/60611/50918/11819/207728/14739/19684/14775	23	down
negative regulation of carbohydrate metabolic process	5.86e-05	55/23328	208727/18605/74747/59090/12952/103988/67300/20848/17691/320706/59003/14583/21803/58994/12398	15	down
regulation of binding	6.03e-05	390/23328	13838/208727/19165/208266/16969/19052/15525/16859/278507/15184/22160/13665/193385/16364/94245/17869/66725/83383/15205/208650/224647/12575/18519/106759/268970/17191/207259/107975/16452/21416/11350/227737/16401/22034/228788/58231/64138/76089/50754/16842/229906/16600/71890/109552/12933/16848/11461/17295/13666/21803/12144/102122/75687/22751/22761/67177/20586/22437	58	down
regulation of cell cycle phase transition	6.46e-05	297/23328	227292/12043/108989/71733/12696/14632/70385/12189/74370/209334/19363/56696/26914/218793/19186/83383/12575/12445/116871/12193/70799/59126/104418/71878/56190/229776/108058/16600/66440/69188/72772/55982/107976/52206/81702/330177/12366/12576/21803/12144/75430/69957/19651/67177/19684/50875/270201	47	down
dendrite development	6.79e-05	306/23328	13838/210293/53972/14360/20869/216344/13169/14025/216831/50932/108100/217692/94245/20354/17260/17755/11843/223254/93686/66725/13845/67102/16443/16988/14815/11308/69601/17754/228662/228880/665113/13175/76089/54673/13844/20346/231380/13047/330222/17295/232227/71974/29875/13631/16412/60409/11487/67095	48	down
glomerulus development	6.99e-05	62/23328	12633/12829/12043/12628/16416/11622/17260/14042/211401/15205/18596/74055/16194/18129/19277/14234	16	down
positive regulation of response to DNA damage stimulus	7.85e-05	110/23328	18143/114716/15248/12189/21974/18753/18950/17869/77044/29813/70238/19367/114715/14050/71890/55982/107976/22594/12144/319604/67711/234371/235587	23	down
negative regulation of transmembrane transport	8.03e-05	132/23328	18611/98660/18605/19052/215113/26941/22160/11622/17869/16592/76742/80281/108058/14579/14664/13844/109552/80979/66383/100647/13856/21803/11652/18751/69106/108737	26	down
fructose 6-phosphate metabolic process	8.17e-05	14/23328	103988/14584/56421/26384/15277/14583/21351	7	down
negative regulation of cellular catabolic process	8.24e-05	250/23328	13838/12043/13167/104009/19165/21929/12696/20848/12006/30955/59027/210106/100715/14463/223453/17309/66725/100502698/72416/225131/18145/24069/13434/69601/17754/75608/56190/269473/545622/17025/230674/230908/20423/100855/56353/74244/66333/102122/117149/212943/71472	41	down
response to extracellular stimulus	8.9e-05	378/23328	20846/23830/12043/319229/71111/19264/14645/11910/26408/140742/77976/72002/103988/11889/192197/74370/18760/13665/14281/66354/223255/223453/69146/18810/20788/66725/11827/20655/12575/18712/17691/21425/20469/21416/65969/227731/16403/18024/16401/81004/56458/229317/54673/17025/230738/71270/108099/13666/74244/26362/14159/233833/16337/14456/75687/235344	56	down
calcium ion homeostasis	8.97e-05	493/23328	227326/12043/13167/71111/12767/19264/98660/19165/14360/215999/22295/67972/103988/12291/12775/16416/30955/18760/217893/14063/238871/16195/19229/13618/110168/14289/16440/16452/76055/107368/11350/21817/14173/69227/13609/108058/229877/17096/23833/14688/109552/15945/170756/66437/13856/14461/16438/16439/232983/21803/17364/18442/102443351/20866/20947/18751/12721/233979/76775/64209/58994/13057/12145/2032…	69	down
lipopolysaccharide-mediated signaling pathway	9.49e-05	51/23328	20846/21929/12142/70312/17084/17079/211770/18038/106759/240354/22034/17096/108960/21803	14	down
mucopolysaccharide metabolic process	0.000105398	64/23328	212898/53374/58250/13179/67300/14042/12445/14173/18033/23908/100910/59031/21803/269941/76775/58994	16	down
myeloid leukocyte mediated immunity	0.000107673	105/23328	74732/110279/16414/17101/20963/14063/12143/19354/15040/106759/14158/17096/18124/14191/69188/22388/27278/17969/14461/14159/16190/20909	22	down
pri-miRNA transcription by RNA polymerase II	0.000113676	58/23328	208727/20848/14281/22632/20788/19015/14815/20375/18033/16600/14461/21803/18021/20586/23871	15	down
carbohydrate biosynthetic process	0.000117842	197/23328	18106/11910/18605/20869/58250/12952/103988/67300/19229/14042/76282/17691/18519/26384/14815/21416/14571/320706/56336/27357/56458/18033/23908/19046/59003/59031/14583/21991/21803/11652/16337/71780/58994/20443	34	down
tolerance induction	0.00011806	29/23328	21929/12775/12143/208650/12394/15040/17096/21803/12773/21813	10	down
establishment of organelle localization	0.000118314	382/23328	20869/69654/70385/66397/22210/338367/26941/217325/319565/68581/94245/76895/20963/17755/12143/17886/19354/223697/66725/224092/22350/14158/16319/213993/16574/16401/75608/50518/71878/16800/360213/17096/14579/18124/14191/18762/50907/27278/77053/13191/14461/14159/101706/16190/54204/207425/57752/16783/64933/75687/67177/16412/11891/76499/67095/17281	56	down
calcium ion transport	0.000142924	420/23328	12043/13167/71111/12767/19264/98660/19165/14360/215999/22295/11540/67972/103988/19052/12291/16416/30955/11622/18760/19720/238871/12289/16854/19229/105722/11827/15205/16440/18596/18018/76055/11350/227731/14173/108058/17096/14579/320508/18578/109552/15945/170756/14467/13856/16438/16439/21803/17364/16170/102443351/20866/18751/12721/233979/14456/18021/13057/108837/14678/12768	60	down
organ growth	0.000143445	207/23328	13869/12043/14632/17268/211652/11622/22632/17260/14180/14463/14042/77044/77446/18712/53817/14164/14815/18596/21416/228788/58231/14173/13609/108058/20423/19664/18984/108655/232334/75547/14182/58994/14234/70235/21813	35	down
histone modification	0.000155247	448/23328	14897/208727/208266/14479/76901/22210/21402/94092/216850/12189/15184/76719/22160/79221/18760/238317/66354/16364/18676/26914/18753/223775/66725/69612/69009/70238/18519/116871/225131/56613/16319/16452/20375/228829/81004/22724/99890/16842/214133/18507/66233/230674/14050/69188/55982/71954/208043/319974/22385/75725/69837/14461/56505/56353/101206/74244/101540/21803/18751/23808/20586/235441/235626	63	down
hemostasis	0.000155482	168/23328	12628/18783/16416/14026/17101/94245/20963/14063/18792/18753/12143/105722/29813/12495/18024/19271/21824/26570/74012/14066/17096/13844/20423/21682/16923/26362/233405/27027/14456/11891	30	down
regulation of protein catabolic process	0.00015828	395/23328	13838/70247/19165/21929/268291/14360/54198/108705/19052/71240/22123/218203/19186/19229/30945/211770/107831/106039/17309/66725/106042/208650/22350/225131/24069/69601/17754/71878/56458/50754/269473/329795/545622/17025/75234/21938/71890/20423/53323/75788/209086/101240/56353/74244/232334/66333/20128/12520/11502/64209/102122/66894/53325/12398/19684/14775/71472	57	down
postsynapse organization	0.000159209	200/23328	13838/210293/53972/14360/19073/13169/216831/108100/268566/109711/217692/19141/94245/11843/223254/107831/66725/13845/18190/226016/104418/75608/228880/26570/76742/13844/50791/11461/71974/67943/13631/16337/15481/11487	34	down
regulation of vascular endothelial growth factor receptor signaling pathway	0.000163137	30/23328	13855/14180/16840/407831/69601/19246/100952/101540/260299/18751	10	down
mesenchymal cell differentiation	0.000168877	225/23328	13869/12043/114716/19052/12006/22160/20354/17260/13618/20356/15205/21453/52662/18018/21416/69601/241324/114715/71878/14464/20351/16842/384009/100182/71890/20346/20423/19664/23790/21803/20352/14182/353310/14234/19378/76499/21813	37	down
regulation of calcium ion transport	0.000169852	275/23328	12043/13167/71111/12767/98660/19165/14360/11540/67972/19052/12291/16416/30955/11622/18760/19720/238871/12289/16854/19229/11827/15205/18596/76055/11350/108058/17096/14579/18578/109552/15945/170756/14467/13856/16438/21803/16170/20866/12721/18021/13057/14678/12768	43	down
cellular carbohydrate metabolic process	0.000170695	292/23328	16329/15926/208727/18783/18106/15483/18605/74747/20869/59090/12952/432486/103988/20848/217837/16195/19229/14042/76282/20975/17691/18519/14815/21416/320706/56336/27357/56458/23908/74178/108099/19046/59003/12492/26357/15277/14583/21991/11652/269951/212111/16337/71780/12398/235533	45	down
lipid modification	0.000171964	250/23328	16329/16331/227333/13167/20652/320404/52665/71767/216233/12702/30955/22160/81535/104718/11992/18708/56794/239126/224020/20975/13177/19015/225049/14594/104418/74121/77799/18124/18707/231086/75387/18984/14792/11652/110826/16332/66508/93747/18709/20443	40	down
coagulation	0.000173333	169/23328	12628/18783/19165/16416/14026/17101/94245/20963/14063/18792/18753/12143/105722/12495/18024/19271/21824/26570/74012/14066/17096/13844/20423/21682/16923/26362/233405/27027/14456/11891	30	down
cell cycle phase transition	0.000184276	415/23328	227292/12043/19264/108989/71733/12696/14632/70385/12189/74370/209334/50496/19363/56696/26914/218793/19186/83383/12575/12445/116871/12193/12314/70799/18018/59126/104418/75608/71878/56190/229776/108058/16600/66440/12580/18647/69188/72772/55982/107976/52206/81702/330177/12366/12576/12315/21803/12447/12144/75430/69957/19651/67177/16412/19684/74165/50875/270201/76499	59	down
protein localization to extracellular region	0.00018719	478/23328	26921/23830/71111/14645/100039795/53791/215999/19073/11540/59090/432486/103988/268373/67510/217325/74370/19325/79221/17101/20963/93692/14063/12289/14661/12143/223775/27426/224109/52793/22350/19015/15040/17929/268977/19726/16452/76055/21416/213993/102635496/75454/22259/22034/69227/67738/20196/56205/17096/14191/109552/50907/21899/57914/75387/170756/74244/21803/12483/269951/20909/101772/11502/75767/…	66	down
release of sequestered calcium ion into cytosol	0.000190902	109/23328	13167/71111/19264/16416/18760/238871/19229/16440/11350/14173/108058/17096/109552/15945/170756/16438/16439/21803/12721/233979/13057/108837	22	down
cardiac ventricle development	0.000201557	147/23328	12767/12142/327826/17938/11622/17260/14180/14463/74868/15205/77446/268977/381157/18018/24069/228788/269593/63958/19664/13856/333654/21803/207728/14234/22761/20586/21813	27	down
regulation of glucose transmembrane transport	0.00020544	88/23328	13869/23830/18611/18605/18753/17869/76055/11636/18024/16592/18124/22612/100647/17295/15277/74741/11652/18751/16337	19	down
modulation by host of symbiont process	0.000209291	61/23328	66354/12454/67955/83383/16004/30960/240255/19182/67778/16842/229906/230738/230908/20586/15481	15	down
covalent chromatin modification	0.000211954	462/23328	14897/208727/208266/14479/76901/22210/21402/94092/216850/12189/15184/76719/22160/79221/18760/238317/66354/16364/18676/26914/18753/223775/66725/69612/69009/70238/18519/116871/225131/17191/56613/16319/16452/20375/228829/81004/22724/99890/16842/214133/18507/66233/230674/14050/69188/55982/71954/208043/319974/22385/75725/69837/14461/56505/56353/101206/74244/101540/21803/18751/23808/20586/235441/235626	64	down
tissue homeostasis	0.000214936	261/23328	13869/227326/16331/12043/170788/18783/100039795/22295/20869/17245/114230/18015/353047/16416/83924/20963/19229/19354/20655/224792/13819/14309/18596/17196/54683/22034/17754/75608/13040/13609/11304/17764/14461/233328/50490/12721/257632/333329/77087/16412/12988	41	down
regulation of muscle tissue development	0.000239247	180/23328	14369/13869/208727/12043/327826/14632/17938/17268/15184/22160/79221/22632/17260/14180/14463/268859/117606/18712/53817/14815/21416/14173/16842/20423/19664/108655/232334/21803/14182/71472/21813	31	down
response to lipoprotein particle	0.000250617	26/23328	16414/218203/20963/106759/18145/21899/12520/58994/16412	9	down
calcium ion transport into cytosol	0.00025893	157/23328	12043/13167/71111/19264/14360/12291/16416/18760/238871/19229/16440/76055/11350/14173/108058/17096/109552/15945/170756/13856/16438/16439/21803/17364/12721/233979/13057/108837	28	down
neuron migration	0.000263549	189/23328	13869/12767/14360/74747/17172/20848/22160/73710/17260/67263/21974/328365/223701/140570/268882/69601/13175/76089/16800/360213/269473/20346/319974/17295/73191/14461/26362/11819/14456/59009/12773/209012	32	down
regulation of response to cytokine stimulus	0.000269967	119/23328	12767/19264/70312/69922/15944/54396/23939/246746/20963/14063/16195/547253/16149/71586/56045/16600/53323/16923/108960/26362/14456/74337/12363	23	down
cell adhesion mediated by integrin	0.000270441	69/23328	16414/16416/20963/18792/16421/16402/107321/16403/16401/17096/13836/20947/11502/14234/234839/16412	16	down
cellular response to interferon-alpha	0.000273062	12/23328	108989/15951/17869/15975/26362/14456	6	down
negative regulation of growth	0.000274957	264/23328	98402/12043/100040462/18605/140742/20869/12696/216233/17268/14025/211652/19377/19141/22632/20354/20356/11482/19015/12575/21416/69601/19271/100042784/58231/20351/360213/18129/107869/12580/20346/231507/20239/108655/232334/12576/21803/55942/20352/20586/20187/21813	41	down
stem cell division	0.000280188	56/23328	14369/19325/14042/77889/12193/16800/16842/100182/209086/20678/21843/14182/235320/209012	14	down
negative regulation of response to oxidative stress	0.000280188	56/23328	14360/23939/26914/93692/14463/170719/66725/18024/26570/18124/17295/74244/18584/14775	14	down
negative regulation of immune response	0.000288632	158/23328	12477/16331/19264/21929/74048/110279/70312/20852/16859/19720/105352/16854/547253/15040/14158/225160/56045/22724/230738/230979/80782/21803/16190/257632/270151/235587/14775/12768	28	down
blood coagulation	0.000291779	166/23328	12628/18783/16416/14026/17101/94245/20963/14063/18792/18753/12143/105722/12495/18024/19271/21824/26570/74012/14066/17096/13844/20423/21682/16923/26362/233405/27027/14456/11891	29	down
endosome organization	0.000302469	50/23328	58244/54198/271457/228545/99371/77963/23790/330401/72287/233405/66333/66508/11891	13	down
regulation of response to biotic stimulus	0.000307057	291/23328	20846/15951/100040462/21929/12142/70312/14479/15944/54396/16859/192231/80913/17084/71164/14063/17079/211770/80287/547253/14289/224647/18038/15040/16149/332579/22034/26390/56045/230738/80912/14191/27278/53323/81702/80782/246779/27027/16783/257632/11765/13057/117149/270151/12768	44	down
vascular endothelial growth factor signaling pathway	0.000317132	38/23328	52014/13179/18760/19245/22436/18596/21413/69601/101540/260299/14388	11	down
negative regulation of transporter activity	0.000329467	77/23328	98660/19052/26941/22160/76273/76742/80281/108058/14579/14664/13844/109552/13856/16337/66894/69106/108737	17	down
regulation of oxidative stress-induced cell death	0.000329467	77/23328	14360/23939/93692/14463/170719/66725/20655/18024/26570/50754/18124/21899/17295/108655/74244/18584/14775	17	down
protein secretion	0.000341133	470/23328	26921/23830/71111/14645/100039795/53791/215999/19073/11540/59090/432486/103988/268373/67510/217325/74370/19325/79221/17101/20963/93692/14063/12289/14661/12143/223775/27426/52793/22350/19015/15040/17929/19726/16452/76055/21416/213993/102635496/75454/22259/22034/69227/67738/20196/56205/17096/14191/109552/50907/21899/57914/75387/170756/74244/21803/12483/269951/20909/101772/11502/75767/17274/257632/2…	64	down
neuron projection organization	0.000345063	106/23328	13838/210293/53972/14360/13169/216831/108100/217692/19141/94245/66725/13845/226016/17754/228880/13844/13191/71974/13631/16337/11487	21	down
positive regulation of cardiac muscle cell proliferation	0.000346623	27/23328	13869/14632/17260/14180/14463/18712/14173/19664/14182	9	down
establishment of protein localization to extracellular region	0.000361501	471/23328	26921/23830/71111/14645/100039795/53791/215999/19073/11540/59090/432486/103988/268373/67510/217325/74370/19325/79221/17101/20963/93692/14063/12289/14661/12143/223775/27426/52793/22350/19015/15040/17929/19726/16452/76055/21416/213993/102635496/75454/22259/22034/69227/67738/20196/56205/17096/14191/109552/50907/21899/57914/75387/170756/74244/21803/12483/269951/20909/101772/11502/75767/17274/257632/2…	64	down
morphogenesis of an endothelium	0.000364865	17/23328	12767/216527/11482/14164/19664/15945/243362	7	down
endothelial tube morphogenesis	0.000364865	17/23328	12767/216527/11482/14164/19664/15945/243362	7	down
positive regulation of viral process	0.000384119	85/23328	268373/66354/21974/83383/16004/30960/240255/16149/75608/67778/67738/16842/229906/330192/16543/20128/20586/15481	18	down
regulation of developmental growth	0.000392043	409/23328	13869/12043/12767/216233/216344/14632/17938/13169/22778/17268/14025/211652/19377/20848/11622/19141/22632/20354/17260/17755/14180/50769/14463/20356/20655/22350/19015/12575/240058/18712/53817/14815/21416/11350/54338/58231/14173/20351/360213/54673/20346/19664/231507/20239/16885/18984/75788/108655/232334/12576/20352/16337/14182/14234/20187/76499/21813	57	down
liver morphogenesis	0.000393081	33/23328	12633/21929/14632/18792/14164/12608/18129/214133/16438/17345	10	down
NADP metabolic process	0.000406771	39/23328	15926/17970/15483/103988/54683/100198/16498/17969/269951/21351/17436	11	down
negative regulation of muscle cell apoptotic process	0.000414065	58/23328	12633/13869/12043/17938/18708/14463/19229/16452/18024/230738/19664/75387/29810/15481	14	down
cellular response to molecule of bacterial origin	0.000414407	295/23328	20846/21929/12142/110279/70312/54396/387188/17084/17260/17079/238871/211770/223601/56722/19015/18038/106759/240354/16452/58205/11350/69601/22259/22034/12608/18033/17096/11303/18578/230738/21938/231130/21899/15945/387223/108960/723944/21803/26362/207728/11502/257632/15900/117149	44	down
regulation of cellular amide metabolic process	0.000417038	410/23328	226982/13838/108989/15483/15979/12696/13629/72068/18813/104625/194952/66612/192160/20848/80913/13665/68581/13361/18753/19229/68036/239528/213988/140570/29813/53817/56055/72692/12193/72416/21453/73713/75422/18024/66632/56046/241846/26570/229317/69740/230738/76850/80912/230861/230908/212167/13666/232791/76846/12051/11652/233833/12367/244551/257632/58994/56040	57	down
positive regulation of defense response	0.000422447	278/23328	18143/18783/15951/100040462/14479/15944/57783/54396/16859/12775/20848/192231/80913/30955/17260/14063/66725/16423/14289/15040/106759/16149/16452/332579/21817/12608/13040/80912/27278/21899/53323/81702/16170/207728/12520/16783/14182/257632/11765/13057/23871/117149	42	down
lamellipodium organization	0.000446272	86/23328	208727/219140/57784/19354/14158/74055/226251/11308/22325/67220/13609/12345/13836/231148/23790/319974/19277/16412	18	down
lysosome localization	0.000453206	79/23328	71923/353047/20963/12143/17886/19354/21425/14158/17096/18124/14191/27278/14461/233405/14159/66508/16190	17	down
receptor catabolic process	0.000471036	28/23328	407821/207742/19141/218203/19246/54673/75788/21803/78610	9	down
cellular response to lipoprotein particle stimulus	0.000471036	28/23328	16414/218203/20963/106759/18145/21899/12520/58994/16412	9	down
protein processing	0.00049731	229/23328	69169/19165/12334/74048/71767/19073/70574/216725/19141/18792/69019/17869/17886/66725/66286/241576/64138/17380/13040/14066/17389/56374/20423/67661/242939/75387/12366/56505/14792/16613/277939/12367/11796/68318/11487/21922	36	down
chondrocyte differentiation	0.000510855	109/23328	58250/12006/17260/69890/14180/14042/12394/106522/68259/17261/12399/18984/13666/20678/21803/269941/14182/58994/235320/70235/21813	21	down
nucleoside triphosphate metabolic process	0.000510855	109/23328	237336/18605/57319/18103/20848/18950/382985/17869/66725/12495/76055/11636/56045/11950/66588/11637/11958/23917/21803/11717/27425	21	down
positive regulation of transcription from RNA polymerase II promoter in response to stress	0.000534651	23/23328	226641/11910/23939/18024/12608/19664/13666/16598	8	down
muscle cell apoptotic process	0.00054295	102/23328	12633/13869/12043/12334/26408/17938/18708/14463/19229/67731/16452/18024/58231/108058/230738/14688/19664/75387/29810/15481	20	down
regulation of gastrulation	0.000650389	41/23328	14369/21929/23939/26914/21815/17196/241324/16600/50918/14182/76499	11	down
collagen metabolic process	0.000656486	111/23328	170829/226551/74048/19152/216725/104799/18753/13030/19015/268977/18596/54683/16194/13040/17389/100952/21803/18624/233405/58994/16412	21	down
protein deacylation	0.000656486	111/23328	208727/114716/15184/79221/18760/238317/66725/116871/226016/114715/76192/81004/22724/99890/75387/71954/20602/320365/101206/101540/21803	21	down
macromolecule deacylation	0.000656486	111/23328	208727/114716/15184/79221/18760/238317/66725/116871/226016/114715/76192/81004/22724/99890/75387/71954/20602/320365/101206/101540/21803	21	down
regulation of microtubule-based process	0.000656941	258/23328	13518/108989/74392/20869/17245/67300/58251/209334/193385/76895/17755/271278/18519/70799/30839/11350/17754/72119/75608/16800/360213/83679/329795/11426/70012/12345/75991/17295/13191/12576/232539/14159/101706/57752/16783/70235/235587/56289/76499	39	down
[truncated: 30 more rows]
