# Supplementary material for: Glufosinate-Ammonium Induced Aberrant Histone Modifications in Mouse Sperm Are Concordant With Transcriptome in Preimplantation Embryos
Source: Front Physiol. 2022 Jan 25;12:819856. doi: 10.3389/fphys.2021.819856 (PMC8821811; doi:10.3389/fphys.2021.819856)
Supplement: Supplementary file 4 [file Table_4.xlsx]

## Sheet: 4A. embryo_DEGlist
Supplementary Table 4. Peaks (A) of differential mRNA transcripts between CON and GLA embryos and their significant pathways (B) from Gene Ontology analysis.
ensembl_gene_id	CON_rep1	CON_rep2	CON_rep3	GLA_rep1	GLA_rep2	GLA_rep3	external_gene_name	entrezgene_id	baseMean	log2FoldChange	lfcSE	stat	pvalue
ENSMUSG00000019929	264.278	468.001	345.42	1.35466	15.5033	4.29876	Dcn	13179	183.143	-5.6108	0.723707	-7.75286	8.98428e-15
ENSMUSG00000024164	513.934	398.251	189.834	50.1226	27.9059	51.5851	C3	12266	205.272	-3.09508	0.562089	-5.5064	3.6625e-08
ENSMUSG00000005054	2752.72	1653	2118.51	6186.75	5224.61	6185.91	Cstb	13014	4020.25	1.43114	0.264463	5.41148	6.25057e-08
ENSMUSG00000009281	103.437	99.7502	40.1197	0	0	0	Rarres2	71660	40.5511	-8.45068	1.60732	-5.25764	1.4592e-07
ENSMUSG00000049154	121.849	368.251	42.0767	0	6.20131	0	Fam183b	75429	89.7297	-6.30809	1.2096	-5.21504	1.8378e-07
ENSMUSG00000046550	38.9918	97.5002	79.2608	0	0	0	Spin2c	278240	35.9588	-8.27527	1.64206	-5.03957	4.66591e-07
ENSMUSG00000028773	113.726	48.0001	68.497	432.138	316.267	518.716	Fabp3	14077	249.557	2.45539	0.493183	4.97866	6.40258e-07
ENSMUSG00000040451	55.78	108.75	75.3467	1.35466	0	0	Sgms1	208449	40.2053	-7.46683	1.55633	-4.79773	1.60476e-06
ENSMUSG00000099269	226.369	72.0001	117.423	784.351	558.118	659.142	Calm5	494124	402.901	2.26345	0.473869	4.77652	1.78355e-06
ENSMUSG00000075602	179.796	100.5	123.295	578.442	351.408	884.111	Ly6a	110454	369.592	2.16527	0.465426	4.65224	3.28353e-06
ENSMUSG00000026365	84.4823	36.7501	148.736	0	2.0671	0	Cfh	12628	45.3393	-6.845	1.48976	-4.5947	4.3337e-06
ENSMUSG00000031167	294.605	313.501	289.644	727.455	804.104	765.178	Rbm3	19652	532.414	1.35526	0.300966	4.50304	6.69894e-06
ENSMUSG00000031167	294.605	313.501	289.644	727.455	804.104	765.178	Rbm3	100043257	532.414	1.35526	0.300966	4.50304	6.69894e-06
ENSMUSG00000022836	184.128	293.251	0.978528	2.70933	3.10066	0	Mylk	107589	80.6945	-6.32749	1.43137	-4.4206	9.8428e-06
ENSMUSG00000018042	155.967	148.5	61.6473	2.70933	12.4026	10.0304	Cyb5r3	109754	65.2095	-3.85273	0.887782	-4.33972	1.42664e-05
ENSMUSG00000045394	529.639	621.001	764.23	193.717	249.086	239.297	Epcam	17075	432.829	-1.48788	0.352996	-4.215	2.49779e-05
ENSMUSG00000042243	0.541553	0	0	18.9653	2.0671	187.712	BC051665	218275	34.881	8.04343	1.938	4.15037	3.31943e-05
ENSMUSG00000046223	89.8978	30.0001	46.9693	155.786	269.757	676.337	Plaur	18793	211.458	2.71809	0.659681	4.12031	3.78358e-05
ENSMUSG00000031458	118.6	76.5001	84.1534	407.754	271.824	346.766	Coprs	66423	217.6	1.87452	0.455326	4.11688	3.84043e-05
ENSMUSG00000020897	348.76	212.25	218.212	902.207	650.104	680.636	Aurkb	20877	502.028	1.51659	0.369249	4.10724	4.00415e-05
ENSMUSG00000113201	10.8311	0	3.91411	90.7625	90.9526	151.889	Eif1ad13	NA	58.0583	4.46792	1.09016	4.09842	4.15974e-05
ENSMUSG00000039720	0.541553	1.5	1.95706	125.984	1.03355	117.499	Got1l1	76615	41.4192	5.98026	1.47452	4.05573	4.99775e-05
ENSMUSG00000106268	0.541553	0.750001	0	100.245	1.03355	98.8714	Gm18492	NA	33.5736	7.17878	1.77434	4.04588	5.21259e-05
ENSMUSG00000022346	216.621	149.25	193.749	619.082	549.85	428.443	Myc	17869	359.499	1.51279	0.379264	3.98874	6.64258e-05
ENSMUSG00000055717	693.73	996.002	1070.51	207.264	386.549	77.3776	Slain1	105439	571.905	-2.03658	0.513527	-3.96586	7.31329e-05
ENSMUSG00000067764	38.4503	28.5001	106.66	276.352	202.576	514.418	Xlr5c	27084	194.493	2.52284	0.642709	3.92533	8.66125e-05
ENSMUSG00000043059	72.0266	78.7501	133.08	6.77332	12.4026	7.16459	Zfp513	101023	51.6995	-3.41507	0.87021	-3.92442	8.69406e-05
ENSMUSG00000030717	1437.82	717.001	1634.14	3332.48	2980.76	2950.38	Nupr1	56312	2175.43	1.28994	0.329661	3.91293	9.1182e-05
ENSMUSG00000046434	3104.72	2111.25	2387.61	4588.25	4858.73	5406.4	Hnrnpa1	15382	3742.83	0.965751	0.246961	3.91055	9.2088e-05
ENSMUSG00000057193	706.185	552.751	463.822	138.176	249.086	196.31	Slc44a2	68682	384.388	-1.56054	0.401167	-3.89001	0.00010024
ENSMUSG00000000811	72.5681	22.5	52.8405	0	0	1.43292	Txnrd3	232223	24.8903	-6.77031	1.74635	-3.87682	0.00010583
ENSMUSG00000035378	86.107	159.75	130.144	2.70933	20.671	12.8963	Shq1	72171	68.713	-3.35813	0.872361	-3.84947	0.000118374
ENSMUSG00000050612	5.95709	156.75	26.4203	0	1.03355	0	Txndc2	213272	31.6935	-7.124	1.85651	-3.83731	0.000124392
ENSMUSG00000025591	2705.06	1776.75	2969.83	6139.34	4185.89	5417.86	Tma16	66282	3865.79	1.07907	0.284332	3.7951	0.000147585
ENSMUSG00000031431	55.78	33.7501	22.5061	0	0	0	Tsc22d3	14605	18.6727	-7.33213	1.94012	-3.77921	0.000157329
ENSMUSG00000036639	56.3215	57.0001	49.9049	191.008	175.704	283.718	Nudt1	17766	135.609	1.99244	0.528566	3.76952	0.000163559
ENSMUSG00000021806	16.2466	80.2501	21.5276	0	0	0	Nid2	18074	19.6707	-7.40567	1.97719	-3.74555	0.000179998
ENSMUSG00000040950	0	0	0	0	57.8789	84.5422	Mgl2	216864	23.7369	8.45546	2.27092	3.72337	0.000196582
ENSMUSG00000031609	1741.09	1845	2008.92	772.159	817.54	1150.63	Sap30	60406	1389.22	-1.03015	0.277067	-3.71807	0.000200751
ENSMUSG00000026879	88.8147	129.75	18.592	4.06399	5.16776	0	Gsn	227753	41.0648	-4.65034	1.25379	-3.70902	0.000208063
ENSMUSG00000034473	16.2466	19.5	6.8497	155.786	109.557	71.6459	Sec22a	317717	63.2642	2.97409	0.805006	3.69449	0.000220331
ENSMUSG00000049775	2170.55	1986	312.15	105.664	381.381	425.577	Tmsb4x	19241	896.887	-2.2918	0.620842	-3.69144	0.000222988
ENSMUSG00000079083	8.1233	30.7501	117.423	0	1.03355	0	Jrkl	77532	26.2217	-6.84635	1.85675	-3.68727	0.000226674
ENSMUSG00000041120	31.9516	54.7501	19.5706	0	0	0	Nbl1	17965	17.7121	-7.25509	1.97685	-3.67002	0.000242532
ENSMUSG00000001558	434.326	285.751	772.059	1083.73	1068.69	2695.32	Klhl10	66720	1056.65	1.70058	0.46376	3.66693	0.000245483
ENSMUSG00000025491	735.971	408.001	491.221	121.92	258.388	126.097	Ifitm1	68713	356.933	-1.68823	0.464319	-3.63592	0.00027699
ENSMUSG00000030401	168.965	602.251	136.015	66.3786	57.8789	15.7621	Rtn2	20167	174.542	-2.69274	0.742512	-3.62653	0.000287252
ENSMUSG00000037788	21.1206	67.5001	18.592	0	0	0	Vopp1	232023	17.8688	-7.26736	2.00442	-3.62566	0.000288222
ENSMUSG00000063846	453.822	743.251	395.325	222.165	187.073	134.694	Gm21731	NA	356.055	-1.5493	0.428533	-3.61536	0.000299927
ENSMUSG00000027341	82.8576	59.2501	49.9049	260.096	158.133	341.035	Tmem230	70612	158.546	1.97826	0.54755	3.61293	0.000302756
ENSMUSG00000051730	381.253	104.25	218.212	830.41	662.507	778.075	Mettl5	75422	495.784	1.68822	0.471117	3.58344	0.000339105
ENSMUSG00000070436	28.7023	77.2501	6.8497	0	0	0	Serpinh1	12406	18.8004	-7.34137	2.05106	-3.5793	0.00034451
ENSMUSG00000074340	2879.44	1971	268.117	295.317	584.991	174.816	Ovgp1	12659	1028.95	-2.27747	0.636302	-3.57923	0.000344606
ENSMUSG00000008035	19.4959	80.2501	10.7638	0	0	0	Mid1ip1	68041	18.4183	-7.3113	2.04562	-3.57413	0.000351393
ENSMUSG00000044502	362.299	1371.75	527.427	245.194	237.717	147.591	Bod1	69556	481.997	-1.84179	0.51625	-3.56763	0.000360223
ENSMUSG00000099576	22.2037	12	15.6564	59.6052	106.456	187.712	Gm29040	NA	67.2723	2.82094	0.792488	3.5596	0.00037142
ENSMUSG00000057554	593.001	274.5	548.954	1621.53	1137.94	921.367	Lgals8	56048	849.549	1.37758	0.387731	3.55293	0.000380971
ENSMUSG00000055421	28.1608	57.0001	33.27	0	1.03355	0	Pcdh9	211712	19.9107	-6.44876	1.81765	-3.54785	0.000388384
ENSMUSG00000028411	392.626	287.251	458.93	806.026	812.372	917.068	Aptx	66408	612.379	1.15525	0.325848	3.54536	0.000392076
ENSMUSG00000063931	3.24932	2.25	0	43.3493	53.7447	48.7192	Pepd	18624	25.2188	4.66322	1.31581	3.54399	0.000394116
ENSMUSG00000072949	26.5361	102.75	8.80675	1.35466	0	0	Acot1	26897	23.2413	-6.6712	1.88671	-3.5359	0.000406396
ENSMUSG00000015942	1.08311	6.00001	1.95706	50.1226	57.8789	50.1521	Gtf2ird2	114674	27.8656	4.13891	1.18011	3.50722	0.000452821
ENSMUSG00000032086	217.163	549.751	239.739	82.6346	108.523	83.1093	Bace1	23821	213.487	-1.87418	0.534845	-3.50415	0.00045807
ENSMUSG00000025993	54.1553	15	48.9264	1.35466	0	0	Slc40a1	53945	19.9061	-6.44491	1.8515	-3.48091	0.000499704
ENSMUSG00000109640	1.08311	2.25	3.91411	101.6	8.26842	54.4509	Gm45413	NA	28.5944	4.53853	1.31662	3.44711	0.000566613
ENSMUSG00000042436	9.74796	38.2501	48.9264	0	0	0	Mfap4	76293	16.1541	-7.11978	2.07088	-3.43804	0.000585938
ENSMUSG00000042498	109.394	79.5001	0	1.35466	0	0	Radx	102871	31.7081	-7.12388	2.07327	-3.43606	0.00059024
ENSMUSG00000046593	24.9115	80.2501	3.91411	0	0	0	Tmem215	320500	18.1793	-7.29285	2.12265	-3.43573	0.000590951
ENSMUSG00000037972	38.4503	48.7501	8.80675	0	0	0	Snn	20621	16.0012	-7.10938	2.08496	-3.40984	0.000650013
ENSMUSG00000038366	41.158	16.5	18.592	196.426	73.3822	176.249	Lasp1	16796	87.0513	2.5382	0.745752	3.40354	0.000665189
ENSMUSG00000020241	49.2813	72.0001	4.89264	0	1.03355	0	Col6a2	12834	21.2013	-6.54195	1.9284	-3.39242	0.000692786
ENSMUSG00000030917	403.999	338.251	252.46	978.068	680.077	651.978	Tmem159	233806	550.805	1.21389	0.3581	3.3898	0.000699436
ENSMUSG00000030057	7250.86	4332.01	5848.66	9722.43	10490.6	11639.6	Cnbp	12785	8214.02	0.869613	0.256657	3.38823	0.000703453
ENSMUSG00000020891	5.95709	0	7.82822	83.9892	66.1473	68.7801	Alox8	11688	38.7837	3.99772	1.18127	3.38425	0.00071373
ENSMUSG00000004105	4.33243	90.0002	13.6994	0	0	0	Angptl2	26360	18.0053	-7.27793	2.15849	-3.37177	0.000746868
ENSMUSG00000039678	96.3965	243	50.8835	24.384	15.5033	15.7621	Tbc1d13	70296	74.3216	-2.81279	0.834284	-3.37149	0.000747615
ENSMUSG00000048701	3400.41	3950.26	3618.6	1694.69	2349.26	2185.2	Ccdc6	76551	2866.4	-0.816114	0.242497	-3.36546	0.000764153
ENSMUSG00000022684	69.8604	431.251	53.819	17.6106	36.1743	12.8963	Bfar	67118	103.602	-3.04893	0.908092	-3.35752	0.000786457
ENSMUSG00000034639	0.541553	99.0002	24.4632	0	0	0	Setmar	74729	20.6675	-7.4766	2.23341	-3.34761	0.000815117
ENSMUSG00000026043	240.45	321.001	54.7976	41.9946	38.2414	7.16459	Col3a1	12825	117.275	-2.81381	0.840928	-3.34608	0.000819632
ENSMUSG00000024659	455.446	213	179.071	0	65.1138	24.3596	Anxa1	16952	156.165	-3.23512	0.967224	-3.34475	0.000823577
ENSMUSG00000048109	996.458	399.001	1048.98	3694.17	2075.37	1207.95	Rbm15	229700	1570.32	1.51329	0.45254	3.34398	0.000825843
ENSMUSG00000031537	12.9973	108	7.82822	0	0	1.43292	Ikbkb	16150	21.7098	-6.5706	1.96526	-3.34337	0.000827668
ENSMUSG00000032496	902.769	690.751	109.595	116.501	119.892	159.054	Ltf	17002	349.76	-2.1081	0.631861	-3.33634	0.000848904
ENSMUSG00000059182	127.807	602.251	62.6258	48.7679	23.7717	48.7192	Skap2	54353	152.324	-2.71253	0.814485	-3.33036	0.000867342
ENSMUSG00000041571	1519.06	694.501	1407.12	2670.04	2250.04	2901.66	Selenow	20364	1907.07	1.11103	0.334009	3.32634	0.000879944
ENSMUSG00000055737	26.5361	1.5	113.509	0	0	1.43292	Ghr	14600	23.8297	-6.70403	2.01983	-3.31911	0.000903041
ENSMUSG00000055991	162.466	158.25	33.27	12.192	15.5033	0	Zkscan5	22757	63.6136	-3.66098	1.10351	-3.31759	0.000907961
ENSMUSG00000044968	79.6083	161.25	129.166	537.802	242.885	381.156	Napepld	242864	255.311	1.65174	0.498173	3.31559	0.000914485
ENSMUSG00000074793	0	0	1.95706	5.41866	72.3487	45.8534	Hspa12b	72630	20.9296	6.1623	1.86443	3.30518	0.000949145
ENSMUSG00000001768	35.201	18	31.3129	0	0	0	Rin2	408057	14.0856	-6.92418	2.10326	-3.29212	0.000994337
ENSMUSG00000001768	35.201	18	31.3129	0	0	0	Rin2	74030	14.0856	-6.92418	2.10326	-3.29212	0.000994337
ENSMUSG00000029401	344.969	295.501	300.408	81.2799	82.6842	153.322	Rilpl2	80291	209.694	-1.57134	0.478671	-3.28272	0.00102811
ENSMUSG00000002728	745.719	404.251	962.872	1781.38	1365.32	1613.47	Naa20	67877	1145.5	1.17221	0.357738	3.27672	0.0010502
ENSMUSG00000038028	3347.34	2715	2341.62	4763	4873.2	4727.2	Tigar	319801	3794.56	0.772939	0.236048	3.2745	0.0010585
ENSMUSG00000024734	20.579	139.5	23.4847	4.06399	2.0671	4.29876	Zp1	22786	32.3323	-4.15348	1.2688	-3.27356	0.00106203
ENSMUSG00000026497	141.345	42.7501	177.114	772.159	360.71	277.986	Mixl1	27217	295.344	1.96657	0.601401	3.26998	0.00107556
ENSMUSG00000020644	291.897	129	63.6043	681.396	449.595	540.21	Id2	15902	359.284	1.78184	0.545076	3.26898	0.00107934
ENSMUSG00000028646	417.538	921.002	606.687	209.973	332.804	166.219	Rragc	54170	442.37	-1.4536	0.445011	-3.26645	0.00108907
ENSMUSG00000033715	25.9946	41.2501	16.635	0	0	0	Akr1c14	105387	13.9799	-6.9137	2.1179	-3.26441	0.00109691
ENSMUSG00000083618	178.171	50.2501	106.66	365.759	629.433	245.029	Gm11771	NA	262.55	1.8866	0.578092	3.26349	0.00110049
ENSMUSG00000023008	51.4476	237.75	70.454	0	8.26842	20.0609	Fmnl3	22379	64.6635	-3.67267	1.13188	-3.24476	0.0011755
ENSMUSG00000115547	17.3297	31.5001	33.27	0	0	0	1100001I12Rik	NA	13.6833	-6.88119	2.12273	-3.24167	0.00118833
ENSMUSG00000019878	252.364	203.25	200.598	602.826	312.133	884.111	Hsf2	15500	409.214	1.45319	0.448979	3.23664	0.00120945
ENSMUSG00000032396	403.999	582.001	412.939	135.466	186.039	234.999	Dis3l	213550	325.907	-1.33026	0.412425	-3.22545	0.00125774
ENSMUSG00000000959	81.233	18	35.227	218.101	207.744	186.279	Oxa1l	69089	124.431	2.17974	0.675994	3.22449	0.00126197
ENSMUSG00000029131	3875.9	3352.51	3600	6640.57	5629.76	5394.94	Dnajb6	23950	4748.95	0.706015	0.219202	3.22085	0.00127812
ENSMUSG00000022881	565.923	273.75	369.884	1048.51	1103.83	690.667	Rfc4	106344	675.428	1.23214	0.382892	3.21798	0.00129099
ENSMUSG00000021420	145.136	66.0001	143.844	2.70933	27.9059	14.3292	Fars2	69955	66.6541	-2.96771	0.923434	-3.21378	0.00131
ENSMUSG00000021318	186.294	256.5	247.568	41.9946	94.0533	18.6279	Gli3	14634	140.84	-2.14894	0.668829	-3.21299	0.00131361
ENSMUSG00000104941	42.7827	66.0001	3.91411	0	0	1.43292	Gm8953	NA	19.0216	-6.37898	1.98557	-3.21267	0.00131508
ENSMUSG00000039997	15.705	91.5002	0.978528	0	0	0	Ifi203	15950	18.0306	-7.2807	2.26918	-3.20851	0.00133422
ENSMUSG00000034189	62.8202	59.2501	10.7638	2.70933	0	0	Hsdl1	72552	22.5906	-5.66827	1.76785	-3.2063	0.00134455
ENSMUSG00000022816	113.726	147	0.978528	0	6.20131	0	Fstl1	14314	44.651	-5.33029	1.66348	-3.20429	0.00135394
ENSMUSG00000087590	203.624	224.25	208.426	502.581	365.878	613.289	Epb41l4aos	69749	353.008	1.21866	0.380412	3.20351	0.00135763
ENSMUSG00000050315	3.79087	75.0001	15.6564	0	0	0	Synpo2	118449	15.7412	-7.08388	2.21531	-3.19769	0.00138531
ENSMUSG00000031990	23.2868	39.7501	31.3129	0	1.03355	0	Jam3	83964	15.8972	-6.12053	1.91905	-3.18935	0.00142593
ENSMUSG00000026966	1712.39	650.251	2276.06	3630.5	3083.09	4539.49	Ssna1	68475	2648.63	1.27867	0.401482	3.18489	0.00144809
ENSMUSG00000048939	27.0777	74.2501	0.978528	0	0	0	Atp13a5	268878	17.0511	-7.20054	2.26127	-3.18428	0.00145113
ENSMUSG00000026723	36.8256	19.5	20.5491	158.496	167.435	65.9142	Trdmt1	13434	78.12	2.34458	0.738135	3.17636	0.00149136
ENSMUSG00000031950	7896.39	6336.01	8439.8	13216.1	11021.8	12946.4	Gabarapl2	93739	9976.09	0.713759	0.224769	3.17553	0.00149564
ENSMUSG00000056608	67.1526	113.25	96.8743	0	17.5704	2.86584	Chd9	109151	49.6189	-3.72634	1.17362	-3.17508	0.00149796
ENSMUSG00000019139	515.017	691.501	393.368	1162.3	961.204	1142.04	Isyna1	71780	810.905	1.02849	0.323959	3.17474	0.00149971
ENSMUSG00000056313	18.9544	37.5001	22.5061	0	0	0	Tcim	69068	13.1601	-6.82572	2.15093	-3.17337	0.00150678
ENSMUSG00000028536	81.233	7.50001	5.87117	0	0	0	2610528J11Rik	66451	15.7674	-7.08968	2.23445	-3.1729	0.00150924
ENSMUSG00000020235	115.351	236.25	68.497	24.384	22.7381	34.39	Fzr1	56371	83.6017	-2.36943	0.747784	-3.1686	0.00153175
ENSMUSG00000060188	77.4421	47.2501	0	0	0	0	Cxcl17	232983	20.782	-7.48662	2.36549	-3.16494	0.00155117
ENSMUSG00000038538	662.861	1131	524.491	353.568	337.972	300.913	Ubn2	320538	551.801	-1.2241	0.386799	-3.16469	0.00155247
ENSMUSG00000078958	94.7718	66.7501	147.758	16.256	24.8053	10.0304	Atp6ap1l	435376	60.0619	-2.58676	0.81772	-3.16338	0.0015595
ENSMUSG00000028691	3774.08	1751.25	3414.08	5265.58	5625.63	7006.97	Prdx1	18477	4472.93	1.00147	0.316586	3.16335	0.00155963
ENSMUSG00000001348	1.08311	18.75	7.82822	9.48265	91.9862	276.553	Acp5	11433	67.6139	3.77945	1.19532	3.16186	0.00156764
ENSMUSG00000079017	43.8658	18	17.6135	0	0	0	Ifi27l2a	76933	13.2466	-6.83698	2.16438	-3.15887	0.00158382
ENSMUSG00000072244	750.593	796.501	769.123	415.882	438.226	323.84	Trim6	94088	582.361	-0.974555	0.308957	-3.15434	0.0016086
ENSMUSG00000027007	109.394	166.5	77.3037	0	23.7717	1.43292	Itprid2	70599	63.0671	-3.77588	1.19733	-3.15357	0.00161284
ENSMUSG00000037410	37.3672	66.7501	3.91411	0	1.03355	0	Tbc1d2b	67016	18.1775	-6.31785	2.00586	-3.14969	0.00163444
ENSMUSG00000072972	11.9142	2.25	83.1749	0	0	0	Adam4	11498	16.2232	-7.12511	2.26346	-3.14789	0.00164455
ENSMUSG00000036432	938.512	1506	1296.55	429.429	779.298	230.7	Siah2	20439	863.415	-1.37604	0.43739	-3.14603	0.00165503
ENSMUSG00000021876	10.8311	96.0002	55.7761	0	4.13421	2.86584	Rnase4	58809	28.2679	-4.50899	1.43472	-3.14276	0.00167363
ENSMUSG00000020911	189.544	297.001	30.3344	33.8666	20.671	1.43292	Krt19	16669	95.4749	-3.20441	1.02074	-3.13929	0.00169355
ENSMUSG00000026679	3.79087	84.7502	22.5061	0	0	1.43292	Enkur	71233	18.7467	-6.35545	2.02531	-3.13801	0.00170097
ENSMUSG00000069744	1194.12	538.501	910.031	1670.3	1550.33	2521.94	Psmb3	26446	1397.54	1.11908	0.359588	3.11213	0.00185745
ENSMUSG00000063785	533.972	538.501	474.586	879.177	999.445	944.293	Utp14a	72554	728.329	0.867415	0.279018	3.10881	0.00187842
ENSMUSG00000026837	17.8713	68.2501	2.93558	0	0	0	Col5a1	12831	14.8428	-7.00025	2.25563	-3.10346	0.00191273
ENSMUSG00000095123	104.52	261.75	170.264	59.6052	42.3756	32.9571	Gm21781	NA	111.912	-1.99059	0.641633	-3.10238	0.0019197
ENSMUSG00000040528	0.541553	5.25001	1.95706	66.3786	11.3691	65.9142	Milr1	380732	25.2351	4.22597	1.36418	3.0978	0.00194961
ENSMUSG00000096727	31.9516	87.7502	0	0	0	0	Psmb9	16912	19.9503	-7.42685	2.40187	-3.09211	0.0019874
ENSMUSG00000036023	743.553	539.251	834.684	1505.03	1061.46	1576.21	Parp2	11546	1043.36	0.968089	0.313346	3.08952	0.00200483
ENSMUSG00000059796	949.343	565.501	736.832	1095.92	1721.9	1725.23	Eif4a1	13681	1132.46	1.01231	0.328239	3.08406	0.00204196
ENSMUSG00000031545	136.471	456.751	92.9602	2.70933	60.9796	30.0913	Gpat4	102247	129.994	-2.864	0.928662	-3.08401	0.0020423
ENSMUSG00000031145	30.8685	39.0001	27.3988	1.35466	1.03355	0	Prickle3	54630	16.6093	-5.31375	1.72721	-3.0765	0.00209449
ENSMUSG00000070871	133.764	327.001	263.224	21.6746	76.4829	78.8105	Ccnyl1	227210	150.159	-2.02998	0.661299	-3.06968	0.00214289
ENSMUSG00000022564	18.4128	39.7501	16.635	0	0	0	Grina	66168	12.4663	-6.74794	2.20134	-3.06538	0.00217396
ENSMUSG00000078429	123.474	237.75	48.9264	6.77332	26.8724	30.0913	Ctdsp2	52468	78.9813	-2.68468	0.876517	-3.0629	0.00219205
ENSMUSG00000021257	27.6192	24.75	20.5491	0	0	0	Angel1	68737	12.1531	-6.71157	2.19602	-3.05625	0.00224124
ENSMUSG00000107576	0.541553	89.2502	11.7423	0	0	0	Gm44093	NA	16.9223	-7.1884	2.35656	-3.05038	0.00228556
ENSMUSG00000063760	46.032	43.5001	0.978528	0	0	0	Rnf217	268291	15.0851	-7.02472	2.30458	-3.04816	0.00230248
ENSMUSG00000017969	145.136	49.5001	190.813	364.405	304.898	590.362	Ptgis	19223	274.186	1.70918	0.560981	3.04677	0.00231318
ENSMUSG00000018537	74.1928	105	55.7761	224.874	204.643	269.389	Pcgf2	22658	155.646	1.57038	0.516265	3.0418	0.00235169
ENSMUSG00000040414	390.46	406.501	364.012	200.49	169.503	124.664	Slc25a28	246696	275.938	-1.23033	0.404916	-3.03847	0.00237781
ENSMUSG00000003154	16.7882	103.5	18.592	4.06399	1.03355	0	Foxj2	60611	23.9963	-4.77562	1.57311	-3.03578	0.00239916
ENSMUSG00000047454	65.5279	17.25	47.9479	0	3.10066	2.86584	Gphn	268566	22.7821	-4.43436	1.46072	-3.03574	0.0023995
ENSMUSG00000058331	8.66485	0	117.423	0	0	0	Zfp85	22746	21.0147	-7.4992	2.47169	-3.03404	0.00241303
ENSMUSG00000003948	4.87398	51.0001	23.4847	0	0	0	Mmd	67468	13.2265	-6.83218	2.25217	-3.03359	0.00241659
ENSMUSG00000001119	49.8229	123.75	40.1197	9.48265	7.23487	0	Col6a1	12833	38.4017	-3.66362	1.20802	-3.03275	0.00242336
ENSMUSG00000000374	160.841	511.501	169.285	73.1519	94.0533	67.3472	Trappc10	216131	179.363	-1.84157	0.609168	-3.02309	0.00250209
ENSMUSG00000071424	40.0749	62.2501	28.3773	0	4.13421	0	Grid2	14804	22.4728	-4.88148	1.61596	-3.02079	0.00252117
ENSMUSG00000044258	240.991	242.25	10.7638	21.6746	22.7381	21.4938	Ctla2a	13024	93.3187	-2.90703	0.96267	-3.01975	0.00252979
ENSMUSG00000060962	5.95709	85.5002	1.95706	0	0	0	Dmkn	73712	15.569	-7.06865	2.34192	-3.01832	0.00254184
ENSMUSG00000036026	3.79087	68.2501	11.7423	0	0	0	Tmem63b	224807	13.9639	-6.91114	2.29041	-3.01743	0.00254928
ENSMUSG00000020521	1067.4	763.501	1991.3	3320.28	3614.33	1802.61	Rnft1	76892	2093.24	1.19347	0.39561	3.01679	0.00255471
ENSMUSG00000020399	35.7425	0	78.2822	0	0	0	Havcr2	171285	19.0041	-7.35507	2.44183	-3.01211	0.00259436
ENSMUSG00000038369	605.998	1070.25	655.614	442.975	339.005	267.956	Ncoa6	56406	563.633	-1.15101	0.382162	-3.01185	0.00259659
ENSMUSG00000060572	52.5307	90.7502	77.3037	0	8.26842	11.4633	Mfap2	17150	40.0527	-3.48024	1.15786	-3.00575	0.00264924
ENSMUSG00000024477	219.871	360.001	358.141	82.6346	151.932	37.2559	Pggt1b	225467	201.639	-1.78096	0.592811	-3.00426	0.00266225
ENSMUSG00000078451	23.2868	42.7501	43.0552	2.70933	0	1.43292	Ppil6	73075	18.8724	-4.77259	1.59066	-3.00038	0.00269643
ENSMUSG00000020736	291.897	75.0001	252.46	640.756	467.166	684.935	Nt5c	50773	402.036	1.53262	0.51137	2.99709	0.00272569
ENSMUSG00000053931	629.826	825.751	906.117	384.725	300.764	474.296	Cnn3	71994	586.913	-1.0267	0.343734	-2.9869	0.00281821
ENSMUSG00000021709	220.954	232.5	140.908	59.6052	73.3822	60.1826	Erbin	59079	131.255	-1.62083	0.542939	-2.98529	0.00283312
ENSMUSG00000038506	44.4074	155.25	73.3896	13.5466	16.5368	1.43292	Dcun1d2	102323	50.7606	-3.10079	1.03881	-2.98493	0.0028364
ENSMUSG00000047583	191.71	137.25	99.8099	667.85	283.193	289.45	Tyw3	209584	278.21	1.52969	0.512645	2.98391	0.00284591
ENSMUSG00000005732	2112.06	1176	2157.65	3812.03	2807.13	3602.36	Ranbp1	19385	2611.2	0.908322	0.304792	2.98013	0.00288123
ENSMUSG00000055531	1550.47	2440.5	1265.24	1064.77	750.359	841.123	Cpsf6	432508	1318.74	-0.985079	0.330786	-2.978	0.00290137
ENSMUSG00000038451	1.08311	80.2501	9.78528	0	0	0	Spsb2	14794	15.1864	-7.03228	2.36274	-2.97632	0.00291733
ENSMUSG00000064927	7.58175	78.7501	1.95706	0	0	0	Gm22043	115489855	14.7148	-6.98732	2.35049	-2.97271	0.00295179
ENSMUSG00000025351	8045.32	6813.76	7891.83	10510.8	11183	17281	Cd63	12512	10287.6	0.776564	0.261761	2.96669	0.0030102
ENSMUSG00000025204	1333.85	784.501	1549.99	2418.08	1758.07	3321.5	Ndufb8	67264	1861	1.03124	0.348233	2.96134	0.00306299
ENSMUSG00000040282	92.0641	85.5002	44.0338	201.845	208.778	263.657	Cdin1	399568	149.313	1.60067	0.540752	2.96009	0.00307549
ENSMUSG00000031201	340.637	117	357.163	1060.7	635.635	520.149	Brcc3	210766	505.214	1.44386	0.488222	2.95739	0.00310252
ENSMUSG00000015093	26.5361	34.5001	9.78528	0	0	0	Clic3	69454	11.8036	-6.67018	2.25671	-2.9557	0.00311956
ENSMUSG00000024789	1252.61	1659	1113.56	722.036	845.446	482.894	Jak2	16452	1012.59	-0.972394	0.329049	-2.95516	0.00312504
ENSMUSG00000029204	46.032	28.5001	2.93558	0	0	0	Rhoh	74734	12.9113	-6.80077	2.30239	-2.95379	0.00313903
ENSMUSG00000005354	984.002	524.251	654.635	1636.44	1190.65	1422.89	Txn2	56551	1068.81	0.973447	0.330019	2.94967	0.00318115
ENSMUSG00000021994	46.032	51.7501	45.9908	1.35466	4.13421	7.16459	Wnt5a	22418	26.0711	-3.51195	1.19093	-2.9489	0.00318905
ENSMUSG00000042202	258.321	472.501	411.96	192.362	143.664	116.066	Slc35e2	320541	265.812	-1.33706	0.453963	-2.9453	0.00322645
ENSMUSG00000027679	886.523	558.751	1258.39	1956.14	1473.85	2051.94	Dnajc19	67713	1364.26	1.02013	0.346607	2.94318	0.00324857
ENSMUSG00000050953	2361.17	1673.25	2107.75	4245.52	3535.78	2832.88	Gja1	14609	2792.73	0.789098	0.268581	2.93802	0.00330315
ENSMUSG00000014551	166.798	114.75	183.963	463.295	281.126	386.888	Mrps25	64658	266.137	1.28091	0.436733	2.93293	0.00335781
ENSMUSG00000030967	388.294	565.501	326.828	211.328	172.603	71.6459	Zranb1	360216	289.367	-1.48987	0.508156	-2.93192	0.00336877
ENSMUSG00000019254	110.477	511.501	192.77	66.3786	63.0467	88.8409	Ppp1r12c	232807	172.169	-1.9012	0.64942	-2.92753	0.00341663
ENSMUSG00000020053	102.354	138.75	69.4755	8.12799	7.23487	34.39	Igf1	16000	60.0554	-2.65509	0.908882	-2.92127	0.00348603
ENSMUSG00000086682	70.4019	32.2501	66.5399	6.77332	6.20131	0	Gm16023	100502734	30.3611	-3.68649	1.26242	-2.92017	0.00349837
ENSMUSG00000031075	39.5334	87.0002	59.6902	0	2.0671	11.4633	Ano1	101772	33.2924	-3.80585	1.30436	-2.9178	0.00352513
ENSMUSG00000087336	23.8283	1.5	54.7976	0	0	0	Gm15860	NA	13.3543	-6.84546	2.34738	-2.91621	0.00354309
ENSMUSG00000028608	602.207	574.501	758.359	1379.05	930.197	1255.24	Czib	74098	916.592	0.881462	0.302489	2.91403	0.00356797
ENSMUSG00000029661	183.587	320.251	21.5276	1.35466	22.7381	37.2559	Col1a2	12843	97.7856	-3.09969	1.06573	-2.90851	0.00363156
ENSMUSG00000045257	28.7023	54.0001	27.3988	111.083	135.395	170.517	Morn2	378462	87.8494	1.92048	0.660669	2.90687	0.0036507
ENSMUSG00000081402	222.578	587.251	325.85	139.53	137.462	147.591	Gm15455	433287	260.044	-1.41927	0.488775	-2.90372	0.00368753
ENSMUSG00000038119	33.0347	4.50001	68.497	1.35466	0	1.43292	Cdon	57810	18.1366	-5.31474	1.83055	-2.90335	0.00369189
ENSMUSG00000043207	2969.34	2099.25	2461.98	5229.01	4600.34	3257.02	Zmpste24	230709	3436.16	0.797161	0.274986	2.89892	0.00374451
ENSMUSG00000019843	20.579	97.5002	16.635	0	4.13421	0	Fyn	14360	23.1414	-4.93279	1.70302	-2.8965	0.00377349
ENSMUSG00000020022	2771.13	1692	3333.85	6277.52	3575.06	5088.29	Ndufa12	66414	3789.64	0.938284	0.323976	2.89615	0.00377767
ENSMUSG00000030254	105.603	77.2501	82.1964	329.184	357.609	126.097	Rad18	58186	179.656	1.61658	0.558263	2.89574	0.00378265
ENSMUSG00000081406	187.377	180	194.727	399.626	341.072	458.534	Rps6-ps4	NA	293.556	1.09273	0.377457	2.89497	0.0037919
ENSMUSG00000003617	11.9142	95.2502	0	0	0	0	Cp	12870	17.8607	-7.26686	2.51557	-2.88875	0.00386774
ENSMUSG00000029359	267.527	255	363.034	66.3786	163.301	61.6155	Tesc	57816	196.143	-1.59814	0.553228	-2.88875	0.00386776
ENSMUSG00000029337	18.4128	85.5002	6.8497	0	2.0671	0	Fgf5	14176	18.805	-5.6155	1.94542	-2.88652	0.00389526
ENSMUSG00000045176	144.053	488.251	139.93	40.6399	97.1539	61.6155	Borcs6	71923	161.94	-1.95006	0.675802	-2.88555	0.00390732
ENSMUSG00000025150	391.001	185.25	60.6687	28.448	55.8118	58.7497	Cbr2	12409	129.988	-2.15605	0.747843	-2.88302	0.00393878
ENSMUSG00000046591	960.174	1401.75	755.424	432.138	601.527	530.18	Ticrr	77011	780.199	-0.994961	0.34525	-2.88185	0.00395342
ENSMUSG00000017723	383.42	206.25	40.1197	54.1866	40.3085	37.2559	Wfdc2	67701	126.923	-2.25931	0.784105	-2.88138	0.00395932
ENSMUSG00000059430	66.6111	228	0	2.70933	8.26842	0	Actg2	11468	50.9315	-4.71691	1.63706	-2.88134	0.00395991
ENSMUSG00000096956	34.1179	168.75	44.0338	6.77332	15.5033	10.0304	Snhg18	100616095	46.5348	-2.92561	1.01635	-2.87855	0.00399503
ENSMUSG00000014496	423.495	679.501	629.194	272.288	290.428	283.718	Ankrd28	105522	429.771	-1.03227	0.35893	-2.87595	0.00402808
ENSMUSG00000022037	56.8631	114.75	170.264	1.35466	18.6039	27.2255	Clu	12759	64.8435	-2.8556	0.993017	-2.87568	0.00403164
ENSMUSG00000049313	33.5763	124.5	27.3988	9.48265	6.20131	1.43292	Sorl1	20660	33.7654	-3.43171	1.19481	-2.87219	0.00407643
ENSMUSG00000030494	228.535	616.501	306.279	77.2159	203.61	51.5851	Rhpn2	52428	247.288	-1.78733	0.622946	-2.86916	0.00411564
ENSMUSG00000050213	302.728	398.251	429.574	89.4079	192.241	169.084	Snip1	76793	263.548	-1.32443	0.462387	-2.86433	0.00417897
ENSMUSG00000038521	39.5334	46.5001	11.7423	0	2.0671	0	C1s1	50908	16.6405	-5.43191	1.89737	-2.86286	0.00419837
ENSMUSG00000033918	203.624	302.251	214.298	445.685	511.608	540.21	Parl	381038	369.613	1.05632	0.369154	2.86145	0.00421704
ENSMUSG00000022108	338.471	325.501	80.2393	43.3493	100.255	45.8534	Itm2b	16432	155.611	-1.97061	0.689025	-2.85999	0.0042365
ENSMUSG00000021576	1390.71	898.502	1573.47	3308.09	1955.48	2110.69	Pdcd6	18570	1872.82	0.932921	0.32657	2.85672	0.00428041
ENSMUSG00000041264	1018.66	1494.75	1165.43	548.639	718.319	752.282	Uspl1	231915	949.68	-0.865161	0.302985	-2.85545	0.00429755
ENSMUSG00000028115	4.33243	106.5	0	0	0	0	Bnipl	171388	18.4721	-7.31523	2.56221	-2.85505	0.00430307
ENSMUSG00000034575	386.669	558.751	447.187	157.141	286.294	124.664	Tent4a	210106	326.784	-1.29015	0.452364	-2.85201	0.00434438
ENSMUSG00000033478	4.87398	17.25	8.80675	79.9252	48.577	77.3776	Fam160b1	226252	39.4684	2.73903	0.960399	2.85197	0.0043449
ENSMUSG00000087385	163.008	162.75	174.178	28.448	55.8118	65.9142	Frg2f1	433752	108.352	-1.73449	0.608324	-2.85126	0.00435466
ENSMUSG00000030652	298.937	143.25	419.789	697.652	499.206	948.592	Coq7	12850	501.238	1.31607	0.461635	2.85089	0.00435969
ENSMUSG00000051439	45.4905	30.7501	5.87117	0	1.03355	0	Cd14	12475	13.8575	-5.92319	2.08148	-2.84567	0.00443186
ENSMUSG00000035726	439.741	187.5	387.497	812.799	593.259	866.916	Supt16	114741	547.952	1.1627	0.409099	2.84209	0.0044819
ENSMUSG00000004285	380.17	266.25	380.647	716.618	476.468	1048.9	Atp6v1f	66144	544.842	1.12543	0.396207	2.8405	0.00450431
ENSMUSG00000074582	186.836	480.001	189.834	79.9252	107.489	97.4385	Arfgef2	99371	190.254	-1.58766	0.558948	-2.84044	0.00450511
ENSMUSG00000100599	77.9837	76.5001	97.8528	289.898	145.731	272.255	1700120C14Rik	73600	160.037	1.48825	0.524045	2.83994	0.00451224
ENSMUSG00000107460	66.0695	123	68.497	209.973	208.778	310.943	Gm44186	NA	164.543	1.50176	0.528954	2.83912	0.00452382
ENSMUSG00000026234	3065.73	2634.75	2774.13	3654.89	4581.74	5697.28	Ncl	17975	3734.75	0.71725	0.252905	2.83604	0.00456762
ENSMUSG00000040029	486.315	805.501	484.371	157.141	342.106	259.358	Ipo8	320727	422.465	-1.22583	0.432349	-2.83528	0.00457851
ENSMUSG00000025958	213.372	221.25	442.295	14.9013	138.496	51.5851	Creb1	12912	180.317	-2.09007	0.738012	-2.83203	0.00462536
ENSMUSG00000073377	1.62466	0.750001	0	112.437	13.4362	0	AU016765	100043582	21.3747	5.65147	1.99591	2.83153	0.00463253
ENSMUSG00000066258	61.7371	76.5001	96.8743	238.421	187.073	209.206	Trim12a	76681	144.969	1.43549	0.508722	2.82175	0.00477623
ENSMUSG00000085208	106.144	170.25	141.887	50.1226	37.2079	34.39	Brip1os	74038	90.0003	-1.78082	0.63192	-2.81811	0.00483065
ENSMUSG00000040850	2064.94	2286.75	1791.68	1312.67	1348.79	1078.99	Psme4	103554	1647.3	-0.715674	0.253995	-2.81767	0.00483732
ENSMUSG00000037601	2006.45	1686.75	2540.26	3366.34	2991.1	4175.52	Nme1	18102	2794.41	0.756899	0.268965	2.81412	0.00489113
ENSMUSG00000020097	19.4959	180	10.7638	0	1.03355	10.0304	Sgpl1	20397	36.8873	-4.27503	1.52404	-2.80507	0.00503061
ENSMUSG00000042712	368.798	489.751	107.638	82.6346	129.194	20.0609	Tceal9	22381	199.679	-2.05527	0.733609	-2.80159	0.00508508
ENSMUSG00000038732	59.5709	18.75	33.27	174.752	77.5164	212.072	Mboat1	218121	95.9885	2.05047	0.732884	2.79781	0.00514498
ENSMUSG00000047084	262.112	627.751	204.512	77.2159	185.006	37.2559	Ngrn	83485	232.309	-1.86499	0.666734	-2.7972	0.0051547
ENSMUSG00000061410	159.758	117.75	69.4755	9.48265	33.0737	30.0913	Zcchc14	142682	69.9386	-2.25343	0.806094	-2.79549	0.00518212
ENSMUSG00000060636	4277.19	4313.26	5629.47	9401.37	5899.52	8399.77	Rpl35a	57808	6320.1	0.737038	0.263727	2.79469	0.00519487
ENSMUSG00000028675	55.2384	135.75	97.8528	325.12	192.241	302.346	Pnrc2	52830	184.758	1.50617	0.539297	2.79283	0.00522487
ENSMUSG00000048758	1206.04	929.252	1435.5	2065.86	1792.18	2226.76	Rpl29	19944	1609.27	0.769097	0.275572	2.79091	0.00525606
ENSMUSG00000034087	114.268	45.7501	152.65	0	21.7046	0	Nlrp4b	210045	55.7288	-3.8155	1.3673	-2.79054	0.00526203
ENSMUSG00000070733	101.812	142.5	49.9049	6.77332	23.7717	22.9267	Fryl	72313	57.9482	-2.4572	0.881591	-2.78723	0.00531611
ENSMUSG00000035783	256.155	428.251	2.93558	31.1573	39.275	2.86584	Acta2	11475	126.773	-3.22454	1.16379	-2.77073	0.00559315
ENSMUSG00000022435	11.9142	0	0	112.437	31.0066	75.9447	Upk3a	22270	38.5504	4.15795	1.50403	2.76455	0.0057002
ENSMUSG00000032869	111.56	10.5	186.899	299.381	397.918	603.259	Psmf1	228769	268.253	2.07541	0.750807	2.76424	0.00570556
ENSMUSG00000062753	82.3161	9.00002	95.8958	304.8	213.945	263.657	AI413582	106672	161.602	2.064	0.748609	2.75711	0.00583141
ENSMUSG00000037335	365.007	119.25	185.92	536.447	419.622	753.715	Hand1	15110	396.66	1.34854	0.489219	2.75651	0.00584213
ENSMUSG00000043424	444.615	585.001	460.887	272.288	269.757	190.578	Eif3j2	100042807	370.521	-1.02362	0.372212	-2.75009	0.00595788
ENSMUSG00000038393	58.4878	419.251	77.3037	0	49.6105	10.0304	Txnip	56338	102.447	-3.20585	1.16699	-2.74711	0.00601224
ENSMUSG00000070280	20.0375	36.0001	15.6564	0	1.03355	0	Slc22a14	382113	12.1213	-5.72527	2.08497	-2.74597	0.00603319
ENSMUSG00000029309	14.0804	123.75	10.7638	0	5.16776	0	Sparcl1	13602	25.627	-4.77014	1.73728	-2.74574	0.00603739
ENSMUSG00000034252	1976.67	3009.01	1744.72	1288.29	1269.2	1326.88	Senp6	215351	1769.13	-0.793152	0.289035	-2.74414	0.00606699
ENSMUSG00000032965	24.9115	85.5002	0	0	1.03355	0	Ift57	73916	18.5742	-6.34854	2.31415	-2.74336	0.00608149
ENSMUSG00000070837	471.151	184.5	274.966	620.436	620.131	841.123	Aurkc	20871	502.052	1.15962	0.423754	2.73654	0.00620896
ENSMUSG00000040828	105.603	160.5	139.93	48.7679	20.671	42.9876	Catsperd	106757	86.4099	-1.85786	0.679013	-2.73612	0.00621679
ENSMUSG00000016494	83.3992	59.2501	0.978528	4.06399	0	0	Cd34	12490	24.6153	-5.17631	1.89226	-2.73552	0.00622822
ENSMUSG00000042570	44.4074	186.75	69.4755	18.9653	23.7717	14.3292	Mier2	70427	59.6166	-2.39252	0.87478	-2.735	0.00623809
ENSMUSG00000028173	47.1151	5.25001	12.7209	0	0	0	Wls	68151	10.8477	-6.54951	2.39545	-2.73414	0.00625433
ENSMUSG00000022200	762.507	1397.25	744.66	575.733	487.837	260.791	Golph3	66629	704.797	-1.13241	0.414243	-2.73369	0.00626285
ENSMUSG00000034707	54.6969	61.5001	72.4111	0	13.4362	1.43292	Gns	75612	33.9129	-3.62327	1.32543	-2.73366	0.00626346
ENSMUSG00000115151	0	72.7501	21.5276	0	0	0	Gm19276	NA	15.713	-7.08114	2.59572	-2.728	0.00637187
ENSMUSG00000026604	6.49864	66.7501	7.82822	0	1.03355	0	Ptpn14	19250	13.6851	-5.90231	2.16365	-2.72794	0.0063732
ENSMUSG00000040118	21.6621	36.0001	40.1197	0	3.10066	0	Cacna2d1	12293	16.8138	-4.86935	1.7865	-2.72564	0.00641774
ENSMUSG00000014601	303.27	495.001	247.568	191.008	122.993	81.6764	Strip1	229707	240.253	-1.40241	0.514715	-2.72463	0.00643744
ENSMUSG00000050931	132.139	161.25	112.531	2.70933	12.4026	53.018	Sgms2	74442	79.0083	-2.58294	0.948737	-2.7225	0.00647894
ENSMUSG00000026484	1574.3	1737.75	2399.35	1117.6	1266.1	944.293	Rnf2	19821	1506.57	-0.778362	0.286033	-2.72123	0.00650394
ENSMUSG00000017776	1626.28	2077.5	2135.15	1403.43	1109	803.867	Crk	12928	1525.87	-0.815765	0.300244	-2.71701	0.00658755
ENSMUSG00000048126	47.6567	100.5	2.93558	5.41866	0	0	Col6a3	12835	26.0852	-4.82917	1.77809	-2.71593	0.00660902
ENSMUSG00000020925	132.681	84.0001	117.423	223.52	204.643	472.863	Ccdc43	52715	205.855	1.42948	0.526452	2.71531	0.00662136
ENSMUSG00000066688	33.5763	55.5001	25.4417	2.70933	5.16776	1.43292	Pramel21	279185	20.638	-3.59424	1.32493	-2.71279	0.00667196
ENSMUSG00000069729	221.495	518.251	197.663	73.1519	134.362	120.365	Arid1b	239985	210.881	-1.5144	0.558273	-2.71266	0.00667459
ENSMUSG00000025785	4258.77	1831.5	5970	10192.5	6380.12	8167.64	Exosc7	66446	6133.42	1.03667	0.382247	2.71204	0.00668696
ENSMUSG00000021993	78.5252	120	84.1534	10.8373	34.1072	8.59751	Mipep	70478	56.0368	-2.38516	0.879739	-2.71121	0.00670379
ENSMUSG00000107370	57.9462	30.0001	0	0	0	0	Gm43588	NA	14.6577	-6.98324	2.58172	-2.70488	0.00683295
ENSMUSG00000003038	1799.04	1194	2500.14	3980.01	2689.3	3348.73	Hmgn2	15331	2585.2	0.867072	0.32123	2.69922	0.00695016
ENSMUSG00000030218	83.3992	168.75	11.7423	0	15.5033	0	Mgp	17313	46.5659	-4.05251	1.50289	-2.69649	0.00700752
ENSMUSG00000047842	21.6621	66.7501	0	0	0	0	Diras2	68203	14.7354	-6.98974	2.59242	-2.69623	0.00701301
ENSMUSG00000035901	291.897	501.001	189.834	125.984	145.731	107.469	Dennd5a	19347	226.986	-1.37327	0.510163	-2.69183	0.00710607
ENSMUSG00000021456	531.264	522.001	461.865	883.241	738.99	1031.7	Fbp2	14120	694.844	0.807694	0.300247	2.6901	0.00714303
ENSMUSG00000046756	1067.4	955.502	813.157	1381.76	1842.82	1488.8	Mrps7	50529	1258.24	0.732659	0.273056	2.68318	0.00729251
ENSMUSG00000034190	198.208	174	138.951	51.4773	75.4493	50.1521	Chmp7	105513	114.706	-1.52692	0.569157	-2.68277	0.00730149
ENSMUSG00000015291	93.6887	80.2501	27.3988	1.35466	14.4697	0	Gdi1	14567	36.1937	-3.63114	1.35357	-2.68264	0.00730443
ENSMUSG00000025492	1128.06	481.501	139.93	59.6052	185.006	243.596	Ifitm3	66141	372.949	-1.84222	0.687263	-2.68051	0.00735094
ENSMUSG00000053977	48.7398	88.5002	50.8835	0	13.4362	4.29876	Cd8a	12525	34.3097	-3.3792	1.26143	-2.67887	0.00738707
ENSMUSG00000030319	67.6942	60.0001	33.27	5.41866	11.3691	1.43292	Cand2	67088	29.8641	-3.11981	1.16569	-2.67636	0.00744271
ENSMUSG00000036112	4804.12	4822.51	5204.79	7561.74	6827.65	7198.98	Metap2	56307	6069.96	0.54162	0.202439	2.67547	0.00746251
ENSMUSG00000049550	307.061	321.751	203.534	59.6052	159.167	80.2434	Clip1	56430	188.56	-1.47316	0.55095	-2.67386	0.00749828
ENSMUSG00000037270	103.978	242.25	109.595	54.1866	40.3085	38.6888	4932438A13Rik	229227	98.168	-1.77568	0.664223	-2.67332	0.00751041
ENSMUSG00000033209	54.1553	47.2501	0	0	1.03355	0	Ttc28	209683	17.0732	-6.22677	2.32957	-2.67292	0.00751937
ENSMUSG00000100553	5.95709	0	0.978528	44.7039	147.798	0	Gm17751	620079	33.2396	4.75798	1.78013	2.67283	0.00752134
ENSMUSG00000028692	1153.51	1128.75	1374.83	2124.11	1580.3	2337.09	Akr1a1	58810	1616.43	0.724143	0.270974	2.67237	0.00753178
ENSMUSG00000027673	1017.04	938.252	1079.32	1733.97	1320.88	1988.89	Ndufb5	66046	1346.39	0.732671	0.27436	2.67047	0.00757441
ENSMUSG00000031727	94.2303	2.25	7.82822	1.35466	0	1.43292	Pmfbp1	56523	17.8493	-5.28781	1.98016	-2.6704	0.00757613
ENSMUSG00000053080	5.95709	3.75001	9.78528	56.8959	26.8724	63.0484	2700081O15Rik	108899	27.7182	2.92165	1.09531	2.66743	0.00764331
ENSMUSG00000022364	55.2384	16.5	111.552	8.12799	0	7.16459	Tbc1d31	210544	33.0972	-3.60598	1.35221	-2.66673	0.00765925
ENSMUSG00000027937	737.054	541.501	497.092	1269.32	934.331	970.086	Jtb	23922	824.898	0.836636	0.313908	2.66522	0.00769372
ENSMUSG00000007411	754.384	1543.5	551.89	369.823	494.038	445.638	Mark3	17169	693.213	-1.12169	0.421478	-2.66133	0.00778318
ENSMUSG00000017404	5090.6	4441.51	5802.67	7943.75	6902.06	8366.81	Rpl19	19921	6424.57	0.598115	0.224848	2.66009	0.00781208
ENSMUSG00000106918	1168.13	1016.25	1680.13	2725.59	1744.64	2325.63	Mrpl33	66845	1776.73	0.814619	0.306406	2.65862	0.00784608
ENSMUSG00000027905	1342.51	1910.25	1543.14	910.335	1132.77	636.216	Ddx20	53975	1245.87	-0.839017	0.315971	-2.65536	0.00792233
ENSMUSG00000034667	528.014	534.001	506.878	1376.34	668.708	934.263	Xpot	73192	758.034	0.92458	0.34843	2.65356	0.00796469
ENSMUSG00000009894	144.053	168.75	139.93	51.4773	55.8118	12.8963	Snap47	67826	95.4864	-1.9079	0.719348	-2.65227	0.00799529
ENSMUSG00000040183	144.595	198.75	288.666	31.1573	91.9862	77.3776	Ankrd6	140577	138.755	-1.6522	0.623427	-2.65019	0.00804457
ENSMUSG00000020910	4.87398	14.25	90.0246	1.35466	0	2.86584	Adprm	66358	18.8948	-4.74262	1.78988	-2.64969	0.00805659
ENSMUSG00000021286	31.4101	30.7501	22.5061	142.24	29.973	222.102	Zfyve21	68520	79.8302	2.21495	0.836528	2.64779	0.00810198
ENSMUSG00000063787	1072.28	558.001	1236.86	2274.48	1251.63	2157.98	Chchd1	66121	1425.2	0.987224	0.373042	2.64642	0.00813492
ENSMUSG00000044573	536.138	231.75	435.445	669.204	728.654	1174.99	Acp1	11431	629.364	1.09549	0.414035	2.64588	0.00814776
ENSMUSG00000028820	265.903	483.751	492.2	674.623	724.52	1116.24	Sfpq	71514	626.207	1.01919	0.385307	2.64514	0.00816567
ENSMUSG00000019857	870.276	243.75	679.098	1398.01	1026.32	1594.84	Asf1a	66403	968.716	1.16382	0.440253	2.64353	0.00820473
ENSMUSG00000024754	59.5709	89.2502	76.3252	8.12799	21.7046	14.3292	Cemip2	83921	44.8847	-2.34099	0.886181	-2.64166	0.00824998
ENSMUSG00000074457	42.7827	104.25	14.6779	0	8.26842	0	S100a16	67860	28.3299	-4.23189	1.60211	-2.64145	0.00825514
ENSMUSG00000018322	207.415	268.5	187.877	35.2213	103.355	87.408	Tomm34	67145	148.296	-1.55201	0.587685	-2.64088	0.00826907
ENSMUSG00000115294	5.41553	0	0.978528	16.256	14.4697	94.5726	1700047E10Rik	74328	21.9487	4.24232	1.61238	2.63108	0.00851138
ENSMUSG00000020978	465.194	675.001	454.037	241.13	310.066	263.657	Klhdc2	69554	401.514	-0.967459	0.367743	-2.6308	0.00851831
ENSMUSG00000076437	196.584	192	257.353	287.189	469.233	686.368	Selenoh	72657	348.121	1.1601	0.441091	2.63006	0.00853699
ENSMUSG00000037896	1117.77	1869.75	1259.37	845.311	652.171	892.708	Rcor1	217864	1106.18	-0.829755	0.31569	-2.62838	0.00857919
ENSMUSG00000032249	30.8685	5.25001	23.4847	101.6	63.0467	137.56	Anp32a	11737	60.3017	2.33762	0.889623	2.62765	0.00859762
ENSMUSG00000095315	406.165	424.501	402.175	913.044	526.078	866.916	Gm10130	102633750	589.813	0.902576	0.343719	2.62591	0.0086418
ENSMUSG00000052331	450.572	533.251	459.908	283.125	262.522	204.907	Ankrd44	329154	365.714	-0.94313	0.359291	-2.62497	0.00866558
ENSMUSG00000027317	69.3188	27.75	5.87117	0	3.10066	0	Ppp1r14d	72112	17.6734	-4.95627	1.88917	-2.62352	0.00870275
ENSMUSG00000060036	3559.09	3870.01	3273.18	5126.05	4824.62	6211.7	Rpl3	27367	4477.44	0.594546	0.226669	2.62297	0.00871666
ENSMUSG00000042616	17.3297	55.5001	93.9387	0	9.30197	0	Oscp1	230751	29.3451	-4.10774	1.56824	-2.61933	0.00881031
ENSMUSG00000020514	5628.36	3560.26	7284.16	11101.5	8416.22	8719.31	Mrpl22	216767	7451.63	0.777576	0.297285	2.61559	0.00890726
ENSMUSG00000050079	435.95	403.501	400.218	228.938	191.207	222.102	Rspry1	67610	313.653	-0.949853	0.363317	-2.61439	0.00893868
ENSMUSG00000039936	116.434	273.75	61.6473	1.35466	37.2079	35.823	Pik3cd	18707	87.7029	-2.59974	0.995182	-2.61232	0.00899292
ENSMUSG00000080893	435.95	177	593.967	1150.11	582.923	1090.45	Ndufa12-ps	NA	671.734	1.2264	0.469551	2.61186	0.00900516
ENSMUSG00000051154	266.444	108.75	142.865	476.842	219.113	687.801	Commd3	12238	316.969	1.41437	0.541775	2.61062	0.00903775
ENSMUSG00000018286	5090.6	3445.51	5020.83	7357.18	6102.09	8017.18	Psmb6	19175	5838.9	0.663641	0.254605	2.60655	0.00914594
ENSMUSG00000020444	785.794	821.251	869.911	1129.79	1434.57	1430.05	Guk1	14923	1078.56	0.689809	0.264797	2.60505	0.00918608
ENSMUSG00000044703	22.2037	4.50001	0.978528	117.856	28.9395	88.8409	Phf11a	219131	43.8864	3.06358	1.17754	2.60168	0.00927677
ENSMUSG00000027714	665.569	293.251	897.31	1696.04	1454.21	884.111	Exosc9	50911	981.748	1.12069	0.431035	2.59999	0.00932262
ENSMUSG00000025950	40.6165	117.75	93.9387	380.661	177.771	192.011	Idh1	15926	167.125	1.57493	0.606413	2.59713	0.00940074
ENSMUSG00000100134	152.176	164.25	228.976	316.992	376.213	447.071	1700065O20Rik	76609	280.946	1.06583	0.410607	2.59576	0.00943833
ENSMUSG00000033446	40.6165	15.75	27.3988	2.70933	1.03355	0	Lpar6	67168	14.5847	-4.48299	1.72717	-2.59557	0.00944349
ENSMUSG00000018339	61.7371	87.7502	68.497	1.35466	14.4697	17.195	Gpx3	14778	41.8339	-2.71957	1.04793	-2.59519	0.00945392
ENSMUSG00000062081	634.7	276	851.319	1751.58	987.042	1090.45	Gm6055	NA	931.849	1.12011	0.431701	2.59465	0.0094687
ENSMUSG00000021262	34.1179	102.75	13.6994	4.06399	7.23487	0	Evl	14026	26.9777	-3.7081	1.42932	-2.59431	0.00947816
ENSMUSG00000070780	547.51	384.001	436.424	715.263	798.936	898.44	Rbm47	245945	630.096	0.817756	0.31522	2.59424	0.00947994
ENSMUSG00000018858	1118.85	589.501	1201.63	1793.58	1631.98	1812.64	Mrpl58	68572	1358.03	0.848118	0.326993	2.59369	0.00949517
ENSMUSG00000025178	231.243	593.251	211.362	176.106	114.724	50.1521	Pi4k2a	84095	229.473	-1.60245	0.618601	-2.59044	0.00958524
ENSMUSG00000091050	23.8283	28.5001	185.92	17.6106	2.0671	0	9330020H09Rik	NA	42.9877	-3.60302	1.39125	-2.58978	0.00960383
ENSMUSG00000023186	73.1097	10.5	0	0	0	0	Vwa5a	67776	13.935	-6.91079	2.66881	-2.58946	0.00961254
ENSMUSG00000038330	76.359	151.5	83.1749	14.9013	27.9059	0	Pramel32	381590	58.9736	-2.84698	1.09966	-2.58896	0.00962669
ENSMUSG00000005882	646.615	549.001	1214.35	1557.86	1325.01	1676.51	Uqcc1	56046	1161.56	0.92069	0.355709	2.58833	0.00964435
ENSMUSG00000038507	292.98	528.751	448.166	155.786	265.623	131.828	Parp12	243771	303.856	-1.19542	0.461949	-2.58778	0.00965971
ENSMUSG00000002825	148.927	157.5	177.114	191.008	330.737	747.983	Qtrt1	60507	292.211	1.39264	0.5382	2.5876	0.0096648
ENSMUSG00000031714	38.4503	18.75	5.87117	96.1812	60.9796	161.92	Gab1	14388	63.692	2.32464	0.899602	2.58408	0.00976404
ENSMUSG00000029103	890.855	443.251	339.549	997.033	645.97	2564.92	Lrpap1	16976	980.264	1.32871	0.514389	2.58309	0.00979193
ENSMUSG00000040297	280.525	501.751	256.374	115.147	148.832	180.548	Suco	226551	247.196	-1.22484	0.474449	-2.58161	0.0098341
ENSMUSG00000052040	164.632	231.75	248.546	100.245	85.7848	74.5118	Klf13	50794	150.912	-1.30636	0.506151	-2.58097	0.00985224
ENSMUSG00000081094	112.643	112.5	114.488	234.357	226.348	295.181	Rpl19-ps11	NA	182.586	1.15369	0.447594	2.57755	0.00995048
ENSMUSG00000030782	36.2841	42.7501	0	0	0	0	Tgfb1i1	21804	13.1724	-6.82861	2.64951	-2.57731	0.00995728
ENSMUSG00000060475	10302	5448.76	12870.6	18465.4	13935.4	18157.9	Wtap	60532	13196.7	0.820892	0.318632	2.5763	0.00998645
ENSMUSG00000059439	644.99	381.001	560.697	999.743	1256.8	727.923	Bcas3	192197	761.859	0.911696	0.354149	2.57433	0.0100435
ENSMUSG00000070424	35.7425	243.75	62.6258	36.5759	14.4697	8.59751	Art5	11875	66.9603	-2.52131	0.979444	-2.57422	0.0100466
ENSMUSG00000032519	261.57	481.501	167.328	121.92	137.462	84.5422	Slc25a38	208638	209.054	-1.40334	0.545566	-2.57226	0.0101037
ENSMUSG00000040808	419.704	429.001	191.792	12.192	144.697	121.798	S100g	12309	219.864	-1.89906	0.738647	-2.57099	0.0101408
ENSMUSG00000031812	27063	19540.5	41105	60694.4	42455.2	46976.8	Map1lc3b	67443	39639.2	0.775409	0.301894	2.56848	0.0102146
ENSMUSG00000060002	1771.42	1854.75	2283.88	3113.02	2609.72	3493.46	Chpt1	212862	2521.04	0.641105	0.249782	2.56666	0.0102683
ENSMUSG00000014313	3164.84	2677.5	3451.27	5354.99	3616.4	6102.8	Cox6c	12864	4061.3	0.697641	0.272063	2.56426	0.0103395
ENSMUSG00000079557	33.5763	24	161.457	0	15.5033	4.29876	Marchf2	224703	39.8059	-3.44137	1.34208	-2.56421	0.010341
ENSMUSG00000035227	1419.41	740.251	1640.01	3083.22	1603.04	2612.21	Spcs2	66624	1849.69	0.941647	0.367442	2.56271	0.0103859
ENSMUSG00000027502	993.209	1062	1181.08	430.783	818.573	530.18	Rtf2	66404	835.972	-0.861342	0.336175	-2.56218	0.0104017
ENSMUSG00000026601	0	14.25	16.635	185.589	101.288	17.195	Axdnd1	77352	55.8262	3.3131	1.29409	2.56017	0.010462
ENSMUSG00000058558	6182.37	5147.26	7749.94	10735.7	8914.39	9627.78	Rpl5	100503670	8059.58	0.617852	0.241336	2.56013	0.0104633
ENSMUSG00000023046	248.573	176.25	119.38	1.35466	8.26842	77.3776	Igfbp6	16012	105.201	-2.65317	1.0367	-2.55923	0.0104903
ENSMUSG00000032788	5660.86	3427.51	3579.46	5846.73	6365.65	9197.9	Pdxk	216134	5679.68	0.756884	0.295831	2.5585	0.0105123
ENSMUSG00000021540	33.5763	63.7501	12.7209	4.06399	3.10066	0	Smad5	17129	19.5353	-3.92468	1.53411	-2.55828	0.0105193
ENSMUSG00000004446	232.868	327.751	272.031	115.147	122.993	141.859	Bid	12122	202.108	-1.13184	0.442715	-2.55658	0.0105707
ENSMUSG00000024982	233.409	339.001	265.181	140.885	60.9796	133.261	Zdhhc6	66980	195.453	-1.32486	0.518263	-2.55636	0.0105774
ENSMUSG00000012535	614.663	1164	695.733	222.165	526.078	414.113	Tnpo3	320938	606.126	-1.08891	0.426349	-2.55405	0.0106479
ENSMUSG00000041958	74.7344	102.75	67.5184	9.48265	12.4026	30.0913	Pigs	276846	49.4966	-2.24417	0.879284	-2.55227	0.0107024
ENSMUSG00000032436	56.3215	70.5001	105.681	159.85	133.328	405.516	Cmtm7	102545	155.2	1.58905	0.622655	2.55205	0.010709
ENSMUSG00000035818	47.1151	144.75	40.1197	0	19.6375	4.29876	Plekhs1	226245	42.6535	-3.25276	1.27511	-2.55096	0.0107427
ENSMUSG00000036411	47.1151	0.750001	118.402	0	6.20131	0	9530077C05Rik	68283	28.7447	-4.68456	1.83826	-2.54837	0.0108227
ENSMUSG00000074768	2752.17	1251	2009.9	3417.82	3631.9	3383.12	Bhmt	12116	2740.99	0.794726	0.311889	2.5481	0.010831
ENSMUSG00000033379	757.633	366.001	914.924	1181.27	1001.51	2053.37	Atp6v0b	114143	1045.78	1.05517	0.414123	2.54795	0.0108357
ENSMUSG00000023075	501.478	394.501	345.42	1162.3	560.185	715.026	Akirin1	68050	613.152	0.972028	0.381793	2.54595	0.010898
ENSMUSG00000025759	53.0722	35.2501	51.862	151.722	134.362	123.231	Mfsd8	72175	91.5833	1.54577	0.60751	2.54443	0.0109457
ENSMUSG00000022946	89.3563	6.75001	62.6258	9.48265	2.0671	4.29876	Dop1b	70028	29.0968	-3.33764	1.31178	-2.54437	0.0109476
ENSMUSG00000021606	966.131	701.251	1018.65	1705.52	1053.19	2103.52	Ndufs6	407785	1258.04	0.855748	0.336341	2.54429	0.0109501
ENSMUSG00000041840	605.457	298.501	618.43	1127.08	755.527	1086.15	Haus1	225745	748.524	0.963218	0.378696	2.54351	0.0109745
ENSMUSG00000059883	47.1151	41.2501	75.3467	0	12.4026	2.86584	Irak4	266632	29.8301	-3.38867	1.33354	-2.54111	0.0110501
ENSMUSG00000031556	79.0668	27	35.227	170.688	132.295	157.621	Tm2d2	69742	100.316	1.69813	0.668507	2.54019	0.0110794
ENSMUSG00000020091	355.8	622.501	283.773	197.781	223.247	133.261	Eif4ebp2	13688	302.727	-1.18595	0.466947	-2.53979	0.011092
ENSMUSG00000074501	12844	10569	17462.8	24381.3	19402.9	20387.6	Gm5612	NA	17507.9	0.650733	0.256304	2.53891	0.0111198
ENSMUSG00000033099	1483.86	987.002	1454.09	2237.91	1941.01	2149.38	Nol12	97961	1708.87	0.689008	0.271428	2.53845	0.0111345
ENSMUSG00000074284	43.8658	130.5	122.316	0	12.4026	27.2255	Gm10658	NA	56.0517	-2.90713	1.14584	-2.53712	0.011177
ENSMUSG00000052852	276.734	101.25	206.469	434.847	370.012	534.479	Reep1	52250	320.632	1.19474	0.471642	2.53315	0.0113043
ENSMUSG00000022983	401.291	630.751	356.184	69.0879	220.147	253.627	Scaf4	224432	321.848	-1.35422	0.53469	-2.53272	0.011318
ENSMUSG00000048000	1565.63	771.001	2270.19	4993.29	3416.92	1626.36	Gigyf2	227331	2440.57	1.12371	0.443711	2.53252	0.0113247
ENSMUSG00000000738	82.3161	183	114.488	6.77332	47.5434	31.5242	Spg7	234847	77.6075	-2.13865	0.844615	-2.5321	0.0113383
ENSMUSG00000032999	83.9408	196.5	229.954	43.3493	31.0066	78.8105	Nlrp4f	97895	110.594	-1.73948	0.687033	-2.53188	0.0113453
ENSMUSG00000038332	118.6	128.25	158.522	326.474	221.18	338.169	Sesn1	140742	215.199	1.12833	0.446189	2.52881	0.011445
ENSMUSG00000064215	174.922	131.25	90.0246	12.192	13.4362	64.4813	Ifi27	52668	81.051	-2.14552	0.848723	-2.52794	0.0114735
ENSMUSG00000065990	1027.87	709.501	1222.18	1601.21	1484.18	1938.74	Aurkaip1	66077	1330.61	0.763621	0.302717	2.52256	0.0116504
ENSMUSG00000092416	150.01	242.25	315.086	96.1812	87.8519	101.737	Zfp141	434178	165.52	-1.30668	0.518036	-2.52237	0.0116567
ENSMUSG00000024208	349.843	220.5	299.43	590.634	452.696	611.856	Uqcc2	67267	420.827	0.927077	0.367783	2.52072	0.0117116
ENSMUSG00000028519	7.58175	64.5001	1.95706	0	0	1.43292	Dab1	13131	12.5786	-5.77173	2.29033	-2.52004	0.011734
ENSMUSG00000032264	8.66485	3.75001	22.5061	60.9599	63.0467	75.9447	Zw10	26951	39.1454	2.53187	1.00474	2.51993	0.0117378
ENSMUSG00000029918	1577.54	1001.25	2053.93	3358.21	2154.96	2685.29	Mrps33	14548	2138.53	0.823626	0.327087	2.51806	0.0118003
ENSMUSG00000062933	450.572	210	416.853	820.927	634.601	677.77	Gm10123	NA	535.121	0.985104	0.391302	2.51751	0.0118189
ENSMUSG00000023025	8922.63	7520.26	9097.38	12269.2	11975.8	12257.2	Larp4	207214	10340.4	0.515211	0.204693	2.51699	0.0118362
ENSMUSG00000109511	409.414	711.751	332.7	158.496	296.63	196.31	Nup62	18226	350.883	-1.15666	0.459613	-2.51659	0.0118495
ENSMUSG00000028345	611.955	455.251	482.414	701.716	988.076	1013.07	Tex10	269536	708.748	0.802049	0.318874	2.51526	0.0118946
ENSMUSG00000032050	485.232	705.001	552.868	283.125	348.307	322.407	Rdx	19684	449.49	-0.869094	0.345535	-2.51521	0.011896
ENSMUSG00000036721	153.801	44.2501	75.3467	21.6746	20.671	1.43292	Zscan12	22758	52.8627	-2.63593	1.04812	-2.51491	0.0119064
ENSMUSG00000102330	37.3672	91.5002	56.7546	564.895	80.6171	96.0055	Gm37234	NA	154.523	1.99848	0.794906	2.51411	0.0119335
ENSMUSG00000017778	3451.86	3018.01	5085.41	9417.63	4503.19	6469.63	Cox7c	12867	5324.29	0.8194	0.326078	2.5129	0.0119744
ENSMUSG00000004233	266.986	126.75	265.181	739.647	517.81	286.584	Wars2	70560	367.16	1.22877	0.489064	2.51248	0.0119885
ENSMUSG00000001524	91.5225	233.25	94.9172	29.8026	44.4427	48.7192	Gtf2h4	14885	90.4425	-1.77068	0.704897	-2.51197	0.0120059
ENSMUSG00000027184	1429.16	1584.75	1721.23	890.015	1208.22	790.971	Caprin1	53872	1270.73	-0.711699	0.283537	-2.51008	0.0120704
ENSMUSG00000028172	56.8631	77.2501	0	0	2.0671	2.86584	Tacr3	21338	23.1744	-4.76327	1.89767	-2.51007	0.0120708
ENSMUSG00000027852	535.055	256.5	733.896	1337.05	750.359	1104.78	Nras	18176	786.274	1.06563	0.424721	2.509	0.0121072
ENSMUSG00000034709	128.89	143.25	117.423	0	43.4092	1.43292	Ppp1r21	73825	72.4009	-3.09999	1.23585	-2.50839	0.0121284
ENSMUSG00000033295	22.7452	36.0001	57.7332	4.06399	6.20131	2.86584	Ptprf	19268	21.6016	-3.13247	1.24973	-2.50652	0.0121925
ENSMUSG00000071636	16.7882	207.75	30.3344	12.192	16.5368	1.43292	Rimbp3	239731	47.5058	-3.06744	1.22529	-2.50344	0.0122991
ENSMUSG00000004988	1125.35	873.002	195.706	306.154	258.388	290.882	Fxyd4	108017	508.247	-1.36001	0.543255	-2.50344	0.0122993
ENSMUSG00000045996	3355.46	3456.01	4311.39	8000.65	4826.69	5129.85	Polr2k	17749	4846.68	0.691093	0.276106	2.503	0.0123144
ENSMUSG00000037049	505.811	1128.75	404.132	204.554	321.435	373.992	Smpd1	20597	489.779	-1.17981	0.471464	-2.50245	0.0123337
ENSMUSG00000038323	262.653	240.75	338.571	86.6985	134.362	150.456	1700066M21Rik	73467	202.249	-1.17943	0.471321	-2.50239	0.0123359
ENSMUSG00000003865	69.3188	162.75	93.9387	40.6399	26.8724	10.0304	Gys1	14936	67.2584	-2.06925	0.826918	-2.50237	0.0123365
ENSMUSG00000022668	121.849	6.75001	96.8743	484.97	227.381	209.206	Gtpbp8	66067	191.172	2.03006	0.811412	2.50188	0.0123536
ENSMUSG00000027327	45.4905	60.7501	54.7976	0	9.30197	8.59751	1700037H04Rik	67326	29.8229	-3.15952	1.2634	-2.5008	0.0123913
ENSMUSG00000040488	70.9435	63.0001	123.295	27.0933	17.5704	18.6279	Ltbp4	108075	53.4216	-2.0234	0.809382	-2.49993	0.0124219
ENSMUSG00000032384	276.734	663.001	480.457	151.722	211.878	272.255	Csnk1g1	214897	342.675	-1.15904	0.463796	-2.49902	0.0124538
ENSMUSG00000067722	1017.04	1068.75	1046.05	1632.37	1385.99	1864.23	BC003965	214489	1335.74	0.640327	0.256309	2.49826	0.0124805
ENSMUSG00000047777	426.744	909.002	358.141	276.352	295.596	190.578	Phf13	230936	409.402	-1.15078	0.460992	-2.49632	0.012549
ENSMUSG00000059316	74.1928	160.5	73.3896	31.1573	31.0066	8.59751	Slc27a4	26569	63.1407	-2.1167	0.848403	-2.49492	0.0125987
ENSMUSG00000048371	1545.59	2525.25	1758.41	1026.84	1265.07	1239.47	Pdp2	382051	1560.11	-0.722861	0.289872	-2.49373	0.0126409
ENSMUSG00000117768	43.3243	48.0001	3.91411	1.35466	3.10066	0	8030456M14Rik	NA	16.6156	-4.36898	1.75284	-2.49252	0.0126841
ENSMUSG00000021953	86.107	64.5001	27.3988	142.24	99.221	373.992	Tdh	58865	132.243	1.78355	0.715583	2.49244	0.0126869
ENSMUSG00000026836	69.3188	77.2501	6.8497	0	8.26842	0	Acvr1	11477	26.9478	-4.16074	1.66958	-2.49209	0.0126993
ENSMUSG00000033735	2.16621	7.50001	0	44.7039	48.577	25.7925	Spr	20751	21.4566	3.61014	1.45177	2.48672	0.0128926
ENSMUSG00000047388	414.288	814.501	415.874	216.746	287.328	293.748	Atmin	234776	407.081	-1.04343	0.41968	-2.48625	0.0129096
ENSMUSG00000026185	109.935	27.75	16.635	1.35466	3.10066	11.4633	Igfbp5	16011	28.3732	-3.29523	1.32606	-2.48497	0.0129561
ENSMUSG00000048497	132.681	222.75	149.715	27.0933	90.9526	15.7621	Mmgt2	216829	106.492	-1.90695	0.767459	-2.48475	0.0129641
ENSMUSG00000017176	379.087	425.251	331.721	447.039	714.185	1109.08	Nt5c3b	68106	567.727	0.99824	0.401756	2.48469	0.0129663
ENSMUSG00000031563	543.178	1047	628.215	334.602	488.87	299.48	Wwc2	52357	556.891	-0.980804	0.394872	-2.48385	0.0129969
ENSMUSG00000038074	29.7854	0	58.7117	0	1.03355	0	Fkbp14	231997	14.9218	-6.02749	2.42743	-2.48308	0.0130253
ENSMUSG00000028960	492.813	729.001	294.537	204.554	311.099	153.322	Ube4b	63958	364.221	-1.17913	0.475284	-2.48089	0.0131054
ENSMUSG00000003429	7736.63	7197.76	11919.5	16663.7	11840.4	14472.5	Rps11	27207	11638.4	0.678491	0.273498	2.48079	0.0131091
ENSMUSG00000030706	699.687	409.501	440.338	936.073	900.224	904.172	Mrpl48	52443	714.999	0.821303	0.331209	2.47972	0.0131487
ENSMUSG00000020021	51.9891	60.7501	36.2055	0	0	10.0304	Fgd6	13998	26.4959	-3.92859	1.58439	-2.47957	0.0131543
ENSMUSG00000041886	17.3297	57.0001	0	0	0	0	Macc1	238455	12.3883	-6.73944	2.71889	-2.47874	0.0131846
ENSMUSG00000019877	768.464	429.751	697.691	1323.51	1192.72	886.977	Serinc1	56442	883.185	0.843981	0.340594	2.47797	0.0132133
ENSMUSG00000030316	139.721	19.5	76.3252	199.136	216.012	371.126	Tamm41	68971	170.303	1.73564	0.700655	2.47717	0.0132428
ENSMUSG00000097039	17.3297	0	0	159.85	74.4158	18.6279	Pvt1	NA	45.0373	3.83796	1.55029	2.47565	0.0132996
ENSMUSG00000102869	315.184	323.251	364.991	507.999	719.352	557.405	Norad	347740	464.697	0.832089	0.336359	2.47381	0.013368
ENSMUSG00000005397	338.471	270	442.295	215.392	146.764	120.365	Nid1	18073	255.548	-1.12232	0.453917	-2.47252	0.0134165
ENSMUSG00000055963	7.04019	0.750001	0	60.9599	113.691	0	Triqk	208820	30.4068	4.44565	1.79849	2.47188	0.0134404
ENSMUSG00000028464	216.08	279	0.978528	28.448	18.6039	0	Tpm2	22004	90.5184	-3.39581	1.37525	-2.46924	0.0135402
ENSMUSG00000039670	35.201	87.0002	2.93558	0	5.16776	0	Oxld1	66431	21.7174	-4.52971	1.83591	-2.46728	0.0136145
ENSMUSG00000034636	259.404	328.501	213.319	37.9306	112.657	141.859	Zyg11b	414872	182.278	-1.45403	0.589353	-2.46717	0.0136187
ENSMUSG00000072621	48.1982	0	25.4417	0	0	0	Slfn10-ps	237887	12.2733	-6.72611	2.72825	-2.46536	0.0136878
ENSMUSG00000024045	2776	3102.01	3483.56	1983.23	2420.58	1483.07	Akap8	56399	2541.41	-0.668669	0.271428	-2.46353	0.0137577
ENSMUSG00000071866	8146.59	4638.76	9115.97	14412.3	10099.9	11881.8	Ppia	268373	9715.87	0.732682	0.297426	2.46341	0.0137623
ENSMUSG00000032525	1044.11	1665	1024.52	593.343	846.479	700.697	Nktr	18087	979.026	-0.802116	0.325619	-2.46336	0.0137642
ENSMUSG00000078713	8222.4	6460.51	11985	16094.8	12995.9	13614.2	Tomm5	68512	11562.1	0.679372	0.275832	2.463	0.0137781
ENSMUSG00000055789	10.2895	26.25	10.7638	111.083	46.5099	67.3472	Ftdc2	224247	45.3738	2.24842	0.913069	2.46249	0.0137976
ENSMUSG00000035215	2110.97	1439.25	3106.83	5589.35	2912.55	3615.25	Lsm7	66094	3129.03	0.864234	0.351038	2.46194	0.0138187
ENSMUSG00000068966	155.967	228	172.221	54.1866	85.7848	78.8105	Zbtb34	241311	129.162	-1.34435	0.546281	-2.46092	0.0138582
ENSMUSG00000066306	124.016	229.5	113.509	60.9599	54.7783	47.2863	Numa1	101706	105.008	-1.51824	0.617826	-2.45739	0.0139951
ENSMUSG00000025264	1709.14	1107.75	1702.64	2412.66	2687.24	2147.94	Tsr2	69499	1961.23	0.681547	0.277386	2.45703	0.014009
ENSMUSG00000001098	41.158	30.0001	65.5614	115.147	110.59	196.31	Kctd10	330171	93.1277	1.62903	0.66328	2.45602	0.0140484
ENSMUSG00000024493	211.206	194.25	230.933	476.842	368.978	361.095	Lars	107045	307.217	0.92359	0.376258	2.45467	0.0141013
ENSMUSG00000074397	2093.64	1650.75	2585.27	1151.47	1325.01	1470.17	Foxr1	382074	1712.72	-0.681326	0.277637	-2.45402	0.0141269
ENSMUSG00000056310	100.729	189.75	107.638	9.48265	56.8454	34.39	Tyw1	100929	83.1392	-1.97625	0.805496	-2.45346	0.014149
ENSMUSG00000074682	32.4932	192	42.0767	14.9013	17.5704	18.6279	Zcchc3	67917	52.945	-2.3829	0.971947	-2.45167	0.0142194
ENSMUSG00000035274	23.8283	48.0001	0	0	0	0	Tpbg	21983	11.9714	-6.69036	2.72951	-2.45112	0.0142414
ENSMUSG00000021950	59.0293	132	0	4.06399	4.13421	5.73167	Anxa8	11752	34.1599	-3.78156	1.54289	-2.45096	0.0142475
ENSMUSG00000090641	25.9946	3.75001	9.78528	46.0586	63.0467	116.066	Zfp712	78251	44.1169	2.49676	1.01887	2.45053	0.0142646
ENSMUSG00000006205	30.8685	40.5001	0	0	0	0	Htra1	56213	11.8948	-6.68139	2.72714	-2.44996	0.0142871
ENSMUSG00000004895	139.721	282.751	99.8099	16.256	78.55	50.1521	Prcc	94315	111.207	-1.84487	0.753447	-2.44858	0.0143422
ENSMUSG00000029312	316.809	231	301.387	147.658	134.362	124.664	Klhl8	246293	209.313	-1.06223	0.434221	-2.4463	0.0144332
ENSMUSG00000097525	56.8631	40.5001	54.7976	6.77332	11.3691	8.59751	Platr31	NA	29.8168	-2.50252	1.02323	-2.44572	0.0144564
ENSMUSG00000073563	1089.06	860.252	998.099	585.215	703.849	425.577	Csnk1g3	70425	777.009	-0.780602	0.319515	-2.44309	0.0145622
ENSMUSG00000025203	144.053	65.2501	15.6564	4.06399	21.7046	1.43292	Scd2	20250	42.0269	-3.02725	1.2393	-2.44271	0.0145773
ENSMUSG00000015755	367.715	851.252	604.73	338.666	324.535	234.999	Tab2	68652	453.649	-1.02069	0.417901	-2.44241	0.0145895
ENSMUSG00000020733	40.6165	6.00001	22.5061	0	1.03355	1.43292	Slc9a3r1	26941	11.9315	-4.80478	1.97095	-2.4378	0.0147768
ENSMUSG00000057963	37.9087	176.25	25.4417	9.48265	17.5704	14.3292	Itpk1	217837	46.8305	-2.53026	1.03864	-2.43613	0.0148453
ENSMUSG00000018593	180.337	276.75	31.3129	6.77332	69.248	15.7621	Sparc	20692	96.6973	-2.403	0.986441	-2.43603	0.0148495
ENSMUSG00000020883	626.577	369.001	510.792	1192.1	785.5	762.313	Fbxl20	72194	707.714	0.862362	0.354057	2.43566	0.0148647
ENSMUSG00000020752	70.9435	150.75	57.7332	24.384	27.9059	4.29876	Recql5	170472	56.0026	-2.29608	0.942899	-2.43512	0.0148867
ENSMUSG00000040782	1285.65	1458	1412.02	1098.63	744.158	650.545	Cop1	26374	1108.17	-0.737045	0.302763	-2.4344	0.0149167
ENSMUSG00000033319	2178.13	2830.51	2098.94	1614.76	1650.58	1345.51	Fem1c	240263	1953.07	-0.624143	0.256433	-2.43394	0.0149354
ENSMUSG00000025094	83.9408	123	77.3037	1.35466	36.1743	10.0304	Slc18a2	214084	55.3007	-2.56356	1.05351	-2.43336	0.0149595
ENSMUSG00000047409	22.2037	237	118.402	20.32	37.2079	1.43292	Ctdspl	69274	72.7611	-2.66858	1.0974	-2.43173	0.0150269
ENSMUSG00000086049	59.5709	80.2501	84.1534	20.32	17.5704	18.6279	Gm12735	NA	46.7488	-1.98658	0.817489	-2.43011	0.0150944
ENSMUSG00000036769	442.449	556.501	553.847	104.309	384.481	171.95	Wdr44	72404	368.923	-1.22948	0.5061	-2.42931	0.0151276
ENSMUSG00000021760	117.517	43.5001	8.80675	0	10.3355	0	Gpx8	69590	30.0266	-3.99445	1.64466	-2.42874	0.0151513
ENSMUSG00000036860	877.858	586.501	1173.26	1628.31	1235.09	1769.65	Mrpl55	67212	1211.78	0.812957	0.334756	2.42851	0.0151612
ENSMUSG00000028673	88.2732	62.2501	66.5399	8.12799	26.8724	10.0304	Fuca1	71665	43.6823	-2.25629	0.929381	-2.42773	0.0151935
ENSMUSG00000020698	96.938	144	122.316	16.256	35.1408	54.4509	Cct6b	12467	78.1837	-1.77998	0.733347	-2.4272	0.0152159
ENSMUSG00000070473	179.796	141.75	13.6994	0	16.5368	25.7925	Cldn3	12739	62.9291	-2.98706	1.23191	-2.42473	0.0153199
ENSMUSG00000015090	63.9033	9.00002	0	0	0	0	Ptgds	19215	12.1506	-6.71321	2.76956	-2.42393	0.0153535
ENSMUSG00000108348	20.579	17.25	29.3558	154.432	33.0737	97.4385	Gm42372	105247240	58.6881	2.08586	0.860732	2.42336	0.0153778
ENSMUSG00000071072	5844.44	2829.01	6027.73	8090.06	7440.54	9255.22	Ptges3	56351	6581.17	0.753566	0.31105	2.42265	0.0154078
ENSMUSG00000085939	81.233	59.2501	59.6902	131.402	156.066	232.133	Cd63-ps	NA	119.962	1.3733	0.566921	2.42239	0.0154187
ENSMUSG00000067851	799.333	628.501	610.602	432.138	424.79	276.553	Arfgef1	211673	528.653	-0.84632	0.349396	-2.42224	0.0154254
ENSMUSG00000021520	2505.23	2004	3757.55	5811.51	3947.14	4060.89	Uqcrb	67530	3681.05	0.74152	0.306216	2.42155	0.0154543
ENSMUSG00000055553	449.489	389.251	303.344	959.103	544.682	621.887	Kxd1	75620	544.626	0.894726	0.369598	2.42081	0.015486
ENSMUSG00000027684	70.9435	116.25	17.6135	6.77332	6.20131	20.0609	Mecom	14013	39.6404	-2.64362	1.09337	-2.41786	0.0156122
ENSMUSG00000015882	234.493	212.25	117.423	35.2213	97.1539	63.0484	Lcorl	209707	126.598	-1.52674	0.631572	-2.41737	0.0156331
ENSMUSG00000015882	234.493	212.25	117.423	35.2213	97.1539	63.0484	Lcorl	100041576	126.598	-1.52674	0.631572	-2.41737	0.0156331
ENSMUSG00000012405	4100.1	3122.26	4971.9	6370.99	5591.52	6675.97	Rpl15	66480	5138.79	0.612144	0.253373	2.41598	0.0156929
ENSMUSG00000055184	218.788	231	141.887	78.5706	42.3756	101.737	Fam72a	108900	135.726	-1.41498	0.585739	-2.41572	0.0157041
ENSMUSG00000030849	53.6138	96.7502	62.6258	13.5466	23.7717	7.16459	Fgfr2	14183	42.9121	-2.24773	0.930814	-2.4148	0.0157439
ENSMUSG00000041037	180.879	750.001	173.199	74.5066	133.328	164.786	Irgq	210146	246.117	-1.56715	0.649641	-2.41233	0.0158509
ENSMUSG00000071172	4407.16	3011.26	3919.01	6223.33	5157.43	5639.97	Srsf3	20383	4726.36	0.586064	0.243104	2.41076	0.0159194
ENSMUSG00000040268	743.553	823.501	627.237	513.418	410.32	246.462	Plekha1	101476	560.748	-0.90669	0.376122	-2.41063	0.015925
ENSMUSG00000061607	294.063	739.501	209.405	90.7625	231.516	146.158	Mdc1	240087	285.234	-1.40613	0.583339	-2.41048	0.0159314
ENSMUSG00000052310	740.845	510.751	446.209	577.087	965.338	2120.72	Slc39a1	30791	893.491	1.10846	0.459927	2.41008	0.0159489
ENSMUSG00000016664	279.983	487.501	319.979	151.722	197.408	180.548	Pacsin2	23970	269.524	-1.03683	0.430351	-2.40928	0.0159841
ENSMUSG00000063316	3791.41	3448.51	4586.36	6226.04	4931.08	6504.02	Rpl27	19942	4914.57	0.578596	0.240321	2.4076	0.0160578
ENSMUSG00000104046	79.0668	81.7501	83.1749	13.5466	22.7381	0	Gm37567	NA	46.7128	-2.73478	1.13646	-2.4064	0.0161108
ENSMUSG00000042709	360.674	305.251	462.844	833.119	856.815	451.369	Atpaf2	246782	545.012	0.92506	0.384461	2.40612	0.0161228
ENSMUSG00000020263	41.158	27.75	0	0	0	0	Appl2	216190	11.4847	-6.63127	2.75626	-2.40589	0.0161329
ENSMUSG00000027340	211.206	288.001	285.73	151.722	109.557	97.4385	Slc23a2	54338	190.609	-1.12932	0.469979	-2.40291	0.0162651
ENSMUSG00000052534	35.201	63.0001	17.6135	0	7.23487	1.43292	Pbx1	18514	20.7471	-3.6964	1.53848	-2.40263	0.0162775
ENSMUSG00000059336	88.2732	101.25	12.7209	0	1.03355	17.195	Slc14a1	108052	36.7455	-3.49349	1.45416	-2.4024	0.0162877
ENSMUSG00000039621	33.5763	42.0001	18.592	2.70933	4.13421	0	Prex1	277360	16.8353	-3.74883	1.56085	-2.40178	0.0163154
ENSMUSG00000026753	1205.5	1044.75	1291.66	2339.51	1805.62	1494.53	Ppp6c	67857	1530.26	0.671219	0.279492	2.40157	0.016325
ENSMUSG00000022849	595.709	903.002	560.697	253.322	417.555	421.278	Hspbap1	66667	525.26	-0.914707	0.381186	-2.39963	0.0164115
ENSMUSG00000004535	1912.22	1586.25	1855.29	2377.44	2715.14	2818.55	Tax1bp1	52440	2210.82	0.563308	0.234807	2.39903	0.0164386
ENSMUSG00000037316	141.887	291.751	206.469	39.2853	120.926	65.9142	Bag4	67384	144.372	-1.49613	0.623836	-2.39828	0.0164721
ENSMUSG00000047242	1.08311	119.25	38.1626	0	7.23487	0	Taf9b	407786	27.6218	-4.40094	1.83528	-2.39797	0.0164861
ENSMUSG00000030612	1042.49	334.501	1214.35	1933.11	1589.6	1722.37	Mrpl46	67308	1306.07	1.01742	0.424429	2.39714	0.0165235
ENSMUSG00000081485	315.726	216.75	414.896	914.399	403.085	623.32	Gm12338	NA	481.363	1.0348	0.431685	2.39713	0.0165241
ENSMUSG00000024998	42.7827	33.7501	17.6135	2.70933	4.13421	0	Plce1	74055	16.8316	-3.74933	1.56493	-2.39585	0.0165819
ENSMUSG00000021569	997	788.251	835.663	1461.68	1496.58	1163.53	Trip13	69716	1123.79	0.653064	0.272884	2.39319	0.0167026
ENSMUSG00000023092	47.6567	217.5	9.78528	0	0	20.0609	Fhl1	14199	49.1672	-3.79539	1.58602	-2.39304	0.0167096
ENSMUSG00000050567	108.852	273	67.5184	28.448	60.9796	38.6888	Maml1	103806	96.2479	-1.80713	0.75524	-2.39279	0.0167207
ENSMUSG00000028755	11.3726	102	70.454	0	0	12.8963	Cda	72269	32.7872	-3.85967	1.61318	-2.39259	0.01673
ENSMUSG00000038342	346.053	345.001	319.979	115.147	209.811	169.084	Mlxip	208104	250.846	-1.03146	0.431309	-2.39147	0.0167809
ENSMUSG00000021109	314.101	179.25	195.706	63.6692	127.127	15.7621	Hif1a	15251	149.269	-1.73272	0.725892	-2.38702	0.0169853
ENSMUSG00000035529	326.557	488.251	478.5	89.4079	232.549	252.194	Prdm4	72843	311.243	-1.17043	0.490758	-2.38495	0.0170816
ENSMUSG00000036181	82.3161	90.7502	54.7976	23.0293	4.13421	20.0609	H1f2	50708	45.848	-2.28298	0.957308	-2.3848	0.0170886
ENSMUSG00000024446	531.264	234.75	632.129	952.329	754.493	1041.73	Rpp21	67676	691.116	0.975311	0.409189	2.38352	0.017148
ENSMUSG00000117853	41.158	0	39.1411	0	0	1.43292	Vmn1r88	100312474	13.622	-5.8884	2.47054	-2.38344	0.0171515
ENSMUSG00000097877	0	0	0	70.4426	0	187.712	Gm26703	NA	43.0258	9.31315	3.90807	2.38305	0.0171696
ENSMUSG00000035674	534.513	528.001	483.393	866.985	682.144	1021.67	Ndufa3	66091	686.118	0.732802	0.307743	2.38121	0.0172558
ENSMUSG00000022415	744.636	443.251	510.792	869.695	755.527	1597.7	Syngr1	20972	820.267	0.922717	0.387781	2.37948	0.0173373
ENSMUSG00000030342	3624.62	1591.5	2083.29	4208.94	3873.75	4337.44	Cd9	12527	3286.59	0.766437	0.322219	2.37862	0.0173776
ENSMUSG00000010392	662.32	227.25	1048	2030.64	1116.24	1170.69	Gosr1	53334	1042.52	1.15645	0.486192	2.3786	0.0173786
ENSMUSG00000023800	56.3215	60.0001	59.6902	14.9013	1.03355	11.4633	Tiam2	24001	33.9017	-2.70006	1.1359	-2.37702	0.017453
ENSMUSG00000021178	1357.67	1345.5	1177.17	1819.31	1913.11	1998.92	Psmc1	19179	1601.95	0.562384	0.236645	2.37649	0.0174782
ENSMUSG00000093862	359.05	1083	384.562	63.6692	204.643	379.723	Gm5117	NA	412.442	-1.49561	0.629483	-2.37593	0.0175048
ENSMUSG00000033916	1731.35	912.002	1593.04	2671.4	1890.37	2592.15	Chmp2a	68953	1898.38	0.755611	0.318192	2.3747	0.0175631
ENSMUSG00000023048	4270.69	2010.75	4887.75	6721.85	6334.64	6048.35	Prr13	66151	5045.67	0.774485	0.326158	2.37457	0.0175694
ENSMUSG00000052551	4.33243	9.00002	0	157.141	53.7447	0	Adarb2	94191	37.3697	3.97233	1.67434	2.37248	0.0176693
ENSMUSG00000013701	4243.61	1780.5	4912.21	6850.54	5703.14	6902.37	Timm23	53600	5065.4	0.831122	0.350612	2.37049	0.0177644
ENSMUSG00000034467	108.852	293.251	2.93558	2.70933	31.0066	20.0609	Dynlrb2	75465	76.4692	-2.9082	1.22742	-2.36936	0.017819
ENSMUSG00000093904	6226.78	3621.01	6766.52	9295.71	8202.27	8773.76	Tomm20	67952	7147.67	0.661104	0.279081	2.36886	0.0178429
ENSMUSG00000028961	538.845	620.251	263.224	186.944	242.885	256.492	Pgd	110208	351.44	-1.05207	0.444627	-2.36619	0.017972
ENSMUSG00000018446	2298.35	2178.75	2160.59	3278.29	2807.13	3545.04	C1qbp	12261	2711.36	0.536648	0.227061	2.36345	0.0181056
ENSMUSG00000022556	207.415	392.251	110.574	88.0532	102.322	74.5118	Hsf1	15499	162.521	-1.42239	0.602122	-2.3623	0.018162
ENSMUSG00000073733	8.1233	36.0001	0	130.048	102.322	74.5118	Cplane2	76166	58.5008	2.79404	1.18383	2.36017	0.0182664
ENSMUSG00000031349	0	15.75	0.978528	250.613	42.3756	0	Nsdhl	18194	51.6195	4.13124	1.7511	2.35922	0.0183132
ENSMUSG00000114409	5.41553	0	3.91411	63.6692	26.8724	20.0609	Gm9042	NA	19.9887	3.55784	1.50919	2.35745	0.0184008
ENSMUSG00000046794	61.1955	165	77.3037	17.6106	17.5704	42.9876	Ppp1r3b	244416	63.6114	-1.96229	0.833266	-2.35494	0.0185258
ENSMUSG00000085628	15.705	21.75	16.635	51.4773	40.3085	143.292	Appbp2os	654810	48.1946	2.11777	0.899726	2.3538	0.0185828
ENSMUSG00000027954	323.307	167.25	253.439	517.482	372.079	576.033	Efna1	13636	368.265	0.976481	0.414983	2.35306	0.0186196
ENSMUSG00000032607	902.228	180	626.258	953.684	1021.15	1984.59	Amt	434437	944.652	1.21192	0.515068	2.35294	0.0186258
ENSMUSG00000057506	681.816	625.501	703.562	1097.28	785.5	1613.47	Bloc1s2	73689	917.854	0.797374	0.338903	2.35281	0.0186322
ENSMUSG00000022420	2.16621	18.75	1.95706	92.1172	11.3691	83.1093	Dnal4	54152	34.9115	3.02556	1.28638	2.352	0.0186728
ENSMUSG00000051786	49.8229	184.5	36.2055	6.77332	29.973	15.7621	Tubgcp6	328580	53.8395	-2.35687	1.00226	-2.35156	0.0186948
ENSMUSG00000062627	2398.54	1432.5	1986.41	3156.37	3437.59	2593.58	Mysm1	320713	2500.83	0.659242	0.280402	2.35106	0.0187199
ENSMUSG00000024180	124.016	222	24.4632	14.9013	34.1072	35.823	Pgap6	60455	75.8851	-2.12668	0.905247	-2.34928	0.0188097
ENSMUSG00000047963	183.045	155.25	167.328	18.9653	81.6506	1.43292	Stbd1	52331	101.279	-2.29845	0.978704	-2.34847	0.0188508
ENSMUSG00000031596	77.9837	54.7501	10.7638	4.06399	3.10066	11.4633	Slc7a2	11988	27.0209	-2.96281	1.26309	-2.34569	0.0189918
ENSMUSG00000019838	306.519	406.501	301.387	69.0879	172.603	199.176	Slc16a10	72472	242.546	-1.20177	0.512619	-2.34437	0.019059
ENSMUSG00000034219	30.8685	17.25	60.6687	0	6.20131	0	Septin14	74222	19.1648	-4.06621	1.73484	-2.34385	0.0190857
ENSMUSG00000039952	76.359	136.5	103.724	12.192	49.6105	21.4938	Dag1	13138	66.6466	-1.91639	0.817849	-2.34321	0.0191188
ENSMUSG00000075023	295.688	336.751	214.298	78.5706	191.207	48.7192	Accsl	381411	194.206	-1.40594	0.600191	-2.34248	0.0191558
ENSMUSG00000029547	185.753	473.251	133.08	48.7679	75.4493	146.158	Ints1	68510	177.076	-1.55266	0.662853	-2.34239	0.0191607
ENSMUSG00000039756	3052.74	1866	3316.23	5463.36	5080.94	3183.94	Dnttip2	99480	3660.54	0.737459	0.31492	2.34174	0.0191942
ENSMUSG00000026605	641.199	960.752	649.743	341.376	387.582	535.911	Cenpf	108000	586.094	-0.832606	0.355587	-2.3415	0.0192064
ENSMUSG00000013150	140.262	314.251	149.715	39.2853	119.892	35.823	Gfod2	70575	133.205	-1.62521	0.694418	-2.3404	0.0192632
ENSMUSG00000016559	30603.7	19455.8	41573.7	52865.8	45081.5	48682	H3f3b	15081	39710.4	0.678248	0.289944	2.33924	0.0193232
ENSMUSG00000044201	882.732	735.001	825.878	365.759	416.522	629.051	Cdc25c	12532	642.491	-0.792832	0.338952	-2.33907	0.019332
ENSMUSG00000034320	135.93	343.501	138.951	29.8026	52.7112	116.066	Slc26a2	13521	136.16	-1.64129	0.701926	-2.33826	0.0193737
ENSMUSG00000030557	132.139	204	208.426	111.083	40.3085	34.39	Mef2a	17258	121.724	-1.5526	0.664654	-2.33595	0.019494
ENSMUSG00000021127	82.3161	21	1.95706	0	4.13421	0	Zfp36l1	12192	18.2346	-4.59921	1.96979	-2.33487	0.01955
ENSMUSG00000038697	311.393	581.251	492.2	150.368	305.931	213.505	Taf5l	102162	342.441	-1.0455	0.447797	-2.33477	0.0195557
ENSMUSG00000003929	217.704	230.25	348.356	81.2799	168.469	90.2739	Zfp81	224694	189.389	-1.22306	0.523866	-2.33468	0.0195603
ENSMUSG00000063145	541.012	501.751	683.991	1289.64	905.392	758.014	Bbs5	72569	779.967	0.774677	0.332107	2.33261	0.0196684
ENSMUSG00000060261	232.326	391.501	308.236	79.9252	90.9526	216.371	Gtf2i	14886	219.885	-1.26933	0.544234	-2.33233	0.0196833
ENSMUSG00000109199	48.7398	1.5	26.4203	0	2.0671	0	Gm44996	NA	13.1212	-5.10576	2.18943	-2.33201	0.0197003
ENSMUSG00000063550	2308.64	1389.75	2027.51	2800.09	2723.41	3476.26	Nup98	269966	2454.28	0.652132	0.279824	2.33051	0.0197793
ENSMUSG00000110277	381.253	203.25	507.856	1066.12	553.984	610.423	Gm45871	108168395	553.815	1.03037	0.442139	2.33043	0.0197834
ENSMUSG00000021282	12646.4	9589.52	13831.5	19705	16763.2	16203.4	Eif5	217869	14789.8	0.546349	0.234483	2.33002	0.0198052
ENSMUSG00000010342	100.187	175.5	24.4632	0	27.9059	0	Tex14	83560	54.6761	-3.40473	1.46157	-2.3295	0.0198328
ENSMUSG00000025236	177.629	116.25	82.1964	360.341	265.623	223.535	Adpgk	72141	204.263	1.17211	0.503664	2.32716	0.0199569
ENSMUSG00000022529	192.251	255.75	217.233	40.6399	122.993	97.4385	Zfp263	74120	154.384	-1.34643	0.578686	-2.3267	0.0199813
ENSMUSG00000026728	35.201	96.7502	77.3037	0	18.6039	0	Vim	22352	37.9765	-3.45867	1.48776	-2.32474	0.0200857
ENSMUSG00000031060	489.023	582.001	214.298	169.333	269.757	114.633	Rbm10	236732	306.507	-1.21339	0.522471	-2.32241	0.0202107
ENSMUSG00000027822	153.26	152.25	146.779	35.2213	51.6776	0	Slc33a1	11416	89.8647	-2.37281	1.02178	-2.32224	0.0202202
ENSMUSG00000027508	128.348	28.5001	98.8313	24.384	12.4026	0	Pag1	94212	48.7444	-2.79458	1.20361	-2.32184	0.0202417
ENSMUSG00000033307	1500.64	956.252	1412.02	2297.51	1843.86	1945.9	Mif	17319	1659.36	0.653678	0.281709	2.3204	0.0203191
ENSMUSG00000028066	69.3188	17.25	212.341	303.445	136.429	639.082	Pmf1	67037	229.644	1.85446	0.799317	2.32005	0.020338
ENSMUSG00000057497	383.42	107.25	549.933	854.793	466.132	1206.52	Fam136a	102632427	594.674	1.2805	0.552209	2.31887	0.020402
ENSMUSG00000057497	383.42	107.25	549.933	854.793	466.132	1206.52	Fam136a	66488	594.674	1.2805	0.552209	2.31887	0.020402
ENSMUSG00000016458	36.8256	102	4.89264	0	0	8.59751	Wt1	22431	25.386	-4.09762	1.76855	-2.31694	0.0205071
ENSMUSG00000024786	89.3563	32.2501	14.6779	169.333	132.295	164.786	Majin	622554	100.45	1.76575	0.762506	2.31572	0.0205734
ENSMUSG00000034327	278.9	223.5	185.92	144.949	79.5835	58.7497	Kctd9	105440	161.934	-1.28218	0.554481	-2.31239	0.020756
ENSMUSG00000031565	181.42	242.25	190.813	120.565	76.4829	64.4813	Fgfr1	14182	146.002	-1.23282	0.533237	-2.31195	0.0207805
ENSMUSG00000020023	156.509	693.001	92.9602	66.3786	153.999	61.6155	Tmcc3	319880	204.077	-1.73812	0.75186	-2.31176	0.0207907
ENSMUSG00000028522	230.702	342.751	216.255	113.792	146.764	110.335	Mier1	71148	193.433	-1.08886	0.471165	-2.31099	0.0208333
ENSMUSG00000112188	87.1901	52.5001	116.445	216.746	179.838	214.938	Gm47708	102641383	144.61	1.25707	0.544041	2.31062	0.0208536
ENSMUSG00000004268	4598.33	2631.75	4515.91	6621.6	5798.23	5857.77	Emg1	14791	5003.93	0.637888	0.276144	2.30998	0.0208892
ENSMUSG00000043881	155.426	468.751	273.988	107.019	130.228	143.292	Kbtbd7	211255	213.117	-1.23832	0.536128	-2.30975	0.0209021
ENSMUSG00000007872	223.661	56.2501	23.4847	452.458	265.623	263.657	Id3	15903	214.189	1.68873	0.731297	2.30922	0.0209311
ENSMUSG00000093727	365.548	91.5002	217.233	55.5413	119.892	15.7621	Obox3-ps5	NA	144.246	-1.8133	0.785698	-2.30789	0.0210055
ENSMUSG00000027244	152.718	507.751	256.374	111.083	133.328	136.127	Atg13	51897	216.23	-1.26795	0.550253	-2.3043	0.0212057
ENSMUSG00000021509	127.265	186	117.423	28.448	80.6171	31.5242	Slc25a48	328258	95.213	-1.60805	0.697892	-2.30415	0.0212141
ENSMUSG00000039615	72.0266	21.75	44.0338	143.594	99.221	181.981	Stub1	56424	93.7678	1.61919	0.702737	2.30412	0.0212158
ENSMUSG00000024580	99.6458	75.0001	146.779	161.205	230.482	379.723	Grpel2	17714	182.139	1.26444	0.549117	2.30267	0.0212975
ENSMUSG00000040269	1162.17	600.001	1470.73	2084.83	1657.82	1925.84	Mrps28	66230	1483.57	0.810352	0.351991	2.30219	0.0213242
ENSMUSG00000026649	161.924	216.75	69.4755	58.2506	55.8118	37.2559	Cfap126	75472	99.9114	-1.56626	0.681484	-2.29831	0.021544
ENSMUSG00000025480	76.9006	2.25	46.9693	173.397	168.469	203.474	Syce1	74075	111.91	2.10947	0.91785	2.29827	0.0215465
ENSMUSG00000062098	33.0347	18.75	22.5061	0	3.10066	1.43292	Btbd3	228662	13.1374	-3.9934	1.73857	-2.29694	0.0216221
ENSMUSG00000028194	41.158	42.7501	0	239.776	53.7447	197.743	Ddah1	69219	95.8619	2.5426	1.1073	2.29621	0.0216638
ENSMUSG00000047909	58.4878	115.5	57.7332	10.8373	23.7717	0	Ankrd16	320816	44.3884	-2.727	1.18783	-2.29579	0.0216878
ENSMUSG00000030788	591.376	1167	977.55	409.109	696.614	249.328	Rnf141	67150	681.83	-1.01176	0.440773	-2.29543	0.0217086
ENSMUSG00000039148	314.642	675.001	337.592	121.92	202.576	279.419	Sart1	20227	321.859	-1.13634	0.495159	-2.2949	0.0217387
ENSMUSG00000000295	610.331	434.251	533.298	195.072	185.006	408.382	Hddc2	69692	394.39	-1.0029	0.437418	-2.29277	0.021861
ENSMUSG00000021038	10.8311	33.7501	0	147.658	84.7513	61.6155	Vipas39	104799	56.4344	2.71614	1.18724	2.28777	0.0221508
ENSMUSG00000033257	332.514	749.251	360.098	316.992	204.643	107.469	Ttll4	67534	345.161	-1.19618	0.523351	-2.28562	0.0222767
ENSMUSG00000097119	200.916	405.751	261.267	159.85	116.791	127.53	B230354K17Rik	105246278	212.018	-1.103	0.48314	-2.28299	0.022431
ENSMUSG00000025962	249.115	126	159.5	690.879	405.152	180.548	Fastkd2	75619	301.866	1.25454	0.549519	2.28298	0.0224314
ENSMUSG00000025439	2042.2	1136.25	2492.31	3161.79	2766.82	3484.86	Clns1a	12729	2514.04	0.73128	0.32032	2.28297	0.0224322
ENSMUSG00000079215	365.007	513.751	304.322	159.85	226.348	223.535	Zfp664	269704	298.802	-0.956119	0.418844	-2.28276	0.0224446
ENSMUSG00000029920	1554.26	1178.25	1564.67	2408.59	1919.31	2133.62	Smarcad1	13990	1793.12	0.588347	0.257765	2.28249	0.0224602
ENSMUSG00000026019	1739.47	786.001	1883.67	3397.5	2339.96	2113.55	Wdr12	57750	2043.36	0.832436	0.364755	2.28218	0.0224789
ENSMUSG00000035329	1739.47	2222.25	1789.73	1255.77	1423.2	1164.96	Fbxo33	70611	1599.23	-0.580977	0.254597	-2.28195	0.0224924
ENSMUSG00000068263	4.87398	3.75001	8.80675	37.9306	21.7046	54.4509	Efcc1	58229	21.9195	2.71978	1.19209	2.28152	0.0225176
ENSMUSG00000021639	2084.44	885.002	2108.73	3369.05	3245.35	2319.89	Gtf2h2	23894	2335.41	0.815152	0.357293	2.28147	0.0225208
ENSMUSG00000050810	1362.55	1323	2465.89	887.305	1328.11	528.747	Oog3	100012	1315.93	-0.907437	0.397803	-2.28112	0.0225412
ENSMUSG00000037752	5.41553	2.25	0.978528	81.2799	26.8724	1.43292	Xkr8	381560	19.7049	3.63614	1.59522	2.27939	0.0226439
ENSMUSG00000025779	719.724	758.251	1162.49	1884.34	1488.32	1090.45	Ly96	17087	1183.93	0.758101	0.333015	2.27648	0.0228174
ENSMUSG00000032806	206.873	280.5	197.663	52.8319	65.1138	153.322	Slc10a3	214601	159.384	-1.33957	0.588695	-2.2755	0.0228762
ENSMUSG00000022113	69.8604	1.5	12.7209	0	0	2.86584	Trim52	212085	14.4912	-4.94085	2.17169	-2.27512	0.0228986
ENSMUSG00000038827	17.8713	27	18.592	60.9599	103.355	64.4813	Abitram	230234	48.71	1.85205	0.814308	2.27438	0.0229431
ENSMUSG00000026889	332.514	218.25	467.736	745.066	568.454	577.466	Rbm18	67889	484.914	0.893665	0.393535	2.27087	0.023155
ENSMUSG00000024505	54.1553	66.7501	252.46	452.458	255.287	309.51	Dtwd2	68857	231.77	1.4503	0.6387	2.27071	0.0231646
ENSMUSG00000049916	44.9489	37.5001	29.3558	71.7972	81.6506	204.907	2610318N02Rik	70458	78.36	1.67581	0.738024	2.27067	0.0231669
ENSMUSG00000062580	13611.4	8391.76	18410	28452	19217.9	18847.2	Timm17a	21854	17821.7	0.71893	0.316942	2.26834	0.0233088
ENSMUSG00000021585	51.4476	79.5001	43.0552	10.8373	18.6039	7.16459	Cast	12380	35.1015	-2.23883	0.987319	-2.26758	0.0233548
ENSMUSG00000037692	68.2357	125.25	60.6687	32.512	11.3691	22.9267	Ahdc1	230793	53.4937	-1.93428	0.853089	-2.26739	0.0233665
ENSMUSG00000005360	43.8658	27.75	0	0	1.03355	0	Slc1a3	20512	12.1082	-5.7255	2.52669	-2.266	0.0234511
ENSMUSG00000043733	901.686	1292.25	768.145	573.023	674.91	528.747	Ptpn11	19247	789.794	-0.737075	0.325647	-2.26342	0.0236097
ENSMUSG00000032267	270.777	333.001	88.0675	96.1812	101.288	21.4938	Usp28	235323	151.801	-1.65773	0.732503	-2.2631	0.0236294
ENSMUSG00000035437	553.467	508.501	457.951	281.77	352.441	226.401	Rabgap1	227800	396.755	-0.819407	0.362257	-2.26195	0.0237006
ENSMUSG00000020453	268.61	333.751	257.353	575.733	432.025	488.625	Patz1	56218	392.683	0.798921	0.353459	2.26029	0.0238031
ENSMUSG00000022636	93.1472	82.5001	0.978528	4.06399	10.3355	0	Alcam	11658	31.8376	-3.59551	1.59111	-2.25976	0.0238364
ENSMUSG00000039200	838.324	525.001	1916.94	596.052	451.662	563.137	Atf7ip2	75329	815.186	-1.02566	0.454444	-2.25695	0.0240111
ENSMUSG00000035601	100.187	56.2501	134.058	292.608	196.375	194.877	Trmt10b	69934	162.393	1.23668	0.548001	2.25671	0.0240264
ENSMUSG00000061589	343.345	893.252	406.089	264.16	334.871	170.517	Dot1l	208266	402.039	-1.09251	0.484276	-2.25596	0.0240732
ENSMUSG00000038252	194.959	261	186.899	66.3786	139.53	47.2863	Ncapd2	68298	149.342	-1.339	0.593841	-2.25481	0.0241455
ENSMUSG00000097047	103.437	25.5	150.693	261.45	162.268	384.022	1110020A21Rik	68531	181.228	1.53131	0.679145	2.25476	0.0241481
ENSMUSG00000037674	80.6914	213.75	84.1534	36.5759	41.3421	1.43292	Rfx7	319758	76.3244	-2.24808	0.997485	-2.25375	0.0242118
ENSMUSG00000020265	476.025	441.751	520.577	792.479	980.841	610.423	Sumo3	20610	637.016	0.729836	0.324269	2.25071	0.0244038
ENSMUSG00000054909	20.0375	47.2501	15.6564	0	4.13421	0	Wbscr25	71304	14.513	-4.24754	1.89111	-2.24605	0.0247006
ENSMUSG00000024824	25.9946	36.7501	42.0767	96.1812	87.8519	123.231	Rad9a	19367	68.6809	1.55465	0.692522	2.24491	0.0247739
ENSMUSG00000040105	31.4101	3.00001	57.7332	0	4.13421	0	Plpp6	74411	16.0462	-4.40235	1.96214	-2.24364	0.0248554
ENSMUSG00000046694	2.70777	60.7501	18.592	0	3.10066	0	Tent5b	100342	14.1918	-4.63864	2.06818	-2.24286	0.0249058
ENSMUSG00000005417	262.653	396.001	371.841	209.973	186.039	93.1397	Mprip	26936	253.274	-1.07301	0.478534	-2.24229	0.0249428
ENSMUSG00000098557	93.6887	133.5	121.337	0	17.5704	45.8534	Kctd12	239217	68.6584	-2.46161	1.09803	-2.24185	0.024971
ENSMUSG00000070327	436.492	406.501	433.488	670.559	653.205	697.831	Rnf213	672511	549.679	0.663159	0.296097	2.23967	0.0251125
ENSMUSG00000055900	198.75	30.0001	107.638	321.056	386.549	222.102	Tmem69	230657	211.016	1.4648	0.654361	2.23852	0.0251873
ENSMUSG00000024767	721.891	336.001	865.997	1001.1	1259.9	1223.71	Otub1	107260	901.433	0.857483	0.383244	2.23743	0.025258
ENSMUSG00000030060	116.434	87.0002	153.629	62.3146	31.0066	20.0609	Hmces	232210	78.4075	-1.65492	0.740201	-2.23578	0.0253665
ENSMUSG00000060461	13603.3	13797	17012.7	25681.7	17281	21449.4	Dppa5a	434423	18137.5	0.536356	0.240004	2.23478	0.0254319
ENSMUSG00000003731	129.431	201	87.089	48.7679	66.1473	30.0913	Kpna6	16650	93.7545	-1.52222	0.681873	-2.23241	0.0255881
ENSMUSG00000034192	1252.07	580.501	1993.26	3317.57	1771.51	2251.11	Lsm3	67678	1861.01	0.940308	0.421751	2.22954	0.0257783
ENSMUSG00000024370	79.6083	60.0001	65.5614	318.346	134.362	98.8714	Cdc23	52563	126.125	1.42526	0.639395	2.22907	0.025809
ENSMUSG00000030726	845.906	1112.25	1151.73	1643.21	1428.37	1617.76	Pold3	67967	1299.87	0.592922	0.266	2.22903	0.025812
ENSMUSG00000026421	72.5681	102	0	2.70933	9.30197	2.86584	Csrp1	13007	31.5742	-3.5383	1.58751	-2.22884	0.0258247
ENSMUSG00000051319	88.8147	94.5002	39.1411	199.136	100.255	306.645	Mtln	67885	138.082	1.44111	0.647038	2.22724	0.0259313
ENSMUSG00000096276	137.555	316.501	181.028	69.0879	97.1539	100.304	Gm2042	100039087	150.271	-1.25167	0.562078	-2.22687	0.025956
ENSMUSG00000020525	172.214	372.751	247.568	32.512	95.0868	163.353	Ppm1d	53892	180.581	-1.44629	0.649563	-2.22655	0.0259772
ENSMUSG00000028053	109.394	135.75	163.414	8.12799	49.6105	60.1826	Ash1l	192195	87.7465	-1.79092	0.8047	-2.22558	0.0260423
ENSMUSG00000026087	584.878	471.751	774.016	1121.66	788.6	1137.74	Mrpl30	107734	813.107	0.735721	0.330726	2.22456	0.0261107
ENSMUSG00000112259	11.9142	0.750001	0	24.384	27.9059	88.8409	Gm17980	NA	25.6325	3.43964	1.54756	2.22262	0.0262412
ENSMUSG00000019888	49.2813	0	11.7423	0	0	0	Mgat4c	67569	10.1706	-6.45594	2.90561	-2.22189	0.0262906
ENSMUSG00000041716	154.343	243.75	209.405	101.6	102.322	64.4813	Gm20604	100859931	145.983	-1.17602	0.529314	-2.22178	0.0262981
ENSMUSG00000061517	205.249	298.501	118.402	522.901	307.999	457.101	Sox21	223227	318.359	1.04775	0.471771	2.22089	0.0263584
ENSMUSG00000024646	509.602	558.001	291.601	96.1812	90.9526	361.095	Cyb5a	109672	317.906	-1.31283	0.59138	-2.21994	0.0264228
ENSMUSG00000118423	55.78	14.25	29.3558	79.9252	99.221	157.621	Lrrc70	113523645	72.6922	1.75459	0.790632	2.21922	0.0264716
ENSMUSG00000035232	10.8311	7.50001	0	39.2853	51.6776	53.018	Pdk3	236900	27.052	2.95113	1.33102	2.21719	0.0266102
ENSMUSG00000052031	128.348	197.25	113.509	8.12799	81.6506	4.29876	Tagap1	380608	88.8642	-2.2107	0.997473	-2.2163	0.0266708
ENSMUSG00000056260	560.508	585.751	1039.2	318.346	547.783	285.151	Lrif1	321000	556.123	-0.922353	0.416314	-2.21552	0.0267244
ENSMUSG00000021238	131.056	121.5	175.157	5.41866	69.248	40.1217	Aldh6a1	104776	90.4168	-1.89122	0.853666	-2.21541	0.0267318
ENSMUSG00000026646	247.49	205.5	355.206	131.402	157.1	91.7068	Suv39h2	64707	198.068	-1.08485	0.490132	-2.21338	0.0268713
ENSMUSG00000059474	1606.25	2831.26	1276.98	1280.16	1203.05	803.867	Mbtd1	103537	1500.26	-0.797686	0.360415	-2.21324	0.026881
ENSMUSG00000022960	108.852	193.5	181.028	23.0293	71.3151	0	Donson	60364	96.2874	-2.34789	1.06141	-2.21205	0.0269631
ENSMUSG00000024479	61.7371	24.75	0	0	2.0671	0	Mal2	105853	14.759	-5.2949	2.39606	-2.20983	0.0271167
ENSMUSG00000028796	205.79	390.001	192.77	108.373	103.355	4.29876	Phc2	54383	167.431	-1.86534	0.844621	-2.20849	0.0272103
ENSMUSG00000003814	743.553	858.002	319.979	266.869	353.475	365.394	Calr	12317	484.545	-0.963629	0.436623	-2.207	0.0273138
ENSMUSG00000098199	42.2412	16.5	0	0	0	0	Gm9358	NA	9.7902	-6.40139	2.90143	-2.20629	0.027364
ENSMUSG00000001794	93.1472	44.2501	13.6994	0	13.4362	1.43292	Capns1	12336	27.661	-3.31432	1.50335	-2.20462	0.0274808
ENSMUSG00000063972	322.224	690.751	484.371	249.258	335.904	149.024	Nr6a1	14536	371.922	-1.0259	0.465371	-2.20448	0.0274909
ENSMUSG00000067818	297.854	234	0.978528	52.8319	18.6039	1.43292	Myl9	98932	100.95	-2.87117	1.30289	-2.2037	0.0275454
ENSMUSG00000020083	112.643	245.25	133.08	33.8666	90.9526	51.5851	Fam241b	69894	111.23	-1.47195	0.668628	-2.20145	0.0277039
ENSMUSG00000073721	34.1179	71.2501	20.5491	0	7.23487	7.16459	Pramel15	627009	23.3861	-3.12089	1.41776	-2.20128	0.027716
ENSMUSG00000038418	31.9516	96.7502	14.6779	0	6.20131	10.0304	Egr1	13653	26.6019	-3.14456	1.42898	-2.20057	0.0277668
ENSMUSG00000025467	98.5627	147.75	0	4.06399	7.23487	15.7621	Prap1	22264	45.5623	-3.1914	1.45069	-2.19991	0.0278131
ENSMUSG00000075420	0.541553	0	9.78528	81.2799	18.6039	22.9267	Smim6	68528	22.1896	3.61312	1.64315	2.1989	0.0278849
ENSMUSG00000036565	20.0375	63.0001	12.7209	0	5.16776	2.86584	Ttyh3	78339	17.2987	-3.55069	1.61476	-2.19889	0.0278854
ENSMUSG00000080896	69.3188	57.7501	65.5614	237.066	132.295	110.335	Gm14567	NA	112.054	1.31557	0.598448	2.1983	0.0279278
ENSMUSG00000029826	120.766	105.75	221.147	83.9892	35.1408	11.4633	Zc3hav1	78781	96.3762	-1.7764	0.808189	-2.198	0.0279489
ENSMUSG00000031371	182.503	94.5002	65.5614	1.35466	52.7112	2.86584	Haus7	73738	66.5828	-2.57435	1.17126	-2.19793	0.027954
ENSMUSG00000020847	4.33243	71.2501	52.8405	0	8.26842	0	Rph3al	380714	22.7819	-3.90709	1.77777	-2.19775	0.0279668
ENSMUSG00000030779	2466.78	3284.26	3214.46	2408.59	1777.71	1858.5	Rbbp6	19647	2501.72	-0.568665	0.258864	-2.19677	0.0280367
ENSMUSG00000032030	2979.08	2072.25	3055.94	4619.41	4161.08	3358.76	Cul5	75717	3374.42	0.582472	0.265156	2.19672	0.0280407
ENSMUSG00000072235	42.7827	80.2501	0.978528	6.77332	3.10066	1.43292	Tuba1a	22142	22.553	-3.45756	1.57433	-2.19622	0.0280765
ENSMUSG00000026596	356.342	573.751	446.209	113.792	334.871	210.639	Abl2	11352	339.267	-1.05932	0.482423	-2.19582	0.0281045
ENSMUSG00000052825	324.932	282	440.338	841.247	496.105	534.479	Gm9892	NA	486.517	0.838383	0.382016	2.19463	0.0281904
ENSMUSG00000021495	27.6192	35.2501	66.5399	0	11.3691	2.86584	Fam193b	212483	23.9407	-3.15306	1.43687	-2.1944	0.0282069
ENSMUSG00000022913	641.199	303.751	357.163	703.071	719.352	918.501	Psmg1	56088	607.173	0.844547	0.384878	2.19433	0.028212
ENSMUSG00000067148	2141.3	1472.25	2271.16	2496.65	3385.92	3050.68	Polr1c	20016	2469.66	0.602413	0.274583	2.19392	0.0282412
ENSMUSG00000000708	143.512	141	216.255	29.8026	99.221	54.4509	Kat2b	18519	114.04	-1.4425	0.657695	-2.19327	0.0282876
ENSMUSG00000023965	11.9142	12.75	58.7117	0	4.13421	0	Fbxl17	50758	14.585	-4.25526	1.94182	-2.19138	0.0284242
ENSMUSG00000030824	51.9891	58.5001	30.3344	0	2.0671	14.3292	Nucb1	18220	26.2033	-3.12184	1.42506	-2.19068	0.028475
ENSMUSG00000039262	71.485	78.0001	62.6258	0	23.7717	10.0304	Prrc2b	227723	40.9855	-2.63565	1.20421	-2.18869	0.0286193
ENSMUSG00000049950	1462.74	159.75	1517.7	2997.87	2563.21	1882.85	Rpp38	227522	1764.02	1.24528	0.569158	2.18794	0.0286742
ENSMUSG00000073702	3390.12	3431.26	4363.26	5750.55	4425.67	6035.45	Rpl31	114641	4566.05	0.535549	0.244884	2.18695	0.0287458
ENSMUSG00000050107	646.073	646.501	280.838	226.229	336.938	237.864	Haspin	14841	395.741	-0.973809	0.445351	-2.18661	0.0287711
ENSMUSG00000025869	2211.16	857.252	2510.9	3302.67	3212.28	3239.83	Nop16	28126	2555.68	0.806123	0.368742	2.18614	0.0288052
ENSMUSG00000047671	49.2813	164.25	0	0	11.3691	0	Dynlt4	242646	37.4835	-4.19999	1.92177	-2.18548	0.0288537
ENSMUSG00000026208	31.9516	34.5001	0	0	1.03355	0	Des	13346	11.2475	-5.61712	2.57027	-2.18542	0.0288577
ENSMUSG00000020652	29.7854	84.0001	47.9479	0	15.5033	5.73167	Cenpo	52504	30.4947	-2.90884	1.33103	-2.18541	0.0288586
ENSMUSG00000028696	39.5334	34.5001	84.1534	277.706	60.9796	150.456	Ipp	16351	107.888	1.63142	0.746507	2.1854	0.0288593
ENSMUSG00000101517	20.579	0	5.87117	29.8026	44.4427	133.261	4732465J04Rik	NA	38.9928	2.95657	1.35355	2.18431	0.0289393
ENSMUSG00000029591	186.836	522.751	225.061	93.4719	167.435	143.292	Ung	22256	223.141	-1.20804	0.553123	-2.18404	0.0289594
ENSMUSG00000106747	43.8658	21.75	17.6135	5.41866	1.03355	0	Gm43025	NA	14.9469	-3.70055	1.69448	-2.18389	0.0289706
ENSMUSG00000062981	3523.89	2273.25	6198.98	11265.4	5023.06	5701.58	Mrpl42	67270	5664.36	0.874393	0.400535	2.18306	0.0290314
ENSMUSG00000025722	366.632	486.001	190.813	459.231	635.635	977.25	Wdr73	71968	519.26	0.988412	0.452849	2.18265	0.0290613
ENSMUSG00000041440	236.659	301.501	252.46	461.941	408.253	478.595	Gk5	235533	356.568	0.770439	0.353289	2.18076	0.0292009
ENSMUSG00000003923	292.439	268.5	260.288	467.359	326.603	749.416	Tfam	21780	394.101	0.908735	0.416819	2.18017	0.029245
ENSMUSG00000028060	318.433	587.251	507.856	189.653	281.126	285.151	Khdc4	74200	361.578	-0.901858	0.414065	-2.17806	0.0294017
ENSMUSG00000101855	51.4476	1.5	3.91411	0	1.03355	0	1700010N08Rik	105247250	9.6492	-5.3944	2.4769	-2.17788	0.0294147
ENSMUSG00000033769	15.705	81.0001	29.3558	0	9.30197	0	Exoc6b	75914	22.5605	-3.71274	1.70486	-2.17773	0.029426
ENSMUSG00000034024	1708.06	1437.75	1523.57	2319.19	1898.64	2616.51	Cct2	12461	1917.29	0.549099	0.252163	2.17756	0.029439
ENSMUSG00000029922	4799.79	4582.51	4984.62	6505.1	5969.8	7272.06	Mkrn1	54484	5685.65	0.458821	0.210869	2.17586	0.0295658
ENSMUSG00000017144	15.705	0.750001	2.93558	24.384	57.8789	61.6155	Rnd3	74194	27.2115	2.86787	1.31827	2.17548	0.0295944
ENSMUSG00000036499	311.393	520.501	658.549	293.962	298.697	116.066	Eea1	216238	366.528	-1.07015	0.491988	-2.17515	0.0296187
ENSMUSG00000024829	1226.08	774.751	1232.95	1999.49	1367.39	1766.79	Mrpl21	353242	1394.57	0.666518	0.306492	2.17467	0.0296548
ENSMUSG00000057406	144.595	276.75	177.114	88.0532	59.946	108.902	Nsd2	107823	142.56	-1.22254	0.562253	-2.17436	0.0296782
ENSMUSG00000024867	35.7425	30.0001	0	0	1.03355	0	Pip5k1b	18719	11.1294	-5.60188	2.57768	-2.17322	0.0297636
ENSMUSG00000025239	112.643	162.75	56.7546	20.32	41.3421	42.9876	Limd1	29806	72.7996	-1.66615	0.766964	-2.17239	0.0298261
ENSMUSG00000046323	45817	39817.6	70804.3	91431.7	66360.3	79071.3	Dppa3	73708	65550.4	0.598468	0.275599	2.17151	0.0298923
ENSMUSG00000024423	893.021	722.251	1296.55	2117.34	1603.04	1159.23	Impact	16210	1298.57	0.745451	0.343338	2.17119	0.029917
ENSMUSG00000034424	13538.8	9414.02	16066.5	20165.5	19259.2	17779.7	Gcsh	68133	16037.3	0.551979	0.254279	2.17076	0.029949
ENSMUSG00000025747	1578.63	424.501	1700.68	2713.39	2252.11	2170.87	Tyms	22171	1806.7	0.946246	0.436194	2.16932	0.030058
ENSMUSG00000026809	35.7425	68.2501	31.3129	0	11.3691	0	Spaca9	69987	24.4458	-3.5302	1.62774	-2.16878	0.0300996
ENSMUSG00000008450	928.222	353.251	933.516	1368.21	1454.21	1167.83	Nutf2	68051	1034.21	0.849347	0.391702	2.16835	0.030132
ENSMUSG00000033557	121.849	218.25	98.8313	0	68.2144	8.59751	Fam20b	215015	85.9572	-2.5036	1.15492	-2.16776	0.0301769
ENSMUSG00000046058	174.922	467.251	158.522	93.4719	128.16	114.633	Eid2	386655	189.493	-1.25102	0.577307	-2.167	0.0302351
ENSMUSG00000057322	3494.64	4426.51	4937.65	6979.23	5018.93	6830.72	Rpl38	67671	5281.28	0.550251	0.25394	2.16685	0.0302461
ENSMUSG00000006360	1353.34	964.502	538.19	448.394	607.729	534.479	Crip1	12925	741.106	-0.844927	0.390029	-2.16632	0.030287
ENSMUSG00000032594	102.895	178.5	87.089	21.6746	60.9796	40.1217	Ip6k1	27399	81.8767	-1.58119	0.730449	-2.16468	0.0304122
ENSMUSG00000002847	35.7425	50.2501	14.6779	208.618	35.1408	124.664	Pla1a	85031	78.1823	1.8663	0.862277	2.16439	0.0304345
ENSMUSG00000021263	20.0375	96.0002	0	0	4.13421	0	Degs2	70059	20.0286	-4.74971	2.19522	-2.16366	0.0304903
ENSMUSG00000027997	529.098	171.75	693.776	1154.17	1008.75	693.533	Casp6	12368	708.513	1.035	0.478495	2.16302	0.0305394
ENSMUSG00000020454	367.715	672.001	547.976	330.538	313.166	242.163	Eif4enif1	74203	412.26	-0.840664	0.388713	-2.16268	0.0305656
ENSMUSG00000058135	962.34	519.751	123.295	78.5706	317.301	183.414	Gstm1	14862	364.112	-1.46994	0.679743	-2.16249	0.0305803
ENSMUSG00000029613	378.546	478.501	327.807	201.845	274.925	149.024	Eif2ak1	15467	301.774	-0.919065	0.42525	-2.16124	0.0306771
ENSMUSG00000039367	201.999	248.25	224.083	41.9946	91.9862	146.158	Sec24c	218811	159.079	-1.26813	0.587008	-2.16032	0.0307476
ENSMUSG00000092341	2620.58	1945.5	2939.5	3482.84	3568.86	3870.31	Malat1	72289	3071.26	0.541298	0.250723	2.15895	0.0308538
ENSMUSG00000002297	2711.02	4005.76	2734.99	1758.35	2477.42	2011.82	Dbf4	27214	2616.56	-0.597018	0.276755	-2.15721	0.0309893
ENSMUSG00000028967	376.38	550.501	258.331	150.368	275.958	151.889	Errfi1	74155	293.905	-1.03367	0.479183	-2.15715	0.0309943
ENSMUSG00000026305	272.943	327.001	326.828	107.019	224.281	42.9876	Lrrfip1	16978	216.843	-1.30342	0.604707	-2.15546	0.0311261
ENSMUSG00000021650	37.3672	71.2501	46.9693	56.8959	187.073	206.34	Ptcd2	68927	100.983	1.53459	0.712079	2.15508	0.0311554
ENSMUSG00000033909	227.994	462.001	209.405	162.56	127.127	137.56	Usp36	72344	221.108	-1.07465	0.498834	-2.15433	0.0312145
ENSMUSG00000015597	202.541	206.25	169.285	88.0532	110.59	34.39	Zfp318	57908	135.185	-1.307	0.606883	-2.15363	0.0312692
ENSMUSG00000021549	552.926	755.251	629.194	484.97	362.777	187.712	Rasa1	218397	495.472	-0.90312	0.419512	-2.15279	0.0313353
ENSMUSG00000023170	57.4046	26.25	144.822	169.333	238.751	224.968	Gps2	56310	143.588	1.4753	0.68534	2.15266	0.0313457
ENSMUSG00000110685	60.654	16.5	86.1105	0	14.4697	0	Gm5373	NA	29.6224	-3.46023	1.60769	-2.15229	0.0313741
ENSMUSG00000024974	2337.89	1572	2146.89	3218.68	2595.25	3126.63	Smc3	13006	2499.56	0.561576	0.260991	2.15171	0.0314203
ENSMUSG00000009073	430.535	1126.5	533.298	306.154	396.884	392.62	Nf2	18016	530.999	-0.931586	0.432973	-2.15161	0.0314284
ENSMUSG00000020388	36.8256	4.50001	0.978528	196.426	49.6105	28.6584	Pdlim4	30794	52.8332	2.68235	1.24777	2.14971	0.0315784
ENSMUSG00000027855	562.674	574.501	667.356	693.588	984.975	1269.57	Sycp1	20957	792.11	0.708431	0.32978	2.14819	0.0316986
ENSMUSG00000032353	101.27	267.75	28.3773	2.70933	59.946	15.7621	Tmed3	66111	79.3026	-2.33252	1.0859	-2.14801	0.0317128
ENSMUSG00000061601	15.705	69.7501	63.6043	5.41866	15.5033	1.43292	Pclo	26875	28.5691	-2.71405	1.26399	-2.14721	0.0317768
ENSMUSG00000032231	90.4394	138	2.93558	1.35466	21.7046	0	Anxa2	12306	42.4057	-3.30488	1.53975	-2.14637	0.0318433
ENSMUSG00000020674	44.9489	111	27.3988	10.8373	14.4697	15.7621	Pxdn	69675	37.4028	-2.15893	1.00586	-2.14636	0.0318445
ENSMUSG00000027496	1542.34	1131	1189.89	2160.69	1828.35	1735.26	Aurka	20878	1597.92	0.566824	0.264204	2.1454	0.0319207
ENSMUSG00000040795	53.0722	52.5001	15.6564	12.192	3.10066	1.43292	Iqcc	230767	22.9924	-2.86521	1.33583	-2.14489	0.0319619
ENSMUSG00000039130	478.733	790.501	828.813	400.981	412.387	434.174	Zc3hc1	232679	557.598	-0.749182	0.34952	-2.14346	0.0320761
ENSMUSG00000034729	1944.18	953.252	2090.14	3443.56	2459.85	2377.21	Mrps10	64657	2211.36	0.731435	0.341622	2.14106	0.0322688
ENSMUSG00000027201	567.006	454.501	785.758	1476.58	966.371	712.16	Myef2	17876	827.064	0.80452	0.376412	2.13734	0.0325707
ENSMUSG00000006288	69.8604	7.50001	48.9264	159.85	88.8855	189.145	Ttc5	219022	94.028	1.79058	0.838229	2.13614	0.0326676
ENSMUSG00000021608	170.589	539.251	126.23	125.984	114.724	87.408	Lpcat1	210992	194.031	-1.34921	0.63162	-2.13611	0.0326707
ENSMUSG00000025608	27.6192	63.7501	13.6994	0	5.16776	5.73167	Podxl	27205	19.328	-3.26307	1.52859	-2.13469	0.0327865
ENSMUSG00000020196	183.045	362.251	136.994	77.2159	106.456	110.335	Cabin1	104248	162.716	-1.21462	0.569135	-2.13415	0.0328305
ENSMUSG00000048429	614.663	948.002	497.092	407.754	434.092	353.931	Timm29	69773	542.589	-0.784364	0.367584	-2.13384	0.032856
ENSMUSG00000020386	1676.11	396.751	1592.07	2901.69	1965.82	2282.64	Sar1b	66397	1802.51	0.964096	0.451876	2.13354	0.0328803
ENSMUSG00000052957	46.5736	179.25	5.87117	0	4.13421	22.9267	Gas1	14451	43.126	-3.10841	1.45759	-2.13256	0.0329606
ENSMUSG00000041278	4586.96	2177.25	4847.63	7666.05	5424.08	5776.09	Ttc1	66827	5079.68	0.700203	0.32837	2.13236	0.0329772
ENSMUSG00000091834	0	0	15.6564	154.432	26.8724	14.3292	Gm17177	NA	35.215	3.67133	1.72295	2.13083	0.033103
ENSMUSG00000048351	796.625	700.501	547.976	900.852	970.506	1428.62	Coa7	69893	890.847	0.689182	0.323507	2.13035	0.0331431
ENSMUSG00000030770	22.2037	119.25	0	0	1.03355	7.16459	Parva	57342	24.942	-4.12934	1.93838	-2.1303	0.0331465
ENSMUSG00000031438	638.491	731.251	227.019	0	51.6776	0	Rnf128	66889	274.74	-4.94435	2.32202	-2.12933	0.0332266
ENSMUSG00000020048	791.751	831.751	278.881	287.189	371.045	310.943	Hsp90b1	22027	478.593	-0.973388	0.457476	-2.12774	0.033359
ENSMUSG00000087260	1888.94	720.751	2445.34	3272.87	2628.32	3119.46	Lamtor5	68576	2345.95	0.83565	0.392976	2.12647	0.0334643
ENSMUSG00000040151	230.702	582.751	245.611	55.5413	252.187	106.036	Hs2st1	23908	245.471	-1.35254	0.636076	-2.12638	0.0334719
ENSMUSG00000046372	565.923	639.001	369.884	253.322	282.16	358.23	Gm5590	NA	411.42	-0.818508	0.385185	-2.12497	0.0335887
ENSMUSG00000031987	309.768	299.251	195.706	81.2799	116.791	180.548	Egln1	112405	197.224	-1.08979	0.512859	-2.12492	0.033593
ENSMUSG00000041453	4526.84	4554.76	6170.6	7526.52	6028.71	8553.09	Rpl21	19933	6226.75	0.535619	0.252069	2.12489	0.0335959
ENSMUSG00000032334	267.527	41.2501	163.414	556.767	305.931	326.705	Loxl1	16949	276.933	1.33106	0.626563	2.12438	0.0336384
ENSMUSG00000022451	1315.97	388.501	1676.22	3210.56	1996.82	1536.09	Twf1	19230	1687.36	0.996362	0.469856	2.12057	0.0339581
ENSMUSG00000025240	434.326	153	257.353	79.9252	102.322	180.548	Sacm1l	83493	201.246	-1.22165	0.576117	-2.1205	0.0339641
ENSMUSG00000041132	166.257	95.2502	18.592	410.463	248.053	163.353	N4bp2l1	100637	183.661	1.54839	0.73053	2.11954	0.0340446
ENSMUSG00000022519	137.013	99.0002	149.715	56.8959	48.577	51.5851	Srl	106393	90.4643	-1.29668	0.61203	-2.11866	0.0341196
ENSMUSG00000029050	197.667	250.5	259.31	128.693	136.429	61.6155	Ski	20481	172.369	-1.11145	0.524795	-2.11788	0.0341855
ENSMUSG00000039841	396.417	503.251	610.602	245.194	384.481	144.725	Zfp800	627049	380.778	-0.960669	0.45368	-2.11751	0.0342169
ENSMUSG00000022244	47.6567	10.5	45.9908	0	5.16776	5.73167	Amacr	17117	19.1745	-3.2496	1.53481	-2.11727	0.0342372
ENSMUSG00000036087	353.634	617.251	438.381	300.736	282.16	114.633	Slain2	75991	351.132	-1.01305	0.478543	-2.11694	0.0342646
ENSMUSG00000025921	1229.33	1610.25	868.933	921.172	652.171	704.996	Rdh10	98711	997.809	-0.703499	0.332526	-2.11562	0.0343771
ENSMUSG00000072825	101.27	177.75	78.2822	58.2506	28.9395	38.6888	Cep170b	217882	80.5303	-1.50851	0.713585	-2.11399	0.0345164
ENSMUSG00000040413	24814	13638.8	42182.4	59435.9	39649.1	39224.7	Timd2	171284	36490.8	0.778447	0.36831	2.11356	0.0345527
ENSMUSG00000079168	5.41553	96.7502	0	0	3.10066	0	Cd209g	70192	17.5444	-4.97251	2.35295	-2.11331	0.0345744
ENSMUSG00000048922	48.1982	329.251	85.1319	20.32	81.6506	10.0304	Cdca2	108912	95.7636	-2.03778	0.964477	-2.11284	0.0346149
ENSMUSG00000025880	303.811	603.001	323.893	230.293	233.583	183.414	Smad7	17131	312.999	-0.926341	0.438762	-2.11126	0.0347498
ENSMUSG00000055013	24.3699	21	57.7332	1.35466	0	8.59751	Agap1	347722	18.8425	-3.40382	1.61224	-2.11123	0.0347522
ENSMUSG00000108379	5.95709	11.25	2.93558	109.728	69.248	0	A730082K24Rik	101786	33.1864	3.14769	1.49197	2.10975	0.0348799
ENSMUSG00000023089	765.215	613.501	1117.48	1315.38	1062.49	1716.64	Ndufa5	68202	1098.45	0.714235	0.338654	2.10904	0.034941
ENSMUSG00000021932	655.821	237	636.043	908.98	797.902	1120.54	Rnaseh2b	67153	726.048	0.886746	0.420525	2.10866	0.0349737
ENSMUSG00000072419	9882.26	4215.76	8119.83	14841.7	12427.4	8958.61	Dppa2	73703	9740.93	0.705353	0.33456	2.1083	0.0350051
ENSMUSG00000022867	57.4046	102	87.089	14.9013	12.4026	41.5546	Usp25	30940	52.5587	-1.84675	0.875997	-2.10817	0.0350166
ENSMUSG00000026404	15.1635	55.5001	100.788	13.5466	10.3355	11.4633	Ddx59	67997	34.4663	-2.27646	1.08032	-2.10722	0.0350989
ENSMUSG00000047617	17.8713	63.0001	2.93558	0	0	4.29876	Paxx	227622	14.6843	-4.33441	2.05704	-2.1071	0.0351086
ENSMUSG00000054766	13615.2	7394.26	14746.4	18819	17632.4	17798.3	Set	56086	15000.9	0.601449	0.28556	2.10621	0.0351865
ENSMUSG00000004945	337.929	217.5	352.27	521.546	440.293	610.423	Tmem242	70544	413.327	0.792175	0.376124	2.10615	0.0351912
ENSMUSG00000003452	57.4046	17.25	23.4847	4.06399	7.23487	1.43292	Bicd1	12121	18.4785	-2.92856	1.39071	-2.10581	0.0352213
ENSMUSG00000045210	354.176	357.001	709.433	291.253	223.247	243.596	Vcpip1	70675	363.118	-0.905262	0.429916	-2.10567	0.0352331
ENSMUSG00000034889	212.83	582.751	198.641	139.53	124.026	181.981	Cactin	70312	239.96	-1.15917	0.55066	-2.10505	0.0352871
ENSMUSG00000058624	101.27	182.25	158.522	81.2799	47.5434	50.1521	Gda	14544	103.503	-1.30493	0.619911	-2.10503	0.0352887
ENSMUSG00000022257	327.098	182.25	364.991	130.048	110.59	184.846	Laptm4b	114128	216.637	-1.04058	0.494412	-2.10467	0.0353198
ENSMUSG00000023043	109.935	204	34.2485	0	21.7046	41.5546	Krt18	16668	68.5739	-2.46262	1.1701	-2.10462	0.0353244
ENSMUSG00000005374	283.774	292.501	313.129	101.6	223.247	107.469	Tbl2	27368	220.287	-1.03686	0.492726	-2.10434	0.0353484
ENSMUSG00000041608	31.4101	14.25	33.27	21.6746	73.3822	222.102	Entpd3	215446	66.0149	2.00578	0.953203	2.10425	0.0353564
ENSMUSG00000042298	178.713	196.5	241.696	532.383	288.361	331.004	Ttc19	72795	294.776	0.901226	0.428454	2.10344	0.0354277
ENSMUSG00000047248	185.211	159.75	85.1319	27.0933	83.7177	41.5546	C2cd3	277939	97.0765	-1.49291	0.709911	-2.10296	0.0354693
ENSMUSG00000060938	5706.35	5895.01	7741.14	10662.6	7589.37	9452.96	Rpl26	19941	7841.23	0.518417	0.246608	2.10219	0.0355367
ENSMUSG00000038546	354.176	286.501	364.012	639.402	641.836	414.113	Ranbp9	56705	450.007	0.755542	0.35969	2.10054	0.0356818
ENSMUSG00000032998	1104.77	1318.5	931.559	720.682	864.05	395.485	Foxj3	230700	889.174	-0.759742	0.361908	-2.09927	0.0357934
ENSMUSG00000071415	5276.9	6256.51	7498.46	10337.4	7187.32	10041.9	Rpl23	65019	7766.42	0.534546	0.254669	2.09898	0.0358183
ENSMUSG00000028495	6772.12	5478.01	9229.48	11386	8812.07	11457.6	Rps6	20104	8855.88	0.559543	0.266608	2.09875	0.0358393
ENSMUSG00000085929	37.9087	46.5001	22.5061	78.5706	85.7848	146.158	Gm13421	NA	69.5713	1.5338	0.731056	2.09806	0.0359
ENSMUSG00000038982	59.5709	89.2502	52.8405	18.9653	23.7717	14.3292	Bloc1s5	17828	43.1213	-1.81713	0.866254	-2.09769	0.0359326
ENSMUSG00000093674	17174.3	19194	22150	27041.8	23360.3	30557	Rpl41	67945	23246.2	0.468319	0.223259	2.09765	0.035936
ENSMUSG00000022110	683.44	324.001	936.451	1163.66	1023.22	1273.86	Sucla2	20916	900.772	0.832557	0.397079	2.0967	0.0360198
ENSMUSG00000035877	44.9489	80.2501	80.2393	25.7386	13.4362	18.6279	Zhx3	320799	43.8735	-1.83216	0.873982	-2.09634	0.0360521
ENSMUSG00000074764	3.24932	0.750001	10.7638	73.1519	20.671	18.6279	Sel1l2	228684	21.2023	2.9508	1.40842	2.09511	0.0361615
ENSMUSG00000034543	705.644	797.251	550.911	476.842	439.26	348.199	Morc2a	74522	553.018	-0.700029	0.334235	-2.09442	0.0362226
ENSMUSG00000027879	259.946	72.0001	220.169	287.189	442.36	474.296	Sec22b	20333	292.66	1.12419	0.537073	2.09319	0.0363324
ENSMUSG00000038352	205.249	313.501	559.718	862.921	537.447	639.082	Arl5c	217151	519.653	0.920959	0.440069	2.09276	0.0363704
ENSMUSG00000032413	1048.45	1296.75	725.089	589.279	777.231	485.759	Rasa2	114713	820.426	-0.728583	0.348175	-2.09258	0.0363866
ENSMUSG00000018401	108.852	152.25	128.187	46.0586	71.3151	17.195	Mtmr4	170749	87.3097	-1.52574	0.729172	-2.09243	0.0363996
ENSMUSG00000036737	184.67	270.75	154.607	54.1866	81.6506	128.963	Oxsr1	108737	145.805	-1.20566	0.576269	-2.09219	0.0364217
ENSMUSG00000067942	192.793	159.75	370.862	102.955	144.697	65.9142	Zfp160	224585	172.829	-1.20173	0.57444	-2.09201	0.0364378
ENSMUSG00000011158	129.431	387.751	162.436	12.192	94.0533	110.335	Brf1	72308	149.366	-1.64887	0.788424	-2.09135	0.0364967
ENSMUSG00000041920	421.328	726.751	375.755	172.042	340.039	288.017	Slc16a6	104681	387.322	-0.928583	0.444073	-2.09106	0.0365226
ENSMUSG00000029552	60.1124	46.5001	61.6473	199.136	54.7783	207.773	Tes	21753	104.991	1.45428	0.695543	2.09086	0.0365409
ENSMUSG00000005687	3408.54	1266.75	4598.1	7285.39	3836.55	5803.32	Bcas2	68183	4366.44	0.86805	0.415193	2.09071	0.0365539
ENSMUSG00000078515	277.275	610.501	393.368	93.4719	329.703	151.889	Ddi2	68817	309.368	-1.15255	0.551287	-2.09065	0.0365598
ENSMUSG00000010376	3048.4	2273.25	4073.61	5376.66	4076.33	4671.31	Nedd8	18002	3919.93	0.588298	0.2817	2.08839	0.036763
ENSMUSG00000012422	1814.74	941.252	2242.79	3840.47	2415.41	2216.72	Tmem167	66074	2245.23	0.761359	0.364574	2.08835	0.036766
ENSMUSG00000087107	22.2037	21	20.5491	125.984	55.8118	41.5546	AI662270	100043636	47.8505	1.80749	0.865922	2.08735	0.0368561
ENSMUSG00000020492	649.322	480.751	1109.65	369.823	445.461	452.802	Ska2	66140	584.635	-0.819741	0.393069	-2.08549	0.037025
ENSMUSG00000038845	767.923	136.5	335.635	722.036	789.634	1174.99	Phb	18673	654.454	1.11399	0.534218	2.08528	0.0370441
ENSMUSG00000024002	681.274	962.252	673.227	1016	1212.36	1334.05	Brd4	57261	979.859	0.620684	0.297758	2.08452	0.0371125
ENSMUSG00000086454	264.278	50.2501	228.976	537.802	464.065	283.718	Platr14	74959	304.848	1.24192	0.595852	2.08428	0.0371343
ENSMUSG00000018474	50.3645	10.5	20.5491	4.06399	3.10066	0	Chd3	216848	14.763	-3.49353	1.67781	-2.08219	0.0373249
ENSMUSG00000022711	630.368	294.751	388.476	1048.51	742.091	571.734	Pmm2	54128	612.655	0.845624	0.406219	2.0817	0.0373703
ENSMUSG00000034321	2596.75	1140.75	2631.26	4267.19	3036.58	3189.68	Exosc1	66583	2810.37	0.720369	0.346051	2.08168	0.0373715
ENSMUSG00000007656	3075.48	2553	4369.13	5932.08	3922.33	5321.86	Arpp19	59046	4195.65	0.60225	0.289448	2.08068	0.0374631
ENSMUSG00000020079	234.493	396.001	123.295	51.4773	143.664	110.335	Supv3l1	338359	176.544	-1.30173	0.625631	-2.08066	0.0374646
ENSMUSG00000020740	126.182	189	146.779	51.4773	83.7177	64.4813	Gga3	260302	110.273	-1.20727	0.580629	-2.07924	0.0375951
ENSMUSG00000061360	3298.6	2062.5	3407.23	5054.25	3716.65	4343.18	Phf5a	68479	3647.07	0.580681	0.279614	2.07672	0.0378273
ENSMUSG00000020184	713.767	1172.25	1000.06	803.316	485.77	373.992	Mdm2	17246	758.192	-0.795071	0.383022	-2.07578	0.037914
ENSMUSG00000074305	126.182	249.75	135.037	14.9013	84.7513	74.5118	Peak1	244895	114.189	-1.55019	0.746824	-2.0757	0.0379213
ENSMUSG00000028583	335.221	266.25	375.755	532.383	487.837	578.899	Pdpn	14726	429.391	0.710651	0.342401	2.07549	0.0379407
ENSMUSG00000048581	72.5681	58.5001	25.4417	4.06399	11.3691	17.195	E130311K13Rik	329659	31.523	-2.26576	1.09226	-2.07438	0.0380444
ENSMUSG00000028222	578.92	498.001	211.362	142.24	253.22	8.59751	Calb1	12307	282.057	-1.67058	0.80657	-2.07122	0.0383383
ENSMUSG00000069662	136.471	114.75	76.3252	9.48265	63.0467	21.4938	Marcks	17118	70.2617	-1.79202	0.865617	-2.07022	0.0384316
ENSMUSG00000112249	10.8311	26.25	50.8835	0	6.20131	1.43292	Gm30262	NA	15.9331	-3.48323	1.68307	-2.06957	0.0384926
ENSMUSG00000027360	112.102	187.5	32.2914	23.0293	20.671	51.5851	Hdc	15186	71.1964	-1.80606	0.872702	-2.06951	0.0384985
ENSMUSG00000062248	15090.4	11891.3	22080.5	32353.5	22122.2	20638.3	Cks2	66197	20696	0.614508	0.296968	2.06928	0.0385203
ENSMUSG00000041417	61.7371	540.001	266.16	31.1573	176.737	64.4813	Pik3r1	18708	190.046	-1.66775	0.805966	-2.06925	0.0385225
ENSMUSG00000049225	61.1955	84.7502	70.454	0	28.9395	1.43292	Pdp1	381511	41.1287	-2.81031	1.35832	-2.06895	0.0385503
ENSMUSG00000029196	25.9946	117.75	12.7209	9.48265	0	10.0304	Tada2b	231151	29.3298	-3.02072	1.46076	-2.0679	0.0386492
ENSMUSG00000036503	417.538	156.75	334.657	468.714	566.387	674.905	Rnf13	24017	436.492	0.91101	0.440588	2.06771	0.038667
ENSMUSG00000038199	30.8685	20.25	4.89264	102.955	34.1072	94.5726	Iqca1l	231045	47.9409	2.03536	0.984591	2.06721	0.0387141
ENSMUSG00000029836	1447.57	1036.5	1831.8	2488.52	1899.67	2193.8	Cbx3	12417	1816.31	0.609044	0.294844	2.06565	0.0388618
ENSMUSG00000022378	57.9462	78.7501	91.0031	300.736	231.516	63.0484	Cyrib	223601	137.167	1.38912	0.672634	2.0652	0.0389045
ENSMUSG00000029322	90.9809	60.0001	39.1411	4.06399	27.9059	1.43292	Plac8	231507	37.2542	-2.4888	1.20513	-2.06516	0.0389075
ENSMUSG00000063317	59.0293	202.5	43.0552	18.9653	46.5099	4.29876	Usp31	76179	62.3931	-2.11623	1.02526	-2.0641	0.0390085
ENSMUSG00000046962	91.5225	42.7501	86.1105	136.821	150.899	230.7	Zbtb21	114565	123.134	1.23305	0.598333	2.06082	0.0393206
ENSMUSG00000074259	7.04019	26.25	60.6687	0	1.03355	7.16459	Gramd2	546134	17.0262	-3.54068	1.71877	-2.06001	0.0393972
ENSMUSG00000054428	1227.7	1127.25	1588.15	2386.92	1705.36	1786.85	Atpif1	11983	1637.04	0.576517	0.279874	2.05992	0.0394066
ENSMUSG00000048732	527.473	571.501	385.54	181.525	372.079	266.523	Klhl11	217194	384.107	-0.854925	0.415049	-2.05982	0.0394162
ENSMUSG00000025008	18.9544	98.2502	0	5.41866	2.0671	1.43292	Tctn3	67590	21.0205	-3.72057	1.80678	-2.05923	0.0394721
ENSMUSG00000000278	539.387	606.001	834.684	777.578	1148.28	1258.1	Scpep1	74617	860.672	0.686233	0.333251	2.05921	0.0394745
ENSMUSG00000035201	313.559	451.501	478.5	331.893	131.261	164.786	Pramel17	545662	311.917	-0.98659	0.479191	-2.05886	0.0395073
ENSMUSG00000041859	730.555	1126.5	836.642	493.098	657.339	553.107	Mcm3	17215	732.874	-0.660281	0.320735	-2.05865	0.0395282
ENSMUSG00000068823	4157.5	3220.51	3833.87	5420.01	5052	4916.34	Csde1	229663	4433.37	0.456743	0.221908	2.05826	0.0395655
ENSMUSG00000004948	610.872	483.751	445.23	357.631	297.663	94.5726	Zp3	22788	381.62	-1.0373	0.504089	-2.05778	0.0396114
ENSMUSG00000050944	44.4074	17.25	2.93558	0	0	2.86584	Efcab5	319634	11.2431	-4.55876	2.21621	-2.05701	0.0396855
ENSMUSG00000064128	119.683	144.75	142.865	66.3786	64.0802	42.9876	Cenpj	219103	96.7908	-1.22936	0.597859	-2.05627	0.0397566
ENSMUSG00000020894	9.74796	0.750001	0	32.512	33.0737	40.1217	Vamp2	22318	19.3676	3.2904	1.60038	2.05601	0.0397812
ENSMUSG00000020463	1011.62	1203.75	1010.82	784.351	752.426	643.38	Ppp4r3b	104570	901.058	-0.565166	0.27503	-2.05492	0.0398864
ENSMUSG00000014748	198.208	217.5	144.822	269.578	311.099	465.698	Tex261	21766	267.818	0.898739	0.437523	2.05415	0.039961
ENSMUSG00000028223	94.7718	195	89.0461	0	59.946	2.86584	Decr1	67460	73.605	-2.57941	1.25572	-2.05413	0.0399634
ENSMUSG00000022678	55.78	101.25	63.6043	32.512	19.6375	8.59751	Nde1	67203	46.8969	-1.85922	0.905345	-2.0536	0.040014
ENSMUSG00000021696	0.541553	0	7.82822	121.92	15.5033	0	Elovl7	74559	24.2988	4.07145	1.98265	2.05354	0.0400204
ENSMUSG00000051234	7107.35	4894.51	10517.2	11934.6	10278.7	12172.6	Rnf7	19823	9484.16	0.610749	0.297527	2.05275	0.0400965
ENSMUSG00000063049	301.104	405.001	72.4111	123.274	119.892	40.1217	Ing2	69260	176.967	-1.45766	0.710372	-2.05197	0.0401728
ENSMUSG00000019579	77.4421	34.5001	18.592	85.3439	84.7513	240.73	Mydgf	28106	90.2266	1.64582	0.802468	2.05095	0.0402718
ENSMUSG00000091358	15.705	8.25001	59.6902	153.077	52.7112	107.469	Speer5-ps1	70365	66.1504	1.91338	0.933015	2.05075	0.040291
ENSMUSG00000020519	438.658	1213.5	389.454	299.381	166.402	484.326	Sap30l	50724	498.621	-1.10502	0.538959	-2.05029	0.0403361
ENSMUSG00000022178	93.1472	118.5	69.4755	18.9653	51.6776	15.7621	Ajuba	16475	61.2546	-1.69314	0.825884	-2.05009	0.0403554
ENSMUSG00000041583	10466.6	4398.01	12607.4	19450.3	15845.4	11113.7	Obox6	252830	12313.6	0.756497	0.369077	2.0497	0.0403937
ENSMUSG00000020330	1463.28	975.002	1326.88	1956.14	2330.66	1465.88	Hmmr	15366	1586.31	0.611733	0.298454	2.04968	0.0403961
ENSMUSG00000035439	71.485	83.2501	50.8835	280.416	186.039	67.3472	Haus8	76478	123.237	1.37542	0.671408	2.04856	0.0405053
ENSMUSG00000082676	42.7827	78.0001	156.564	39.2853	10.3355	0	Gm11843	NA	54.4947	-2.48247	1.21199	-2.04827	0.0405335
ENSMUSG00000016833	1462.19	864.002	2371.95	3542.45	2258.31	2241.08	Mrps18c	68735	2123.33	0.77576	0.378798	2.04795	0.0405649
ENSMUSG00000017188	796.083	324.751	984.399	1179.91	1015.98	1607.73	Coa3	52469	984.81	0.853489	0.417089	2.0463	0.0407272
ENSMUSG00000060802	2469.48	1305.75	1373.85	1059.35	1267.14	864.05	B2m	12010	1389.94	-0.690571	0.33748	-2.04626	0.0407312
ENSMUSG00000058298	122.391	141	115.466	25.7386	60.9796	60.1826	Mcm9	71567	87.6264	-1.36514	0.667203	-2.04606	0.0407506
ENSMUSG00000030284	73.1097	33.7501	22.5061	0	12.4026	4.29876	Creld1	171508	24.3445	-2.93319	1.43447	-2.04479	0.0408753
ENSMUSG00000064317	154.343	108	149.715	414.527	171.57	260.791	Gm10146	NA	209.824	1.03811	0.507779	2.04442	0.0409122
ENSMUSG00000116475	51.4476	22.5	44.0338	153.077	127.127	58.7497	Gm19945	NA	76.1558	1.52221	0.745617	2.04154	0.0411967
ENSMUSG00000040370	508.519	379.501	877.74	1398.01	641.836	1153.5	Etfrf1	67636	826.518	0.85521	0.418998	2.04108	0.0412424
ENSMUSG00000090553	4525.76	4355.26	7101.18	9410.86	6273.66	8177.67	Snrpe	20643	6640.73	0.578355	0.283403	2.04075	0.0412756
ENSMUSG00000022528	688.314	750.001	607.666	1238.16	1155.51	776.642	Hes1	15205	869.383	0.631895	0.309733	2.04013	0.0413376
ENSMUSG00000060373	6854.44	4560.01	5817.35	9661.47	9074.59	6392.25	Hnrnpc	15381	7060.02	0.54423	0.266828	2.03963	0.0413874
ENSMUSG00000002635	1305.14	971.252	1163.47	1854.54	1425.27	1745.29	Pdcd2l	68079	1410.83	0.546309	0.267851	2.0396	0.0413906
ENSMUSG00000002900	59.5709	276	75.3467	65.0239	39.275	8.59751	Lamb1	16777	87.3024	-1.86223	0.914395	-2.03657	0.0416936
ENSMUSG00000031298	45.4905	13.5	0	0	1.03355	0	Adgrg2	237175	10.004	-5.4464	2.67439	-2.0365	0.0417002
ENSMUSG00000029500	137.555	312.751	145.801	9.48265	113.691	65.9142	Pgam5	72542	130.866	-1.65247	0.812202	-2.03456	0.0418956
ENSMUSG00000078812	3305.1	1859.25	2215.39	2439.75	3659.81	6330.63	Eif5a	276770	3301.66	0.751928	0.369843	2.0331	0.0420425
ENSMUSG00000068220	244.782	282	46.9693	48.7679	64.0802	91.7068	Lgals1	16852	129.718	-1.49028	0.733225	-2.0325	0.0421026
ENSMUSG00000024614	538.845	273.75	374.776	799.252	714.185	525.881	Tmx3	67988	537.782	0.779537	0.383717	2.03154	0.0422002
ENSMUSG00000085972	10.8311	0	0	65.0239	7.23487	63.0484	1110028F11Rik	NA	24.3564	3.60611	1.77514	2.03145	0.0422093
ENSMUSG00000025384	29.2439	141.75	4.89264	13.5466	8.26842	7.16459	Faap100	71885	34.1444	-2.60337	1.28155	-2.03143	0.0422115
ENSMUSG00000052253	1968	3305.26	2014.79	1625.6	1473.85	1735.26	Zfp622	52521	2020.46	-0.592264	0.29156	-2.03136	0.042218
ENSMUSG00000106229	11.3726	24.75	21.5276	157.141	15.5033	67.3472	Gm19409	NA	49.607	2.05933	1.01393	2.03103	0.0422516
ENSMUSG00000074365	16292.6	13867.5	27237.3	36200.7	23393.4	28483.6	Crxos	546024	24245.9	0.617822	0.304208	2.03092	0.0422634
ENSMUSG00000062397	8907.47	6292.51	12559.4	14672.4	12086.4	14747.6	Zfp706	68036	11544.3	0.580408	0.285805	2.03078	0.0422769
ENSMUSG00000047281	531.805	402.001	266.16	441.621	749.325	984.415	Sfn	55948	562.554	0.856816	0.421931	2.0307	0.0422851
ENSMUSG00000016626	144.053	544.501	152.65	59.6052	192.241	25.7925	Nlrp14	76858	186.474	-1.59462	0.785744	-2.02944	0.0424131
ENSMUSG00000103569	25.453	24.75	32.2914	48.7679	122.993	78.8105	Gm38067	NA	55.5109	1.60697	0.792377	2.02803	0.0425567
ENSMUSG00000021413	1097.73	1222.5	1749.61	858.857	925.029	912.769	Prpf4b	19134	1127.75	-0.593117	0.29269	-2.02643	0.0427203
ENSMUSG00000002981	360.133	523.501	184.942	136.821	183.972	207.773	Clptm1	56457	266.19	-1.01637	0.501899	-2.02505	0.0428625
ENSMUSG00000026816	227.452	563.251	136.015	151.722	128.16	127.53	Gtf3c5	70239	222.355	-1.18629	0.585996	-2.0244	0.0429291
ENSMUSG00000001018	123.474	105.75	137.972	245.194	177.771	292.315	Snapin	20615	180.413	0.961366	0.474989	2.02398	0.0429726
ENSMUSG00000022677	548.593	311.251	587.117	1041.74	842.345	590.362	Cep20	66086	653.568	0.774435	0.382887	2.02262	0.0431122
ENSMUSG00000029090	44.4074	27.75	0	0	2.0671	0	Adgra3	70693	12.3708	-5.03902	2.49136	-2.0226	0.0431141
ENSMUSG00000106696	1.62466	95.2502	26.4203	5.41866	6.20131	0	Gm42729	NA	22.4858	-3.39142	1.67837	-2.02066	0.043315
ENSMUSG00000026355	1188.17	1378.5	1092.04	873.759	657.339	921.367	Mcm6	17219	1018.53	-0.577949	0.28603	-2.02058	0.0433228
ENSMUSG00000020526	11982.9	6133.51	15073.2	21322.4	16763.2	14571.3	Znhit3	448850	14307.8	0.665925	0.329634	2.02019	0.0433632
ENSMUSG00000004947	231.785	538.501	115.466	70.4426	157.1	134.694	Dtx2	74198	207.998	-1.28932	0.638348	-2.01977	0.043407
ENSMUSG00000024222	128.348	532.501	129.166	102.955	103.355	110.335	Fkbp5	14229	184.443	-1.31922	0.65359	-2.01842	0.0435479
ENSMUSG00000032118	237.742	107.25	87.089	89.4079	34.1072	24.3596	Fez1	235180	96.6593	-1.5501	0.76812	-2.01804	0.0435869
ENSMUSG00000024248	1213.62	780.751	1097.91	1826.09	1339.48	1501.7	Cox7a2l	20463	1293.26	0.593533	0.294155	2.01775	0.0436168
ENSMUSG00000036461	222.037	383.251	234.847	96.1812	189.14	130.396	Elf1	13709	209.309	-1.01266	0.501997	-2.01726	0.0436681
ENSMUSG00000033501	192.251	48.7501	166.35	422.655	177.771	352.498	Crygs	12970	226.713	1.22475	0.607298	2.01672	0.0437246
ENSMUSG00000023087	385.586	513.751	206.469	25.7386	273.891	106.036	Noct	12457	251.912	-1.44383	0.716052	-2.01637	0.0437611
ENSMUSG00000018923	312.476	239.25	479.479	509.354	606.695	650.545	Med11	66172	466.3	0.778069	0.386167	2.01485	0.0439204
ENSMUSG00000112825	50.906	33.0001	39.1411	130.048	100.255	85.9751	Gm9118	NA	73.2208	1.35979	0.674965	2.01461	0.0439452
ENSMUSG00000038611	583.794	1254.75	555.804	269.578	401.018	607.557	Phrf1	101471	612.084	-0.906026	0.45051	-2.01111	0.0443138
ENSMUSG00000040648	497.687	351.751	336.614	708.49	611.863	581.765	Ppip5k2	227399	514.695	0.680098	0.338364	2.00996	0.0444353
ENSMUSG00000036591	433.784	609.751	381.626	251.968	343.139	229.267	Arhgap21	71435	374.923	-0.788552	0.392334	-2.0099	0.0444418
ENSMUSG00000030059	2063.86	692.251	2041.21	4391.82	2932.19	1603.44	Tmf1	232286	2287.46	0.89606	0.445952	2.00932	0.0445034
ENSMUSG00000064127	1712.39	1578.75	1155.64	692.234	1260.93	866.916	Med14	26896	1211.14	-0.65661	0.327107	-2.00733	0.0447151
ENSMUSG00000024902	226.369	195	312.15	363.05	350.374	606.124	Mrpl11	66419	342.178	0.847528	0.422269	2.00708	0.0447413
ENSMUSG00000029713	50.3645	71.2501	13.6994	8.12799	9.30197	10.0304	Gnb2	14693	27.1291	-2.30317	1.14838	-2.00559	0.0449001
ENSMUSG00000008435	147.844	133.5	26.4203	281.77	177.771	316.675	Rdh13	108841	180.663	1.3301	0.663204	2.00558	0.0449016
ENSMUSG00000046957	362.299	387.751	480.457	167.978	140.563	338.169	Spz1	79401	312.87	-0.929801	0.463841	-2.00457	0.0450094
ENSMUSG00000032900	80.1499	0.750001	71.4326	1.35466	12.4026	0	Tex43	67343	27.6816	-3.44051	1.71688	-2.00392	0.0450781
ENSMUSG00000013539	601.666	624.001	565.589	846.665	995.311	808.166	Tango2	27883	740.233	0.565357	0.282184	2.0035	0.0451231
ENSMUSG00000019768	224.745	137.25	45.9908	65.0239	16.5368	0	Esr1	13982	81.5911	-2.32451	1.16024	-2.00347	0.0451264
ENSMUSG00000036158	709.435	1342.5	751.51	497.162	706.95	127.53	Prickle1	106042	689.181	-1.0727	0.535455	-2.00334	0.0451411
ENSMUSG00000066613	622.245	271.5	687.905	1984.58	669.742	574.6	Zfp932	69504	801.763	1.02958	0.514117	2.00261	0.0452188
ENSMUSG00000078784	2092.56	1988.25	3232.08	4737.26	2976.63	3384.55	Rbis	69126	3068.56	0.602047	0.300692	2.00221	0.0452624
ENSMUSG00000005836	184.128	239.25	145.801	436.202	265.623	341.035	Gata6	14465	268.673	0.871979	0.435515	2.00218	0.0452658
ENSMUSG00000027305	1137.8	353.251	1198.7	2321.9	1476.95	1207.95	Ndufaf1	69702	1282.76	0.896461	0.447755	2.00212	0.0452717
ENSMUSG00000026483	41.6996	0.750001	11.7423	112.437	33.0737	131.828	Niban1	63913	55.2552	2.34489	1.17145	2.0017	0.0453175
ENSMUSG00000042050	57.4046	4.50001	0.978528	0	2.0671	0	Dync2i1	217935	10.825	-4.83792	2.41791	-2.00087	0.0454064
ENSMUSG00000055833	304.353	201.75	256.374	50.1226	197.408	78.8105	1700034H15Rik	98736	181.47	-1.22	0.609885	-2.00038	0.0454596
ENSMUSG00000102591	127.807	163.5	46.9693	5.41866	62.0131	21.4938	Gm38383	NA	71.2003	-1.91976	0.95986	-2.00004	0.0454964
ENSMUSG00000004035	96.938	5.25001	35.227	0	12.4026	2.86584	Gstm7	68312	25.4473	-3.14735	1.57407	-1.99949	0.045555
ENSMUSG00000015120	1540.18	365.251	1691.88	2251.45	1884.17	2692.45	Ube2i	22196	1737.56	0.924558	0.462515	1.99898	0.0456108
ENSMUSG00000022019	62.2786	72.7501	4.89264	13.5466	3.10066	5.73167	Tdrd3	219249	27.0501	-2.65508	1.32848	-1.99859	0.0456526
ENSMUSG00000031928	20.0375	12	39.1411	130.048	37.2079	80.2434	Mre11a	17535	53.113	1.80229	0.901982	1.99814	0.0457013
ENSMUSG00000048490	153.801	156.75	55.7761	2.70933	71.3151	8.59751	Nrip1	268903	74.8249	-2.13782	1.0702	-1.99758	0.0457617
ENSMUSG00000037989	40.6165	45.7501	35.227	0	13.4362	1.43292	Wnk2	75607	22.7438	-2.99888	1.50163	-1.99708	0.0458166
ENSMUSG00000029276	324.932	96.0002	276.923	749.13	460.964	277.986	Glmn	170823	364.323	1.09212	0.546935	1.99681	0.0458459
ENSMUSG00000026558	971.547	1673.25	825.878	648.884	682.144	811.032	Uck2	80914	935.456	-0.696559	0.349005	-1.99584	0.0459514
ENSMUSG00000060121	2203.58	1068.75	2318.13	3938.01	2653.13	2453.16	Gemin2	66603	2439.13	0.694049	0.347853	1.99523	0.0460174
ENSMUSG00000030446	32.4932	1.5	0	180.17	78.55	8.59751	Zfp273	212569	50.2185	2.9593	1.48337	1.99498	0.0460449
ENSMUSG00000042558	55.2384	162.75	81.2178	41.9946	35.1408	24.3596	Adprs	100206	66.7836	-1.55808	0.781214	-1.99444	0.0461044
ENSMUSG00000028971	75.8175	69.7501	239.739	47.4133	33.0737	54.4509	Cort	12854	86.7075	-1.51364	0.758954	-1.99438	0.0461102
ENSMUSG00000092417	156.509	350.251	158.522	90.7625	104.389	114.633	Gpank1	81845	162.511	-1.10283	0.553136	-1.99378	0.0461758
ENSMUSG00000033967	25.453	32.2501	21.5276	1.35466	6.20131	2.86584	Rnf225	381845	14.9421	-2.90521	1.45742	-1.99339	0.0462191
ENSMUSG00000046836	116.434	172.5	92.9602	184.234	366.911	229.267	Brox	71678	193.718	1.03158	0.517663	1.99276	0.0462878
ENSMUSG00000080916	72.0266	16.5	41.0982	124.629	99.221	143.292	Gm12463	NA	82.7945	1.49718	0.751703	1.99172	0.0464023
ENSMUSG00000025612	1286.73	1296.75	1091.06	1691.98	1620.61	1838.43	Bach1	12013	1470.93	0.486818	0.244538	1.99076	0.0465069
ENSMUSG00000022890	5572.04	4845.01	8380.11	11264	7715.47	8811.02	Atp5j	11957	7764.61	0.564166	0.283508	1.98995	0.0465962
ENSMUSG00000024270	317.892	495.751	382.604	139.53	326.603	57.3167	Slc39a6	106957	286.616	-1.18871	0.597469	-1.98958	0.046637
ENSMUSG00000062382	483.066	257.25	493.178	567.605	682.144	842.556	Ftl1-ps1	434624	554.3	0.762288	0.383147	1.98954	0.0466412
ENSMUSG00000028156	14774.7	6145.51	17063.6	25358	20761	16030.1	Eif4e	13684	16688.8	0.710373	0.357105	1.98925	0.0466733
ENSMUSG00000001143	36.8256	107.25	9.78528	18.9653	2.0671	2.86584	Lman2l	214895	29.6266	-2.69595	1.35561	-1.98874	0.0467295
ENSMUSG00000030298	602.749	302.251	410.003	766.74	681.111	720.758	Sec13	110379	580.602	0.720495	0.362335	1.98848	0.046759
ENSMUSG00000018433	1028.95	1047.75	1052.9	615.018	896.09	500.089	Nol11	68979	856.799	-0.63666	0.320322	-1.98756	0.0468605
ENSMUSG00000026492	1011.62	457.501	652.678	1654.05	1481.08	663.441	Tfb2m	15278	986.728	0.83987	0.422615	1.98732	0.0468872
ENSMUSG00000040234	27.0777	96.7502	24.4632	12.192	11.3691	8.59751	Tm7sf3	67623	30.0749	-2.20372	1.10915	-1.98685	0.046939
ENSMUSG00000031765	9269.77	8367.01	13126	18568.4	12244.5	13905	Mt1	17748	12580.1	0.539711	0.271645	1.98683	0.0469416
ENSMUSG00000067931	419.162	194.25	486.328	525.61	722.453	713.593	Zfp948	381066	510.233	0.835518	0.420538	1.98678	0.0469464
ENSMUSG00000072640	32.4932	14.25	26.4203	85.3439	39.275	114.633	Lyrm9	66274	52.0693	1.70517	0.858346	1.98657	0.0469698
ENSMUSG00000024587	1704.81	1132.5	1721.23	2376.08	2242.81	2013.25	Nars	70223	1865.11	0.540978	0.272414	1.98587	0.0470481
ENSMUSG00000020496	48.7398	129	47.9479	6.77332	36.1743	14.3292	Rnf187	108660	47.1608	-1.96791	0.991712	-1.98436	0.0472158
ENSMUSG00000097709	114.268	86.2502	55.7761	36.5759	14.4697	0	2810429I04Rik	NA	51.2233	-2.32802	1.17323	-1.98429	0.0472237
ENSMUSG00000018604	30.8685	72.0001	12.7209	78.5706	168.469	110.335	Tbx3	21386	78.8273	1.62681	0.820373	1.98301	0.0473659
ENSMUSG00000030560	9021.19	3200.26	9660.03	15375.4	12531.8	9078.97	Ctsc	13032	9811.29	0.757304	0.382012	1.98241	0.0474335
ENSMUSG00000030498	15.1635	0.750001	0.978528	21.6746	32.0401	73.0788	Gas2	14453	23.9476	2.87823	1.45266	1.98136	0.0475514
ENSMUSG00000020464	3.24932	3.00001	57.7332	40.6399	136.429	134.694	Pnpt1	71701	62.6243	2.29821	1.16053	1.98031	0.0476688
ENSMUSG00000040351	357.967	317.251	344.442	167.978	233.583	37.2559	Ankib1	70797	243.079	-1.21344	0.612808	-1.98013	0.0476891
ENSMUSG00000022587	465.736	491.251	33.27	140.885	133.328	64.4813	Ly6e	17069	221.492	-1.54791	0.782029	-1.97935	0.0477768
ENSMUSG00000054383	2.70777	69.0001	1.95706	0	3.10066	0	Pnma1	70481	12.7943	-4.49631	2.27192	-1.97908	0.0478065
ENSMUSG00000029486	865.402	285.001	971.678	1708.23	1097.63	1089.02	Mrpl1	94061	1002.83	0.876189	0.442926	1.97818	0.047908
ENSMUSG00000006356	135.388	90.7502	77.3037	94.8265	186.039	462.833	Crip2	68337	174.523	1.29044	0.653005	1.97616	0.0481364
ENSMUSG00000030417	621.162	479.251	739.767	1094.57	812.372	925.665	Pdcd5	56330	778.798	0.62246	0.315	1.97606	0.0481474
ENSMUSG00000026701	479.816	226.5	217.233	944.201	454.763	401.217	Prdx6	11758	453.955	0.960955	0.486303	1.97604	0.0481501
ENSMUSG00000026778	97.4796	73.5001	63.6043	36.5759	20.671	21.4938	Prkcq	18761	52.2208	-1.57835	0.798854	-1.97576	0.0481817
ENSMUSG00000038893	90.9809	102.75	41.0982	41.9946	12.4026	10.0304	Fam117a	215512	49.8762	-1.87048	0.947056	-1.97504	0.0482634
ENSMUSG00000029823	648.781	1158.75	622.344	468.714	509.541	510.119	Luc7l2	192196	653.042	-0.70715	0.358101	-1.97472	0.0482996
ENSMUSG00000037536	1132.39	1266.75	1051.92	417.237	921.929	786.672	Fbxo34	78938	929.483	-0.698422	0.353745	-1.97437	0.0483402
ENSMUSG00000009927	4644.9	4210.51	6618.76	8451.75	6125.86	7681.88	Rps25	75617	6288.94	0.52464	0.265765	1.97408	0.048373
ENSMUSG00000001517	95.8549	219.75	182.006	56.8959	104.389	41.5546	Foxm1	14235	116.742	-1.28898	0.653105	-1.97362	0.0484251
ENSMUSG00000031004	914.142	1440	913.945	731.519	773.097	611.856	Mki67	17345	897.427	-0.626421	0.317429	-1.97342	0.0484478
ENSMUSG00000025885	69.3188	141	200.598	20.32	37.2079	84.5422	Myo5b	17919	92.1646	-1.53348	0.777093	-1.97336	0.048455
ENSMUSG00000113555	637.95	509.251	816.092	949.62	882.654	1200.79	Gm10095	NA	832.725	0.627757	0.318159	1.97309	0.0484855
ENSMUSG00000062647	2508.47	2967.76	3002.12	3421.88	3616.4	4880.52	Rpl7a	27176	3399.53	0.491401	0.249193	1.97197	0.0486131
ENSMUSG00000027944	1476.82	749.251	2102.86	2233.84	2362.7	2496.14	Hax1	23897	1903.6	0.712667	0.361452	1.97168	0.0486462
ENSMUSG00000021143	79.6083	231.75	70.454	63.6692	43.4092	24.3596	Pacs2	217893	85.5418	-1.53792	0.780421	-1.97063	0.0487661
ENSMUSG00000095680	832.909	1325.25	1106.72	689.524	780.332	693.533	Gm12627	NA	904.711	-0.593076	0.301095	-1.96973	0.0488692
ENSMUSG00000042444	63.9033	57.7501	91.0031	20.32	15.5033	31.5242	Mindy2	235461	46.6673	-1.66293	0.844389	-1.96939	0.0489085
ENSMUSG00000078497	297.313	74.2501	252.46	377.951	436.159	472.863	Zfp978	NA	318.499	1.04383	0.530083	1.96918	0.048933
ENSMUSG00000039697	44.9489	60.7501	76.3252	8.12799	23.7717	0	Ncoa7	211329	35.654	-2.49414	1.26684	-1.96879	0.0489775
ENSMUSG00000024163	105.603	63.0001	18.592	20.32	10.3355	15.7621	Mapk8ip3	30957	38.9354	-2.01934	1.0257	-1.96875	0.0489821
ENSMUSG00000017861	174.922	495.751	192.77	150.368	130.228	127.53	Mybl2	17865	211.928	-1.08118	0.549233	-1.96852	0.0490081
ENSMUSG00000029535	922.807	432.751	1127.26	1392.6	1624.74	1150.63	Triap1	69076	1108.47	0.747918	0.38	1.9682	0.0490446
ENSMUSG00000001700	50.906	114	88.0675	1.35466	44.4427	7.16459	Gramd3	107022	50.9893	-2.24047	1.14021	-1.96497	0.0494176
ENSMUSG00000053580	158.134	202.5	223.104	60.9599	143.664	44.4205	Tanc2	77097	138.797	-1.22276	0.622452	-1.96442	0.0494808
ENSMUSG00000028035	102.895	102.75	152.65	25.7386	54.7783	0	Dnajb4	67035	73.1354	-2.14498	1.09219	-1.96394	0.0495375
ENSMUSG00000075307	23.2868	97.5002	23.4847	0	14.4697	0	Klhl41	228003	26.4569	-3.28489	1.67326	-1.96317	0.0496265
ENSMUSG00000033022	15.705	28.5001	99.8099	4.06399	16.5368	5.73167	Cdo1	12583	28.3912	-2.43308	1.24	-1.96216	0.0497443
ENSMUSG00000027712	160.841	214.5	15.6564	12.192	54.7783	37.2559	Anxa5	11747	82.5374	-1.90524	0.971427	-1.96128	0.0498468
ENSMUSG00000025630	18237.3	12606.8	22872.1	34959.8	27017.1	19206.8	Hprt	15452	22483.3	0.595863	0.30387	1.96091	0.0498894
ENSMUSG00000020180	927.681	829.501	682.034	1366.86	1009.78	1229.44	Snrpd3	67332	1007.55	0.562998	0.287245	1.95999	0.0499968
ENSMUSG00000066031	282.149	453.001	405.111	97.5359	330.737	94.5726	Pramel25	194227	277.184	-1.12079	0.572036	-1.95929	0.0500784
ENSMUSG00000021767	534.513	504.751	446.209	246.549	403.085	226.401	Kat6b	54169	393.585	-0.760121	0.388237	-1.95788	0.0502442
ENSMUSG00000090744	1885.15	395.251	2048.06	4103.28	3171.97	1455.85	Gm6871	102642386	2176.59	1.01242	0.517685	1.95568	0.0505033
ENSMUSG00000022800	689.939	621.751	1196.74	386.079	564.32	557.405	Fyttd1	69823	669.372	-0.733272	0.37505	-1.95513	0.0505679
ENSMUSG00000034892	4857.19	6099.01	7622.73	10501.4	6976.48	9255.22	Rps29	20090	7552	0.525028	0.268796	1.95326	0.0507886
ENSMUSG00000082192	17.3297	3.75001	2.93558	69.0879	29.973	30.0913	Gm14719	NA	25.5279	2.40588	1.23189	1.953	0.0508195
ENSMUSG00000023830	1350.63	1393.5	1056.81	1567.35	1577.2	2610.78	Igf2r	16004	1592.71	0.597932	0.306166	1.95297	0.0508231
ENSMUSG00000003354	96.3965	85.5002	6.8497	0	3.10066	22.9267	Ccdc65	105833	35.7956	-2.8715	1.47034	-1.95296	0.0508247
ENSMUSG00000038750	7460.44	6981.01	10906.7	7472.33	5469.56	3539.31	Omt2b	382088	6971.55	-0.620954	0.317979	-1.95281	0.0508418
ENSMUSG00000069206	297.313	374.251	227.019	681.396	342.106	550.241	Zfp874a	238692	412.054	0.806919	0.413295	1.9524	0.0508903
ENSMUSG00000041841	5753.46	5697.76	9291.12	13125.3	7590.41	10380.1	Rpl37	67281	8639.69	0.584202	0.299237	1.95231	0.0509017
ENSMUSG00000041841	5753.46	5697.76	9291.12	13125.3	7590.41	10380.1	Rpl37	100502825	8639.69	0.584202	0.299237	1.95231	0.0509017
ENSMUSG00000030301	94.7718	110.25	91.9816	0	49.6105	2.86584	Ccdc91	67015	58.2467	-2.48594	1.27432	-1.95079	0.0510817
ENSMUSG00000025228	123.474	301.501	144.822	55.5413	111.624	80.2434	Actr1a	54130	136.201	-1.20094	0.615896	-1.94991	0.0511865
ENSMUSG00000048546	174.922	394.501	154.607	97.5359	101.288	140.426	Tob2	57259	177.213	-1.09488	0.561528	-1.94982	0.0511972
ENSMUSG00000037221	25.453	0.750001	15.6564	120.565	35.1408	53.018	Mospd3	68929	41.7639	2.31211	1.18631	1.94899	0.0512961
ENSMUSG00000028672	278.9	378.751	264.203	166.624	171.57	187.712	Hmgcl	15356	241.293	-0.810159	0.415808	-1.94839	0.0513677
ENSMUSG00000017132	279.441	356.251	490.243	128.693	294.562	32.9571	Cyth1	19157	263.691	-1.29931	0.667084	-1.94775	0.0514444
ENSMUSG00000063713	45.4905	75.0001	0	1.35466	7.23487	0	Klk1b24	16617	21.5134	-3.7794	1.94046	-1.94768	0.0514527
ENSMUSG00000021764	274.026	201	333.678	566.25	362.777	452.802	Ndufs4	17993	365.089	0.773072	0.397007	1.94725	0.0515051
ENSMUSG00000043252	289.189	186	248.546	699.007	360.71	289.45	Tmem64	100201	345.484	0.897831	0.461244	1.94654	0.0515897
ENSMUSG00000093930	556.175	855.002	538.19	392.853	474.4	331.004	Hmgcs1	208715	524.604	-0.7012	0.360416	-1.94553	0.0517111
ENSMUSG00000030753	348.219	543.001	291.601	77.2159	330.737	134.694	Thap12	72981	287.578	-1.12118	0.576326	-1.9454	0.0517271
ENSMUSG00000110992	52.5307	23.25	122.316	0	26.8724	2.86584	Gm35371	NA	37.9725	-2.71468	1.39561	-1.94516	0.0517556
ENSMUSG00000021794	1031.12	951.752	705.519	531.029	715.218	488.625	Glud1	14661	737.21	-0.631523	0.324711	-1.94488	0.0517897
ENSMUSG00000033863	1042.49	1761	1317.1	703.071	1005.65	978.683	Klf9	16601	1134.67	-0.616202	0.316875	-1.94462	0.0518205
ENSMUSG00000056682	39.5334	66.7501	59.6902	0	19.6375	0	4930465K10Rik	67640	30.9352	-3.051	1.56916	-1.94435	0.0518531
ENSMUSG00000007815	1559.67	688.501	1270.13	1780.03	1713.63	2050.51	Rhoa	11848	1510.41	0.65574	0.337483	1.94303	0.0520128
ENSMUSG00000005871	990.501	1349.25	1145.86	566.25	663.541	1010.21	Apc	11789	954.268	-0.638286	0.328532	-1.94284	0.0520352
ENSMUSG00000035615	13.5388	1.5	0.978528	46.0586	2.0671	84.5422	Frmpd1	666060	24.7809	3.02281	1.55619	1.94244	0.0520834
ENSMUSG00000002688	25.9946	47.2501	28.3773	0	9.30197	0	Prkd1	18760	18.4873	-3.40443	1.75417	-1.94076	0.0522869
ENSMUSG00000027566	3161.59	1632.75	3366.14	4050.45	3493.41	4992.29	Psma7	26444	3449.44	0.619311	0.319175	1.94035	0.0523374
ENSMUSG00000038095	1382.04	1734.75	1856.27	872.404	1381.86	1106.21	Sbno1	243272	1388.92	-0.564641	0.291171	-1.93921	0.052476
ENSMUSG00000014503	75.2759	45.7501	53.819	196.426	418.589	8.59751	Pkd2l2	53871	133.076	1.83502	0.946549	1.93864	0.0525451
ENSMUSG00000030825	316.267	176.25	83.1749	180.17	438.226	683.502	Hsd17b14	66065	312.932	1.17458	0.606098	1.93794	0.0526309
ENSMUSG00000047547	413.205	360.751	294.537	158.496	186.039	263.657	Cltb	74325	279.447	-0.814676	0.420552	-1.93716	0.0527257
ENSMUSG00000053774	206.332	434.251	332.7	661.076	418.589	611.856	Ubxn7	224111	444.134	0.797762	0.412009	1.93627	0.0528343
ENSMUSG00000039886	628.202	1386	517.641	327.829	419.622	634.783	Tmem120a	215210	652.347	-0.873734	0.451315	-1.93598	0.0528708
ENSMUSG00000019872	231.243	112.5	187.877	214.037	383.448	427.01	Smpdl3a	57319	259.353	0.945815	0.488572	1.93588	0.0528828
ENSMUSG00000103497	1.08311	39.7501	45.0123	5.41866	0	1.43292	Gm37407	NA	15.4495	-3.66751	1.89476	-1.93561	0.0529156
ENSMUSG00000040713	142.429	93.0002	27.3988	85.3439	279.059	336.736	Creg1	433375	160.661	1.41166	0.729516	1.93506	0.0529827
ENSMUSG00000024414	1645.78	765.751	2188.97	3000.58	2160.12	2417.33	Mrpl27	94064	2029.76	0.720211	0.372305	1.93446	0.0530561
ENSMUSG00000073700	435.95	703.501	340.528	288.544	350.374	151.889	Klhl21	242785	378.464	-0.902872	0.466807	-1.93414	0.0530953
ENSMUSG00000032623	100.187	129.75	65.5614	27.0933	8.26842	55.8838	Oas1d	100535	64.4574	-1.70435	0.881224	-1.93407	0.0531044
ENSMUSG00000037172	347.677	448.501	395.325	257.386	266.656	187.712	Dennd11	243780	317.21	-0.741983	0.383767	-1.93342	0.0531841
ENSMUSG00000032562	168.423	262.5	108.617	6.77332	98.1875	68.7801	Gnai2	14678	118.88	-1.63187	0.844048	-1.93339	0.0531886
ENSMUSG00000039004	56.3215	55.5001	89.0461	10.8373	35.1408	7.16459	Bmp6	12161	42.3351	-1.90372	0.985041	-1.93263	0.0532817
ENSMUSG00000001774	577.837	510.751	690.841	764.031	819.607	1139.17	Chordc1	66917	750.373	0.613788	0.317683	1.93207	0.0533503
ENSMUSG00000030313	365.548	559.501	453.059	265.514	315.233	257.925	Dennd5b	320560	369.464	-0.715272	0.370274	-1.93173	0.0533922
ENSMUSG00000097145	93.6887	180	82.1964	396.917	83.7177	371.126	9230114K14Rik	414108	201.274	1.2573	0.651666	1.92937	0.0536853
ENSMUSG00000041153	206.332	120	155.586	44.7039	74.4158	96.0055	Osgin2	209212	116.174	-1.16474	0.603751	-1.92917	0.0537101
ENSMUSG00000055373	55.2384	10.5	144.822	0	23.7717	0	Fut9	14348	39.0554	-3.12391	1.62009	-1.92823	0.0538261
ENSMUSG00000083518	23.2868	0	108.617	2.70933	7.23487	0	Gm9429	NA	23.6413	-3.70449	1.9213	-1.92812	0.0538403
ENSMUSG00000001525	896.812	973.502	792.608	525.61	761.728	352.498	Tubb5	22154	717.126	-0.698187	0.362108	-1.92812	0.0538407
ENSMUSG00000034345	4363.84	3824.26	5657.85	7061.87	5305.22	7130.2	Gtf2h5	66467	5557.21	0.493845	0.256202	1.92757	0.0539092
ENSMUSG00000072809	54.1553	186	200.598	67.7332	36.1743	64.4813	9330160F10Rik	NA	101.524	-1.38908	0.720642	-1.92756	0.0539101
ENSMUSG00000050697	873.525	369.001	1004.95	1173.14	1034.59	1643.56	Prkaa1	105787	1016.46	0.777002	0.40316	1.92728	0.0539449
ENSMUSG00000008496	27.0777	247.5	13.6994	28.448	17.5704	20.0609	Pou2f2	18987	59.0595	-2.12687	1.10373	-1.92698	0.0539816
ENSMUSG00000028718	152.176	128.25	163.414	39.2853	105.422	32.9571	Stil	20460	103.584	-1.31397	0.682012	-1.92661	0.0540281
ENSMUSG00000043999	33.5763	3.75001	67.5184	0	8.26842	2.86584	Gpr75	237716	19.3298	-3.20897	1.66568	-1.92652	0.0540395
ENSMUSG00000032883	652.572	1158.75	657.571	594.698	482.669	451.369	Acsl3	74205	666.272	-0.691623	0.359051	-1.92625	0.054073
ENSMUSG00000025090	60.1124	21.75	56.7546	130.048	82.6842	147.591	Ccdc172	75645	83.1566	1.37655	0.714733	1.92596	0.0541088
ENSMUSG00000062604	348.219	316.501	448.166	66.3786	249.086	224.968	Srpk2	20817	275.553	-1.04044	0.540798	-1.9239	0.0543673
ENSMUSG00000030814	48.7398	112.5	88.0675	20.32	36.1743	28.6584	Bcl7c	12055	55.7434	-1.54541	0.803599	-1.92311	0.0544659
ENSMUSG00000039509	596.792	657.001	466.758	331.893	273.891	451.369	Nup133	234865	462.951	-0.704438	0.366425	-1.92246	0.0545475
ENSMUSG00000088410	14.6219	7.50001	0.978528	29.8026	10.3355	101.737	Gm24240	115486035	27.496	2.59837	1.35172	1.92227	0.0545722
ENSMUSG00000038987	37.9087	3.00001	46.9693	130.048	117.825	68.7801	Cfap157	227736	67.4218	1.85158	0.963643	1.92144	0.0546763
ENSMUSG00000028484	838.866	1574.25	1575.43	845.311	888.855	846.855	Psip1	101739	1094.93	-0.62727	0.326474	-1.92135	0.0546875
ENSMUSG00000026511	2951.47	2948.26	3752.66	4685.79	3592.63	5251.65	Srp9	27058	3863.74	0.487211	0.253593	1.92123	0.0547029
ENSMUSG00000030610	10.2895	4.50001	34.2485	117.856	36.1743	48.7192	Det1	76375	41.9646	2.05809	1.07185	1.92013	0.0548418
ENSMUSG00000052962	2025.95	766.501	3351.46	4726.43	3201.94	3052.12	Mrpl35	66223	2854.07	0.83794	0.436482	1.91976	0.0548886
ENSMUSG00000025144	575.13	124.5	661.485	1056.64	767.929	888.409	Cenpx	20892	679.015	0.995225	0.518691	1.91872	0.0550193
ENSMUSG00000061559	2442.95	1086.75	3395.49	3119.79	4179.69	4123.94	Wdr61	66317	3058.1	0.722294	0.376545	1.91822	0.0550835
ENSMUSG00000024238	32.4932	24	36.2055	0	8.26842	0	Zeb1	21417	16.8279	-3.43858	1.79286	-1.91794	0.0551192
ENSMUSG00000028920	139.179	364.501	159.5	78.5706	126.093	100.304	Fbxo42	213499	161.358	-1.11913	0.583935	-1.91652	0.0552983
ENSMUSG00000039512	96.938	89.2502	94.9172	0	25.8388	37.2559	Uhrf1bp1	224648	57.3667	-2.15519	1.12459	-1.91643	0.0553108
ENSMUSG00000021832	2343.84	672.751	2379.78	3970.52	2785.42	2688.15	Psmc6	67089	2473.41	0.807415	0.421619	1.91503	0.0554882
ENSMUSG00000032350	224.745	178.5	530.362	20.32	100.255	222.102	Gclc	14629	212.714	-1.44628	0.755468	-1.91441	0.0555674
ENSMUSG00000080990	50.3645	187.5	3.91411	0	25.8388	0	Olfr118	404308	44.603	-3.20751	1.67566	-1.91418	0.0555974
ENSMUSG00000038843	261.57	70.5001	130.144	62.3146	69.248	4.29876	Gcnt1	14537	99.6793	-1.76328	0.921547	-1.91339	0.0556985
ENSMUSG00000093507	131.056	37.5001	89.0461	383.37	177.771	93.1397	Gm20627	NA	151.98	1.34307	0.702068	1.91303	0.0557448
ENSMUSG00000030559	12.4557	0.750001	4.89264	20.32	51.6776	38.6888	Rab38	72433	21.4641	2.59841	1.35835	1.91291	0.0557591
ENSMUSG00000029320	11.3726	0	0	2.70933	42.3756	91.7068	1700016H13Rik	74218	24.6941	3.55697	1.86168	1.91063	0.0560526
ENSMUSG00000042541	3057.07	2838.76	4386.74	5480.97	3847.92	5509.57	Sem1	20422	4186.84	0.52922	0.276995	1.91057	0.0560594
ENSMUSG00000079343	19.4959	6.00001	0.978528	36.5759	12.4026	107.469	C1s2	317677	30.487	2.5419	1.33081	1.91005	0.056127
ENSMUSG00000046532	62.2786	116.25	5.87117	0	19.6375	0	Ar	11835	34.0062	-3.20747	1.67969	-1.90957	0.0561891
ENSMUSG00000035173	868.11	1372.5	835.663	667.85	802.037	279.419	Ccdc186	213993	804.263	-0.813427	0.426034	-1.9093	0.0562232
ENSMUSG00000032540	86.6485	30.7501	50.8835	70.4426	146.764	219.237	Abhd5	67469	100.788	1.37149	0.718372	1.90916	0.0562413
ENSMUSG00000025158	84.4823	210	95.8958	69.0879	50.6441	34.39	Rfng	19719	90.7501	-1.34011	0.701963	-1.90909	0.0562498
ENSMUSG00000046138	167.882	345.001	183.963	162.56	91.9862	73.0788	9930021J03Rik	240613	170.745	-1.08916	0.570586	-1.90885	0.0562814
ENSMUSG00000047220	69.3188	64.5001	202.555	31.1573	58.9125	5.73167	Iho1	434438	72.0293	-1.8025	0.944402	-1.90862	0.0563114
ENSMUSG00000063015	83.9408	108.75	53.819	0	40.3085	5.73167	Ccni	12453	48.7584	-2.4061	1.2607	-1.90853	0.0563221
ENSMUSG00000034757	27.6192	13.5	38.1626	46.0586	83.7177	113.201	Tmub2	72053	53.7098	1.61867	0.848301	1.90813	0.0563747
ENSMUSG00000081179	23.2868	89.2502	128.187	20.32	35.1408	4.29876	Gm13136	NA	50.0806	-1.99889	1.0476	-1.90806	0.0563838
ENSMUSG00000014873	616.829	426.751	1139.99	1365.5	1393.23	935.696	Surf2	20931	979.665	0.759805	0.398265	1.90779	0.0564185
ENSMUSG00000056234	63.9033	334.501	112.531	37.9306	95.0868	51.5851	Ncoa4	27057	115.923	-1.46496	0.767914	-1.90771	0.0564283
ENSMUSG00000054598	158.675	151.5	155.586	453.813	153.999	308.077	9130230L23Rik	NA	230.275	0.974167	0.510657	1.90768	0.0564331
ENSMUSG00000001999	152.718	17.25	35.227	186.944	213.945	181.981	Blvra	109778	131.344	1.50064	0.787142	1.90644	0.0565925
ENSMUSG00000039953	41.158	75.0001	44.0338	10.8373	22.7381	8.59751	Clstn1	65945	33.7275	-1.91509	1.00506	-1.90545	0.056722
ENSMUSG00000049800	237.742	504.751	289.644	234.357	188.107	71.6459	Sertad2	58172	254.374	-1.06139	0.557097	-1.90522	0.056751
ENSMUSG00000021131	5995.54	4041.76	7977.94	10681.5	7471.55	8481.44	Erh	13877	7441.63	0.564136	0.29617	1.90477	0.0568103
ENSMUSG00000086583	171.672	159	202.555	300.736	313.166	290.882	Gm15500	NA	239.669	0.763935	0.401126	1.90448	0.0568478
ENSMUSG00000046324	500.395	1017	753.467	567.605	469.233	300.913	Ermp1	226090	601.436	-0.762655	0.400578	-1.90389	0.056925
ENSMUSG00000024097	7286.6	5295.76	9503.46	11438.8	11166.5	9010.19	Srsf7	225027	8950.22	0.517621	0.272029	1.90281	0.0570649
ENSMUSG00000002307	31.9516	72.0001	45.9908	125.984	101.288	131.828	Daxx	13163	84.8405	1.261	0.662979	1.90203	0.0571678
ENSMUSG00000064194	1611.12	860.252	2737.92	3352.8	2725.48	2556.33	Zfp936	668620	2307.32	0.729412	0.383721	1.90089	0.0573161
ENSMUSG00000041308	154.343	300.001	236.804	78.5706	166.402	85.9751	Sntb2	20650	170.349	-1.05821	0.556714	-1.90081	0.0573273
ENSMUSG00000000339	48.7398	42.0001	36.2055	90.7625	90.9526	124.664	Rtca	66368	72.2207	1.26807	0.667251	1.90044	0.0573757
ENSMUSG00000036983	0	8.25001	0.978528	97.5359	26.8724	0	Tfb1m	224481	22.2728	3.75597	1.97785	1.89902	0.0575621
ENSMUSG00000058922	12.4557	6.00001	6.8497	23.0293	46.5099	44.4205	Gm10052	NA	23.2108	2.16339	1.13967	1.89826	0.0576614
ENSMUSG00000027834	135.388	76.5001	123.295	44.7039	4.13421	51.5851	Serpini1	20713	72.601	-1.74653	0.920418	-1.89753	0.0577574
ENSMUSG00000084335	318.433	438.751	328.785	177.461	237.717	227.834	Gm12619	NA	288.164	-0.755427	0.398151	-1.89734	0.0577831
ENSMUSG00000112824	119.683	143.25	227.019	377.951	206.71	341.035	Gm47917	NA	235.941	0.919359	0.484765	1.89651	0.0578931
ENSMUSG00000022848	1031.12	748.501	614.516	1102.7	1211.32	1260.97	Slc49a4	224132	994.854	0.577416	0.304466	1.89649	0.0578953
ENSMUSG00000024083	23.2868	235.5	11.7423	12.192	32.0401	14.3292	Pja2	224938	54.8485	-2.20243	1.1629	-1.89391	0.0582369
ENSMUSG00000019907	928.222	1090.5	607.666	390.143	562.252	673.472	Ppp1r12a	17931	708.71	-0.692406	0.365629	-1.89374	0.0582596
ENSMUSG00000007021	94.2303	203.25	169.285	21.6746	99.221	58.7497	Syngr3	20974	107.735	-1.37227	0.724941	-1.89294	0.0583656
ENSMUSG00000040918	15.705	1.5	0	1.35466	41.3421	117.499	Slc19a2	116914	29.5669	3.19513	1.68844	1.89236	0.0584437
ENSMUSG00000016921	1060.9	1225.5	999.077	1700.1	1418.03	1474.47	Srsf6	67996	1313.02	0.482945	0.255273	1.89187	0.058508
ENSMUSG00000062252	36.8256	2.25	0	77.2159	10.3355	179.115	Lhfpl5	328789	50.957	2.75505	1.45639	1.8917	0.058531
ENSMUSG00000054446	90.9809	55.5001	77.3037	31.1573	14.4697	30.0913	Cpa1	109697	49.9172	-1.5696	0.829738	-1.89169	0.0585329
ENSMUSG00000039735	331.431	339.751	243.653	176.106	198.442	153.322	Fnbp1l	214459	240.451	-0.79305	0.419238	-1.89165	0.0585379
ENSMUSG00000027797	42.2412	27.75	0	2.70933	0	0	Dclk1	13175	12.1168	-4.72049	2.49639	-1.89093	0.0586337
ENSMUSG00000030884	548.052	164.25	345.42	759.967	570.521	601.826	Uqcrc2	67003	498.339	0.868132	0.45916	1.89069	0.0586651
ENSMUSG00000022191	574.588	1002.75	584.181	379.306	501.273	461.4	Drosha	14000	583.917	-0.687283	0.363736	-1.88951	0.0588237
ENSMUSG00000094005	1850.49	2264.25	2075.46	1482	1642.31	1387.07	Gm12625	NA	1783.6	-0.456018	0.241355	-1.88941	0.0588375
ENSMUSG00000061315	4951.42	3975.01	5755.7	7144.5	5778.59	7276.36	Naca	17938	5813.6	0.460255	0.243747	1.88825	0.0589923
ENSMUSG00000109993	35.7425	2.25	8.80675	74.5066	69.248	57.3167	Gm45659	NA	41.3118	2.09075	1.10727	1.88821	0.0589979
ENSMUSG00000042417	73.6512	114	124.273	2.70933	62.0131	18.6279	Ccno	218630	65.8792	-1.89347	1.00288	-1.88803	0.0590221
ENSMUSG00000028797	266.444	281.25	286.709	364.405	372.079	677.77	Tmem234	76799	374.776	0.760569	0.402881	1.88783	0.0590494
ENSMUSG00000004359	15453.8	7231.51	20432.6	31649	22710.2	15929.8	Spic	20728	18901.2	0.705043	0.373496	1.88768	0.0590684
ENSMUSG00000028007	5.95709	144	0	9.48265	2.0671	0	Snx7	76561	26.9178	-3.70193	1.96142	-1.88738	0.0591097
ENSMUSG00000027165	95.8549	78.0001	64.5829	1.35466	22.7381	35.823	Iftap	68170	49.7256	-1.99374	1.05651	-1.8871	0.0591462
ENSMUSG00000012296	87.1901	204	62.6258	39.2853	56.8454	37.2559	Tjap1	74094	81.2005	-1.40523	0.744816	-1.88669	0.0592025
ENSMUSG00000025436	176.005	173.25	92.9602	302.09	195.341	351.065	Atp23	68876	215.119	0.936747	0.496517	1.88664	0.0592091
ENSMUSG00000020372	3932.22	4583.26	3687.09	4894.4	4930.04	7211.88	Rack1	14694	4873.15	0.481279	0.2551	1.88663	0.0592101
ENSMUSG00000030934	170.589	297.751	307.258	132.757	173.637	90.2739	Oat	18242	195.378	-0.963843	0.51096	-1.88634	0.0592498
ENSMUSG00000021192	438.658	347.251	215.276	102.955	195.341	223.535	Golga5	27277	253.836	-0.940978	0.4991	-1.88535	0.0593828
ENSMUSG00000001056	7840.61	6071.26	11603.4	12576.7	10985.6	13185.7	Nhp2	52530	10377.2	0.526381	0.279234	1.88509	0.0594182
ENSMUSG00000058600	3562.34	3575.26	4779.13	6511.87	4599.31	5463.72	Rpl30	19946	4748.6	0.476091	0.252566	1.88502	0.0594274
ENSMUSG00000020802	287.565	781.501	258.331	247.904	170.536	256.492	Ube2o	217342	333.722	-0.97688	0.518276	-1.88487	0.0594479
ENSMUSG00000096144	8087.56	5629.51	10017.2	3797.13	6086.59	6152.95	B020004C17Rik	432860	6628.49	-0.565498	0.300349	-1.8828	0.0597272
ENSMUSG00000021018	3537.43	2115	4605.93	5854.86	4619.98	4889.12	Polr2h	245841	4270.39	0.582859	0.309636	1.8824	0.0597817
ENSMUSG00000035696	723.515	728.251	287.687	191.008	452.696	275.12	Rnf38	73469	443.046	-0.92012	0.488842	-1.88224	0.0598028
ENSMUSG00000020899	194.959	66.7501	141.887	250.613	272.858	280.852	Pfas	237823	201.32	0.993429	0.528057	1.88129	0.0599325
ENSMUSG00000026553	288.648	380.251	159.5	134.112	160.201	138.993	Copa	12847	210.284	-0.935287	0.497168	-1.88123	0.0599408
ENSMUSG00000029621	707.81	766.501	1064.64	573.023	451.662	633.35	Arpc1a	56443	699.498	-0.614851	0.326993	-1.88032	0.0600643
ENSMUSG00000027243	223.12	115.5	285.73	482.261	245.985	459.967	Harbi1	241547	302.094	0.92835	0.4938	1.88001	0.0601063
ENSMUSG00000027933	157.05	471.751	182.006	105.664	107.489	167.651	Ints3	229543	198.602	-1.09135	0.580614	-1.87965	0.0601557
ENSMUSG00000019794	2223.62	1986.75	1802.45	1433.24	1690.89	1066.09	Katna1	23924	1700.51	-0.520682	0.277026	-1.87954	0.0601706
ENSMUSG00000029430	5912.68	3888.01	7800.83	9265.91	8232.24	8044.4	Ran	19384	7190.68	0.5373	0.285932	1.87912	0.0602281
ENSMUSG00000039298	27.0777	41.2501	3.91411	5.41866	1.03355	0	Cdk5rap2	214444	13.1157	-3.49471	1.85988	-1.879	0.0602449
ENSMUSG00000114203	17.3297	21	0	82.6346	37.2079	78.8105	Gm35279	102638802	39.4971	2.36304	1.25762	1.87898	0.0602477
ENSMUSG00000032078	1331.14	1890.75	826.856	598.762	897.123	997.311	Zpr1	22687	1090.32	-0.699727	0.372509	-1.87842	0.0603243
ENSMUSG00000018160	464.653	669.001	558.74	231.648	489.904	263.657	Med1	19014	446.267	-0.778291	0.414505	-1.87764	0.0604304
ENSMUSG00000029227	365.548	588.751	247.568	273.642	211.878	170.517	Fip1l1	66899	309.651	-0.873861	0.46553	-1.87713	0.0605001
ENSMUSG00000097333	0.541553	87.0002	16.635	1.35466	7.23487	0	Zfp87	170763	18.7944	-3.56654	1.90069	-1.87645	0.0605941
ENSMUSG00000037152	2259.36	2298	3361.24	5180.24	2663.46	4040.83	Ndufc1	66377	3300.52	0.585822	0.312214	1.87635	0.0606077
ENSMUSG00000059534	4803.04	4165.51	6193.1	8827	5609.09	7101.54	Uqcr10	66152	6116.55	0.506457	0.27002	1.87563	0.0607064
ENSMUSG00000019917	159.217	25.5	155.586	162.56	272.858	402.65	Septin10	103080	196.395	1.30004	0.693235	1.87532	0.0607485
ENSMUSG00000002733	103.978	407.251	93.9387	27.0933	142.63	11.4633	Plekha3	83435	131.059	-1.73358	0.924582	-1.87498	0.0607949
ENSMUSG00000108654	42.7827	89.2502	0	0	0	8.59751	Gm9519	NA	23.4384	-3.96556	2.11511	-1.87487	0.0608109
ENSMUSG00000060600	28.1608	4.50001	58.7117	0	7.23487	0	Eno3	13808	16.4346	-3.60957	1.9257	-1.87442	0.0608726
ENSMUSG00000029632	2090.4	1908.75	2685.08	3587.15	2332.73	3749.95	Ndufa4	17992	2725.68	0.53269	0.28429	1.87376	0.0609641
ENSMUSG00000035202	261.029	1127.25	175.157	46.0586	105.422	411.248	Lars2	102436	354.361	-1.47564	0.787592	-1.87361	0.060984
ENSMUSG00000035764	911.976	1303.5	552.868	692.234	575.689	356.797	Fbxo45	268882	732.178	-0.768877	0.410448	-1.87326	0.0610321
ENSMUSG00000051343	197.667	249.75	183.963	139.53	108.523	78.8105	Rab11fip5	52055	159.707	-0.94955	0.507023	-1.87279	0.0610968
ENSMUSG00000032068	340.637	265.5	7.82822	20.32	81.6506	67.3472	Plet1	76509	130.547	-1.85809	0.992242	-1.87262	0.0611207
ENSMUSG00000005873	76.359	110.25	42.0767	10.8373	10.3355	44.4205	Reep5	13476	49.0465	-1.81069	0.967136	-1.87222	0.0611762
ENSMUSG00000032407	1602.46	1294.5	1376.79	2120.05	1674.35	2152.24	U2surp	67958	1703.4	0.476036	0.254313	1.87185	0.0612275
ENSMUSG00000029182	43.3243	57.0001	17.6135	0	12.4026	0	Fam166c	75434	21.7234	-3.21414	1.71711	-1.87183	0.0612302
ENSMUSG00000038965	2864.82	1980.75	3815.28	5311.64	3687.71	3851.68	Ube2l3	22195	3585.32	0.56943	0.304273	1.87145	0.0612833
ENSMUSG00000021040	81.7745	87.7502	103.724	214.037	155.033	163.353	Slirp	380773	134.279	0.963325	0.514835	1.87113	0.0613265
ENSMUSG00000027957	128.89	183.75	452.08	742.356	394.817	389.754	Slc35a3	229782	381.941	0.999942	0.534946	1.86924	0.0615896
ENSMUSG00000035407	437.033	442.501	400.218	205.909	256.321	325.272	Kank4	242553	344.542	-0.701189	0.375182	-1.86893	0.0616328
ENSMUSG00000037999	426.202	510.751	560.697	334.602	355.542	253.627	Arap2	212285	406.903	-0.664621	0.355777	-1.86808	0.0617504
ENSMUSG00000031957	85.5654	122.25	70.454	1.35466	41.3421	30.0913	Ctrb1	66473	58.5096	-1.92976	1.03302	-1.86807	0.0617529
ENSMUSG00000117924	285.94	252.75	225.061	440.266	385.515	392.62	Tmem223	66836	330.359	0.672584	0.360158	1.86747	0.0618357
ENSMUSG00000034211	2348.17	1497.75	3036.37	3556	2890.85	3780.04	Mrps17	66258	2851.53	0.571498	0.306151	1.86672	0.061941
ENSMUSG00000026775	2965	2051.25	3163.58	4679.01	3729.06	3258.46	Yme1l1	27377	3307.73	0.512289	0.274491	1.86633	0.0619956
ENSMUSG00000002845	290.273	402.751	299.43	128.693	153.999	263.657	Tmem39a	67846	256.467	-0.862564	0.462571	-1.86472	0.0622213
ENSMUSG00000073399	75.8175	21	64.5829	18.9653	11.3691	12.8963	Trim40	195359	34.1052	-1.90358	1.02231	-1.86204	0.0625969
ENSMUSG00000111291	12.4557	119.25	39.1411	0	19.6375	0	Gm48604	NA	31.7474	-3.09561	1.66276	-1.86173	0.0626405
ENSMUSG00000039275	343.345	387.001	192.77	170.688	166.402	176.249	Foxk2	68837	239.409	-0.847966	0.455485	-1.86168	0.0626487
ENSMUSG00000033373	70.4019	89.2502	62.6258	138.176	115.758	216.371	Fntb	110606	115.43	1.07913	0.580194	1.85995	0.0628925
ENSMUSG00000053347	21.6621	66.7501	401.197	24.384	72.3487	0	Zfp943	74670	97.7236	-2.33202	1.25429	-1.85924	0.0629937
ENSMUSG00000022820	577.837	473.251	535.255	911.689	560.185	987.281	Ndufb4	100042503	674.25	0.631445	0.339719	1.85873	0.0630658
ENSMUSG00000022820	577.837	473.251	535.255	911.689	560.185	987.281	Ndufb4	68194	674.25	0.631445	0.339719	1.85873	0.0630658
ENSMUSG00000022820	577.837	473.251	535.255	911.689	560.185	987.281	Ndufb4	100041273	674.25	0.631445	0.339719	1.85873	0.0630658
ENSMUSG00000010936	151.093	404.251	233.868	124.629	159.167	113.201	Vac14	234729	197.702	-0.989366	0.532831	-1.85681	0.0633381
ENSMUSG00000033960	29.7854	0	45.0123	0	3.10066	0	Jcad	240185	12.9831	-4.5257	2.43784	-1.85643	0.0633917
ENSMUSG00000071451	145.678	40.5001	147.758	127.338	166.402	533.046	Psmg4	69666	193.454	1.30708	0.70446	1.85544	0.0635338
ENSMUSG00000048874	1001.33	1611	1502.04	795.188	1191.69	679.203	Phf3	213109	1130.08	-0.624774	0.336736	-1.85538	0.0635413
ENSMUSG00000096363	227.452	318.001	282.795	140.885	200.509	116.066	Gm12621	NA	214.285	-0.853487	0.460393	-1.85382	0.0637642
ENSMUSG00000035372	154.343	220.5	325.85	85.3439	175.704	68.7801	1810055G02Rik	72056	171.753	-1.08182	0.583771	-1.85315	0.0638604
ENSMUSG00000008489	303.811	575.251	242.675	251.968	217.046	96.0055	Elavl2	15569	281.126	-0.988548	0.533521	-1.85288	0.0639001
ENSMUSG00000064138	89.8978	135.75	98.8313	243.84	237.717	146.158	Fam172a	68675	158.699	0.953168	0.514517	1.85255	0.0639468
ENSMUSG00000086396	63.9033	8.25001	22.5061	0	8.26842	0	4930555B11Rik	75279	17.1546	-3.47457	1.87633	-1.85179	0.0640556
ENSMUSG00000041287	701.853	219.75	156.564	918.463	757.594	492.924	Sox15	20670	541.191	1.00651	0.543646	1.85141	0.0641112
ENSMUSG00000022337	1115.06	368.251	1639.03	2260.94	1192.72	2261.15	Emc2	66736	1472.86	0.872198	0.471112	1.85136	0.0641177
ENSMUSG00000044991	24.3699	18.75	3.91411	107.019	27.9059	51.5851	Shld1	73747	38.9239	1.97549	1.06732	1.85089	0.0641855
ENSMUSG00000025465	279.983	321.001	645.829	992.969	595.326	580.332	Echs1	93747	569.24	0.800007	0.432324	1.85048	0.0642445
ENSMUSG00000040699	51.4476	135.75	77.3037	36.5759	33.0737	27.2255	Limd2	67803	60.2294	-1.44767	0.782334	-1.85044	0.0642495
ENSMUSG00000025537	381.253	406.501	583.203	655.658	631.5	828.227	Phkg1	18682	581.057	0.626592	0.338629	1.85038	0.0642591
ENSMUSG00000027881	375.296	691.501	604.73	402.335	333.837	282.285	Prpf38b	66921	448.331	-0.713966	0.385913	-1.85007	0.0643036
ENSMUSG00000022905	2101.77	2079.75	2159.61	2526.45	2963.19	2947.51	Kpna1	16646	2463.05	0.41212	0.222873	1.84912	0.0644401
ENSMUSG00000034758	67.6942	260.25	45.0123	41.9946	49.6105	37.2559	Tle6	114606	83.6363	-1.53226	0.828902	-1.84854	0.0645244
ENSMUSG00000021379	93.1472	95.2502	44.0338	29.8026	34.1072	14.3292	Id4	15904	51.7784	-1.56799	0.84847	-1.84802	0.064599
ENSMUSG00000016528	59.5709	68.2501	16.635	0	5.16776	18.6279	Mapkapk2	17164	28.0419	-2.61205	1.41433	-1.84685	0.0647695
ENSMUSG00000020134	146.219	249	123.295	47.4133	125.06	51.5851	Peli1	67245	123.762	-1.20587	0.65297	-1.84675	0.0647841
ENSMUSG00000022517	86.107	72.7501	68.497	139.53	105.422	240.73	Mgrn1	17237	118.84	1.09204	0.591943	1.84483	0.0650618
ENSMUSG00000013622	2420.74	1802.25	3131.29	4435.17	3277.39	2994.8	Atraid	381629	3010.28	0.542125	0.293938	1.84435	0.0651322
ENSMUSG00000056758	298.396	326.251	87.089	765.386	477.501	245.029	Hmga2	15364	366.609	1.06232	0.576177	1.84374	0.0652212
ENSMUSG00000024400	1996.71	1079.25	3207.62	4039.61	3382.82	2715.38	Wdr33	74320	2736.9	0.690409	0.37455	1.8433	0.0652846
ENSMUSG00000022024	11813.4	8546.27	15182.8	20631.5	15748.2	14337.8	Sugt1	67955	14376.7	0.512981	0.27833	1.84306	0.0653197
ENSMUSG00000043415	170.589	217.5	262.246	119.21	120.926	113.201	Otud1	71198	167.279	-0.878574	0.476716	-1.84297	0.0653334
ENSMUSG00000038502	32.4932	108.75	50.8835	13.5466	19.6375	24.3596	Ptov1	84113	41.6118	-1.73912	0.943771	-1.84274	0.0653677
ENSMUSG00000035247	617.371	904.502	715.304	377.951	561.219	515.851	Hectd1	207304	615.366	-0.619875	0.336431	-1.8425	0.0654017
ENSMUSG00000018102	131.056	154.5	91.0031	89.4079	21.7046	31.5242	H2bc4	68024	86.5327	-1.40474	0.762483	-1.84233	0.0654273
ENSMUSG00000031540	173.839	416.251	361.077	136.821	171.57	199.176	Kat6a	244349	243.122	-0.905131	0.491383	-1.84201	0.065474
ENSMUSG00000017774	149.469	324.001	88.0675	119.21	69.248	18.6279	Myo1c	17913	128.104	-1.43871	0.781142	-1.84181	0.0655035
ENSMUSG00000034203	464.653	118.5	709.433	608.244	855.781	1117.68	Chchd4	72170	645.715	0.998687	0.54241	1.8412	0.0655919
ENSMUSG00000022247	13369.9	7195.51	21814.3	31498.7	19698.5	17480.2	Brix1	67832	18509.5	0.6965	0.378401	1.84064	0.065674
ENSMUSG00000020467	33.0347	35.2501	70.454	6.77332	20.671	2.86584	Efemp1	216616	28.1748	-2.17511	1.18206	-1.8401	0.0657535
ENSMUSG00000025001	1363.63	1148.25	957	1437.3	1727.07	1728.1	Hells	15201	1393.56	0.495561	0.269531	1.83861	0.0659731
ENSMUSG00000051606	30.327	1.5	0	47.4133	79.5835	70.213	2010001K21Rik	NA	38.1728	2.61318	1.42176	1.83799	0.0660634
ENSMUSG00000016319	1392.33	453.001	966.786	1687.91	1999.92	1090.45	Slc25a5	11740	1265.07	0.764707	0.416271	1.83704	0.0662039
ENSMUSG00000070319	3068.98	1931.25	2610.71	3164.5	3595.73	3874.61	Eif3g	53356	3040.96	0.482501	0.26275	1.83635	0.0663059
ENSMUSG00000029911	2802.54	2315.25	3247.73	5271	3194.71	3523.55	Ssbp1	381760	3392.46	0.519208	0.282813	1.83587	0.0663765
ENSMUSG00000096401	7.04019	12	18.592	67.7332	41.3421	31.5242	Gm21811	NA	29.7053	1.91115	1.04112	1.83567	0.0664066
ENSMUSG00000023826	32.4932	3.75001	65.5614	4.06399	9.30197	1.43292	Prkn	50873	19.4339	-2.76139	1.50533	-1.83441	0.0665934
ENSMUSG00000032398	1172.46	831.751	2402.29	2732.36	2251.08	2157.98	Snapc5	330959	1924.65	0.697143	0.380773	1.83086	0.0671207
ENSMUSG00000049940	479.816	999.002	465.779	361.695	367.945	431.308	Pgrmc2	70804	517.591	-0.744484	0.406739	-1.83037	0.0671941
ENSMUSG00000036450	183.587	168	185.92	302.09	251.153	348.199	Hif1an	319594	239.825	0.745154	0.407842	1.82707	0.0676898
ENSMUSG00000004798	316.809	318.751	207.448	167.978	127.127	181.981	Ulk2	29869	220.016	-0.823862	0.450947	-1.82696	0.0677056
ENSMUSG00000024527	236.117	210.75	148.736	116.501	103.355	96.0055	Afg3l2	69597	151.911	-0.916355	0.501834	-1.82601	0.0678486
ENSMUSG00000024608	9094.85	8995.52	12951.8	14767.2	12069.8	15575.8	Rps14	20044	12242.5	0.450318	0.246649	1.82574	0.0678887
ENSMUSG00000032479	314.101	661.501	471.651	266.869	266.656	328.138	Map4	17758	384.819	-0.74802	0.409783	-1.82541	0.0679398
ENSMUSG00000005667	138.096	125.25	75.3467	27.0933	66.1473	44.4205	Mthfd2	17768	79.3923	-1.29627	0.710452	-1.82457	0.0680659
ENSMUSG00000066551	10483.4	6081.01	13736.6	14276.8	14057.3	16088.8	Hmgb1	15289	12454	0.551984	0.302596	1.82416	0.0681277
ENSMUSG00000033565	117.517	91.5002	127.209	32.512	52.7112	60.1826	Rbfox2	93686	80.2719	-1.20876	0.662715	-1.82395	0.0681589
ENSMUSG00000039209	3083.06	3036.76	4239.96	5436.27	3956.44	4934.97	Rpl39l	68172	4114.58	0.467908	0.256684	1.8229	0.0683192
ENSMUSG00000005802	246.407	197.25	338.571	60.9599	196.375	124.664	Slc30a4	22785	194.038	-1.03053	0.565411	-1.82262	0.0683612
ENSMUSG00000053897	23.2868	35.2501	14.6779	0	3.10066	5.73167	Slc39a8	67547	13.6745	-3.05609	1.67715	-1.8222	0.0684247
ENSMUSG00000030729	183.587	131.25	100.788	463.295	269.757	127.53	Pgm2l1	70974	212.701	1.04832	0.575544	1.82144	0.0685407
ENSMUSG00000040537	21.6621	75.0001	0.978528	0	7.23487	0	Adam22	11496	17.4793	-3.71222	2.03881	-1.82077	0.0686413
ENSMUSG00000070306	41.158	230.25	25.4417	25.7386	40.3085	1.43292	Ccdc153	270150	60.7217	-2.13054	1.17097	-1.81946	0.0688406
ENSMUSG00000091896	913.059	1674.75	1127.26	578.442	1112.1	624.752	Ube2d2a	56550	1005.06	-0.681101	0.374536	-1.81852	0.0689846
ENSMUSG00000028152	56.3215	63.0001	13.6994	17.6106	3.10066	0	Tspan5	56224	25.6221	-2.68903	1.47992	-1.81701	0.0692159
ENSMUSG00000015290	706.185	465.001	626.258	965.876	671.809	1116.24	Ubl4a	100169864	758.562	0.614627	0.338551	1.81546	0.0694529
ENSMUSG00000015290	706.185	465.001	626.258	965.876	671.809	1116.24	Ubl4a	27643	758.562	0.614627	0.338551	1.81546	0.0694529
ENSMUSG00000026851	106.686	66.0001	63.6043	120.565	235.65	141.859	BC005624	227707	122.394	1.07464	0.59215	1.81482	0.0695519
ENSMUSG00000050240	582.711	836.251	439.359	223.52	392.75	475.729	Hic2	58180	491.72	-0.76734	0.422958	-1.81422	0.0696434
ENSMUSG00000025404	314.642	564.751	218.212	119.21	271.824	176.249	R3hdm2	71750	277.481	-0.950782	0.524114	-1.81407	0.0696664
ENSMUSG00000029438	117.517	89.2502	128.187	233.002	161.234	229.267	Bcl7a	77045	159.743	0.895922	0.494152	1.81305	0.0698243
ENSMUSG00000067365	798.791	414.001	1105.74	1453.56	1246.46	1051.76	Tmem128	66309	1011.72	0.694943	0.38357	1.81178	0.0700209
ENSMUSG00000027131	3394.46	1469.25	3731.13	4402.66	4199.32	4575.31	Emc4	68032	3628.69	0.616551	0.340308	1.81175	0.0700255
ENSMUSG00000029730	455.988	662.251	660.506	394.207	302.831	441.339	Mcm7	17220	486.187	-0.644283	0.355651	-1.81156	0.0700544
ENSMUSG00000030960	300.021	229.5	300.408	579.797	507.474	296.614	Eef1akmt2	72096	368.969	0.738213	0.40754	1.81139	0.070081
ENSMUSG00000032547	245.324	732.001	204.512	216.746	222.214	147.591	Ryk	20187	294.731	-1.01019	0.557975	-1.81045	0.0702258
ENSMUSG00000034544	52.5307	57.0001	47.9479	159.85	104.389	87.408	Rsrc1	66880	84.8543	1.15815	0.639802	1.81017	0.0702695
ENSMUSG00000029715	627.66	582.001	659.528	1190.75	840.278	739.386	Pop7	74097	773.267	0.567719	0.313719	1.80964	0.0703513
ENSMUSG00000058147	0	3.75001	15.6564	12.192	2.0671	150.456	Xlr3c	22446	30.687	3.10205	1.71546	1.80829	0.0705621
ENSMUSG00000108550	168.423	253.5	225.061	24.384	62.0131	177.682	Gm44736	NA	151.844	-1.29497	0.716174	-1.80817	0.0705794
ENSMUSG00000102399	62.2786	45.7501	50.8835	16.256	21.7046	10.0304	Gm5049	NA	34.4839	-1.72176	0.952238	-1.80812	0.0705885
ENSMUSG00000023156	1538.55	843.751	1502.04	2034.71	1968.92	1709.47	Rpp14	67053	1599.57	0.556656	0.307919	1.8078	0.0706374
ENSMUSG00000023156	1538.55	843.751	1502.04	2034.71	1968.92	1709.47	Rpp14	109729085	1599.57	0.556656	0.307919	1.8078	0.0706374
ENSMUSG00000022756	50.3645	18	9.78528	0	6.20131	2.86584	Slc7a4	224022	14.5362	-3.08712	1.7078	-1.80766	0.0706597
ENSMUSG00000044949	556.175	418.501	681.056	345.44	435.126	194.877	Ubtd2	327900	438.529	-0.761384	0.421576	-1.80604	0.0709117
ENSMUSG00000005034	187.919	102.75	168.307	94.8265	74.4158	30.0913	Prkacb	18749	109.718	-1.20169	0.665374	-1.80603	0.0709134
ENSMUSG00000026766	228.535	120.75	207.448	367.114	417.555	222.102	Mmadhc	109129	260.584	0.855258	0.473644	1.8057	0.0709654
ENSMUSG00000057278	2969.34	3174.01	3962.06	5191.08	3782.8	4814.61	Snrpg	68011	3982.31	0.448403	0.248359	1.80547	0.0710015
ENSMUSG00000059669	412.664	354.751	494.157	946.911	540.548	528.747	Taf1b	21340	546.296	0.676589	0.374804	1.80518	0.0710465
ENSMUSG00000068739	34.1179	14.25	36.2055	101.6	82.6842	53.018	Sars	20226	53.6459	1.48962	0.825465	1.80458	0.0711399
ENSMUSG00000032299	88.8147	159	333.678	310.218	302.831	550.241	Commd4	66199	290.797	1.0029	0.555836	1.80431	0.0711827
ENSMUSG00000103041	11.3726	79.5001	1.95706	4.06399	4.13421	4.29876	Gm37305	NA	17.5545	-2.89401	1.60497	-1.80315	0.0713644
ENSMUSG00000006315	176.005	142.5	205.491	177.461	145.731	866.916	Tmem147	69804	285.684	1.18265	0.655887	1.80313	0.0713685
ENSMUSG00000062691	135.388	63.0001	136.015	205.909	143.664	338.169	Cebpzos	68554	170.358	1.03898	0.576271	1.80293	0.0713985
ENSMUSG00000074227	1082.02	1236.75	878.718	395.562	535.38	1021.67	Spint2	20733	858.351	-0.712372	0.395125	-1.8029	0.0714035
ENSMUSG00000045103	31.4101	172.5	50.8835	12.192	28.9395	35.823	Dmd	13405	55.2914	-1.72659	0.958391	-1.80155	0.0716158
ENSMUSG00000079034	396.959	251.25	413.917	701.716	376.213	683.502	Eif1ad8	666806	470.593	0.729052	0.404711	1.80141	0.0716378
ENSMUSG00000072109	623.869	581.251	279.859	192.362	315.233	339.602	A530040E14Rik	621875	388.696	-0.810452	0.449963	-1.80115	0.0716791
ENSMUSG00000032727	6266.31	4032.76	6533.63	9093.86	9318.51	5800.45	Mier3	218613	6840.92	0.524593	0.291309	1.80081	0.0717326
ENSMUSG00000048285	170.048	196.5	35.227	40.6399	54.7783	57.3167	Frmd6	319710	92.4183	-1.39693	0.775745	-1.80076	0.07174
ENSMUSG00000022433	1069.03	1278	971.678	726.1	738.99	876.946	Csnk1e	27373	943.457	-0.503309	0.279654	-1.79975	0.0718995
ENSMUSG00000053111	0	146.25	18.592	0	12.4026	2.86584	Fank1	66930	30.0185	-3.41512	1.89827	-1.79907	0.0720077
ENSMUSG00000038214	403.999	672.751	348.356	216.746	310.066	319.541	Bend3	331623	378.576	-0.751687	0.417853	-1.79893	0.0720305
ENSMUSG00000068749	3299.68	1543.5	4586.36	4821.25	4996.19	4876.22	Psma5	26442	4020.54	0.6401	0.355871	1.79869	0.0720683
ENSMUSG00000057113	18995	18126	24243	34258.1	24811.5	24222.1	Npm1	18148	24109.3	0.4408	0.245138	1.79817	0.0721503
ENSMUSG00000024228	95.3134	27.75	64.5829	0	26.8724	10.0304	Nudt12	67993	37.4248	-2.33467	1.29843	-1.79807	0.0721655
ENSMUSG00000048756	220.412	288.751	177.114	63.6692	128.16	156.188	Foxo3	56484	172.382	-0.97993	0.545026	-1.79795	0.0721844
ENSMUSG00000073294	69.3188	44.2501	90.0246	23.0293	27.9059	20.0609	Ezhip	102991	45.7649	-1.51622	0.843499	-1.79753	0.0722509
ENSMUSG00000020018	387.211	285.001	392.39	525.61	451.662	689.234	Snrpf	69878	455.184	0.645851	0.359422	1.79692	0.0723486
ENSMUSG00000075702	97.4796	51.0001	0	0	11.3691	0	Selenom	114679	26.6415	-3.68035	2.04918	-1.79601	0.0724922
ENSMUSG00000026773	700.77	705.751	686.927	428.074	555.018	451.369	Pfkfb3	170768	587.985	-0.544576	0.30322	-1.79598	0.0724981
ENSMUSG00000018068	677.483	564.751	508.835	388.789	356.576	422.711	Ints2	70422	486.524	-0.585325	0.326014	-1.7954	0.0725904
ENSMUSG00000014856	1195.21	779.251	950.151	1583.6	1248.53	1356.97	Tmem208	66320	1185.62	0.517779	0.288452	1.79503	0.0726496
ENSMUSG00000028318	702.395	698.251	694.755	751.839	1163.78	1134.87	Polr1e	64424	857.648	0.542059	0.302044	1.79464	0.0727114
ENSMUSG00000062070	130.514	140.25	15.6564	25.7386	13.4362	45.8534	Pgk1	18655	61.9082	-1.75933	0.98085	-1.79368	0.0728639
ENSMUSG00000031862	145.136	345.001	71.4326	55.5413	89.919	91.7068	Atp13a1	170759	133.123	-1.24371	0.693463	-1.79348	0.0728955
ENSMUSG00000028565	93.6887	40.5001	0.978528	1.35466	10.3355	8.59751	Nfia	18027	25.9092	-2.73299	1.52385	-1.79348	0.0728969
ENSMUSG00000050424	83.9408	79.5001	56.7546	13.5466	35.1408	0	Pnma5	385377	44.8138	-2.16541	1.20745	-1.79338	0.0729128
ENSMUSG00000024896	156.509	444.751	139.93	67.7332	142.63	130.396	Minpp1	17330	180.325	-1.12019	0.625051	-1.79216	0.0731072
ENSMUSG00000050323	176.546	105	311.172	353.568	356.576	376.858	Ndufaf6	76947	279.953	0.877028	0.4896	1.79131	0.0732429
ENSMUSG00000025971	289.189	408.751	315.086	693.588	391.716	538.777	Maip1	68115	439.518	0.680401	0.379924	1.79089	0.0733116
ENSMUSG00000021671	238.825	144	260.288	78.5706	155.033	91.7068	Poc5	67463	161.404	-0.979965	0.547578	-1.78964	0.0735125
ENSMUSG00000046562	317.35	485.251	436.424	277.706	257.355	239.297	Unc119b	106840	335.564	-0.677344	0.378503	-1.78954	0.0735285
ENSMUSG00000020592	127.807	103.5	80.2393	35.2213	55.8118	42.9876	Sdc1	20969	74.2611	-1.2158	0.679583	-1.78904	0.0736077
ENSMUSG00000025280	965.589	1062.75	1271.11	724.746	866.117	742.252	Polr3a	218832	938.761	-0.499049	0.278992	-1.78876	0.0736541
ENSMUSG00000032336	1042.49	1016.25	1301.44	529.674	944.667	776.642	Nptn	20320	935.194	-0.577005	0.322642	-1.78837	0.0737157
ENSMUSG00000046876	59.0293	98.2502	29.3558	1.35466	32.0401	8.59751	Atxn1	20238	38.1046	-2.1387	1.19593	-1.78831	0.0737259
ENSMUSG00000019797	4174.83	3524.26	5213.6	7087.61	4908.34	5831.98	Mtres1	67851	5123.44	0.465384	0.260276	1.78804	0.0737693
ENSMUSG00000026956	88.2732	279.75	185.92	55.5413	80.6171	114.633	Uap1l1	227620	134.123	-1.14302	0.639344	-1.7878	0.0738077
ENSMUSG00000029723	844.282	1015.5	900.246	810.09	517.81	533.046	Tsc22d4	78829	770.162	-0.569004	0.318342	-1.7874	0.0738727
ENSMUSG00000064254	400.208	147.75	415.874	560.831	470.266	666.307	Ethe1	66071	443.54	0.816246	0.456774	1.78698	0.0739409
ENSMUSG00000034645	60.654	39.7501	15.6564	167.978	68.2144	81.6764	Zyg11a	230590	72.3216	1.44602	0.809349	1.78665	0.0739945
ENSMUSG00000073485	30.327	15	33.27	0	7.23487	0	H3f3aos	NA	14.3053	-3.39231	1.89886	-1.7865	0.0740186
ENSMUSG00000029657	1341.43	1477.5	1582.28	1028.19	1256.8	828.227	Hsph1	15505	1252.4	-0.498597	0.279101	-1.78644	0.0740282
ENSMUSG00000051727	72.0266	168.75	0	0	1.03355	25.7925	Kctd14	233529	44.6005	-3.17653	1.77856	-1.78601	0.0740972
ENSMUSG00000024213	158.675	178.5	132.101	86.6985	77.5164	77.3776	Nudt3	56409	118.478	-0.958699	0.536828	-1.78586	0.0741224
ENSMUSG00000048478	20.579	128.25	26.4203	0	24.8053	4.29876	Spata33	320869	34.0589	-2.57288	1.44071	-1.78584	0.0741244
ENSMUSG00000107689	134.305	249	125.252	159.85	390.683	441.339	Gm44386	NA	250.072	0.963757	0.539923	1.78499	0.0742632
ENSMUSG00000078503	26.5361	123.75	190.813	12.192	70.2816	20.0609	Zfp990	101056073	73.939	-1.72447	0.966283	-1.78465	0.0743187
ENSMUSG00000027175	228.535	197.25	219.19	421.301	218.08	477.162	Tcp11l1	320554	293.586	0.790159	0.442929	1.78394	0.0744331
ENSMUSG00000030760	419.162	214.5	510.792	661.076	478.535	786.672	Acer3	66190	511.79	0.751134	0.421096	1.78376	0.0744624
ENSMUSG00000096842	935.804	987.752	1151.73	1469.81	1203.05	1613.47	Gm10736	NA	1226.94	0.47905	0.268666	1.78307	0.0745752
ENSMUSG00000039458	186.294	244.5	206.469	82.6346	116.791	1.43292	Mtmr12	268783	139.687	-1.66207	0.932181	-1.78299	0.0745884
ENSMUSG00000014769	6678.43	4830.01	9273.51	12590.3	8414.15	9035.98	Psmb1	19170	8470.39	0.531632	0.298208	1.78276	0.0746262
ENSMUSG00000028716	142.97	191.25	50.8835	1.35466	64.0802	41.5546	Pdzk1ip1	67182	82.0156	-1.8444	1.03459	-1.78273	0.0746297
ENSMUSG00000024379	310.31	94.5002	629.194	174.752	176.737	120.365	Tslp	53603	250.976	-1.1302	0.633981	-1.7827	0.0746346
ENSMUSG00000037706	146.219	30.7501	35.227	14.9013	10.3355	34.39	Cd81	12520	45.3039	-1.84093	1.0329	-1.7823	0.0747011
ENSMUSG00000038039	181.962	138	208.426	472.778	264.589	217.804	Gcc2	70297	247.26	0.854459	0.479425	1.78226	0.0747074
ENSMUSG00000041890	169.506	292.501	219.19	138.176	121.959	114.633	Git2	26431	175.994	-0.861519	0.483467	-1.78196	0.0747556
ENSMUSG00000029461	373.672	320.251	332.7	196.426	173.637	257.925	Fam168a	319604	275.768	-0.710855	0.398953	-1.7818	0.0747819
ENSMUSG00000028885	0.541553	11.25	18.592	56.8959	25.8388	64.4813	Smpdl3b	100340	29.5999	2.29049	1.28577	1.78141	0.0748447
ENSMUSG00000026159	211.206	96.7502	186.899	63.6692	91.9862	83.1093	Agfg1	15463	122.27	-1.05065	0.58997	-1.78085	0.0749371
ENSMUSG00000027940	1150.8	978.752	897.31	1335.7	1375.66	1448.68	Tpm3	59069	1197.82	0.458184	0.257285	1.78084	0.0749387
ENSMUSG00000030982	126.723	18	18.592	101.6	181.905	187.712	Vps35l	71517	105.755	1.52185	0.8548	1.78035	0.0750179
ENSMUSG00000018405	105.603	191.25	69.4755	20.32	87.8519	10.0304	Mrm1	217038	80.7552	-1.62336	0.912102	-1.7798	0.0751087
ENSMUSG00000025757	42.2412	199.5	40.1197	0	48.577	2.86584	Hspa4l	18415	55.5507	-2.44091	1.37167	-1.77952	0.0751545
ENSMUSG00000028710	50.906	168	37.1841	24.384	32.0401	0	Atpaf1	230649	52.0857	-2.17552	1.22415	-1.77717	0.0755405
ENSMUSG00000031753	372.047	491.251	359.12	86.6985	257.355	305.212	Cog4	102339	311.947	-0.912577	0.513842	-1.77599	0.0757348
ENSMUSG00000028392	233.951	395.251	214.298	88.0532	86.8184	240.73	Bspry	192120	209.85	-1.02387	0.57682	-1.77502	0.0758946
ENSMUSG00000030691	170.589	315.001	317.043	178.816	136.429	127.53	Fchsd2	207278	207.568	-0.857147	0.48306	-1.77441	0.0759951
ENSMUSG00000026435	139.721	378.001	252.46	138.176	161.234	93.1397	Slc45a3	212980	193.789	-0.96988	0.546698	-1.77407	0.076052
ENSMUSG00000032405	375.296	338.251	425.66	203.2	315.233	93.1397	Pias1	56469	291.797	-0.894454	0.504487	-1.77299	0.0762295
ENSMUSG00000001021	21.1206	2.25	17.6135	32.512	32.0401	104.603	S100a3	20197	35.0232	2.04151	1.15164	1.77269	0.0762797
ENSMUSG00000063849	16.2466	23.25	56.7546	1.35466	12.4026	1.43292	Ppcdc	66812	18.5736	-2.63218	1.48521	-1.77226	0.0763515
ENSMUSG00000106943	740.845	603.751	1375.81	474.133	732.789	447.071	Dancr	70036	729.066	-0.716274	0.404253	-1.77184	0.0764206
ENSMUSG00000024187	240.991	252.75	182.985	65.0239	151.932	134.694	Fam234a	106581	171.396	-0.943382	0.532659	-1.77108	0.0765475
ENSMUSG00000082665	70.4019	63.0001	149.715	249.258	132.295	204.907	Gm11470	NA	144.93	1.05332	0.594783	1.77093	0.0765725
ENSMUSG00000095799	25.453	23.25	47.9479	97.5359	84.7513	65.9142	Eif1ad10	NA	57.4754	1.36633	0.771748	1.77043	0.0766557
ENSMUSG00000021712	386.127	393.751	200.598	207.264	219.113	94.5726	Trim23	81003	250.238	-0.911609	0.515097	-1.76978	0.0767639
ENSMUSG00000108533	21.1206	92.2502	35.227	5.41866	23.7717	4.29876	Gm44792	NA	30.3478	-2.13309	1.20542	-1.76958	0.076797
ENSMUSG00000004865	1902.48	1475.25	1778.96	1766.48	2860.87	2655.2	Srpk1	20815	2073.21	0.498102	0.28158	1.76896	0.0769014
ENSMUSG00000028134	170.589	195.75	145.801	127.338	52.7112	68.7801	Ptbp2	56195	126.828	-1.04413	0.590329	-1.76872	0.0769402
ENSMUSG00000062169	2621.66	1952.25	3380.81	5269.65	3489.27	2940.35	Cnih4	98417	3275.67	0.556675	0.314801	1.76834	0.0770048
ENSMUSG00000020708	2147.26	1374	2187.01	3088.64	2502.23	2451.72	Psmc5	19184	2291.81	0.494592	0.279826	1.7675	0.0771447
ENSMUSG00000031592	691.022	952.502	774.994	361.695	531.246	677.77	Pcm1	18536	664.872	-0.622748	0.352474	-1.76679	0.0772629
ENSMUSG00000017843	538.845	1018.5	847.405	627.21	383.448	515.851	Ppp2r5c	26931	655.21	-0.655916	0.371368	-1.76622	0.0773595
ENSMUSG00000086922	879.483	404.251	869.911	1309.96	874.385	1226.58	Gm13835	NA	927.428	0.663056	0.375416	1.76619	0.0773639
ENSMUSG00000030554	79.6083	212.25	10.7638	31.1573	3.10066	40.1217	Synm	233335	62.8337	-2.03196	1.15058	-1.76603	0.0773911
ENSMUSG00000031848	926.056	609.001	798.479	868.34	1005.65	1739.56	Lsm4	50783	991.181	0.63029	0.356902	1.766	0.0773956
ENSMUSG00000030983	842.115	87.0002	1062.68	1656.76	1328.11	1199.35	Bccip	66165	1029.34	1.07111	0.60669	1.76549	0.0774814
ENSMUSG00000027166	525.848	186.75	620.387	910.335	639.769	769.477	Dnajc24	99349	608.761	0.799352	0.452769	1.76547	0.0774842
ENSMUSG00000058546	1410.75	1016.25	2163.53	2997.87	1749.8	2259.71	Rpl23a	268449	1932.99	0.610436	0.345899	1.76478	0.0776005
ENSMUSG00000058546	1410.75	1016.25	2163.53	2997.87	1749.8	2259.71	Rpl23a	108168140	1932.99	0.610436	0.345899	1.76478	0.0776005
ENSMUSG00000037808	349.302	325.501	614.516	303.445	280.093	141.859	Fam76b	72826	335.786	-0.827756	0.469167	-1.76431	0.0776798
ENSMUSG00000063856	1562.92	1064.25	1020.6	1347.89	1998.89	1945.9	Gpx1	14775	1490.08	0.536552	0.304119	1.76428	0.0776843
ENSMUSG00000024098	93.6887	30.0001	46.9693	1.35466	16.5368	22.9267	Twsg1	65960	35.2461	-2.06478	1.1706	-1.76387	0.0777543
ENSMUSG00000020803	261.029	196.5	260.288	681.396	280.093	310.943	Txndc17	52700	331.708	0.825275	0.467895	1.7638	0.0777651
ENSMUSG00000036478	1393.96	547.501	766.187	1985.94	922.962	1580.51	Btg1	12226	1199.51	0.728512	0.413067	1.76366	0.0777886
ENSMUSG00000035597	609.247	171.75	648.764	1131.15	970.506	531.613	Prpf39	328110	677.171	0.88141	0.500013	1.76277	0.0779388
ENSMUSG00000025521	1001.33	468.751	881.654	979.423	1600.97	1111.94	Tmem192	73067	1007.35	0.651038	0.369735	1.76083	0.078268
ENSMUSG00000074576	110.477	153	49.9049	50.1226	35.1408	41.5546	Mocs3	69372	73.3667	-1.3082	0.743067	-1.76054	0.078316
ENSMUSG00000022635	1841.82	1348.5	2669.42	3476.07	2086.74	3189.68	Zcrb1	67197	2435.37	0.578948	0.329046	1.75947	0.0784974
ENSMUSG00000028145	646.615	156.75	461.865	212.682	294.562	123.231	Them4	75778	315.951	-1.00377	0.570786	-1.75857	0.078651
ENSMUSG00000052025	35.7425	58.5001	54.7976	14.9013	15.5033	0	Ppp1r2-ps7	NA	29.9075	-2.28343	1.29854	-1.75846	0.0786697
ENSMUSG00000060073	7133.88	3156.01	8051.33	11035.1	7732	9056.04	Psma3	19167	7694.06	0.6012	0.34201	1.75785	0.0787739
ENSMUSG00000032235	89.8978	18	63.6043	220.81	116.791	96.0055	Ice2	93697	100.852	1.33597	0.760051	1.75774	0.0787916
ENSMUSG00000066637	95.8549	21	39.1411	174.752	60.9796	176.249	Ttc32	75516	94.6627	1.3948	0.793598	1.75756	0.0788221
ENSMUSG00000041297	179.254	239.25	174.178	46.0586	159.167	73.0788	Cdk13	69562	145.165	-1.0861	0.618065	-1.75726	0.0788732
ENSMUSG00000009630	621.703	861.002	755.424	396.917	620.131	469.997	Ppp2cb	19053	620.862	-0.588531	0.335004	-1.75679	0.078954
ENSMUSG00000020571	435.409	312.001	95.8958	105.664	114.724	180.548	Pdia6	71853	207.374	-1.07534	0.612205	-1.7565	0.0790033
ENSMUSG00000090115	47.1151	29.2501	59.6902	9.48265	16.5368	0	Usp49	224836	27.0125	-2.37125	1.35022	-1.7562	0.0790547
ENSMUSG00000029446	144.595	79.5001	87.089	222.165	191.207	176.249	Psph	100678	150.134	0.919226	0.523448	1.7561	0.0790719
ENSMUSG00000003810	96.3965	219.75	71.4326	92.1172	27.9059	10.0304	Mast2	17776	86.2722	-1.57674	0.898874	-1.75413	0.0794089
ENSMUSG00000113427	27.0777	34.5001	26.4203	0	9.30197	0	Gm46378	NA	16.2167	-3.19993	1.82451	-1.75386	0.0794541
ENSMUSG00000062006	4493.27	4220.26	7095.31	7943.75	6193.05	7985.65	Rpl34	619547	6321.88	0.484895	0.276516	1.75359	0.0795016
ENSMUSG00000062006	4493.27	4220.26	7095.31	7943.75	6193.05	7985.65	Rpl34	68436	6321.88	0.484895	0.276516	1.75359	0.0795016
ENSMUSG00000042747	262.112	97.5002	458.93	606.89	333.837	656.277	Krtcap2	66059	402.591	0.964989	0.550486	1.75298	0.0796058
ENSMUSG00000034958	16.2466	48.7501	53.819	1.35466	2.0671	18.6279	Atcay	16467	23.4776	-2.4438	1.39462	-1.75231	0.0797205
ENSMUSG00000034867	52.5307	57.7501	29.3558	0	18.6039	0	Ankrd27	245886	26.3734	-2.88177	1.64518	-1.75164	0.0798356
ENSMUSG00000062421	144.053	180	206.469	113.792	82.6842	84.5422	Arf2	11841	135.257	-0.916438	0.523365	-1.75105	0.0799377
ENSMUSG00000045237	354.176	111	351.292	829.055	592.225	217.804	Eola1	68618	409.259	1.00572	0.574449	1.75076	0.0799878
ENSMUSG00000035778	16.7882	115.5	34.2485	24.384	5.16776	0	Ggta1	14594	32.6814	-2.49664	1.42616	-1.7506	0.0800143
ENSMUSG00000029634	610.872	795.751	838.599	392.853	685.245	333.87	Rnf6	74132	609.532	-0.667103	0.38108	-1.75056	0.080022
ENSMUSG00000056429	830.201	1086.75	1031.37	593.343	802.037	663.441	Tgoln1	22134	834.524	-0.517103	0.295446	-1.75025	0.0800759
ENSMUSG00000015671	4915.14	2712	6545.37	8390.79	6120.7	6575.66	Psma2	19166	5876.61	0.573341	0.327591	1.75017	0.0800882
ENSMUSG00000019943	128.348	273.75	274.966	36.5759	109.557	160.487	Atp2b1	67972	163.947	-1.14217	0.652675	-1.74999	0.0801201
ENSMUSG00000032376	48.1982	112.5	155.586	69.0879	10.3355	1.43292	Usp3	235441	66.1901	-1.96906	1.12533	-1.74977	0.0801588
ENSMUSG00000054379	93.1472	167.25	564.611	170.688	84.7513	100.304	2410024N13Rik	NA	196.792	-1.21256	0.693122	-1.74942	0.080219
ENSMUSG00000063952	200.916	177.75	184.942	136.821	77.5164	84.5422	Brpf3	268936	143.748	-0.916802	0.524128	-1.7492	0.0802571
ENSMUSG00000035354	37.3672	64.5001	35.227	20.32	10.3355	7.16459	Uvrag	78610	29.1524	-1.85927	1.063	-1.74908	0.0802777
ENSMUSG00000022013	5730.18	3825.76	6308.57	8485.62	6780.1	6640.14	Dnajc15	66148	6295.06	0.465542	0.266172	1.74903	0.0802865
ENSMUSG00000029910	3631.66	1771.5	4394.57	6738.1	5334.16	3292.85	Mad2l1	56150	4193.81	0.649261	0.371287	1.74868	0.080347
ENSMUSG00000062376	288.106	212.25	225.061	314.282	362.777	501.521	Borcs7	66439	317.333	0.698708	0.3996	1.74852	0.0803744
ENSMUSG00000028443	397.5	136.5	281.816	400.981	505.407	521.582	Nudt2	66401	373.964	0.806713	0.461423	1.74832	0.080409
ENSMUSG00000038250	1415.08	1980.75	1060.72	936.073	1241.3	802.434	Usp38	74841	1239.39	-0.580361	0.332264	-1.74668	0.0806924
ENSMUSG00000052102	204.166	132.75	89.0461	163.914	232.549	449.936	Gnpda1	26384	212.06	0.987268	0.565368	1.74624	0.0807694
ENSMUSG00000061544	181.42	246	157.543	75.8612	88.8855	140.426	Zfp229	381067	148.356	-0.940628	0.538703	-1.7461	0.080794
ENSMUSG00000035671	28.7023	77.2501	20.5491	2.70933	19.6375	1.43292	Zswim4	212168	25.0469	-2.38909	1.36839	-1.74591	0.0808271
ENSMUSG00000021076	418.079	275.25	379.669	575.733	370.012	815.331	Actr10	56444	472.346	0.713553	0.408748	1.7457	0.0808625
ENSMUSG00000037795	365.007	340.501	407.068	319.701	183.972	147.591	N4bp2	333789	293.973	-0.772727	0.443444	-1.74256	0.0814107
ENSMUSG00000049988	29.7854	32.2501	8.80675	0	6.20131	0	Lrrc25	211228	12.8406	-3.46388	1.98856	-1.74191	0.081525
ENSMUSG00000098015	35.201	19.5	9.78528	2.70933	5.16776	1.43292	Gm44527	625558	12.2994	-2.77606	1.59395	-1.74163	0.0815739
ENSMUSG00000028044	3048.94	2364	5018.87	7441.17	4241.7	4186.99	Cks1b	54124	4383.61	0.605451	0.347653	1.74154	0.0815887
ENSMUSG00000104496	7.58175	9.00002	5.87117	48.7679	6.20131	51.5851	Gm5837	NA	21.5012	2.24044	1.28779	1.73975	0.0819034
ENSMUSG00000054277	4.33243	121.5	40.1197	0	14.4697	12.8963	Arfgap3	66251	32.2197	-2.59458	1.492	-1.739	0.0820343
ENSMUSG00000037197	1371.75	2188.5	1401.25	1299.12	1199.95	935.696	Rbm17	76938	1399.38	-0.530376	0.305296	-1.73725	0.0823433
ENSMUSG00000030603	1348.47	644.251	780.865	1246.29	1335.35	1623.5	Psmc4	23996	1163.12	0.599497	0.34509	1.73722	0.0823487
ENSMUSG00000037921	193.335	157.5	159.5	209.973	170.536	633.35	Ddx60	234311	254.032	0.988433	0.569012	1.7371	0.0823689
ENSMUSG00000095567	295.147	261	93.9387	41.9946	139.53	110.335	Noc2l	57741	156.991	-1.15482	0.664819	-1.73705	0.0823786
ENSMUSG00000022462	96.3965	35.2501	67.5184	2.70933	36.1743	14.3292	Slc38a2	67760	42.063	-1.89427	1.09061	-1.73688	0.082408
ENSMUSG00000020307	194.959	868.502	161.457	92.1172	168.469	280.852	Cdc34	216150	294.393	-1.17843	0.678534	-1.73673	0.0824342
ENSMUSG00000022023	717.558	510.001	629.194	1045.8	797.902	839.69	Wbp4	22380	756.691	0.530696	0.305588	1.73664	0.0824513
ENSMUSG00000010517	680.191	777.001	568.525	585.215	410.32	306.645	Faf1	14084	554.65	-0.637722	0.367314	-1.73618	0.0825328
ENSMUSG00000038510	5087.35	2793.75	7471.06	10571.8	7163.55	5985.3	Rpf2	67239	6512.14	0.627801	0.361653	1.73592	0.082578
ENSMUSG00000027752	4060.57	1497.75	6070.79	9237.46	5792.03	4568.14	Exosc8	69639	5204.46	0.753042	0.4339	1.73552	0.0826486
ENSMUSG00000000594	2214.41	1356.75	2045.12	2090.25	2682.07	3262.76	Gm2a	14667	2275.23	0.516579	0.297658	1.73548	0.0826557
ENSMUSG00000033016	97.4796	51.7501	52.8405	20.32	34.1072	15.7621	Nfatc1	18018	45.3766	-1.52127	0.876768	-1.73509	0.0827248
ENSMUSG00000035614	618.995	877.502	891.439	658.367	450.629	492.924	Togaram1	328108	664.976	-0.575893	0.331992	-1.73466	0.0828011
ENSMUSG00000022139	59.5709	139.5	38.1626	1.35466	31.0066	30.0913	Mbnl2	105559	49.9477	-1.92281	1.10889	-1.73399	0.0829204
ENSMUSG00000026311	51.4476	15	0	0	3.10066	0	Asb1	65247	11.5914	-4.36185	2.51676	-1.73312	0.0830743
ENSMUSG00000036940	750.051	771.751	509.813	498.517	477.501	373.992	Kdm1a	99982	563.604	-0.589918	0.340381	-1.73311	0.0830756
ENSMUSG00000053716	100.729	141.75	109.595	56.8959	65.1138	42.9876	Dusp7	235584	86.1786	-1.09095	0.629696	-1.7325	0.083184
ENSMUSG00000028708	72.5681	48.7501	58.7117	184.234	181.905	51.5851	Mknk1	17346	99.6258	1.21466	0.70129	1.73204	0.083267
ENSMUSG00000028334	334.138	236.25	176.135	97.5359	185.006	118.932	Nans	94181	191.333	-0.893867	0.516262	-1.73142	0.0833762
ENSMUSG00000027562	35.201	160.5	14.6779	0	23.7717	17.195	Car2	12349	41.891	-2.35526	1.36043	-1.73126	0.083405
ENSMUSG00000020952	477.65	224.25	373.798	769.45	546.749	452.802	Scfd1	76983	474.117	0.716978	0.414281	1.73066	0.0835132
ENSMUSG00000002068	1884.06	2694.75	1699.7	1422.4	1547.23	1546.12	Ccne1	12447	1799.04	-0.475514	0.274829	-1.73022	0.083591
ENSMUSG00000034354	216.08	183.75	168.307	98.8905	131.261	73.0788	Mtmr3	74302	145.228	-0.903759	0.522376	-1.73009	0.0836136
ENSMUSG00000046312	441.907	489.001	376.733	268.224	309.032	279.419	Myorg	329828	360.719	-0.610046	0.352702	-1.72964	0.0836954
ENSMUSG00000052974	62.2786	20.25	60.6687	0	17.5704	10.0304	Cyp2f2	13107	28.4664	-2.36462	1.36716	-1.72959	0.0837029
ENSMUSG00000020849	3060.32	926.252	2423.81	3266.1	3463.43	3413.21	Ywhae	22627	2758.85	0.661849	0.382796	1.72898	0.083812
ENSMUSG00000023456	181.962	65.2501	19.5706	33.8666	24.8053	0	Tpi1	21991	54.2424	-2.18341	1.26356	-1.72798	0.0839913
ENSMUSG00000074656	19620.5	14749.5	29071.1	40723.9	25914.3	25331.1	Eif2s2	67204	25901.7	0.535761	0.310051	1.72798	0.0839925
ENSMUSG00000031839	1253.15	827.251	1541.18	2301.58	1461.44	1604.87	Hsbp1	68196	1498.25	0.567839	0.328618	1.72796	0.0839947
ENSMUSG00000025777	640.116	798.001	439.359	467.359	446.495	192.011	Gdap1	14545	497.224	-0.76305	0.441665	-1.72767	0.084048
ENSMUSG00000099708	269.694	500.251	321.936	67.7332	209.811	277.986	Gm29361	NA	274.568	-0.97467	0.564351	-1.72706	0.0841565
ENSMUSG00000029238	340.095	318.001	140.908	100.245	186.039	133.261	Clock	12753	203.092	-0.929034	0.537985	-1.72688	0.0841899
ENSMUSG00000003437	583.794	954.002	678.12	360.341	570.521	512.985	Paf1	54624	609.96	-0.617219	0.35755	-1.72624	0.0843035
ENSMUSG00000053929	133.222	130.5	32.2914	13.5466	42.3756	47.2863	Cyhr1	54151	66.5371	-1.521	0.881229	-1.726	0.0843482
ENSMUSG00000058838	88.8147	68.2501	109.595	214.037	126.093	174.816	Rps27a-ps2	NA	130.268	0.949609	0.550183	1.72599	0.0843497
ENSMUSG00000107915	1.08311	9.00002	40.1197	128.693	40.3085	44.4205	Gm44014	NA	43.9375	2.10097	1.21812	1.72476	0.0845705
ENSMUSG00000035834	1315.43	1613.25	1620.44	1930.4	2044.37	2080.6	Polr3g	67486	1767.41	0.412966	0.239565	1.72382	0.0847405
ENSMUSG00000084034	7488.06	6989.26	9793.11	11819.5	9946.91	10285.5	Gm12617	NA	9387.05	0.401283	0.232832	1.72349	0.0848003
ENSMUSG00000056019	46.032	7.50001	54.7976	8.12799	8.26842	7.16459	Zfp709	236193	21.9818	-2.19905	1.27606	-1.7233	0.0848338
ENSMUSG00000021715	173.297	61.5001	129.166	143.594	219.113	382.589	Cwc27	67285	184.877	1.03227	0.599055	1.72317	0.0848579
ENSMUSG00000044155	2416.95	1854	3416.04	3872.99	3046.91	3967.75	Lsm8	76522	3095.77	0.502343	0.291541	1.72306	0.0848772
ENSMUSG00000056436	41.158	23.25	0	40.6399	24.8053	242.163	Cyct	13067	62.0028	2.24689	1.3041	1.72294	0.0848992
ENSMUSG00000031729	760.882	1190.25	904.16	602.826	645.97	726.49	Ist1	71955	805.097	-0.5315	0.308712	-1.72167	0.085129
ENSMUSG00000053030	420.245	54.7501	325.85	478.197	534.347	629.051	Spink2	69982	407.073	1.03496	0.601176	1.72155	0.0851505
ENSMUSG00000065999	471.151	359.251	990.27	1628.31	872.318	664.874	Zfp985	433804	831.029	0.798859	0.464064	1.72144	0.085171
ENSMUSG00000022234	2435.91	2740.5	2097.96	3324.35	3312.54	2964.71	Cct5	12465	2812.66	0.400354	0.232589	1.7213	0.0851966
ENSMUSG00000051098	223.661	201	152.65	75.8612	133.328	98.8714	Mblac2	72852	147.562	-0.904889	0.525762	-1.7211	0.0852327
ENSMUSG00000029048	1365.8	954.752	1574.45	1583.6	2049.53	1868.53	Rer1	67830	1566.11	0.498632	0.28979	1.72067	0.0853114
ENSMUSG00000024515	297.854	605.251	482.414	140.885	176.737	428.443	Smad4	17128	355.264	-0.894071	0.519696	-1.72037	0.0853647
ENSMUSG00000084353	103.978	56.2501	107.638	272.288	140.563	131.828	Gm15452	NA	135.424	1.02361	0.595186	1.71981	0.0854662
ENSMUSG00000090812	38.9918	22.5	44.0338	4.06399	15.5033	1.43292	Samd15	238333	21.0876	-2.30642	1.34138	-1.71943	0.0855353
ENSMUSG00000035953	140.262	124.5	151.672	195.072	223.247	300.913	Pip4p1	219024	189.278	0.78824	0.458442	1.71939	0.0855438
ENSMUSG00000034875	126.723	112.5	12.7209	223.52	192.241	204.907	Nudt19	110959	145.435	1.29644	0.754174	1.71902	0.0856109
ENSMUSG00000047787	25.453	34.5001	4.89264	0	3.10066	4.29876	Flrt1	396184	12.0409	-3.1316	1.82223	-1.71855	0.0856962
ENSMUSG00000046432	114.809	77.2501	0	0	20.671	1.43292	Bex3	12070	35.6939	-3.10338	1.80592	-1.71845	0.0857144
ENSMUSG00000038023	102.895	171	118.402	79.9252	63.0467	41.5546	Atp6v0a2	21871	96.1373	-1.08694	0.632946	-1.71727	0.0859298
ENSMUSG00000025130	1117.22	1968	970.7	609.599	1223.73	717.892	P4hb	18453	1101.19	-0.668147	0.389133	-1.71701	0.0859765
ENSMUSG00000027782	656.363	408.001	370.862	675.978	693.514	815.331	Kpna4	16649	603.341	0.604607	0.35225	1.71641	0.0860866
ENSMUSG00000018569	225.286	162.75	225.061	233.002	231.516	690.667	Cldn7	53624	294.714	0.912785	0.531854	1.71623	0.0861191
ENSMUSG00000028792	116.434	92.2502	159.5	182.88	260.455	217.804	Ak2	11637	171.554	0.847018	0.493915	1.7149	0.0863628
ENSMUSG00000031831	30.327	0	25.4417	44.7039	24.8053	199.176	Dnaaf1	68270	54.0756	2.26597	1.32147	1.71473	0.0863954
ENSMUSG00000026893	193.335	175.5	167.328	419.946	187.073	325.272	Gca	227960	244.742	0.796248	0.464518	1.71414	0.0865033
ENSMUSG00000068264	72.0266	57.0001	76.3252	10.8373	44.4427	7.16459	Ap5s1	69596	44.6328	-1.70434	0.994339	-1.71405	0.0865204
ENSMUSG00000020250	17.8713	27	0.978528	36.5759	36.1743	117.499	Txnrd1	50493	39.3499	2.04396	1.19297	1.71333	0.0866511
ENSMUSG00000021714	1491.98	471.001	2596.04	4322.74	1628.88	2407.3	Cenpk	60411	2152.99	0.874761	0.510658	1.71301	0.0867114
ENSMUSG00000094441	141.887	64.5001	79.2608	304.8	144.697	138.993	Zfp955a	77652	145.69	1.03954	0.607082	1.71236	0.086831
ENSMUSG00000056537	1088.52	1639.5	797.5	671.914	980.841	649.112	Rlim	19820	971.232	-0.614608	0.359085	-1.7116	0.0869713
ENSMUSG00000045106	161.383	61.5001	227.997	463.295	283.193	173.383	Ccdc73	211936	228.459	1.03	0.601797	1.71154	0.0869823
ENSMUSG00000052560	109.935	25.5	105.681	222.165	152.966	161.92	Cpne8	66871	129.694	1.1549	0.674805	1.71145	0.0869973
ENSMUSG00000107392	127.265	252.75	100.788	276.352	278.026	318.108	Pramel35	665802	225.548	0.858811	0.501839	1.71133	0.0870207
ENSMUSG00000001415	202.541	595.501	265.181	166.624	239.784	166.219	Smg5	229512	272.642	-0.891371	0.520872	-1.71131	0.0870248
ENSMUSG00000053110	573.505	748.501	477.522	407.754	450.629	325.272	Yap1	22601	497.197	-0.603906	0.352902	-1.71126	0.0870335
ENSMUSG00000058022	473.859	168	563.632	1025.48	516.776	604.692	Adtrp	109254	558.74	0.832743	0.486636	1.71122	0.0870396
ENSMUSG00000057531	262.653	48.7501	105.681	341.376	169.503	395.485	Dtnbp1	94245	220.575	1.11619	0.652284	1.7112	0.0870444
ENSMUSG00000024997	1018.66	493.501	651.7	1106.76	1021.15	1121.98	Prdx3	11757	902.291	0.585815	0.342343	1.71119	0.0870452
ENSMUSG00000038304	16.2466	0	77.3037	1.35466	6.20131	0	Cd160	54215	16.851	-3.59778	2.10313	-1.71068	0.0871406
ENSMUSG00000006720	33.0347	169.5	38.1626	0	37.2079	0	Zfp184	193452	46.3176	-2.67827	1.56587	-1.71041	0.0871908
ENSMUSG00000028917	69.3188	269.25	49.9049	20.32	64.0802	55.8838	Plekhm2	69582	88.1264	-1.46779	0.858695	-1.70933	0.0873905
ENSMUSG00000063801	131.056	146.25	49.9049	117.856	186.039	405.516	Ap3s2	11778	172.77	1.1132	0.651476	1.70873	0.0875003
ENSMUSG00000039382	531.805	662.251	432.509	841.247	778.265	739.386	Wdr45	54636	664.244	0.53577	0.313552	1.70871	0.0875048
ENSMUSG00000027257	27.0777	35.2501	32.2914	10.8373	5.16776	0	Pacsin3	80708	18.4374	-2.55981	1.4989	-1.70779	0.0876745
ENSMUSG00000022204	1190.33	960.752	1748.63	2097.02	1440.77	2160.84	Ngdn	68966	1599.72	0.547427	0.320702	1.70696	0.0878286
ENSMUSG00000030846	812.33	1107	1074.42	596.052	810.305	692.1	Tial1	21843	848.702	-0.511659	0.299908	-1.70605	0.0879984
ENSMUSG00000010136	103.978	64.5001	0	0	15.5033	0	Pifo	100503311	30.6636	-3.42124	2.00561	-1.70584	0.0880386
ENSMUSG00000010830	19.4959	3.75001	0	0	32.0401	159.054	Kdelr3	105785	35.7233	3.02381	1.77285	1.70562	0.0880789
ENSMUSG00000045795	50.906	20.25	19.5706	1.35466	1.03355	12.8963	Whamm	434204	17.6685	-2.59216	1.52008	-1.70527	0.0881437
ENSMUSG00000011837	268.61	333.001	343.463	59.6052	181.905	246.462	Snapc2	102209	238.841	-0.953299	0.559175	-1.70483	0.0882261
ENSMUSG00000026142	111.018	110.25	95.8958	36.5759	70.2816	8.59751	Rhbdd1	76867	72.1032	-1.45059	0.850891	-1.70479	0.0882343
ENSMUSG00000068290	60.1124	9.75002	26.4203	66.3786	75.4493	134.694	Ddrgk1	77006	62.1342	1.51537	0.889089	1.7044	0.0883058
ENSMUSG00000106847	2.16621	70.5001	38.1626	0	11.3691	0	Peg13	353342	20.3663	-3.25187	1.90806	-1.70428	0.0883279
ENSMUSG00000021245	53.0722	46.5001	48.9264	78.5706	129.194	111.768	Mlh3	217716	78.0052	1.10591	0.649155	1.70362	0.0884526
ENSMUSG00000026782	22.2037	105.75	67.5184	14.9013	32.0401	1.43292	Abi2	329165	40.6411	-2.00235	1.17576	-1.70302	0.0885642
ENSMUSG00000027210	119.683	154.5	220.169	21.6746	139.53	11.4633	Meis2	17536	111.17	-1.50931	0.886362	-1.70282	0.0886017
ENSMUSG00000027272	80.1499	29.2501	109.595	33.8666	27.9059	10.0304	Ubr1	22222	48.4663	-1.6048	0.942918	-1.70195	0.0887643
ENSMUSG00000004044	71.485	79.5001	11.7423	0	13.4362	18.6279	Cavin1	19285	32.4653	-2.34424	1.37747	-1.70184	0.0887857
ENSMUSG00000039018	155.967	168.75	80.2393	250.613	157.1	363.961	Mtg1	212508	196.105	0.926772	0.544687	1.70148	0.0888536
ENSMUSG00000044018	909.809	144	1141.94	1656.76	1153.44	1389.93	Mrpl50	28028	1065.98	0.935864	0.55026	1.70077	0.0889865
ENSMUSG00000053178	93.6887	67.5001	167.328	10.8373	68.2144	0	Mterf1b	208595	67.9282	-2.0444	1.20216	-1.70061	0.0890161
ENSMUSG00000021972	199.292	284.251	161.457	48.7679	158.133	111.768	Hmbox1	219150	160.611	-1.01494	0.596854	-1.70049	0.0890394
ENSMUSG00000043962	334.138	294.751	361.077	189.653	158.133	259.358	Thrap3	230753	266.185	-0.706853	0.41574	-1.70023	0.089088
ENSMUSG00000043943	2158.09	1671.75	1628.27	2728.29	2331.69	2271.18	Naalad2	72560	2131.55	0.425231	0.250145	1.69994	0.089142
ENSMUSG00000078584	129.973	195.75	184.942	46.0586	129.194	71.6459	AU022252	230696	126.261	-1.04364	0.613946	-1.69989	0.089151
ENSMUSG00000031730	53.6138	371.251	212.341	119.21	60.9796	93.1397	Dhodh	56749	151.756	-1.22167	0.718768	-1.69967	0.0891938
ENSMUSG00000062908	2969.34	1619.25	2195.82	3832.35	2911.52	2870.14	Acadm	11364	2733.07	0.502621	0.295724	1.69963	0.0892003
ENSMUSG00000040728	311.393	269.25	259.31	131.402	237.717	96.0055	Esrp1	207920	217.513	-0.849674	0.500294	-1.69835	0.089442
ENSMUSG00000029185	33.5763	61.5001	0	2.70933	6.20131	0	Fam114a1	68303	17.3312	-3.39467	1.99996	-1.69737	0.0896268
ENSMUSG00000028382	200.375	186	182.985	104.309	129.194	81.6764	Ptbp3	230257	147.423	-0.851193	0.501483	-1.69735	0.0896303
ENSMUSG00000026946	53.6138	78.0001	115.466	52.8319	1.03355	2.86584	Nmi	64685	50.6353	-2.12717	1.25362	-1.69681	0.0897317
ENSMUSG00000064357	336.846	150.75	539.169	846.665	712.118	332.437	mt-Atp6	17705	486.331	0.882488	0.520193	1.69646	0.0897982
ENSMUSG00000061755	1634.95	2345.25	1668.39	1289.64	1616.48	1126.27	Bod1l	665775	1613.5	-0.485781	0.286362	-1.69639	0.0898129
ENSMUSG00000092072	46.032	33.0001	52.8405	124.629	74.4158	97.4385	Gm4540	NA	71.3927	1.16881	0.689128	1.69607	0.089872
ENSMUSG00000027282	2716.43	2046.75	3892.58	4500.2	3473.77	4240.01	Mtch2	56428	3478.29	0.49695	0.293044	1.69582	0.0899199
ENSMUSG00000036781	6171.54	5165.26	9063.13	10506.8	7773.35	9980.28	Rps27l	67941	8110.06	0.470284	0.277345	1.69566	0.0899498
ENSMUSG00000001240	144.595	24.75	203.534	295.317	202.576	339.602	Ramp2	54409	201.729	1.1681	0.689067	1.69518	0.0900406
ENSMUSG00000021814	1109.64	897.752	977.55	701.716	844.412	534.479	Anxa7	11750	844.258	-0.520009	0.306816	-1.69486	0.0901028
ENSMUSG00000027229	824.244	846.001	1278.94	2166.11	966.371	1388.5	Terb2	74401	1245.03	0.616481	0.363738	1.69485	0.0901043
ENSMUSG00000051351	25.453	48.0001	49.9049	0	16.5368	0	Zfp46	22704	23.3158	-2.86993	1.69343	-1.69475	0.0901237
ENSMUSG00000033938	1831.53	1538.25	1970.76	2395.05	1749.8	3567.97	Ndufb7	66916	2175.56	0.52999	0.312775	1.69448	0.0901745
ENSMUSG00000039065	370.964	345.001	842.513	810.09	726.587	995.878	Atpsckmt	68073	681.839	0.701697	0.414192	1.69413	0.0902398
ENSMUSG00000033222	107.228	160.5	43.0552	16.256	29.973	67.3472	Ttf2	74044	70.7265	-1.45647	0.85989	-1.69379	0.0903049
ENSMUSG00000022856	33.5763	6.00001	16.635	96.1812	68.2144	25.7925	Tmem41a	66664	41.0666	1.75292	1.03536	1.69306	0.090445
ENSMUSG00000033107	1483.86	879.002	1895.41	2321.9	1948.25	1955.93	Rnf125	67664	1747.39	0.548311	0.323925	1.69271	0.0905105
ENSMUSG00000026857	1287.27	953.252	1083.23	1087.8	1834.56	1865.66	Ntmt1	66617	1351.96	0.526521	0.31111	1.69239	0.090571
ENSMUSG00000038459	158.134	114	53.819	65.0239	20.671	44.4205	Abhd17c	70178	76.0114	-1.33117	0.786802	-1.69188	0.0906692
ENSMUSG00000079162	11202.6	8482.52	12949.8	12840.9	18905.7	12900.6	Trim43b	666747	12880.3	0.452245	0.267305	1.69187	0.0906705
ENSMUSG00000101188	101.27	88.5002	83.1749	128.693	183.972	193.444	Eif4a-ps4	NA	129.842	0.88995	0.526139	1.69147	0.0907465
ENSMUSG00000046032	192.793	248.25	287.687	71.7972	221.18	44.4205	Snx12	55988	177.688	-1.10548	0.653616	-1.69134	0.0907726
ENSMUSG00000028070	332.514	56.2501	253.439	81.2799	140.563	53.018	Naxe	246703	152.844	-1.22196	0.722585	-1.69109	0.0908197
ENSMUSG00000029726	363.924	523.501	168.307	153.077	186.039	239.297	Mepce	231803	272.358	-0.86937	0.51418	-1.69079	0.090877
ENSMUSG00000063480	9402.99	8119.51	11824.5	13720	12589.7	12156.9	Snu13	20826	11302.3	0.390462	0.230976	1.69049	0.090934
ENSMUSG00000031311	1510.39	975.752	1230.01	1855.89	1957.55	1405.69	Nono	53610	1489.21	0.489948	0.289977	1.68961	0.0911031
ENSMUSG00000027708	491.73	451.501	447.187	224.874	403.085	253.627	Dcun1d1	114893	378.667	-0.655606	0.388153	-1.68904	0.0912121
ENSMUSG00000046727	1827.74	862.502	1488.34	1767.84	1510.02	3254.16	Cystm1	66060	1785.1	0.644062	0.381518	1.68816	0.0913812
ENSMUSG00000021905	1424.29	1140.75	2015.77	2447.88	2090.88	1925.84	Dph3	105638	1840.9	0.497394	0.294643	1.68813	0.0913871
ENSMUSG00000079008	22.2037	30.0001	11.7423	0	5.16776	2.86584	Gm14124	100216455	11.9966	-2.97245	1.76154	-1.68742	0.0915232
ENSMUSG00000042121	27.0777	107.25	1.95706	1.35466	16.5368	0	Ssh1	231637	25.6961	-2.90697	1.72285	-1.6873	0.091546
ENSMUSG00000016427	1401.54	1402.5	2011.85	2877.31	1868.66	2040.48	Ndufa1	54405	1933.72	0.495095	0.293428	1.68728	0.0915505
ENSMUSG00000027193	584.336	446.251	590.052	864.276	675.943	783.806	Api5	11800	657.444	0.519733	0.308045	1.6872	0.0915652
ENSMUSG00000056305	542.095	894.002	308.236	273.642	392.75	365.394	Usp39	28035	462.687	-0.757673	0.449203	-1.68671	0.09166
ENSMUSG00000053161	17.8713	0.750001	0	52.8319	114.724	0	Daw1	71227	31.0296	3.15263	1.86924	1.68658	0.0916835
ENSMUSG00000025395	744.636	503.251	732.918	1221.91	934.331	759.447	Prim1	19075	816.082	0.557762	0.330913	1.68552	0.0918875
ENSMUSG00000027615	38.9918	62.2501	53.819	6.77332	29.973	2.86584	Hps3	12807	32.4455	-1.95139	1.15796	-1.68519	0.0919512
ENSMUSG00000052214	93.6887	190.5	120.359	54.1866	67.1809	74.5118	Opa3	403187	100.071	-1.04586	0.62066	-1.68508	0.0919728
ENSMUSG00000030751	2757.05	1021.5	2735.96	3780.87	2996.27	3218.33	Psma1	26440	2751.66	0.617581	0.3665	1.68508	0.0919737
ENSMUSG00000032870	255.613	399.001	128.187	74.5066	171.57	147.591	Smap2	69780	196.078	-0.991208	0.588316	-1.68482	0.0920227
ENSMUSG00000028597	70.9435	81.0001	54.7976	0	34.1072	0	Gpx7	67305	40.1414	-2.58262	1.53309	-1.68459	0.0920686
ENSMUSG00000028514	63.9033	141.75	126.23	197.781	135.395	319.541	Usp24	329908	164.1	0.976499	0.580204	1.68303	0.0923696
ENSMUSG00000016308	978.045	798.001	1125.31	693.588	675.943	706.429	Ube2a	22209	829.552	-0.482758	0.28685	-1.68296	0.0923821
ENSMUSG00000020150	46.5736	71.2501	14.6779	85.3439	87.8519	163.353	Gamt	14431	78.175	1.33998	0.7967	1.68192	0.0925849
ENSMUSG00000059991	78.5252	198	97.8528	27.0933	47.5434	83.1093	Nptx2	53324	88.6874	-1.24832	0.742203	-1.68191	0.0925856
ENSMUSG00000020485	5639.74	4044.01	6952.44	8226.88	7255.54	7090.08	Supt4a	20922	6534.78	0.440328	0.261835	1.6817	0.0926267
ENSMUSG00000034724	179.254	429.001	201.577	70.4426	236.683	75.9447	Cnot6l	231464	198.817	-1.07608	0.63996	-1.68148	0.0926694
ENSMUSG00000019732	152.176	60.0001	59.6902	6.77332	25.8388	57.3167	Calr3	73316	60.2993	-1.60063	0.952117	-1.68113	0.0927373
ENSMUSG00000097467	79.6083	230.25	455.994	602.826	423.756	454.235	Gm26737	NA	374.445	0.953718	0.567406	1.68084	0.0927945
ENSMUSG00000045767	576.754	609.001	657.571	226.229	594.293	299.48	B230219D22Rik	78521	493.888	-0.716632	0.426454	-1.68044	0.0928711
ENSMUSG00000021243	9054.77	5037.76	14916.7	19718.5	12738.5	12139.7	Fcf1	73736	12267.7	0.620486	0.369387	1.67977	0.0930018
ENSMUSG00000023345	197.667	218.25	64.5829	115.147	51.6776	41.5546	Poc1a	70235	114.813	-1.20778	0.719024	-1.67975	0.0930051
ENSMUSG00000032415	41.6996	19.5	93.9387	4.06399	24.8053	0	Ube2cbp	70348	30.6679	-2.40567	1.4324	-1.67947	0.0930605
ENSMUSG00000035011	111.018	209.25	66.5399	48.7679	58.9125	65.9142	Zbtb7a	16969	93.4006	-1.15691	0.688949	-1.67924	0.0931044
ENSMUSG00000049717	118.6	132.75	153.629	74.5066	83.7177	27.2255	Lig4	319583	98.4048	-1.12246	0.66856	-1.67892	0.0931668
ENSMUSG00000036932	632.534	468.751	489.264	436.202	328.67	276.553	Aifm1	26926	438.662	-0.611541	0.364256	-1.67888	0.0931763
ENSMUSG00000021619	49.8229	33.0001	164.393	364.405	106.456	131.828	Atg10	66795	141.651	1.28919	0.767918	1.67881	0.0931892
ENSMUSG00000072692	244.241	192	345.42	613.663	271.824	438.473	Rpl37rt	100502825	350.937	0.760426	0.453024	1.67856	0.0932386
ENSMUSG00000045302	190.085	192	71.4326	55.5413	77.5164	81.6764	Preb	50907	111.375	-1.08015	0.643806	-1.67775	0.0933962
ENSMUSG00000011254	247.49	48.7501	317.043	602.826	291.462	372.559	Thg1l	66628	313.355	1.04693	0.624286	1.67701	0.0935414
ENSMUSG00000041720	42.7827	3.00001	26.4203	31.1573	70.2816	149.024	Pi4ka	224020	53.7776	1.79027	1.0679	1.67643	0.0936532
ENSMUSG00000051257	133.222	26.25	43.0552	188.298	49.6105	293.748	Trap1a	22037	122.364	1.38671	0.827421	1.67595	0.0937485
ENSMUSG00000020515	2829.62	2060.25	2449.26	2858.34	3239.15	3692.63	Cnot8	69125	2854.88	0.415534	0.248145	1.67456	0.0940202
ENSMUSG00000107176	105.061	171	155.586	284.48	200.509	257.925	Gm9794	NA	195.76	0.784139	0.468414	1.67403	0.0941244
ENSMUSG00000058230	116.434	198	174.178	98.8905	98.1875	42.9876	Arhgap35	232906	121.446	-1.02202	0.610558	-1.67392	0.0941466
ENSMUSG00000085614	14.0804	28.5001	37.1841	138.176	33.0737	58.7497	1700123M08Rik	NA	51.6273	1.53172	0.915231	1.67359	0.0942108
ENSMUSG00000020892	181.42	13.5	66.5399	233.002	149.865	277.986	Aloxe3	23801	153.719	1.33379	0.797019	1.67348	0.0942337
ENSMUSG00000028393	488.481	201	683.991	165.269	307.999	282.285	Alad	17025	354.838	-0.861056	0.514645	-1.67311	0.0943064
ENSMUSG00000021098	64.9864	24.75	32.2914	101.6	25.8388	216.371	4930447C04Rik	75801	77.6395	1.4885	0.889663	1.6731	0.0943074
ENSMUSG00000031939	2791.17	2184	4150.92	5463.36	3711.49	3850.25	Taf1d	75316	3691.86	0.513399	0.307089	1.67182	0.0945591
ENSMUSG00000020738	3896.48	1739.25	6001.31	7149.92	5586.35	5415	Sumo2	170930	4964.72	0.64148	0.383735	1.67167	0.0945892
ENSMUSG00000069895	93.1472	246	140.908	77.2159	97.1539	57.3167	Atxn1l	52335	118.624	-1.04816	0.627574	-1.67017	0.0948856
ENSMUSG00000034391	11888.7	10229.3	11805.9	15825.2	13578.8	13715.9	Fbxo15	50764	12840.6	0.346035	0.207212	1.66995	0.0949291
ENSMUSG00000025417	199.833	342.751	85.1319	93.4719	86.8184	124.664	Pip4k2c	117150	155.445	-1.04363	0.625114	-1.6695	0.0950183
ENSMUSG00000046753	248.573	195.75	227.997	8.12799	97.1539	159.054	Ccdc66	320234	156.109	-1.3472	0.80723	-1.66892	0.0951339
ENSMUSG00000037266	754.384	1191	1327.86	661.076	1003.58	355.364	Rsrp1	27981	882.211	-0.694845	0.416682	-1.66757	0.0954016
ENSMUSG00000062328	3939.26	4329.76	4951.35	6143.4	4629.28	6800.63	Rpl17	319195	5132.28	0.4106	0.246304	1.66705	0.0955049
ENSMUSG00000021392	1280.23	1232.25	1436.48	2210.81	1573.07	1593.41	Nol8	70930	1554.37	0.445433	0.267239	1.66679	0.0955553
ENSMUSG00000024431	40.0749	49.5001	17.6135	1.35466	13.4362	8.59751	Nr3c1	14815	21.7628	-2.18729	1.31261	-1.66637	0.0956395
ENSMUSG00000028613	14.0804	81.0001	10.7638	1.35466	13.4362	0	Lrp8	16975	20.1059	-2.81148	1.68748	-1.66608	0.0956976
ENSMUSG00000018774	43.8658	12	45.9908	88.0532	85.7848	87.408	Cd68	12514	60.5171	1.35935	0.816253	1.66535	0.0958431
ENSMUSG00000019066	57.9462	114.75	42.0767	40.6399	16.5368	1.43292	Rab3d	19340	45.5638	-1.87343	1.12537	-1.66472	0.0959679
ENSMUSG00000024666	33.5763	4.50001	57.7332	125.984	50.6441	114.633	Tmem138	72982	64.5118	1.60666	0.96521	1.66458	0.0959974
ENSMUSG00000055148	1135.1	2718	1654.69	984.841	897.123	1653.59	Klf2	16598	1507.22	-0.63981	0.384441	-1.66426	0.09606
ENSMUSG00000020153	589.752	564.001	609.623	742.356	805.137	895.574	Ndufs7	75406	701.074	0.470348	0.282617	1.66426	0.096061
ENSMUSG00000035642	335.221	273	376.733	207.264	251.153	134.694	Aamdc	66273	263.011	-0.729507	0.438345	-1.66423	0.0960665
ENSMUSG00000037531	1143.22	669.001	1463.88	2004.9	1352.92	1531.79	Mrpl47	74600	1360.95	0.577917	0.347313	1.66397	0.0961194
ENSMUSG00000005981	237.742	252.75	193.749	218.101	383.448	564.57	Trap1	68015	308.393	0.76823	0.46182	1.66348	0.0962159
ENSMUSG00000116909	116.976	60.0001	57.7332	40.6399	28.9395	2.86584	Gm49559	NA	51.1923	-1.69387	1.01858	-1.66297	0.096318
ENSMUSG00000072980	548.593	221.25	997.12	1034.96	900.224	1109.08	Oip5	70645	801.872	0.78557	0.472423	1.66285	0.0963421
ENSMUSG00000039887	392.085	299.251	490.243	715.263	673.876	432.741	Alg14	66789	500.576	0.625838	0.376453	1.66246	0.0964205
ENSMUSG00000014243	205.79	219	242.675	426.719	280.093	345.333	Zswim7	69747	286.602	0.656492	0.394917	1.66235	0.0964421
ENSMUSG00000087701	40.6165	19.5	53.819	116.501	69.248	88.8409	Gm13493	NA	64.7543	1.27048	0.764615	1.66159	0.0965948
ENSMUSG00000030701	76.359	57.7501	45.0123	0	0	28.6584	Plekhb1	27276	34.63	-2.65722	1.59949	-1.66129	0.0966546
ENSMUSG00000030306	27.0777	248.25	81.2178	16.256	51.6776	54.4509	Tmtc1	387314	79.8217	-1.54095	0.927572	-1.66127	0.0966595
ENSMUSG00000024104	91.5225	41.2501	68.497	112.437	129.194	171.95	Washc2	28006	102.475	1.03672	0.624316	1.66057	0.0967992
ENSMUSG00000039477	3.79087	17.25	1.95706	55.5413	20.671	30.0913	Tnrc18	231861	21.5503	2.20444	1.32753	1.66055	0.0968034
ENSMUSG00000021519	933.096	783.751	901.224	2202.68	1273.34	687.801	Mterf3	66410	1130.32	0.669409	0.403177	1.66034	0.0968464
ENSMUSG00000011877	25.9946	47.2501	5.87117	1.35466	5.16776	7.16459	Git1	216963	15.4671	-2.53318	1.52596	-1.66005	0.0969041
ENSMUSG00000071229	199.833	174	91.0031	330.538	235.65	253.627	Timm8a2	223262	214.109	0.815438	0.491431	1.65931	0.0970524
ENSMUSG00000058729	261.57	249.75	225.061	474.133	472.333	246.462	Lin9	72568	321.552	0.696335	0.419751	1.65892	0.0971311
ENSMUSG00000067787	115.892	106.5	29.3558	23.0293	38.2414	32.9571	Blcap	53619	57.6627	-1.41842	0.855133	-1.65871	0.0971735
ENSMUSG00000074895	15.705	36.7501	15.6564	0	5.16776	4.29876	Eif4e1b	218268	12.9297	-2.83509	1.70957	-1.65837	0.0972433
ENSMUSG00000085152	7.58175	15	32.2914	71.7972	24.8053	80.2434	Gm11496	NA	38.6199	1.69626	1.0232	1.65779	0.0973604
ENSMUSG00000037938	243.699	143.25	393.368	459.231	353.475	515.851	Chchd5	66170	351.479	0.768731	0.463831	1.65735	0.0974485
ENSMUSG00000042734	0	88.5002	7.82822	0	6.20131	0	Ttc9	69480	17.0883	-3.91935	2.36495	-1.65727	0.0974657
ENSMUSG00000030268	876.775	1017.75	774.016	1198.88	1123.47	1315.42	Bcat1	12035	1051.05	0.446499	0.269478	1.6569	0.0975389
ENSMUSG00000041926	366.632	312.751	201.577	74.5066	245.985	144.725	Rnpep	215615	224.363	-0.919418	0.555005	-1.65659	0.0976014
ENSMUSG00000020538	44.9489	90.0002	16.635	16.256	0	14.3292	Srebf1	20787	30.3615	-2.32166	1.40153	-1.65652	0.0976173
ENSMUSG00000002365	244.241	227.25	158.522	172.042	88.8855	70.213	Snx9	66616	160.192	-0.929511	0.561159	-1.65641	0.0976381
ENSMUSG00000078670	44.9489	34.5001	0	0	5.16776	0	Fam174b	100038347	14.1028	-3.89934	2.35447	-1.65614	0.0976931
ENSMUSG00000020954	1067.4	1317.75	645.829	633.983	710.05	702.13	Strn3	94186	846.191	-0.567305	0.342561	-1.65607	0.0977076
ENSMUSG00000025925	823.161	670.501	923.731	1267.97	953.969	1146.33	Terf1	21749	964.277	0.478487	0.288997	1.65568	0.0977865
ENSMUSG00000023861	2288.06	751.501	2742.81	3740.23	3005.57	2543.43	Mpc1	55951	2511.93	0.684019	0.413221	1.65534	0.0978566
ENSMUSG00000047675	7350.5	8695.52	9500.53	12989.9	9560.36	10797	Rps8	20116	9815.64	0.384473	0.232313	1.65498	0.0979286
ENSMUSG00000047675	7350.5	8695.52	9500.53	12989.9	9560.36	10797	Rps8	100040298	9815.64	0.384473	0.232313	1.65498	0.0979286
ENSMUSG00000113081	1370.13	408.001	1708.51	3411.05	1844.89	1008.77	Gm3333	NA	1625.23	0.845569	0.511049	1.65457	0.0980109
ENSMUSG00000025266	1000.25	964.502	1067.57	1640.5	1572.03	1021.67	Gnl3l	237107	1211.09	0.482106	0.291416	1.65436	0.0980548
ENSMUSG00000024785	536.679	495.001	506.878	372.533	368.978	319.541	Rcl1	59028	433.268	-0.535858	0.323927	-1.65426	0.0980757
ENSMUSG00000017466	39.5334	66.7501	4.89264	0	8.26842	10.0304	Timp2	21858	21.5792	-2.60185	1.57292	-1.65415	0.0980971
ENSMUSG00000023277	14.6219	24	34.2485	0	8.26842	1.43292	Twf2	23999	13.762	-2.87359	1.73746	-1.65391	0.0981467
ENSMUSG00000026571	62.8202	30.7501	11.7423	8.12799	12.4026	2.86584	Dcaf6	74106	21.4515	-2.16276	1.30771	-1.65385	0.0981574
ENSMUSG00000035958	2493.31	2171.25	2171.35	1590.38	1899.67	1733.83	Tdp2	56196	2009.97	-0.387972	0.234604	-1.65373	0.098182
ENSMUSG00000032199	353.093	300.751	358.141	372.533	570.521	588.929	Polr2m	28015	423.995	0.598534	0.36213	1.65281	0.0983687
ENSMUSG00000020919	4.87398	48.0001	28.3773	0	8.26842	0	Stat5b	20851	14.92	-3.25485	1.9703	-1.65196	0.0985429
ENSMUSG00000073771	42.7827	48.0001	27.3988	79.9252	66.1473	128.963	Btbd19	78611	65.5361	1.21427	0.735147	1.65173	0.0985887
ENSMUSG00000021432	154.343	52.5001	46.9693	0	32.0401	31.5242	Slc35b3	108652	52.8961	-1.99629	1.209	-1.6512	0.0986976
ENSMUSG00000024241	1412.37	1500.75	1445.29	808.735	1142.08	1222.28	Sos1	20662	1255.25	-0.457775	0.277319	-1.65072	0.0987966
ENSMUSG00000000276	801.499	1349.25	665.399	789.77	477.501	558.838	Dgke	56077	773.71	-0.625607	0.379016	-1.65061	0.0988185
ENSMUSG00000045128	6232.19	5626.51	6989.63	7835.38	7316.52	9123.39	Rpl18a	76808	7187.27	0.365043	0.221188	1.65038	0.098866
ENSMUSG00000053769	29.7854	108	26.4203	21.6746	8.26842	18.6279	Lysmd1	217779	35.4628	-1.76353	1.06899	-1.64971	0.0990017
ENSMUSG00000038489	4174.29	4686.01	6412.29	7055.09	5875.74	7504.19	Polr2l	66491	5951.27	0.420217	0.254753	1.64951	0.0990433
ENSMUSG00000046572	88.2732	37.5001	64.5829	86.6985	177.771	140.426	Zfp518b	100515	99.2086	1.08809	0.659692	1.6494	0.0990663
ENSMUSG00000000826	470.068	519.751	592.009	367.114	424.79	240.73	Dnajc5	13002	435.744	-0.613426	0.371918	-1.64936	0.0990746
ENSMUSG00000022106	42.7827	29.2501	41.0982	0	15.5033	0	Rcbtb2	105670	21.439	-2.83814	1.72128	-1.64885	0.0991776
ENSMUSG00000113450	132.139	78.0001	169.285	302.09	179.838	210.639	Gm49359	71508	178.665	0.868749	0.52691	1.64876	0.0991962
ENSMUSG00000004952	21.1206	3.75001	2.93558	79.9252	13.4362	32.9571	Rasa4	54153	25.6874	2.16461	1.31307	1.64851	0.099249
ENSMUSG00000030888	220.412	462.001	116.445	540.511	323.502	606.124	Rrp8	101867	378.166	0.878517	0.53292	1.6485	0.0992505
ENSMUSG00000025935	173.839	129	38.1626	189.653	377.247	157.621	Tram1	72265	177.587	1.08505	0.658519	1.64772	0.0994111
ENSMUSG00000020922	1420.49	1127.25	1630.23	1801.7	1704.33	2178.04	Lsm12	268490	1643.67	0.444137	0.269552	1.64769	0.0994171
ENSMUSG00000096199	409.414	146.25	305.301	570.314	491.971	391.187	Ptrhd1	69709	385.739	0.754779	0.458088	1.64767	0.0994199
ENSMUSG00000050071	1163.26	1004.25	1006.91	674.623	995.311	448.503	Bex1	19716	882.142	-0.582447	0.353509	-1.64761	0.0994317
ENSMUSG00000085818	24.9115	40.5001	15.6564	0	7.23487	5.73167	Gm13267	NA	15.6724	-2.63425	1.59885	-1.64759	0.0994369
ENSMUSG00000045917	13.5388	66.0001	0	0	5.16776	1.43292	Tmem268	230279	14.3566	-3.56441	2.16452	-1.64675	0.0996099
ENSMUSG00000025041	173.297	240	43.0552	1.35466	84.7513	51.5851	Nt5c2	76952	99.0073	-1.72607	1.04833	-1.64649	0.099663
ENSMUSG00000019718	108.852	54.0001	28.3773	37.9306	9.30197	1.43292	L3hypdh	67217	39.9825	-1.97826	1.20162	-1.64632	0.0996979
ENSMUSG00000022009	1176.25	1748.25	1242.73	1127.08	1042.85	782.373	Nufip1	27275	1186.59	-0.496944	0.301902	-1.64605	0.0997541
ENSMUSG00000039985	411.039	315.751	182.006	574.378	675.943	296.614	Sinhcaf	56306	409.288	0.766502	0.465933	1.64509	0.0999508
ENSMUSG00000099216	6539.26	3533.26	7118.79	10088.2	8128.89	6375.05	Obox8	NA	6963.91	0.516561	0.314117	1.64449	0.100076
ENSMUSG00000021022	240.45	278.25	432.509	612.308	449.595	429.876	Ppp2r3c	59032	407.165	0.650821	0.395984	1.64355	0.100269
ENSMUSG00000020100	67.6942	157.5	65.5614	21.6746	62.0131	31.5242	Slc29a3	71279	67.6613	-1.33016	0.809558	-1.64307	0.100368
ENSMUSG00000041235	555.634	1166.25	518.62	445.685	335.904	598.96	Chd7	320790	603.509	-0.69954	0.4258	-1.64288	0.100407
ENSMUSG00000036256	42.2412	78.7501	9.78528	17.6106	0	0	Igfbp7	29817	24.7312	-2.90215	1.76736	-1.64208	0.100573
ENSMUSG00000032314	1472.48	714.751	1507.91	1036.32	1820.09	3149.55	Etfa	110842	1616.85	0.700659	0.42669	1.64208	0.100573
ENSMUSG00000030386	36.2841	43.5001	52.8405	0	19.6375	0	Zfp606	67370	25.377	-2.73018	1.66286	-1.64186	0.10062
ENSMUSG00000054312	741.928	569.251	1285.79	1450.85	1100.73	1351.24	Mrps21	66292	1083.3	0.588326	0.358385	1.64161	0.100672
ENSMUSG00000037697	100.729	133.5	96.8743	36.5759	81.6506	15.7621	Ddhd1	114874	77.5154	-1.2979	0.790974	-1.64089	0.10082
ENSMUSG00000028837	5099.27	2898.76	6960.27	7659.27	7321.68	6493.99	Psmb2	26445	6072.21	0.521837	0.318037	1.6408	0.100838
ENSMUSG00000046675	986.168	846.752	1239.8	2032	1329.15	1097.62	Tmem251	320351	1255.25	0.537411	0.327597	1.64046	0.100909
ENSMUSG00000040167	55.78	115.5	77.3037	23.0293	52.7112	21.4938	Ikzf5	67143	57.6364	-1.3468	0.821026	-1.64038	0.100926
ENSMUSG00000022377	46.032	28.5001	46.9693	131.402	68.2144	78.8105	Asap1	13196	66.6548	1.19554	0.728962	1.64006	0.100992
ENSMUSG00000028435	31.4101	3.00001	22.5061	35.2213	40.3085	123.231	Aqp3	11828	42.6128	1.79971	1.09736	1.64004	0.100997
ENSMUSG00000097050	159.758	149.25	154.607	74.5066	60.9796	110.335	Gm9918	NA	118.239	-0.918208	0.560072	-1.63945	0.10112
ENSMUSG00000026341	705.102	774.751	606.687	382.015	631.5	384.022	Actr3	74117	580.68	-0.577007	0.351965	-1.63939	0.101132
ENSMUSG00000032239	250.198	249.75	147.758	128.693	94.0533	141.859	Rp9	55934	168.719	-0.832088	0.507564	-1.63938	0.101135
ENSMUSG00000025795	150.552	296.251	237.782	86.6985	137.462	153.322	Rassf3	192678	177.011	-0.857691	0.523598	-1.63807	0.101407
ENSMUSG00000075227	69.3188	200.25	119.38	31.1573	38.2414	96.0055	Znhit2	29805	92.3923	-1.23612	0.754668	-1.63796	0.101429
ENSMUSG00000060733	789.585	942.752	594.945	207.264	666.641	524.448	Ipmk	69718	620.939	-0.73425	0.448331	-1.63774	0.101475
ENSMUSG00000022771	204.707	151.5	212.341	373.887	267.69	276.553	Ppil2	66053	247.78	0.691222	0.422118	1.63751	0.101525
ENSMUSG00000111228	87.7316	138	173.199	277.706	131.261	338.169	Gm48789	NA	191.011	0.905948	0.553263	1.63746	0.101533
ENSMUSG00000025584	35.201	120	36.2055	29.8026	19.6375	1.43292	Pde8a	18584	40.38	-1.90829	1.16546	-1.63738	0.101552
ENSMUSG00000003166	94.7718	176.25	56.7546	40.6399	57.8789	44.4205	Dgcr2	13356	78.4527	-1.19636	0.730915	-1.63679	0.101674
ENSMUSG00000027799	12.4557	65.2501	39.1411	0	15.5033	0	Nbea	26422	22.0584	-2.88516	1.76271	-1.63678	0.101676
ENSMUSG00000027411	173.839	516.751	182.985	121.92	175.704	163.353	Vps16	80743	222.425	-0.921679	0.563138	-1.63668	0.101696
ENSMUSG00000038069	360.674	641.251	313.129	280.416	218.08	309.51	Cdkn2aip	70925	353.843	-0.703884	0.430189	-1.63622	0.101794
ENSMUSG00000056124	106.686	191.25	133.08	89.4079	24.8053	81.6764	B4galt6	56386	104.484	-1.14188	0.697914	-1.63614	0.101811
ENSMUSG00000038495	28.7023	19.5	20.5491	4.06399	4.13421	5.73167	Otud7b	229603	13.7802	-2.30801	1.41091	-1.63583	0.101875
ENSMUSG00000026094	76.9006	63.7501	7.82822	166.624	116.791	104.603	Stk17b	98267	89.4162	1.38	0.843861	1.63534	0.101978
ENSMUSG00000026878	785.252	840.751	656.592	390.143	652.171	520.149	Rab14	68365	640.843	-0.546227	0.334157	-1.63464	0.102124
ENSMUSG00000070619	151.093	48.0001	70.454	4.06399	29.973	53.018	Pramel31	433779	59.4337	-1.6332	0.999132	-1.63462	0.10213
ENSMUSG00000014195	252.364	351.001	411.96	391.498	598.427	571.734	Dnajc7	56354	429.497	0.622894	0.3811	1.63446	0.102162
ENSMUSG00000043716	7234.61	6332.26	10410.6	12460.2	9462.17	10420.2	Rpl7	19989	9386.67	0.431831	0.264243	1.63422	0.102213
ENSMUSG00000030835	135.93	241.5	72.4111	51.4773	98.1875	57.3167	Nomo1	211548	109.47	-1.11784	0.68427	-1.63362	0.102339
ENSMUSG00000000127	22.7452	141	63.6043	29.8026	34.1072	5.73167	Fer	14158	49.4986	-1.70058	1.04105	-1.63352	0.102359
ENSMUSG00000022114	2618.41	927.002	4328.03	7010.39	3106.86	3353.03	Spry2	24064	3557.29	0.77483	0.474501	1.63294	0.102482
ENSMUSG00000039826	74.7344	290.251	197.663	88.0532	72.3487	111.768	Trub2	227682	139.136	-1.04798	0.641921	-1.63256	0.102562
ENSMUSG00000024197	139.721	231.75	66.5399	69.0879	88.8855	40.1217	Plin3	66905	106.018	-1.143	0.700588	-1.63148	0.102788
ENSMUSG00000021701	91.5225	153	247.568	17.6106	72.3487	116.066	Plk2	20620	116.353	-1.25522	0.769492	-1.63124	0.10284
ENSMUSG00000090841	2278.86	2553.75	2383.69	3045.29	2859.84	3370.22	Myl6	17904	2748.61	0.362056	0.221962	1.63116	0.102856
ENSMUSG00000001158	1310.56	693.751	1462.9	2243.32	1521.39	1405.69	Snrnp27	66618	1439.6	0.576582	0.353672	1.63027	0.103044
ENSMUSG00000021514	22.2037	60.7501	40.1197	0	19.6375	1.43292	Zfp369	170936	24.024	-2.52169	1.54681	-1.63025	0.103049
ENSMUSG00000025938	23.8283	100.5	28.3773	17.6106	16.5368	11.4633	Slco5a1	240726	33.0528	-1.74143	1.06938	-1.62845	0.103431
ENSMUSG00000028986	265.361	254.25	180.049	52.8319	185.006	124.664	Klhl7	52323	177.027	-0.946647	0.581415	-1.62818	0.103487
ENSMUSG00000032897	410.497	267	266.16	578.442	426.857	444.205	Nfyc	18046	398.86	0.617466	0.379269	1.62804	0.103516
ENSMUSG00000030611	217.704	144	442.295	348.149	436.159	623.32	Mrps11	67994	368.604	0.80961	0.497374	1.62777	0.103574
ENSMUSG00000028610	172.214	478.501	170.264	70.4426	131.261	206.34	Dmrtb1	56296	204.837	-1.00932	0.620186	-1.62745	0.103641
ENSMUSG00000002210	35.201	135.75	23.4847	12.192	12.4026	34.39	Smg9	71997	42.2368	-1.72654	1.06215	-1.62552	0.104052
ENSMUSG00000034083	591.918	238.5	450.123	661.076	636.668	712.16	Ccdc174	232236	548.408	0.649574	0.399822	1.62466	0.104236
ENSMUSG00000049232	2.16621	126.75	82.1964	0	22.7381	17.195	Tigd2	68140	41.841	-2.39666	1.47574	-1.62404	0.104367
ENSMUSG00000046034	261.029	340.501	230.933	510.709	443.394	333.87	Otulin	432940	353.406	0.629524	0.387648	1.62396	0.104385
ENSMUSG00000053604	180.879	690.751	110.574	157.141	141.597	170.517	Rpia	19895	241.91	-1.06629	0.656613	-1.62392	0.104392
ENSMUSG00000026977	722.974	558.751	694.755	988.905	932.264	813.898	Marchf7	57438	785.258	0.468683	0.288694	1.62346	0.104491
ENSMUSG00000027285	752.759	375.001	864.04	1209.72	1219.59	690.667	Haus2	66296	851.962	0.648048	0.399207	1.62334	0.104517
ENSMUSG00000023110	458.696	1254.75	323.893	285.834	465.099	396.918	Prmt5	27374	530.865	-0.827503	0.509781	-1.62325	0.104536
ENSMUSG00000032513	356.884	630.001	221.147	136.821	285.26	255.059	Gorasp1	74498	314.196	-0.8348	0.514299	-1.62318	0.104551
ENSMUSG00000022400	6324.26	5577.76	9492.7	12655.3	7821.92	9243.76	Rbx1	56438	8519.28	0.474286	0.292368	1.62222	0.104756
ENSMUSG00000029175	36.8256	20.25	12.7209	2.70933	7.23487	0	Slc35f6	74919	13.2901	-2.78517	1.71706	-1.62206	0.104791
ENSMUSG00000055067	391.543	315.001	561.675	177.461	324.535	277.986	Smyd3	69726	341.367	-0.699497	0.431532	-1.62096	0.105026
ENSMUSG00000019861	28.7023	0	47.9479	0	5.16776	1.43292	Gopc	94221	13.8751	-3.50926	2.16502	-1.62089	0.105041
ENSMUSG00000043872	133.222	144.75	132.101	174.752	150.899	441.339	Zmym1	68310	196.177	0.901694	0.556375	1.62066	0.105091
ENSMUSG00000039987	505.811	782.251	597.881	535.093	409.287	286.584	Phtf2	68770	519.484	-0.615023	0.379519	-1.62053	0.105118
ENSMUSG00000027357	786.335	880.502	823.921	1152.82	1172.05	1013.07	Crls1	66586	971.45	0.422697	0.260982	1.61964	0.105309
ENSMUSG00000040978	9.20641	66.7501	12.7209	0	0	10.0304	Gm11992	626870	16.4513	-3.16809	1.95704	-1.61882	0.105487
ENSMUSG00000061731	165.174	51.7501	162.436	37.9306	78.55	50.1521	Ext1	14042	90.9987	-1.18379	0.731307	-1.61873	0.105506
ENSMUSG00000066043	11.9142	57.0001	13.6994	107.019	27.9059	114.633	Phactr4	100169	55.3619	1.59303	0.984132	1.61872	0.105507
ENSMUSG00000073409	483.607	620.251	317.043	284.48	290.428	338.169	H2-Q6	110557	388.996	-0.63905	0.395009	-1.61781	0.105704
ENSMUSG00000037447	11.9142	141	64.5829	0	39.275	2.86584	Arid5a	214855	43.273	-2.35317	1.45485	-1.61747	0.105777
ENSMUSG00000027177	1192.5	1164.75	868.933	2017.1	1420.1	1147.77	Hipk3	15259	1301.86	0.506646	0.313257	1.61735	0.105803
ENSMUSG00000032643	269.694	60.7501	51.862	172.042	318.334	339.602	Fhl3	14201	202.047	1.11447	0.689302	1.6168	0.105921
ENSMUSG00000078998	51.9891	5.25001	0	0	0	2.86584	Bpifa6	545477	10.0175	-4.3658	2.70044	-1.6167	0.105943
ENSMUSG00000049517	3989.62	4854.76	6041.43	7235.26	5305.22	7408.19	Rps23	66475	5805.75	0.422425	0.261329	1.61645	0.105997
ENSMUSG00000026933	485.232	1200	552.868	460.586	506.441	441.339	Camsap1	227634	607.745	-0.667931	0.413273	-1.6162	0.106051
ENSMUSG00000038543	763.049	264.75	685.948	1295.06	666.641	858.318	BC028528	229600	755.628	0.718095	0.444348	1.61606	0.10608
ENSMUSG00000052033	797.708	258.75	1160.53	1641.85	906.425	1240.91	Pfdn4	109054	1001.03	0.773526	0.478788	1.61559	0.106182
ENSMUSG00000026275	857.279	727.501	995.163	440.266	679.044	670.606	Ppp1r7	66385	728.31	-0.526815	0.326097	-1.61552	0.106199
ENSMUSG00000045180	181.42	305.251	6.8497	25.7386	104.389	4.29876	Shroom2	110380	104.658	-1.87159	1.15884	-1.61505	0.106299
ENSMUSG00000028261	1008.37	606.001	1720.25	1636.44	1436.64	2051.94	Ndufaf4	68493	1409.94	0.620441	0.384376	1.61415	0.106494
ENSMUSG00000087066	84.4823	46.5001	76.3252	31.1573	32.0401	18.6279	Gm15518	NA	48.1888	-1.33871	0.82938	-1.61411	0.106504
ENSMUSG00000045019	129.973	128.25	88.0675	66.3786	34.1072	0	Acer1	171168	74.4627	-1.78404	1.1054	-1.61392	0.106544
ENSMUSG00000069324	11.3726	3.75001	7.82822	21.6746	37.2079	32.9571	Gm5096	NA	19.1317	1.99604	1.23683	1.61383	0.106564
ENSMUSG00000025812	154.343	321.001	192.77	44.7039	159.167	128.963	Pard3	93742	166.824	-1.00307	0.621633	-1.61361	0.106613
ENSMUSG00000036751	2387.71	2253.75	3281	3745.65	2889.81	4050.86	Cox6b1	110323	3101.46	0.431823	0.267615	1.6136	0.106615
ENSMUSG00000020076	577.837	450.001	383.583	400.981	283.193	214.938	Ddx50	94213	385.089	-0.651308	0.403686	-1.6134	0.106657
ENSMUSG00000074863	745.177	420.001	618.43	1127.08	835.11	692.1	Platr25	NA	739.65	0.573132	0.355242	1.61336	0.106667
ENSMUSG00000063694	3246.61	1919.25	4184.19	5150.44	3845.85	4293.02	Cycs	13063	3773.23	0.50731	0.314466	1.61324	0.106691
ENSMUSG00000090121	10.2895	0	0	0	27.9059	91.7068	Abhd12b	100504285	21.6504	3.51315	2.17798	1.61303	0.106738
ENSMUSG00000070732	22.2037	36.7501	135.037	78.5706	112.657	300.913	Rbm44	329207	114.355	1.34781	0.835842	1.61252	0.106849
ENSMUSG00000040423	248.031	210.75	241.696	382.015	381.381	303.779	Rc3h1	381305	294.609	0.607737	0.376997	1.61205	0.106951
ENSMUSG00000026779	1019.2	268.5	820.985	1842.34	1237.16	621.887	Mastl	67121	968.347	0.811599	0.503466	1.61202	0.106957
ENSMUSG00000032330	3515.76	3267.76	5171.52	6751.65	4552.8	5048.17	Cox7a2	12866	4717.94	0.452027	0.280435	1.61188	0.106989
ENSMUSG00000030880	257.779	561.751	417.831	316.992	222.214	216.371	Polr3e	26939	332.156	-0.711296	0.4413	-1.61182	0.107001
ENSMUSG00000023192	99.1042	160.5	79.2608	47.4133	76.4829	22.9267	Grm2	108068	80.948	-1.20177	0.745622	-1.61177	0.107011
ENSMUSG00000109781	12.9973	234.75	93.9387	43.3493	53.7447	8.59751	Gm45509	NA	74.563	-1.68816	1.04741	-1.61175	0.107016
ENSMUSG00000071655	2994.25	3057.76	3250.67	3797.13	3149.23	5801.89	Ubxn1	225896	3675.15	0.454411	0.282082	1.61092	0.107198
ENSMUSG00000019302	136.471	28.5001	178.092	334.602	185.006	210.639	Atp6v0a1	11975	178.885	1.0906	0.677013	1.61091	0.1072
ENSMUSG00000033902	122.933	192.75	15.6564	50.1226	48.577	11.4633	Mapkbp1	26390	73.5837	-1.58717	0.98532	-1.61082	0.107219
ENSMUSG00000021102	546.969	589.501	570.482	212.682	364.844	510.119	Glrx5	73046	465.766	-0.650482	0.403891	-1.61054	0.107281
ENSMUSG00000026784	264.82	102.75	174.178	356.277	217.046	384.022	Pdss1	56075	249.849	0.818946	0.508599	1.6102	0.107354
ENSMUSG00000034343	64.4448	111	223.104	222.165	254.254	272.255	Ube2f	67921	191.204	0.913671	0.567618	1.60966	0.107473
ENSMUSG00000058638	152.176	148.5	177.114	77.2159	110.59	73.0788	Zfp110	65020	123.113	-0.869887	0.54068	-1.60888	0.107643
ENSMUSG00000042705	689.397	218.25	558.74	709.844	816.506	851.154	Commd10	69456	640.649	0.696813	0.43311	1.60886	0.107647
ENSMUSG00000044221	1683.15	2112	1914	1681.14	1423.2	1106.21	Grsf1	231413	1653.28	-0.439012	0.272917	-1.60859	0.107705
ENSMUSG00000020472	15.705	126	26.4203	10.8373	27.9059	2.86584	Zkscan17	268417	34.9558	-2.00279	1.24569	-1.60777	0.107885
ENSMUSG00000013928	75.2759	21.75	75.3467	9.48265	23.7717	22.9267	1700020L13Rik	NA	38.0923	-1.61492	1.00459	-1.60753	0.107937
ENSMUSG00000037669	249.115	58.5001	116.445	525.61	143.664	224.968	Ldah	68832	219.717	1.07355	0.667991	1.60714	0.108024
ENSMUSG00000032244	806.373	936.752	496.114	326.474	686.279	404.083	Fem1b	14155	609.346	-0.659525	0.410386	-1.60709	0.108036
ENSMUSG00000026811	31.4101	2.25	0.978528	16.256	84.7513	61.6155	St6galnac6	50935	32.8769	2.21542	1.37881	1.60677	0.108105
ENSMUSG00000007589	231.785	248.25	315.086	158.496	186.039	146.158	Tinf2	28113	214.302	-0.694274	0.432168	-1.60649	0.108166
ENSMUSG00000067288	2684.48	3225.01	4135.26	5395.63	3576.09	4654.12	Rps28	54127	3945.1	0.44002	0.273946	1.60623	0.108224
ENSMUSG00000000399	1209.29	464.251	624.301	1053.93	1371.52	1119.11	Ndufa9	66108	973.734	0.624599	0.388863	1.60622	0.108226
ENSMUSG00000023353	53.6138	122.25	30.3344	12.192	27.9059	31.5242	Agap3	213990	46.3034	-1.52555	0.949944	-1.60594	0.108288
ENSMUSG00000041444	42.2412	117	43.0552	41.9946	11.3691	1.43292	Arhgap32	330914	42.8489	-1.88565	1.17422	-1.60588	0.1083
ENSMUSG00000014956	792.834	428.251	668.335	1345.18	663.541	886.977	Ppp1cb	19046	797.52	0.615235	0.383125	1.60584	0.10831
ENSMUSG00000021731	821.536	948.752	441.316	452.458	557.085	441.339	Mrps30	59054	610.414	-0.608364	0.378989	-1.60523	0.108443
ENSMUSG00000013089	92.0641	114.75	39.1411	6.77332	22.7381	54.4509	Etv5	104156	54.9863	-1.55518	0.969192	-1.60462	0.108578
ENSMUSG00000058267	3653.86	2614.5	5133.36	7023.94	4878.37	4290.16	Mrps14	64659	4599.03	0.506208	0.3155	1.60446	0.108612
ENSMUSG00000029267	3794.66	3447.76	4032.51	5841.31	4905.24	3996.41	Mtf2	17765	4336.32	0.386985	0.241248	1.6041	0.108693
ENSMUSG00000031917	4845.82	4203.01	4300.63	4638.37	6412.16	6300.54	Nip7	66164	5116.75	0.378231	0.235874	1.60353	0.108817
ENSMUSG00000061296	29.2439	72.0001	147.758	0	11.3691	48.7192	Vmn1r210	171269	51.515	-2.05442	1.28118	-1.60353	0.108817
ENSMUSG00000028798	1468.15	1612.5	1484.43	2197.27	1599.94	2292.67	Eif3i	54709	1775.83	0.415402	0.259163	1.60286	0.108965
ENSMUSG00000044783	275.109	898.502	372.819	199.136	410.32	256.492	Hjurp	381280	402.063	-0.835205	0.521361	-1.60197	0.109162
ENSMUSG00000044783	275.109	898.502	372.819	199.136	410.32	256.492	Hjurp	212427	402.063	-0.835205	0.521361	-1.60197	0.109162
ENSMUSG00000008036	367.715	311.251	223.104	344.085	314.2	901.306	Ap2s1	232910	410.277	0.787912	0.491873	1.60186	0.109186
ENSMUSG00000025423	105.061	80.2501	119.38	130.048	152.966	285.151	Pias2	17344	145.476	0.898497	0.560949	1.60175	0.109212
ENSMUSG00000030851	146.219	138	192.77	13.5466	65.1138	123.231	Ldhc	16833	113.147	-1.24113	0.775343	-1.60075	0.109432
ENSMUSG00000021660	2903.27	1526.25	3416.04	4153.4	3452.06	3575.13	Btf3	218490	3171.03	0.511131	0.319425	1.60016	0.109564
ENSMUSG00000025781	3685.81	1621.5	3663.61	4786.03	4046.36	4103.88	Atp5c1	11949	3651.2	0.528077	0.330078	1.59986	0.109631
ENSMUSG00000026764	47.1151	233.25	86.1105	36.5759	72.3487	41.5546	Kif5c	16574	86.1592	-1.28045	0.800395	-1.59977	0.10965
ENSMUSG00000033917	585.419	636.001	446.209	456.522	368.978	87.408	Gde1	56209	430.09	-0.86857	0.543083	-1.59933	0.109747
ENSMUSG00000031155	71.485	141.75	64.5829	0	52.7112	0	Pim2	18715	55.0882	-2.38607	1.49209	-1.59915	0.109788
ENSMUSG00000068270	44.4074	44.2501	135.037	20.32	39.275	22.9267	Shroom4	208431	51.036	-1.43114	0.895114	-1.59883	0.109857
ENSMUSG00000032113	506.894	432.751	590.052	1076.96	790.667	469.997	Chek1	12649	644.553	0.612336	0.383051	1.59857	0.109915
ENSMUSG00000013766	94.2303	36.7501	36.2055	159.85	149.865	67.3472	Ly6g6e	70274	90.7081	1.16935	0.731621	1.5983	0.109976
ENSMUSG00000078572	443.532	441.001	528.405	657.012	538.481	843.989	Ndufaf8	208501	575.403	0.529255	0.331169	1.59814	0.110011
ENSMUSG00000028851	989.959	1337.25	803.372	793.834	791.701	616.155	Nudc	18221	888.712	-0.507747	0.317732	-1.59804	0.110035
ENSMUSG00000030774	186.836	141.75	132.101	257.386	229.449	263.657	Pak1	18479	201.863	0.701884	0.439218	1.59803	0.110036
ENSMUSG00000079505	46.5736	31.5001	84.1534	28.448	11.3691	14.3292	Gm11131	NA	36.0622	-1.58483	0.99207	-1.5975	0.110155
ENSMUSG00000078201	90.9809	48.0001	49.9049	8.12799	32.0401	25.7925	Tmem203	227615	42.4744	-1.51516	0.948489	-1.59745	0.110165
ENSMUSG00000024038	1158.38	795.751	1384.62	1850.47	1310.54	1541.82	Ndufv3	78330	1340.26	0.49429	0.30943	1.59742	0.110171
ENSMUSG00000117499	36.8256	49.5001	50.8835	131.402	88.8855	73.0788	Gm50010	NA	71.7627	1.09824	0.687582	1.59724	0.110212
ENSMUSG00000033213	49.8229	1.5	42.0767	123.274	72.3487	100.304	AA467197	433470	64.8878	1.66229	1.04109	1.59668	0.110337
ENSMUSG00000032463	395.875	130.5	401.197	777.578	633.568	267.956	Faim	23873	434.446	0.856571	0.536537	1.59648	0.110381
ENSMUSG00000032375	28.1608	4.50001	89.0461	0	15.5033	0	Aph1b	208117	22.8684	-2.94538	1.84523	-1.59621	0.110442
ENSMUSG00000085438	672.068	443.251	778.908	1296.41	703.849	845.422	Oip5os1	66602	789.985	0.587091	0.367863	1.59595	0.1105
ENSMUSG00000002835	20.579	47.2501	8.80675	6.77332	5.16776	0	Chaf1a	27221	14.7628	-2.67357	1.67522	-1.59595	0.1105
ENSMUSG00000022672	201.999	64.5001	155.586	247.904	231.516	292.315	Prkdc	19090	198.97	0.869119	0.544637	1.59578	0.110539
ENSMUSG00000030413	349.302	318.001	298.451	70.4426	202.576	260.791	Pglyrp1	21946	249.927	-0.855469	0.536085	-1.59577	0.11054
ENSMUSG00000026739	2236.07	2530.5	2617.56	1576.83	2488.79	839.69	Bmi1	12151	2048.24	-0.589403	0.369476	-1.59524	0.110659
ENSMUSG00000050668	204.166	141.75	284.752	380.661	256.321	402.65	Gpatch11	53951	278.383	0.721558	0.452343	1.59516	0.110677
ENSMUSG00000002014	2007	1536	2538.3	4206.23	3215.38	1644.99	Ssr4	20832	2524.65	0.576428	0.361378	1.59509	0.110693
ENSMUSG00000018830	80.6914	130.5	0	5.41866	29.973	2.86584	Myh11	17880	41.5749	-2.45521	1.53925	-1.59507	0.110697
ENSMUSG00000074825	46.5736	0.750001	31.3129	0	7.23487	0	Itpripl1	73338	14.3119	-3.40321	2.134	-1.59475	0.110768
ENSMUSG00000071302	438.658	447.751	305.301	386.079	395.851	1298.22	2610044O15Rik8	72139	545.311	0.80238	0.503162	1.59467	0.110785
ENSMUSG00000025825	669.901	345.001	660.506	690.879	628.4	1342.64	Iscu	66383	722.889	0.667381	0.418538	1.59456	0.110812
ENSMUSG00000034842	75.8175	81.0001	29.3558	21.6746	29.973	15.7621	Art3	109979	42.2639	-1.46337	0.918383	-1.59342	0.111067
ENSMUSG00000029054	86.6485	74.2501	39.1411	31.1573	31.0066	5.73167	Gabrd	14403	44.6559	-1.5553	0.976282	-1.59309	0.111141
ENSMUSG00000037730	207.956	213.75	259.31	457.877	274.925	335.303	Mynn	80732	291.52	0.649399	0.407637	1.59308	0.111142
ENSMUSG00000023150	523.682	786.751	635.065	1005.16	861.983	852.586	Ivns1abp	117198	777.538	0.483633	0.30382	1.59184	0.11142
ENSMUSG00000022255	536.679	688.501	636.043	261.45	448.562	518.716	Mtdh	67154	514.992	-0.598711	0.376295	-1.59107	0.111594
ENSMUSG00000021615	43.3243	181.5	132.101	434.847	145.731	169.084	Xrcc4	108138	184.431	1.07193	0.673844	1.59077	0.111661
ENSMUSG00000096576	264.82	402.751	312.15	111.083	275.958	186.279	Oog1	193322	258.84	-0.770639	0.484479	-1.59065	0.111687
ENSMUSG00000023031	80.1499	0	15.6564	138.176	118.859	108.902	Cela1	109901	76.9571	1.92732	1.21167	1.59063	0.111692
ENSMUSG00000027536	1.62466	6.00001	63.6043	93.4719	71.3151	93.1397	Chmp4c	66371	54.8593	1.86785	1.17487	1.58983	0.111874
ENSMUSG00000022472	154.343	117	182.006	75.8612	77.5164	93.1397	Desi1	28075	116.644	-0.879055	0.552968	-1.5897	0.111902
ENSMUSG00000014361	238.283	181.5	29.3558	98.8905	51.6776	22.9267	Mertk	17289	103.772	-1.37393	0.864286	-1.58967	0.111908
ENSMUSG00000029528	28.1608	89.2502	49.9049	13.5466	29.973	11.4633	Pxn	19303	37.0498	-1.59642	1.00453	-1.58923	0.112009
ENSMUSG00000037486	577.296	504.751	553.847	325.12	503.34	216.371	Asxl2	75302	446.787	-0.644885	0.405789	-1.58921	0.112013
ENSMUSG00000030663	1347.38	898.502	1410.06	1708.23	1609.24	1657.89	1110004F10Rik	56372	1438.55	0.444604	0.279794	1.58904	0.112051
ENSMUSG00000083097	69.8604	27.75	54.7976	112.437	107.489	104.603	Gm14494	NA	79.4896	1.08871	0.685421	1.58839	0.112199
ENSMUSG00000047945	217.163	138	136.994	266.869	230.482	315.242	Marcksl1	17357	217.458	0.720607	0.45369	1.58833	0.112213
ENSMUSG00000078521	64.4448	9.00002	28.3773	63.6692	71.3151	143.292	Aunip	69885	63.3497	1.44413	0.909416	1.58797	0.112293
ENSMUSG00000005947	396.959	243.75	526.448	750.484	408.253	696.398	Itgae	16407	503.715	0.668538	0.421174	1.58732	0.11244
ENSMUSG00000031824	57.9462	186	80.2393	78.5706	15.5033	1.43292	6430548M08Rik	234797	69.9488	-1.76447	1.11166	-1.58725	0.112457
ENSMUSG00000084174	389.918	93.7502	198.641	291.253	318.334	680.636	Sycn	68416	328.755	0.91696	0.577919	1.58666	0.11259
ENSMUSG00000031207	37.3672	0.750001	67.5184	1.35466	12.4026	0	Msn	17698	19.8988	-2.91443	1.83696	-1.58655	0.112615
ENSMUSG00000031089	230.702	248.25	46.9693	100.245	95.0868	25.7925	Slc6a14	56774	124.508	-1.24936	0.787629	-1.58624	0.112686
ENSMUSG00000039745	41.158	0	0	77.2159	52.7112	107.469	Htatip2	53415	46.4257	2.51538	1.58678	1.58521	0.11292
ENSMUSG00000052305	38.9918	82.5001	0	0	0	11.4633	Hbb-bs	15129	22.1592	-3.42396	2.16019	-1.58503	0.112959
ENSMUSG00000052305	38.9918	82.5001	0	0	0	11.4633	Hbb-bs	100503605	22.1592	-3.42396	2.16019	-1.58503	0.112959
ENSMUSG00000026822	112.643	109.5	8.80675	0	9.30197	41.5546	Lcn2	16819	46.9678	-2.18968	1.38156	-1.58493	0.112983
ENSMUSG00000029198	2333.01	1230	2927.76	3480.13	2867.07	2991.93	Grpel1	17713	2638.32	0.525038	0.331275	1.5849	0.112988
ENSMUSG00000042489	420.245	441.751	448.166	289.898	367.945	186.279	Clspn	269582	359.047	-0.632242	0.399006	-1.58454	0.11307
ENSMUSG00000008976	1449.2	999.752	1619.46	2586.06	1915.17	1344.08	Gabpa	14390	1652.29	0.523007	0.330121	1.58429	0.113128
ENSMUSG00000091498	1362.01	410.251	1458.99	2134.95	1685.72	1381.33	Mpc1-ps	NA	1405.54	0.687079	0.433785	1.58392	0.113212
ENSMUSG00000094084	305.978	275.25	298.451	235.712	150.899	166.219	Tdpoz1	207213	238.751	-0.67122	0.423781	-1.58389	0.11322
ENSMUSG00000024991	5231.4	5061.76	4928.85	6436.01	6590.96	5970.97	Eif3a	13669	5703.33	0.319688	0.201841	1.58386	0.113225
ENSMUSG00000031134	287.023	483.751	350.313	165.269	323.502	192.011	Rbmx	19655	300.312	-0.71722	0.45283	-1.58386	0.113225
ENSMUSG00000089999	28.1608	15.75	35.227	66.3786	56.8454	74.5118	Gm6485	NA	46.1456	1.32254	0.835022	1.58383	0.113232
ENSMUSG00000039958	127.807	25.5	65.5614	189.653	171.57	116.066	Etfbkmt	320204	116.026	1.12192	0.708438	1.58365	0.113274
ENSMUSG00000054405	2022.16	1353.75	2367.06	2626.69	2493.96	2682.42	Dnajc8	68598	2257.68	0.442384	0.27937	1.5835	0.113307
ENSMUSG00000079037	23.2868	42.0001	13.6994	0	10.3355	1.43292	Prnp	19122	15.1258	-2.71693	1.71611	-1.58319	0.113379
ENSMUSG00000025484	69.8604	84.0001	63.6043	243.84	81.6506	117.499	Bet1l	54399	110.076	1.02466	0.647281	1.58303	0.113416
ENSMUSG00000001467	86.6485	69.7501	65.5614	13.5466	45.4763	28.6584	Cyp51	13121	51.6069	-1.33514	0.843575	-1.58272	0.113485
ENSMUSG00000053754	293.522	703.501	210.384	70.4426	249.086	290.882	Chd8	67772	302.97	-0.983957	0.621832	-1.58235	0.113569
ENSMUSG00000026568	5078.14	3388.51	5635.34	6576.9	5566.71	6678.83	Mpc2	70456	5487.41	0.41655	0.263271	1.58221	0.113601
ENSMUSG00000053898	118.059	206.25	45.0123	25.7386	70.2816	58.7497	Ech1	51798	87.3485	-1.2538	0.792717	-1.58165	0.113729
ENSMUSG00000024194	418.079	224.25	310.193	395.562	386.549	759.447	Cuta	67675	415.68	0.692989	0.438313	1.58104	0.113869
ENSMUSG00000021483	86.107	121.5	4.89264	0	22.7381	22.9267	Cdk20	105278	43.0274	-2.21695	1.40275	-1.58043	0.114008
ENSMUSG00000058420	0	27.75	65.5614	0	7.23487	0	Syt17	110058	16.7577	-3.65277	2.31148	-1.58027	0.114045
ENSMUSG00000024594	21.6621	5.25001	2.93558	69.0879	23.7717	27.2255	Prrc1	73137	24.9888	1.99059	1.25986	1.58001	0.114104
ENSMUSG00000036402	299.479	285.751	387.497	256.032	166.402	193.444	Gng12	14701	264.767	-0.659708	0.417826	-1.57891	0.114357
ENSMUSG00000037085	290.273	100.5	276.923	73.1519	122.993	150.456	Trmt12	68260	169.05	-0.946024	0.599184	-1.57885	0.11437
ENSMUSG00000031388	246.407	315.751	146.779	70.4426	185.006	124.664	Naa10	56292	181.508	-0.897673	0.56861	-1.57872	0.114401
ENSMUSG00000058997	63.9033	1.5	14.6779	0	8.26842	1.43292	Vwa8	219189	14.9638	-3.01982	1.91311	-1.57848	0.114454
ENSMUSG00000024135	93.1472	165	66.5399	69.0879	35.1408	42.9876	Srbd1	78586	78.6506	-1.1439	0.724771	-1.57829	0.114499
ENSMUSG00000095136	1407.5	1313.25	1481.49	1765.13	1883.13	1773.95	Gm12616	NA	1604.08	0.367931	0.233137	1.57818	0.114525
ENSMUSG00000058618	115.892	126	220.169	268.224	202.576	318.108	Defa39	382000	208.495	0.773517	0.4903	1.57764	0.114648
ENSMUSG00000018770	1487.11	1035.75	1318.08	1708.23	1606.14	1806.91	Atp5g3	228033	1493.7	0.414711	0.262925	1.5773	0.114727
ENSMUSG00000026643	668.818	531.751	639.957	1410.21	921.929	510.119	Nmt2	18108	780.463	0.626977	0.397644	1.57673	0.114857
ENSMUSG00000105970	23.8283	15	51.862	139.53	43.4092	58.7497	Gm43360	NA	55.3966	1.41843	0.89976	1.57645	0.114922
ENSMUSG00000056167	382.337	454.501	460.887	239.776	386.549	207.773	Cnot10	78893	355.304	-0.635197	0.402989	-1.57621	0.114977
ENSMUSG00000014609	53.6138	14.25	46.9693	0	16.5368	0	Chrne	11448	21.895	-2.7695	1.7583	-1.5751	0.115234
ENSMUSG00000106443	21.1206	12	22.5061	37.9306	18.6039	117.499	Gm42702	NA	38.2768	1.64292	1.0431	1.57504	0.115246
ENSMUSG00000042606	129.431	235.5	204.512	62.3146	88.8855	150.456	Hirip3	233876	145.183	-0.917218	0.582449	-1.57476	0.115311
ENSMUSG00000031171	190.085	201	199.62	361.695	199.476	398.351	Ftsj1	54632	258.371	0.698568	0.443634	1.57465	0.115337
ENSMUSG00000024294	671.526	849.752	624.301	525.61	589.125	361.095	Mib1	225164	603.568	-0.539003	0.342478	-1.57383	0.115526
ENSMUSG00000021000	533.43	894.002	652.678	257.386	434.092	629.051	Mia2	338320	566.773	-0.655676	0.416736	-1.57336	0.115635
ENSMUSG00000015575	5324.55	2170.5	7249.91	8665.79	7199.73	6397.98	Atp6v0e	11974	6168.08	0.594545	0.377884	1.57335	0.115637
ENSMUSG00000025232	17.8713	51.0001	74.3681	23.0293	13.4362	5.73167	Hexa	15211	30.9061	-1.75906	1.11807	-1.5733	0.115649
ENSMUSG00000026032	930.93	768.001	1321.01	1448.14	1085.23	1786.85	Ndufb3	66495	1223.36	0.516696	0.328416	1.5733	0.11565
ENSMUSG00000054115	732.722	1485.75	1015.71	690.879	861.983	664.874	Skp2	27401	908.654	-0.543574	0.34553	-1.57316	0.115682
ENSMUSG00000029521	578.92	396.751	635.065	778.932	927.096	627.618	Chek2	50883	657.397	0.535704	0.340642	1.57263	0.115805
ENSMUSG00000020974	135.93	7.50001	86.1105	246.549	227.381	108.902	Pole2	18974	135.395	1.34316	0.854143	1.57252	0.11583
ENSMUSG00000058794	46.032	39.7501	8.80675	1.35466	4.13421	14.3292	Nfe2	18022	19.0678	-2.26745	1.44251	-1.57187	0.11598
ENSMUSG00000090693	7615.86	5155.51	8755.87	8602.12	11688.4	8706.41	Trim43a	547109	8420.7	0.429855	0.273536	1.57147	0.116072
ENSMUSG00000007833	96.3965	78.0001	28.3773	6.77332	32.0401	30.0913	Aldh16a1	69748	45.2798	-1.55651	0.990828	-1.57091	0.116203
ENSMUSG00000031016	547.51	462.751	231.911	237.066	345.206	130.396	Wee1	22390	325.807	-0.800674	0.5098	-1.57057	0.116284
ENSMUSG00000025534	47.6567	3.75001	0	73.1519	43.4092	113.201	Gusb	110006	46.8614	2.14703	1.36718	1.57041	0.11632
ENSMUSG00000041359	246.948	190.5	526.448	196.426	233.583	85.9751	Tcl1	21432	246.647	-0.8985	0.57226	-1.57009	0.116394
ENSMUSG00000038780	40.6165	56.2501	19.5706	14.9013	13.4362	2.86584	Smurf1	75788	24.6067	-1.89501	1.20697	-1.57006	0.116402
ENSMUSG00000025609	337.388	328.501	280.838	894.079	359.676	320.974	Mkln1	27418	420.242	0.733289	0.467063	1.57	0.116415
ENSMUSG00000026659	168.965	327.001	262.246	483.615	328.67	388.321	Dusp12	80915	326.469	0.663733	0.422868	1.5696	0.116508
ENSMUSG00000046207	12.9973	0	0	10.8373	28.9395	63.0484	Pik3r6	104709	19.3037	2.95655	1.88391	1.56937	0.116562
ENSMUSG00000025915	1008.37	668.251	1067.57	1479.29	1266.1	1084.72	Sgk3	170755	1095.72	0.481183	0.306634	1.56924	0.116591
ENSMUSG00000025968	210.123	139.5	353.249	459.231	299.73	411.248	Ndufs1	227197	312.18	0.736596	0.469433	1.56912	0.116621
ENSMUSG00000084957	461.403	215.25	425.66	933.364	356.576	544.509	Bbip1	100503572	489.46	0.734042	0.467818	1.56908	0.11663
ENSMUSG00000108551	94.7718	58.5001	175.157	67.7332	49.6105	24.3596	Gm20274	NA	78.3553	-1.20973	0.771088	-1.56886	0.116682
ENSMUSG00000006024	399.125	321.001	155.586	299.381	557.085	616.155	Napa	108124	391.389	0.748162	0.476917	1.56875	0.116707
ENSMUSG00000106133	58.4878	37.5001	56.7546	100.245	93.0197	117.499	Gm3724	NA	77.2511	1.02389	0.652706	1.56869	0.116721
ENSMUSG00000031352	504.186	762.751	587.117	573.023	373.112	217.804	Hccs	15159	502.999	-0.671303	0.427982	-1.56853	0.116757
[truncated: 9,543 more rows]

## Sheet: 4B. embryo_DEGGO
Supplementary Table 4. Peaks (A) of differential mRNA transcripts between CON and GLA embryos and their significant pathways (B) from Gene Ontology analysis.
Description	pvalue	BgRatio	geneID	Count	style
positive regulation of oxidative phosphorylation	0.000140855	13/23328	56312/17869	2	up
positive regulation of translation	0.000712418	128/23328	75422/12785/19652	3	up
negative regulation of fibroblast proliferation	0.00105442	35/23328	56312/17869	2	up
positive regulation of telomerase activity	0.00105442	35/23328	20877/17869	2	up
regulation of glycolytic process	0.00197687	48/23328	56312/17869	2	up
positive regulation of ATP metabolic process	0.00197687	48/23328	56312/17869	2	up
positive regulation of apoptotic signaling pathway	0.00202351	184/23328	18793/56312/17869	3	up
regulation of carbohydrate catabolic process	0.0028723	58/23328	56312/17869	2	up
negative regulation of cell cycle	0.00322901	451/23328	56312/20877/11688/17869	4	up
reproductive structure development	0.00394404	477/23328	229700/18793/56312/66720	4	up
regulation of purine nucleotide metabolic process	0.00538878	80/23328	56312/17869	2	up
regulation of telomere maintenance	0.00552049	81/23328	20877/17869	2	up
modulation of process of other organism involved in symbiotic interaction	0.00592447	84/23328	242864/17869	2	up
RNA splicing, via transesterification reactions	0.00599571	271/23328	229700/15382/19652	3	up
RNA splicing, via transesterification reactions with bulged adenosine as nucleophile	0.00599571	271/23328	229700/15382/19652	3	up
mRNA splicing, via spliceosome	0.00599571	271/23328	229700/15382/19652	3	up
purine nucleoside triphosphate metabolic process	0.00648356	88/23328	17766/17869	2	up
skeletal muscle cell differentiation	0.00648356	88/23328	56312/17869	2	up
intrinsic apoptotic signaling pathway	0.00757099	295/23328	18793/56312/17869	3	up
negative regulation of myeloid cell differentiation	0.0076709	96/23328	229700/17869	2	up
oxidative phosphorylation	0.00962106	108/23328	56312/17869	2	up
negative regulation of protein binding	0.00962106	108/23328	20877/17869	2	up
nucleotide phosphorylation	0.00962106	108/23328	56312/17869	2	up
fibroblast proliferation	0.00979256	109/23328	56312/17869	2	up
lipid oxidation	0.0106704	114/23328	14077/11688	2	up
regulation of mRNA splicing, via spliceosome	0.011031	116/23328	229700/19652	2	up
pyruvate metabolic process	0.0117682	120/23328	56312/17869	2	up
telomere organization	0.0127195	125/23328	20877/17869	2	up
positive regulation of cell cycle	0.0127894	358/23328	56312/20877/17869	3	up
regulation of small molecule metabolic process	0.0127894	358/23328	14077/56312/17869	3	up
regulation of DNA binding	0.0131091	127/23328	18793/17869	2	up
organophosphate catabolic process	0.013504	129/23328	242864/17766	2	up
single strand break repair	0.0136357	10/23328	66408	1	up
transition between fast and slow fiber	0.0136357	10/23328	114674	1	up
ethanolamine-containing compound metabolic process	0.0136357	10/23328	242864	1	up
cell proliferation involved in metanephros development	0.0136357	10/23328	17869	1	up
lipid droplet formation	0.0136357	10/23328	233806	1	up
positive regulation of cell proliferation involved in kidney development	0.0136357	10/23328	17869	1	up
phospholipid metabolic process	0.0143736	374/23328	14077/242864/11688	3	up
regulation of generation of precursor metabolites and energy	0.0147193	135/23328	56312/17869	2	up
DNA ligation	0.0149893	11/23328	66408	1	up
deoxyribonucleotide catabolic process	0.0149893	11/23328	17766	1	up
peptidyl-arginine methylation	0.0149893	11/23328	66423	1	up
lipoxygenase pathway	0.0149893	11/23328	11688	1	up
metanephric mesenchyme development	0.0149893	11/23328	17869	1	up
carbohydrate catabolic process	0.0161948	142/23328	56312/17869	2	up
cellular response to interferon-alpha	0.0163411	12/23328	17869	1	up
xenophagy	0.0163411	12/23328	56048	1	up
regulation of eating behavior	0.0163411	12/23328	242864	1	up
positive regulation of macrophage derived foam cell differentiation	0.0176911	13/23328	11688	1	up
dicarboxylic acid biosynthetic process	0.0176911	13/23328	76615	1	up
regulation of attachment of spindle microtubules to kinetochore	0.0176911	13/23328	20877	1	up
phospholipid homeostasis	0.0176911	13/23328	14077	1	up
positive regulation of phospholipid biosynthetic process	0.0176911	13/23328	14077	1	up
positive regulation of metanephros development	0.0176911	13/23328	17869	1	up
positive regulation of inflammatory response	0.018408	152/23328	242864/56312	2	up
regulation of peroxisome proliferator activated receptor signaling pathway	0.0190394	14/23328	11688	1	up
attachment of mitotic spindle microtubules to kinetochore	0.0190394	14/23328	20877	1	up
negative regulation of cell division	0.0190394	14/23328	17869	1	up
regulation of type B pancreatic cell proliferation	0.0190394	14/23328	56312	1	up
negative regulation of autophagosome assembly	0.0190394	14/23328	56312	1	up
muscle organ development	0.0195291	420/23328	56312/66423/17869	3	up
regulation of peptidase activity	0.0196511	421/23328	18793/13014/17869	3	up
anatomical structure homeostasis	0.0197736	422/23328	20877/66720/17869	3	up
positive regulation of mitochondrial membrane potential	0.0203858	15/23328	17869	1	up
positive regulation of keratinocyte differentiation	0.0203858	15/23328	11688	1	up
epithelial cell differentiation involved in prostate gland development	0.0203858	15/23328	18793	1	up
positive regulation of ATP biosynthetic process	0.0203858	15/23328	17869	1	up
protein-DNA complex disassembly	0.0217304	16/23328	17869	1	up
regulation of female gonad development	0.0217304	16/23328	56312	1	up
modulation by virus of host process	0.0230733	17/23328	17869	1	up
positive regulation of brown fat cell differentiation	0.0230733	17/23328	242864	1	up
negative regulation of feeding behavior	0.0230733	17/23328	242864	1	up
monocarboxylic acid transport	0.0236967	174/23328	14077/17869	2	up
protein localization to kinetochore	0.0244144	18/23328	20877	1	up
phosphatidylcholine biosynthetic process	0.0257536	19/23328	14077	1	up
long-chain fatty acid import into cell	0.0257536	19/23328	14077	1	up
lipid import into cell	0.0257536	19/23328	14077	1	up
branching morphogenesis of an epithelial tube	0.0265485	185/23328	229700/17869	2	up
aspartate family amino acid biosynthetic process	0.0270911	20/23328	76615	1	up
positive regulation of glial cell proliferation	0.0270911	20/23328	17869	1	up
long-chain fatty acid biosynthetic process	0.0284269	21/23328	11688	1	up
negative regulation of glucose import	0.0284269	21/23328	17869	1	up
detection of mechanical stimulus involved in sensory perception of sound	0.0284269	21/23328	17869	1	up
positive regulation of mitotic sister chromatid segregation	0.0284269	21/23328	20877	1	up
linoleic acid metabolic process	0.0297608	22/23328	11688	1	up
mature B cell differentiation involved in immune response	0.031093	23/23328	56048	1	up
dosage compensation by inactivation of X chromosome	0.031093	23/23328	229700	1	up
lymph vessel morphogenesis	0.031093	23/23328	56048	1	up
skeletal muscle adaptation	0.031093	23/23328	114674	1	up
macroautophagy	0.0320698	205/23328	56312/56048	2	up
lipid droplet organization	0.0324234	24/23328	233806	1	up
response to interferon-alpha	0.0324234	24/23328	17869	1	up
middle ear morphogenesis	0.0324234	24/23328	17869	1	up
positive regulation of fatty acid transport	0.033752	25/23328	14077	1	up
type B pancreatic cell proliferation	0.0350789	26/23328	56312	1	up
macrophage derived foam cell differentiation	0.036404	27/23328	11688	1	up
regulation of neuroinflammatory response	0.036404	27/23328	56312	1	up
monocyte differentiation	0.0377273	28/23328	17869	1	up
mononuclear cell differentiation	0.0377273	28/23328	17869	1	up
spermatid development	0.0386179	227/23328	66720/27084	2	up
T cell costimulation	0.0390489	29/23328	56048	1	up
intracellular lipid transport	0.0416868	31/23328	14077	1	up
regulation of DNA methylation	0.0416868	31/23328	17869	1	up
positive regulation of epidermal growth factor receptor signaling pathway	0.0416868	31/23328	18793	1	up
acetylcholine receptor signaling pathway	0.0416868	31/23328	110454	1	up
inner mitochondrial membrane organization	0.0430031	32/23328	17869	1	up
attachment of spindle microtubules to kinetochore	0.0430031	32/23328	20877	1	up
negative regulation of macroautophagy	0.0430031	32/23328	56312	1	up
morphogenesis of a branching structure	0.0430292	241/23328	229700/17869	2	up
negative regulation of cardiac muscle cell apoptotic process	0.0443176	33/23328	56312	1	up
positive regulation of cytokinesis	0.0443176	33/23328	20877	1	up
positive regulation of chromosome segregation	0.0443176	33/23328	20877	1	up
response to acetylcholine	0.0443176	33/23328	110454	1	up
negative regulation of peptidase activity	0.0446487	246/23328	18793/13014	2	up
olefinic compound biosynthetic process	0.0456305	34/23328	11688	1	up
regulation of homotypic cell-cell adhesion	0.0469415	35/23328	18793	1	up
ATP metabolic process	0.0469539	253/23328	56312/17869	2	up
mitotic spindle assembly checkpoint	0.0482508	36/23328	20877	1	up
positive regulation of transcription initiation from RNA polymerase II promoter	0.0482508	36/23328	17869	1	up
negative regulation of organelle assembly	0.0482508	36/23328	56312	1	up
positive regulation of mesenchymal cell proliferation	0.0495584	37/23328	17869	1	up
aspartate family amino acid metabolic process	0.0495584	37/23328	76615	1	up
histone phosphorylation	0.0495584	37/23328	20877	1	up
collagen catabolic process	0.0495584	37/23328	18624	1	up
leukocyte homeostasis	5.76211e-06	115/23328	53945/12628/16150/16952/14605	5	down
complement-dependent cytotoxicity	0.000264614	11/23328	12628/12266	2	down
mononuclear cell migration	0.00103633	89/23328	17965/71660/16952	3	down
wound healing	0.0010635	349/23328	12825/12628/107589/12266/16952	5	down
maintenance of protein location	0.00140908	99/23328	227753/17965/19241	3	down
negative regulation of phosphoprotein phosphatase activity	0.00141481	25/23328	16150/69556	2	down
positive regulation of fatty acid biosynthetic process	0.00153052	26/23328	16952/68041	2	down
smooth muscle tissue development	0.00165061	27/23328	12825/107589	2	down
apoptotic cell clearance	0.0049409	47/23328	12266/16952	2	down
positive regulation of neuron death	0.0321949	126/23328	16150/23821	2	down
sulfur compound metabolic process	0.00345426	279/23328	232223/13179/26897/14600	4	down
apoptotic cell clearance	0.0049409	47/23328	12266/16952	2	down
cellular response to metal ion	0.00510041	156/23328	53945/227753/107589	3	down
negative regulation of supramolecular fiber organization	0.00575995	163/23328	227753/68041/19241	3	down
regulation of endothelial cell migration	0.00605755	166/23328	74030/13179/16952	3	down
response to estradiol	0.00647595	54/23328	14600/16952	2	down
negative regulation of cytoskeleton organization	0.00657372	171/23328	227753/68041/19241	3	down
response to peptide hormone	0.00664627	336/23328	71660/16150/14600/16952	4	down
iron ion transport	0.0067108	55/23328	53945/17002	2	down
collagen fibril organization	0.00694948	56/23328	12825/12406	2	down
cellular response to vascular endothelial growth factor stimulus	0.00694948	56/23328	13179/16952	2	down
regulation of mononuclear cell migration	0.00694948	56/23328	17965/71660	2	down
monocyte chemotaxis	0.00719198	57/23328	17965/16952	2	down
positive regulation of wound healing	0.00794221	60/23328	107589/16952	2	down
regulation of lipid biosynthetic process	0.0080359	184/23328	12266/16952/68041	3	down
regulation of vasculature development	0.00811594	356/23328	74030/13179/12266/16952	4	down
cell redox homeostasis	0.00926731	65/23328	232223/213272	2	down
maintenance of protein location in cell	0.0101065	68/23328	227753/19241	2	down
endothelial cell migration	0.0117935	212/23328	74030/13179/16952	3	down
cell-matrix adhesion	0.0120944	214/23328	12825/74030/18074	3	down
fatty acid metabolic process	0.0128963	408/23328	26897/12266/16952/68041	4	down
viral entry into host cell	0.0131358	78/23328	227753/68713	2	down
viral life cycle	0.0131826	221/23328	227753/68713/17002	3	down
negative regulation of phosphatase activity	0.0137835	80/23328	16150/69556	2	down
negative regulation of protein depolymerization	0.0137835	80/23328	227753/68041	2	down
muscle organ development	0.0142089	420/23328	12825/60406/107589/14605	4	down
negative regulation of protein polymerization	0.0147806	83/23328	227753/19241	2	down
response to osmotic stress	0.015808	86/23328	107589/14605	2	down
regulation of glucose transmembrane transport	0.0165096	88/23328	20167/12266	2	down
iron ion homeostasis	0.017952	92/23328	53945/17002	2	down
organ or tissue specific immune response	0.0190676	95/23328	12628/17002	2	down
response to interleukin-1	0.0194459	96/23328	16150/16952	2	down
negative regulation of immune system process	0.0194617	462/23328	12825/17965/16952/14605	4	down
UV protection	0.0220728	10/23328	76293	1	down
regulation of neutrophil apoptotic process	0.0220728	10/23328	16952	1	down
positive regulation of toll-like receptor 4 signaling pathway	0.0220728	10/23328	17002	1	down
sequestering of extracellular ligand from receptor	0.0220728	10/23328	17965	1	down
elastic fiber assembly	0.0220728	10/23328	76293	1	down
regulation of ligase activity	0.0220728	10/23328	68041	1	down
positive regulation of cysteine-type endopeptidase activity involved in apoptotic signaling pathway	0.0220728	10/23328	227753	1	down
bone morphogenesis	0.0225843	104/23328	12406/17002	2	down
response to metal ion	0.0232068	274/23328	53945/227753/107589	3	down
aminoglycan metabolic process	0.0233996	106/23328	12659/13179	2	down
muscle cell migration	0.0233996	106/23328	16952/19241	2	down
actin cytoskeleton reorganization	0.0233996	106/23328	227753/16952	2	down
negative regulation of cell migration	0.0240928	278/23328	12825/17965/13179	3	down
small nucleolar ribonucleoprotein complex assembly	0.0242536	11/23328	72171	1	down
establishment of lymphocyte polarity	0.0242536	11/23328	227753	1	down
establishment of T cell polarity	0.0242536	11/23328	227753	1	down
muscle atrophy	0.0242536	11/23328	227753	1	down
regulation of phospholipase A2 activity	0.0242536	11/23328	16952	1	down
determination of dorsal/ventral asymmetry	0.0242536	11/23328	17965	1	down
determination of dorsal identity	0.0242536	11/23328	17965	1	down
positive regulation of mitochondrial depolarization	0.0242536	11/23328	13179	1	down
centromeric sister chromatid cohesion	0.0242536	11/23328	69556	1	down
negative regulation of endoplasmic reticulum unfolded protein response	0.0242536	11/23328	67118	1	down
positive regulation of vasculogenesis	0.0242536	11/23328	74030	1	down
regulation of leukocyte apoptotic process	0.0250662	110/23328	16952/14605	2	down
collagen metabolic process	0.0254902	111/23328	12406/76293	2	down
glucose transmembrane transport	0.0254902	111/23328	20167/12266	2	down
regulation of T-helper 1 cell differentiation	0.0264296	12/23328	16952	1	down
glucosamine-containing compound catabolic process	0.0264296	12/23328	12659	1	down
protein polymerization	0.0275773	293/23328	227753/68041/19241	3	down
epithelium migration	0.0285497	297/23328	74030/13179/16952	3	down
bleb assembly	0.0286009	13/23328	107589	1	down
negative regulation of neuron migration	0.0286009	13/23328	12825	1	down
defense response to Gram-negative bacterium	0.0298897	121/23328	71660/17002	2	down
endothelium development	0.0303452	122/23328	53945/16150	2	down
negative regulation of type 2 immune response	0.0307674	14/23328	16952	1	down
positive regulation of hypersensitivity	0.0307674	14/23328	12266	1	down
chondrocyte differentiation involved in endochondral bone morphogenesis	0.0307674	14/23328	12406	1	down
tonic smooth muscle contraction	0.0307674	14/23328	107589	1	down
positive regulation of smooth muscle cell differentiation	0.0307674	14/23328	19241	1	down
attachment of mitotic spindle microtubules to kinetochore	0.0307674	14/23328	69556	1	down
hepatocyte differentiation	0.0307674	14/23328	16952	1	down
regulation of rRNA processing	0.0307674	14/23328	72171	1	down
digestive tract development	0.0308035	123/23328	12825/71660	2	down
protein depolymerization	0.0308035	123/23328	227753/68041	2	down
positive regulation of I-kappaB kinase/NF-kappaB signaling	0.0317283	125/23328	16150/17002	2	down
positive regulation of neuron death	0.0321949	126/23328	16150/23821	2	down
sphingomyelin metabolic process	0.0329292	15/23328	208449	1	down
activation-induced cell death of T cells	0.0329292	15/23328	14605	1	down
positive regulation of vesicle fusion	0.0329292	15/23328	16952	1	down
negative regulation of interleukin-8 production	0.0329292	15/23328	16952	1	down
positive regulation of osteoblast proliferation	0.0329292	15/23328	17002	1	down
activation of Janus kinase activity	0.0329292	15/23328	14600	1	down
retinal rod cell development	0.0329292	15/23328	12628	1	down
prepulse inhibition	0.0329292	15/23328	23821	1	down
growth hormone receptor signaling pathway	0.0329292	15/23328	14600	1	down
cellular response to growth hormone stimulus	0.0329292	15/23328	14600	1	down
response to UV-B	0.0350863	16/23328	76293	1	down
neuron remodeling	0.0350863	16/23328	12266	1	down
positive regulation of phagocytosis, engulfment	0.0350863	16/23328	12266	1	down
regulation of ribosome biogenesis	0.0350863	16/23328	72171	1	down
positive regulation of mitochondrial fission	0.0350863	16/23328	13179	1	down
hepatocyte apoptotic process	0.0350863	16/23328	227753	1	down
regulation of endothelial cell development	0.0350863	16/23328	16150	1	down
regulation of establishment of endothelial barrier	0.0350863	16/23328	16150	1	down
regulation of plasma membrane organization	0.0350863	16/23328	227753	1	down
positive regulation of membrane invagination	0.0350863	16/23328	12266	1	down
negative regulation of locomotion	0.0361413	326/23328	12825/17965/13179	3	down
iron ion transmembrane transport	0.0372386	17/23328	53945	1	down
T-helper 2 cell differentiation	0.0372386	17/23328	16952	1	down
actin filament severing	0.0372386	17/23328	227753	1	down
positive regulation of actin nucleation	0.0372386	17/23328	227753	1	down
renal absorption	0.0372386	17/23328	227753	1	down
regulation of cell-cell adhesion mediated by cadherin	0.0372386	17/23328	17075	1	down
response to interferon-gamma	0.0375031	137/23328	227753/68713	2	down
cellular response to chemical stress	0.0378299	332/23328	107589/213272/16952	3	down
leukocyte apoptotic process	0.0380014	138/23328	16952/14605	2	down
regulation of cellular ketone metabolic process	0.0385022	139/23328	16952/68041	2	down
neuromuscular process	0.0390055	140/23328	12628/23821	2	down
adhesion of symbiont to host	0.0393863	18/23328	17002	1	down
regulation of podosome assembly	0.0393863	18/23328	227753	1	down
amyloid fibril formation	0.0393863	18/23328	227753	1	down
negative regulation of double-strand break repair via homologous recombination	0.0393863	18/23328	102871	1	down
hypersensitivity	0.0415292	19/23328	12266	1	down
I-kappaB phosphorylation	0.0415292	19/23328	16150	1	down
chondrocyte proliferation	0.0415292	19/23328	17002	1	down
negative regulation of membrane potential	0.0415292	19/23328	17002	1	down
cell junction disassembly	0.0415292	19/23328	12266	1	down
regulation of endopeptidase activity	0.0419256	346/23328	227753/12406/17002	3	down
positive regulation of adaptive immune response based on somatic recombination of immune receptors built from immunoglobulin superfamily domains	0.042599	147/23328	12266/16952	2	down
positive regulation of NF-kappaB transcription factor activity	0.042599	147/23328	16150/17002	2	down
regulation of lipopolysaccharide-mediated signaling pathway	0.0436675	20/23328	17002	1	down
negative regulation of T-helper cell differentiation	0.0436675	20/23328	16952	1	down
regulation of vascular endothelial growth factor signaling pathway	0.0436675	20/23328	13179	1	down
regulation of receptor clustering	0.0436675	20/23328	227753	1	down
regulation of establishment of cell polarity	0.0436675	20/23328	227753	1	down
cellular response to reactive oxygen species	0.0441759	150/23328	213272/16952	2	down
detection of mechanical stimulus involved in sensory perception of pain	0.045801	21/23328	23821	1	down
positive regulation of cell migration involved in sprouting angiogenesis	0.045801	21/23328	16952	1	down
positive regulation of T-helper cell differentiation	0.0479299	22/23328	16952	1	down
podosome assembly	0.0479299	22/23328	227753	1	down
positive regulation of small molecule metabolic process	0.0479385	157/23328	16952/68041	2	down
cytokine-mediated signaling pathway	0.0491207	369/23328	68713/16150/14600	3	down
