# Supplementary material for: Glufosinate-Ammonium Induced Aberrant Histone Modifications in Mouse Sperm Are Concordant With Transcriptome in Preimplantation Embryos
Source: Front Physiol. 2022 Jan 25;12:819856. doi: 10.3389/fphys.2021.819856 (PMC8821811; doi:10.3389/fphys.2021.819856)
Supplement: Supplementary file 5 [file Table_5.xlsx]

## Sheet: 5A. DEG_annotated_P
Supplementary Table 5. Peaks of differential mRNA transcripts of paternal (A) and maternal (B) alleles between CON and GLA embryos.
ensembl_gene_id	CON_rep1	CON_rep2	CON_rep3	GLA_rep1	GLA_rep2	GLA_rep3	external_gene_name	entrezgene_id	baseMean	log2FoldChange	lfcSE	stat	pvalue
ENSMUSG00000003929	41.685	49.2579	83.3139	0	0	0	Zfp81	224694	29.0428	-8.09137	1.55305	-5.20998	1.88858e-07
ENSMUSG00000026489	40.1218	77.4053	15.6214	0	0	0	Coq8a	67426	22.1914	-7.70581	1.68563	-4.57147	4.84321e-06
ENSMUSG00000033909	115.155	176.801	124.971	28.8584	19.5035	20.2159	Usp36	72344	80.9174	-2.60633	0.602533	-4.32563	1.52099e-05
ENSMUSG00000086202	0	0	0	25.0943	29.2553	17.6889	1700019E08Rik	69405	12.0064	7.3848	1.9279	3.8305	0.000127884
ENSMUSG00000096144	794.62	883.124	1139.32	288.584	572.428	317.137	B020004C17Rik	432860	665.869	-1.25538	0.351205	-3.5745	0.000350904
ENSMUSG00000015994	15.1108	0	0	94.1035	94.592	66.9652	Fnta	14272	45.1286	4.00331	1.15026	3.48034	0.000500769
ENSMUSG00000092416	39.6008	75.6461	81.2311	6.27356	12.6773	5.05398	Zfp141	434178	36.7471	-3.01458	0.890049	-3.38698	0.00070667
ENSMUSG00000039720	0	0	0	60.2262	0	17.6889	Got1l1	76615	12.9859	7.4952	2.22738	3.36503	0.000765351
ENSMUSG00000106268	0	0	0	30.1131	0	44.2223	Gm18492	NA	12.3892	7.4272	2.23403	3.32457	0.000885541
ENSMUSG00000118423	0	0	0	22.5848	11.7021	18.9524	Lrrc70	113523645	8.87323	6.94664	2.12338	3.2715	0.00106979
ENSMUSG00000041287	98.4808	38.7027	48.9469	235.886	228.191	147.829	Sox15	20670	133.006	1.70842	0.537169	3.18042	0.00147061
ENSMUSG00000093862	64.6118	330.732	123.929	0	9.75176	0	Gm5117	NA	88.1708	-5.70162	1.79826	-3.17064	0.00152102
ENSMUSG00000031556	5.73169	0	0	48.9338	39.9822	36.6414	Tm2d2	69742	21.8815	4.32137	1.36551	3.16466	0.00155262
ENSMUSG00000026601	0	0	0	55.2074	11.7021	0	Axdnd1	77352	11.1516	7.27655	2.31211	3.14715	0.00164872
ENSMUSG00000020644	35.4323	28.1474	14.5799	144.292	116.046	74.5462	Id2	15902	68.8406	2.08815	0.663624	3.14659	0.00165184
ENSMUSG00000057497	34.3901	10.5553	83.3139	215.811	70.2126	324.718	Fam136a	66488	123.167	2.25686	0.722246	3.12478	0.00177941
ENSMUSG00000057497	34.3901	10.5553	83.3139	215.811	70.2126	324.718	Fam136a	102632427	123.167	2.25686	0.722246	3.12478	0.00177941
ENSMUSG00000030652	76.0751	51.8967	99.9767	189.462	134.574	403.055	Coq7	12850	159.173	1.67366	0.537426	3.11421	0.00184436
ENSMUSG00000053977	0	61.5724	18.7456	0	0	0	Cd8a	12525	13.3863	-6.97372	2.24395	-3.10779	0.00188492
ENSMUSG00000030401	41.1639	270.039	37.4913	25.0943	20.4787	5.05398	Rtn2	20167	66.5535	-2.77995	0.894834	-3.10666	0.00189212
ENSMUSG00000098010	0	42.2211	92.6867	0	0	2.52699	Gm21542	NA	22.9058	-5.79296	1.86503	-3.1061	0.00189574
ENSMUSG00000024150	129.745	232.216	217.658	43.9149	83.8651	60.6478	Mcfd2	193813	128.008	-1.61568	0.520435	-3.10447	0.00190618
ENSMUSG00000004054	10.4213	30.7862	15.6214	0	0	0	Map3k11	26403	9.47147	-6.47517	2.08967	-3.09866	0.00194395
ENSMUSG00000097042	0	0	0	18.8207	12.6773	15.1619	Gm17491	NA	7.77665	6.75684	2.21356	3.05248	0.00226956
ENSMUSG00000040950	0	0	0	0	17.5532	41.6953	Mgl2	216864	9.87475	7.10173	2.36783	2.99925	0.00270645
ENSMUSG00000031808	9.90019	29.027	14.5799	0	0	0	Slc27a1	26457	8.91785	-6.38831	2.13005	-2.99913	0.00270749
ENSMUSG00000030701	31.2638	0	38.5327	0	0	0	Plekhb1	27276	11.6327	-6.7734	2.27273	-2.98029	0.00287978
ENSMUSG00000026585	0	0	0	2.50943	5.85105	41.6953	Kifap3	16579	8.34264	6.85684	2.3011	2.97981	0.00288425
ENSMUSG00000055991	39.6008	29.027	0	0	0	0	Zkscan5	22757	11.438	-6.75214	2.27359	-2.96981	0.00297983
ENSMUSG00000026234	109.423	26.3882	106.225	131.745	243.794	449.804	Ncl	17975	177.897	1.76773	0.600103	2.94572	0.00322207
ENSMUSG00000020897	61.4854	73.8869	44.7812	208.282	150.177	146.565	Aurkb	20877	114.196	1.48465	0.511983	2.8998	0.003734
ENSMUSG00000101191	13.0266	43.9803	7.28997	0	0	1.2635	Gm28809	NA	10.9267	-5.69264	1.97472	-2.88276	0.00394209
ENSMUSG00000044948	11.9844	7.03685	0	97.8676	15.6028	70.7557	Cfap43	100048534	33.8746	3.23743	1.1288	2.86803	0.0041303
ENSMUSG00000024477	72.4277	60.6928	95.811	0	21.4539	0	Pggt1b	225467	41.7309	-3.38104	1.18815	-2.84563	0.00443233
ENSMUSG00000099576	2.60531	0	9.37282	13.8018	37.0567	88.4447	Gm29040	NA	25.2136	3.57277	1.26371	2.8272	0.00469564
ENSMUSG00000022016	0	0	2.08285	51.4432	7.80141	11.3715	Akap11	219181	12.1165	5.26071	1.86285	2.82401	0.00474273
ENSMUSG00000109640	0	0.879606	1.04142	12.5471	7.80141	41.6953	Gm45413	NA	10.6608	5.14805	1.82941	2.81405	0.00489214
ENSMUSG00000070424	5.73169	147.774	13.5385	0	4.87588	7.58097	Art5	11875	29.9168	-3.74028	1.34053	-2.79015	0.00526831
ENSMUSG00000060373	19.2793	89.7198	11.4557	1.25471	6.82623	0	Hnrnpc	15381	21.4226	-3.8496	1.39371	-2.76212	0.00574275
ENSMUSG00000029070	0	0	0	0	9.75176	40.4318	Mxra8	74761	8.36393	6.86144	2.50171	2.7427	0.00609357
ENSMUSG00000092571	2.08425	37.823	8.33139	0	0	0	Gm4134	NA	8.03978	-6.23784	2.30929	-2.70119	0.00690921
ENSMUSG00000058420	0	29.027	63.5269	0	1.95035	0	Syt17	110058	15.7507	-5.4619	2.03466	-2.68443	0.00726535
ENSMUSG00000017776	107.86	347.444	136.427	65.2451	79.9644	60.6478	Crk	12928	132.931	-1.52066	0.56658	-2.68393	0.0072762
ENSMUSG00000078958	50.022	16.7125	43.7398	5.01885	5.85105	1.2635	Atp6ap1l	435376	20.4346	-3.17444	1.18419	-2.68068	0.00734718
ENSMUSG00000039795	0	0	0	0	1.95035	49.2763	Zfand1	66361	8.53778	6.89019	2.57053	2.68046	0.00735208
ENSMUSG00000022607	3.12638	41.3415	3.12427	0	0	0	Ptk2	14083	7.93202	-6.21921	2.34719	-2.64964	0.00805771
ENSMUSG00000072244	202.693	262.123	298.889	82.811	132.624	126.35	Trim6	94088	184.248	-1.15715	0.437099	-2.64733	0.00811295
ENSMUSG00000027475	0	14.0737	42.6984	0	0	0	Kif3b	16569	9.46201	-6.47101	2.45049	-2.6407	0.00827361
ENSMUSG00000025439	525.752	177.68	494.676	988.714	660.194	859.177	Clns1a	12729	617.699	1.06476	0.403358	2.63975	0.00829677
ENSMUSG00000072809	42.7271	115.228	133.302	35.132	13.6525	26.5334	9330160F10Rik	NA	61.0959	-1.95378	0.740645	-2.63795	0.00834095
ENSMUSG00000050107	153.192	189.115	68.734	15.0566	67.2871	34.1144	Haspin	14841	87.9166	-1.81357	0.689353	-2.63084	0.00851753
ENSMUSG00000026048	11.9844	12.3145	57.2783	0	0.975176	3.79049	Ercc5	22592	14.3905	-4.11035	1.5737	-2.61191	0.00900393
ENSMUSG00000020736	58.8801	18.4717	60.4026	117.943	104.344	209.74	Nt5c	50773	94.9636	1.64619	0.633335	2.59923	0.00934325
ENSMUSG00000079505	15.1108	1.75921	38.5327	0	0	1.2635	Gm11131	NA	9.44437	-5.47551	2.1189	-2.58413	0.0097625
ENSMUSG00000070327	115.155	68.6092	49.9884	233.377	181.383	169.308	Rnf213	672511	136.303	1.31342	0.508746	2.58168	0.00983193
ENSMUSG00000051730	92.2281	32.5454	27.077	144.292	128.723	188.261	Mettl5	75422	102.188	1.58987	0.617193	2.57597	0.0099958
ENSMUSG00000033557	31.2638	77.4053	34.367	0	13.6525	2.52699	Fam20b	215015	26.5359	-3.11063	1.21372	-2.5629	0.0103803
ENSMUSG00000062753	2.60531	4.39803	38.5327	106.651	76.0637	61.9113	AI413582	106672	48.3603	2.45094	0.966564	2.53572	0.0112216
ENSMUSG00000027176	0	0	0	18.8207	23.4042	0	Cstf3	228410	7.03748	6.61504	2.61029	2.53421	0.0112701
ENSMUSG00000020022	292.837	172.403	438.44	800.507	381.294	696.186	Ndufa12	66414	463.611	1.05568	0.417935	2.52594	0.0115388
ENSMUSG00000104046	25.5321	27.2678	52.0712	0	7.80141	0	Gm37567	NA	18.7787	-3.68906	1.46176	-2.52371	0.0116124
ENSMUSG00000009863	406.429	306.103	518.629	930.997	537.322	788.421	Sdhb	67680	581.317	0.874245	0.346588	2.52243	0.0116547
ENSMUSG00000026087	138.082	138.098	137.468	291.093	210.638	338.617	Mrpl30	107734	208.999	1.02151	0.405275	2.52054	0.0117175
ENSMUSG00000028890	15.6319	73.0073	12.4971	2.50943	5.85105	2.52699	Mtf1	17764	18.6706	-3.19691	1.28032	-2.49696	0.0125264
ENSMUSG00000030725	15.1108	0.879606	64.5683	0	2.92553	0	Lipt2	67164	13.914	-4.69461	1.88052	-2.49644	0.0125447
ENSMUSG00000027937	92.2281	101.155	53.1126	263.49	133.599	197.105	Jtb	23922	140.115	1.26505	0.508214	2.4892	0.012803
ENSMUSG00000025925	159.966	94.1178	197.871	387.706	234.042	332.299	Terf1	21749	234.334	1.0777	0.435341	2.47552	0.0133043
ENSMUSG00000070639	0.521063	0	0	15.0566	0	34.1144	Lrrc8b	433926	8.282	5.88579	2.38247	2.47045	0.0134942
ENSMUSG00000096010	0	0	0	0	0	51.8033	H4f16	320332	8.63388	6.90654	2.8076	2.45995	0.0138958
ENSMUSG00000030254	0	0	0	0	30.2304	10.108	Rad18	58186	6.72307	6.55043	2.66535	2.45763	0.0139858
ENSMUSG00000077167	3.64744	45.7395	0	0	0	0	Gm24119	115487534	8.23116	-6.27331	2.56665	-2.44416	0.014519
ENSMUSG00000033099	367.87	283.233	322.841	651.196	539.272	491.5	Nol12	97961	442.652	0.787165	0.322869	2.43804	0.0147673
ENSMUSG00000002908	0	0	0	0	0	50.5398	Kcnn1	84036	8.4233	6.8709	2.827	2.43046	0.0150797
ENSMUSG00000095567	80.7647	104.673	26.0356	3.76414	21.4539	20.2159	Noc2l	57741	42.8179	-2.21474	0.911433	-2.42996	0.0151007
ENSMUSG00000062110	22.4057	49.2579	89.5625	6.27356	16.578	0	Scfd2	212986	30.6796	-2.79489	1.15158	-2.42701	0.015224
ENSMUSG00000028874	0.521063	43.9803	1.04142	0	0	0	Fgr	14191	7.59046	-6.15562	2.53692	-2.42642	0.0152488
ENSMUSG00000038633	6.77381	1.75921	0	55.2074	26.3297	12.635	Degs1	13244	17.1175	3.39462	1.39951	2.42558	0.015284
ENSMUSG00000034875	22.9268	1.75921	2.08285	46.4244	50.7091	70.7557	Nudt19	110959	32.443	2.60731	1.07919	2.41599	0.0156925
ENSMUSG00000033773	0	0	0	5.01885	20.4787	6.31748	Rpap2	231571	5.3025	6.2081	2.57424	2.41162	0.0158819
ENSMUSG00000025068	1.56319	0	35.4084	82.811	10.7269	192.051	Gsto1	14873	53.7601	2.97009	1.23302	2.40878	0.0160058
ENSMUSG00000028995	5.73169	41.3415	0	0	0	0	Fam126a	84652	7.84553	-6.20447	2.57791	-2.40678	0.0160939
ENSMUSG00000037364	4.68956	9.67566	3.12427	21.3301	11.7021	87.1812	Srrt	83701	22.9505	2.77841	1.16148	2.39213	0.0167509
ENSMUSG00000041471	0	36.0638	10.4142	0	0	0	Shld2	75698	7.74635	-6.1842	2.59874	-2.37969	0.0173272
ENSMUSG00000024165	116.197	29.9066	65.6097	16.3113	22.429	16.4254	Jpt2	52009	44.4798	-1.94067	0.818114	-2.37213	0.017686
ENSMUSG00000025204	73.9909	27.2678	91.6453	159.349	124.822	217.321	Ndufb8	67264	115.733	1.37785	0.581567	2.36921	0.0178264
ENSMUSG00000020464	2.08425	0	0	12.5471	13.6525	26.5334	Pnpt1	71701	9.13621	4.48689	1.89969	2.36191	0.0181809
ENSMUSG00000045176	10.9423	38.7027	27.077	0	4.87588	0	Borcs6	71923	13.5996	-3.90366	1.6528	-2.36184	0.0181845
ENSMUSG00000020114	3.64744	0	1.04142	25.0943	11.7021	29.0604	Cand1	71902	11.7576	3.73237	1.58947	2.34818	0.0188652
ENSMUSG00000028309	405.387	679.935	441.564	277.292	357.889	171.835	Rnf20	109331	388.984	-0.91796	0.393336	-2.33378	0.0196071
ENSMUSG00000022420	0	0	0	17.566	0	18.9524	Dnal4	54152	6.0864	6.40138	2.74983	2.32792	0.0199164
ENSMUSG00000029461	48.9799	129.302	53.1126	11.2924	25.3546	27.7969	Fam168a	319604	49.3064	-1.84076	0.791108	-2.32682	0.019975
ENSMUSG00000028540	30.2216	113.469	42.6984	10.0377	20.4787	13.8984	Dph2	67728	38.4673	-2.06136	0.88604	-2.32649	0.0199926
ENSMUSG00000020205	3.12638	2.63882	0	26.349	14.6276	26.5334	Phlda1	21664	12.2125	3.49742	1.50525	2.32348	0.0201533
ENSMUSG00000055485	0	0	0	22.5848	2.92553	5.05398	Soga1	320706	5.09406	6.14486	2.64499	2.32321	0.020168
ENSMUSG00000066382	0	0	0	10.0377	0	26.5334	Iqcf5	75470	6.09518	6.40344	2.76123	2.31905	0.0203922
ENSMUSG00000033379	116.197	48.3783	170.794	255.961	172.606	351.252	Atp6v0b	114143	185.865	1.21798	0.527229	2.31016	0.0208794
ENSMUSG00000065990	277.205	130.182	255.149	370.14	354.964	547.093	Aurkaip1	66077	322.456	0.939584	0.408739	2.29874	0.0215199
ENSMUSG00000087614	0	0	0	45.1697	0	0	Gm12514	NA	7.52828	6.70893	2.9189	2.29844	0.0215365
ENSMUSG00000029413	31.2638	0.879606	53.1126	0	0	5.05398	Naaa	67111	15.0517	-4.10916	1.79032	-2.29521	0.0217212
ENSMUSG00000058794	11.9844	22.8697	6.24854	0	0.975176	0	Nfe2	18022	7.01298	-5.04814	2.2104	-2.28382	0.0223822
ENSMUSG00000038250	339.733	740.628	361.374	200.754	353.989	168.045	Usp38	74841	360.754	-0.993759	0.437078	-2.27365	0.0229873
ENSMUSG00000037608	329.833	664.982	259.315	238.395	235.017	157.937	Bclaf1	72567	314.246	-0.989471	0.435446	-2.27232	0.0230675
ENSMUSG00000020803	9.37913	0	16.6628	85.3205	27.3049	45.4858	Txndc17	52700	30.6922	2.60715	1.14805	2.27093	0.0231515
ENSMUSG00000001630	140.166	344.805	56.2369	40.1508	41.9326	103.607	Stk38l	232533	121.15	-1.54573	0.680984	-2.26986	0.0232163
ENSMUSG00000029014	337.127	125.784	239.528	461.734	377.393	510.452	Dnajc2	22791	342.003	0.939114	0.415035	2.26273	0.0236523
ENSMUSG00000043333	5.73169	0	0	71.5186	18.5283	1.2635	Rhbdl2	230726	16.1737	3.90474	1.73549	2.24994	0.0244525
ENSMUSG00000116815	7.81594	0	33.3256	0	0	0	Gm49760	NA	6.85692	-6.00746	2.67396	-2.24665	0.0246622
ENSMUSG00000020124	5.73169	0	7.28997	62.7356	29.2553	11.3715	Usp15	14479	19.3973	2.9871	1.33454	2.23829	0.0252021
ENSMUSG00000020261	0	51.8967	0	0	0	0	Slc36a1	215335	8.64946	-6.3446	2.84117	-2.23309	0.0255427
ENSMUSG00000078511	10.9423	0	29.1599	0	0	0	Pramel16	329984	6.6837	-5.9716	2.68153	-2.22693	0.0259517
ENSMUSG00000094441	0	0	0	13.8018	19.5035	0	Zfp955a	77652	5.55089	6.273	2.82348	2.22173	0.0263017
ENSMUSG00000022194	201.651	197.032	184.332	92.8487	121.897	69.4922	Pabpn1	54196	144.542	-1.03417	0.465577	-2.22126	0.0263332
ENSMUSG00000022194	201.651	197.032	184.332	92.8487	121.897	69.4922	Pabpn1	12050	144.542	-1.03417	0.465577	-2.22126	0.0263332
ENSMUSG00000085818	16.674	36.0638	1.04142	0	1.95035	0	Gm13267	NA	9.28827	-4.68928	2.11237	-2.21991	0.0264246
ENSMUSG00000108654	26.0531	89.7198	0	0	0	7.58097	Gm9519	NA	20.559	-3.95634	1.78363	-2.21814	0.0265455
ENSMUSG00000001016	91.707	209.346	72.8997	37.6414	67.2871	31.5874	Ilf2	67781	85.0781	-1.44886	0.653426	-2.21733	0.0266008
ENSMUSG00000020455	0	29.027	11.4557	0	0	0	Trim11	94091	6.74711	-5.98461	2.70095	-2.21574	0.0267094
ENSMUSG00000074166	0	0	4.1657	56.4621	13.6525	1.2635	AW146154	101835	12.5906	4.18781	1.89207	2.21334	0.0268741
ENSMUSG00000098022	0.521063	54.5356	0	1.25471	0	0	Zfp82	330502	9.38522	-5.46779	2.47323	-2.21079	0.0270505
ENSMUSG00000097333	0.521063	93.2382	11.4557	0	6.82623	0	Zfp87	170763	18.6735	-3.8976	1.76538	-2.2078	0.0272583
ENSMUSG00000026596	41.685	39.5823	42.6984	6.27356	13.6525	0	Abl2	11352	23.9819	-2.61716	1.18557	-2.20751	0.0272783
ENSMUSG00000026955	32.8269	11.4349	24.9942	0	4.87588	1.2635	Sapcd2	72080	12.5659	-3.45343	1.56441	-2.2075	0.0272789
ENSMUSG00000028177	29.7006	6.15724	10.4142	1.25471	0.975176	0	1810013D15Rik	69042	8.08366	-4.36329	1.9786	-2.20524	0.027437
ENSMUSG00000093770	11.4634	11.4349	8.33139	0	0	0	Obox3-ps4	NA	5.20494	-5.61388	2.54666	-2.20441	0.0274959
ENSMUSG00000024472	2.60531	13.1941	9.37282	66.4998	2.92553	79.6002	Dcp2	70640	29.033	2.57832	1.17293	2.19819	0.0279353
ENSMUSG00000026355	579.422	574.383	597.777	422.838	290.602	367.677	Mcm6	17219	472.117	-0.69705	0.317174	-2.19769	0.0279712
ENSMUSG00000032387	1.56319	0	1.04142	16.3113	9.75176	18.9524	Rbpms2	71973	7.93668	4.05793	1.8479	2.19597	0.0280943
ENSMUSG00000019139	139.645	262.123	106.225	382.687	275	336.09	Isyna1	71780	250.295	0.967696	0.440789	2.19537	0.0281368
ENSMUSG00000047084	20.3214	99.3954	21.8699	15.0566	6.82623	0	Ngrn	83485	27.2449	-2.69316	1.22783	-2.19344	0.0282759
ENSMUSG00000051341	0.521063	0	0	32.6225	6.82623	0	Zfp52	22710	6.66164	5.57027	2.54189	2.19139	0.0284234
ENSMUSG00000006095	281.895	216.383	297.847	134.254	163.83	132.667	Tbcb	66411	204.479	-0.885064	0.403946	-2.19104	0.0284486
ENSMUSG00000059883	14.5898	19.3513	40.6155	0	5.85105	0	Irak4	266632	13.4013	-3.60861	1.65154	-2.185	0.0288889
ENSMUSG00000031529	0	0	8.33139	18.8207	35.1063	35.3779	Tnks	21951	16.2727	3.48643	1.59586	2.18467	0.0289131
ENSMUSG00000045210	65.6539	54.5356	79.1482	7.52828	37.0567	6.31748	Vcpip1	70675	41.7067	-1.95341	0.898283	-2.1746	0.02966
ENSMUSG00000028060	25.5321	137.218	60.4026	13.8018	34.1311	11.3715	Khdc4	74200	47.0763	-1.90053	0.874436	-2.17344	0.0297473
ENSMUSG00000106791	0	0	48.9469	0	0	0	4930553P18Rik	75355	8.15782	-6.25732	2.895	-2.16142	0.0306628
ENSMUSG00000028172	5.73169	32.5454	0	0	0	0	Tacr3	21338	6.37952	-5.90627	2.73689	-2.15802	0.0309262
ENSMUSG00000037752	0	0	0	23.8395	7.80141	0	Xkr8	381560	5.27349	6.19647	2.88768	2.14583	0.0318866
ENSMUSG00000000959	9.90019	16.7125	0	56.4621	49.734	37.9049	Oxa1l	69089	28.4523	2.42586	1.13104	2.1448	0.0319686
ENSMUSG00000014504	11.9844	32.5454	20.8285	0	0	5.05398	Srp19	66384	11.7354	-3.72645	1.74561	-2.13476	0.0327806
ENSMUSG00000028788	21.8846	59.8132	30.2013	3.76414	3.9007	13.8984	Ptp4a2	19244	22.2437	-2.38329	1.11653	-2.13455	0.0327977
ENSMUSG00000024070	2.08425	0	0	51.4432	6.82623	0	Prkd3	75292	10.059	4.66472	2.18793	2.13202	0.033005
ENSMUSG00000026567	0	0	0	38.8961	0	0	Adcy10	271639	6.48268	6.49312	3.0528	2.12694	0.0334248
ENSMUSG00000017144	3.64744	0	0	10.0377	28.2801	18.9524	Rnd3	74194	10.1529	3.85443	1.81506	2.12358	0.0337055
ENSMUSG00000104496	1.56319	3.51842	2.08285	33.8772	1.95035	30.3239	Gm5837	NA	12.2193	3.21568	1.51586	2.12136	0.0338918
ENSMUSG00000035165	0	0	0	0	35.1063	99.8161	Kcne3	57442	22.4871	8.28915	3.90906	2.1205	0.033964
ENSMUSG00000037736	0	48.3783	14.5799	0	0	2.52699	Limch1	77569	10.9142	-4.67945	2.21041	-2.117	0.0342599
ENSMUSG00000012422	0	0	0	26.349	4.87588	0	Tmem167	66074	5.20414	6.1767	2.91943	2.11572	0.0343685
ENSMUSG00000109602	68.2592	91.479	85.3968	48.9338	12.6773	20.2159	Gm31597	NA	54.4937	-1.58814	0.752394	-2.11078	0.0347915
ENSMUSG00000042035	0	0	0	0	7.80141	22.7429	Igsf3	78908	5.09072	6.14547	2.92191	2.10324	0.0354448
ENSMUSG00000036099	0	48.3783	1.04142	1.25471	0	0	Vezt	215008	8.44574	-5.31173	2.53267	-2.09729	0.0359683
ENSMUSG00000001524	48.9799	137.218	26.0356	12.5471	15.6028	31.5874	Gtf2h4	14885	45.3285	-1.83162	0.873422	-2.09706	0.0359884
ENSMUSG00000037335	114.113	42.2211	79.1482	203.263	170.656	140.248	Hand1	15110	124.942	1.12185	0.536259	2.092	0.0364386
ENSMUSG00000117399	0	0	0	37.6414	0	0	Gm19689	100503434	6.27356	6.4458	3.08389	2.09015	0.036604
ENSMUSG00000074627	36.9954	53.656	42.6984	7.52828	14.6276	12.635	Mroh8	629499	28.0234	-1.93283	0.926571	-2.086	0.0369783
ENSMUSG00000026484	47.4167	62.452	78.1068	13.8018	29.2553	16.4254	Rnf2	19821	41.243	-1.65088	0.793914	-2.07942	0.0375791
ENSMUSG00000046435	0.521063	0	0	0	0	44.2223	Pramel24	277666	7.45723	5.73514	2.76354	2.07529	0.0379596
ENSMUSG00000086421	0	0	0	27.6037	2.92553	0	Gm14091	NA	5.0882	6.14377	2.96473	2.07228	0.038239
ENSMUSG00000047281	204.257	85.3218	104.142	155.584	287.677	367.677	Sfn	55948	200.776	1.03787	0.500988	2.07164	0.0382992
ENSMUSG00000042487	214.157	360.638	186.415	189.462	78.9892	108.661	Leo1	235497	189.72	-1.01539	0.491219	-2.06708	0.038727
ENSMUSG00000029056	2.08425	0	0	22.5848	4.87588	16.4254	Pank4	269614	7.66173	4.23954	2.05188	2.06617	0.0388124
ENSMUSG00000045140	9.37913	3.51842	3.12427	20.0754	13.6525	59.3843	Pigw	70325	18.189	2.50939	1.2147	2.06585	0.0388429
ENSMUSG00000030655	3.12638	0	2.08285	26.349	24.3794	6.31748	Smg1	233789	10.3758	3.42051	1.65656	2.06483	0.0389387
ENSMUSG00000020687	147.982	277.955	147.882	74.0281	122.872	80.8637	Cdc27	217232	141.931	-1.04355	0.506343	-2.06096	0.0393065
ENSMUSG00000021483	6.25275	36.9434	0	0	0	1.2635	Cdk20	105278	7.40995	-5.11881	2.48428	-2.06048	0.0393529
ENSMUSG00000070732	0	0	3.12427	16.3113	0	45.4858	Rbm44	329207	10.8202	4.3972	2.13977	2.05499	0.0398799
ENSMUSG00000048758	875.906	827.709	1150.77	1366.38	1268.7	1586.95	Rpl29	19944	1179.4	0.565155	0.275245	2.05328	0.0400457
ENSMUSG00000025094	3.64744	79.1645	29.1599	0	11.7021	0	Slc18a2	214084	20.6123	-3.22041	1.57304	-2.04725	0.0406337
ENSMUSG00000029416	0	0	0	0	17.5532	11.3715	Slc15a4	100561	4.82077	6.06966	2.96592	2.04647	0.0407105
ENSMUSG00000021286	21.3636	0	0	51.4432	4.87588	116.242	Zfyve21	68520	32.3207	2.97572	1.45751	2.04165	0.0411858
ENSMUSG00000055531	16.1529	118.747	30.2013	16.3113	14.6276	0	Cpsf6	432508	32.6733	-2.40862	1.18114	-2.03923	0.0414275
ENSMUSG00000032411	9.37913	8.79606	9.37282	0	0	0	Tfdp2	211586	4.59133	-5.43211	2.666	-2.03755	0.0415951
ENSMUSG00000022849	132.35	364.157	161.421	45.1697	84.8403	159.2	Hspbap1	66667	157.856	-1.18568	0.583099	-2.03341	0.0420109
ENSMUSG00000008305	0	43.1007	0	0	0	0	Tle1	21885	7.18345	-6.07659	2.9939	-2.02965	0.0423917
ENSMUSG00000055184	33.8691	116.108	9.37282	21.3301	7.80141	6.31748	Fam72a	108900	32.4665	-2.1727	1.07398	-2.02303	0.0430705
ENSMUSG00000028832	59.9222	208.467	107.267	35.132	78.9892	30.3239	Stmn1	16765	86.6834	-1.37156	0.678065	-2.02276	0.0430976
ENSMUSG00000041278	273.558	155.69	265.563	475.536	299.379	425.798	Ttc1	66827	315.921	0.787631	0.39115	2.01363	0.0440483
ENSMUSG00000055102	15.1108	0	80.1896	3.76414	4.87588	0	Zfp819	74400	17.3234	-3.44527	1.71229	-2.01209	0.0442107
ENSMUSG00000072437	18.7583	95.877	35.4084	0	19.5035	8.84447	Nanos1	332397	29.7319	-2.38819	1.1887	-2.00908	0.0445281
ENSMUSG00000022337	139.645	28.1474	322.841	417.819	211.613	542.039	Emc2	66736	277.018	1.2572	0.626439	2.00691	0.0447597
ENSMUSG00000040713	41.1639	19.3513	0	52.6979	111.17	85.9177	Creg1	433375	51.7168	2.02929	1.01175	2.00573	0.0448855
ENSMUSG00000022195	0	0	0	11.2924	16.578	0	6030458C11Rik	77877	4.64507	6.01611	3.00413	2.00261	0.0452189
ENSMUSG00000025921	89.1017	145.135	76.024	13.8018	57.5354	45.4858	Rdh10	98711	71.1806	-1.40459	0.701762	-2.00151	0.0453371
ENSMUSG00000021069	21.8846	131.941	0	1.25471	15.6028	0	Pygl	110095	28.4472	-3.16723	1.58663	-1.9962	0.045912
ENSMUSG00000030729	18.7583	32.5454	5.20712	84.0658	72.163	35.3779	Pgm2l1	70974	41.3529	1.75711	0.880369	1.99587	0.0459477
ENSMUSG00000032346	12.5055	79.1645	36.4498	12.5471	0	10.108	Ooep	67968	25.1292	-2.51239	1.25966	-1.9945	0.0460972
ENSMUSG00000073413	0	0	0	0	2.92553	25.2699	Ly6g6d	114654	4.69924	6.02886	3.04268	1.98143	0.0475428
ENSMUSG00000006288	8.337	5.27763	15.6214	47.6791	33.156	34.1144	Ttc5	219022	24.0309	1.98428	1.00231	1.97971	0.0477356
ENSMUSG00000018427	178.724	56.2948	135.385	248.433	276.95	208.477	Ypel2	77864	184.044	0.983646	0.496952	1.97936	0.0477759
ENSMUSG00000022312	203.214	441.562	197.871	153.075	144.326	155.41	Eif3h	68135	215.91	-0.89567	0.453073	-1.97688	0.0480553
ENSMUSG00000026932	44.2903	33.425	17.7042	0	11.7021	0	Nacc2	67991	17.8536	-2.99148	1.51564	-1.97374	0.0484111
ENSMUSG00000024542	129.224	142.496	113.515	11.2924	104.344	17.6889	Cep192	70799	86.4267	-1.5216	0.771633	-1.97192	0.0486184
ENSMUSG00000033282	4.68956	0	1.04142	50.1885	4.87588	7.58097	Rpgrip1l	244585	11.3961	3.38475	1.71765	1.97057	0.0487729
ENSMUSG00000071256	8.337	23.7494	0	0	0	0	Zfp213	449521	5.34773	-5.65279	2.87704	-1.96479	0.0494383
ENSMUSG00000003355	50.5431	116.108	67.6926	41.4055	27.3049	16.4254	Fkbp11	66120	53.2466	-1.45936	0.743384	-1.96313	0.0496306
ENSMUSG00000049988	4.68956	25.5086	3.12427	0	0.975176	0	Lrrc25	211228	5.71626	-4.74357	2.41665	-1.96287	0.0496615
ENSMUSG00000018042	3.12638	8.79606	14.5799	0	0	0	Cyb5r3	109754	4.41706	-5.37208	2.73794	-1.96209	0.0497524
ENSMUSG00000052962	1003.05	533.041	1760.01	2485.59	1587.59	1508.61	Mrpl35	66223	1479.65	0.760395	0.387584	1.96189	0.0497758
ENSMUSG00000090263	0	4.39803	0	0	6.82623	64.4383	D730045A05Rik	77855	12.6104	4.03921	2.06617	1.95492	0.0505924
ENSMUSG00000027714	202.693	141.617	273.895	558.347	390.07	195.842	Exosc9	50911	293.744	0.889264	0.455219	1.95349	0.0507621
ENSMUSG00000040250	85.9753	179.44	176.001	41.4055	110.195	39.1683	Ints13	71177	105.364	-1.20246	0.61606	-1.95186	0.050955
ENSMUSG00000036333	199.046	122.265	95.811	35.132	50.7091	98.5526	Kidins220	77480	100.253	-1.182	0.605618	-1.95173	0.05097
ENSMUSG00000019731	54.7116	73.8869	19.7871	1.25471	17.5532	16.4254	Slc35e1	270066	30.6031	-2.06954	1.06243	-1.94793	0.0514238
ENSMUSG00000021660	0.521063	1.75921	0	10.0377	4.87588	21.4794	Btf3	218490	6.44555	3.98972	2.04887	1.94728	0.0515011
ENSMUSG00000028591	66.1749	258.604	42.6984	22.5848	39.007	69.4922	Pramel13	77632	83.0936	-1.48748	0.76513	-1.94409	0.0518848
ENSMUSG00000011263	281.374	491.7	267.646	184.443	234.042	186.997	Exoc3l2	74463	274.367	-0.780132	0.402469	-1.93837	0.0525787
ENSMUSG00000116606	0	0	1.04142	18.8207	12.6773	0	Gm10479	NA	5.42323	5.19894	2.6826	1.93802	0.0526206
ENSMUSG00000038872	5.21063	13.1941	7.28997	0	0	0	Zfhx3	11906	4.28245	-5.33011	2.75075	-1.93769	0.0526605
ENSMUSG00000055401	33.348	9.67566	14.5799	26.349	52.6595	112.451	Fbxo6	50762	41.5105	1.71894	0.887175	1.93754	0.0526793
ENSMUSG00000028194	22.4057	37.823	0	148.056	26.3297	75.8097	Ddah1	69219	51.7374	2.0473	1.05751	1.93596	0.0528722
ENSMUSG00000100826	384.544	331.611	403.031	274.782	249.645	128.877	Snhg14	16353	295.415	-0.775765	0.400853	-1.93529	0.0529551
ENSMUSG00000085438	73.9909	58.054	67.6926	283.565	68.2623	106.134	Oip5os1	66602	109.616	1.19437	0.617239	1.93503	0.0529871
ENSMUSG00000097047	43.7693	17.5921	85.3968	117.943	88.741	154.146	1110020A21Rik	68531	84.5981	1.30164	0.672685	1.93498	0.0529922
ENSMUSG00000058558	365.786	299.066	382.203	565.875	590.956	453.595	Rpl5	100503670	442.914	0.621423	0.321881	1.9306	0.053533
ENSMUSG00000028851	227.704	362.398	169.752	95.3582	135.549	175.626	Nudc	18221	194.398	-0.902605	0.468043	-1.92846	0.0537973
ENSMUSG00000026857	49.5009	12.3145	29.1599	60.2262	81.9148	104.87	Ntmt1	66617	56.3311	1.43182	0.745298	1.92114	0.0547145
ENSMUSG00000022865	67.2171	137.218	78.1068	133	108.244	368.941	Cxadr	13052	148.788	1.11103	0.578338	1.92107	0.0547234
ENSMUSG00000085628	4.1685	24.629	16.6628	26.349	26.3297	117.505	Appbp2os	654810	35.9407	1.91479	0.997279	1.92002	0.054856
ENSMUSG00000057234	13.0266	17.5921	0	0	0	0	Mettl15	76894	5.10311	-5.58689	2.91072	-1.91941	0.0549318
ENSMUSG00000087260	339.212	109.071	355.126	533.253	411.524	500.344	Lamtor5	68576	374.755	0.846132	0.440958	1.91885	0.0550037
ENSMUSG00000077450	7.29488	24.629	1.04142	0	0.975176	0	Rab11b	19326	5.65674	-4.72958	2.46835	-1.91609	0.0553538
ENSMUSG00000070263	0	38.7027	0	0	0	0	Gm22365	115489060	6.45044	-5.92127	3.09085	-1.91574	0.0553981
ENSMUSG00000041722	8.337	34.3046	4.1657	0	2.92553	0	Khdc1c	433278	8.28881	-3.92503	2.05289	-1.91195	0.055882
ENSMUSG00000050565	148.503	81.8033	219.74	67.7545	59.4857	87.1812	Tor1aip2	240832	110.745	-1.06992	0.560331	-1.90943	0.0562062
ENSMUSG00000060036	385.065	329.852	327.007	471.772	454.432	698.713	Rpl3	27367	444.474	0.639761	0.335083	1.90926	0.0562284
ENSMUSG00000003534	14.0687	22.8697	0	0	0.975176	0	Ddr1	12305	6.31894	-4.89563	2.56435	-1.90911	0.0562474
ENSMUSG00000028614	35.4323	45.7395	48.9469	65.2451	68.2623	176.889	Ndc1	72787	73.4192	1.25581	0.658974	1.90571	0.0566878
ENSMUSG00000022952	0	0.879606	32.2841	0	0	0	Runx1	12394	5.52729	-5.69436	2.98918	-1.90499	0.0567814
ENSMUSG00000022687	0	0	0	0	6.82623	18.9524	Boc	117606	4.29644	5.90079	3.10025	1.90333	0.0569977
ENSMUSG00000003809	2.08425	0.879606	31.2427	0	0.975176	0	Gcdh	270076	5.86363	-4.7758	2.51261	-1.90073	0.057337
ENSMUSG00000039385	0	0	0	0	0	31.5874	Cdh6	12563	5.26456	6.19256	3.26172	1.89856	0.0576229
ENSMUSG00000090083	155.798	102.034	158.296	82.811	78.0141	37.9049	Rnf8	58230	102.476	-1.06489	0.561612	-1.89613	0.0579424
ENSMUSG00000016344	27.6163	0	1.04142	89.0846	25.3546	46.7493	Ppdpf	66496	31.641	2.45806	1.29646	1.89597	0.0579639
ENSMUSG00000070643	71.9066	254.206	22.9113	16.3113	39.9822	60.6478	Sox13	20668	77.6609	-1.57741	0.833162	-1.89328	0.0583201
ENSMUSG00000104444	0	20.2309	10.4142	0	0	0	Gm33051	NA	5.10753	-5.58253	2.94978	-1.89252	0.0584216
ENSMUSG00000026701	106.818	36.0638	54.154	209.537	117.021	108.661	Prdx6	11758	105.376	1.13553	0.600577	1.89073	0.0586601
ENSMUSG00000046794	20.3214	63.3316	17.7042	0	6.82623	11.3715	Ppp1r3b	244416	19.9258	-2.47511	1.31068	-1.88841	0.0589708
ENSMUSG00000032525	152.15	126.663	101.018	47.6791	83.8651	50.5398	Nktr	18087	93.6526	-1.05888	0.561186	-1.88686	0.059179
ENSMUSG00000031919	316.806	442.442	831.056	297.367	229.166	395.474	Tmed6	66269	418.719	-0.78564	0.417768	-1.88057	0.0600307
ENSMUSG00000106968	0	0	0	0	1.95035	24.0064	C78283	NA	4.32613	5.90927	3.14744	1.87749	0.0604512
ENSMUSG00000037536	247.505	375.592	341.587	85.3205	279.875	154.146	Fbxo34	78938	247.338	-0.889567	0.47439	-1.87518	0.0607678
ENSMUSG00000032350	93.7913	54.5356	151.006	3.76414	39.9822	56.8573	Gclc	14629	66.6562	-1.57073	0.838675	-1.87287	0.0610868
ENSMUSG00000020519	37.5165	180.319	9.37282	26.349	10.7269	26.5334	Sap30l	50724	48.4696	-1.84079	0.983914	-1.87088	0.0613611
ENSMUSG00000062580	2506.31	1709.95	3159.68	4515.71	3272.69	3032.39	Timm17a	21854	3032.79	0.552976	0.295819	1.8693	0.0615804
ENSMUSG00000042747	63.5696	41.3415	111.432	198.245	87.7658	174.362	Krtcap2	66059	112.786	1.09143	0.583994	1.8689	0.0616361
ENSMUSG00000038352	77.6383	109.951	221.823	294.857	221.365	247.645	Arl5c	217151	195.547	0.904705	0.484258	1.86823	0.0617298
ENSMUSG00000053286	13.5476	35.1842	49.9884	10.0377	5.85105	7.58097	Trmt1l	98685	20.365	-2.0719	1.11068	-1.86544	0.06212
ENSMUSG00000022100	80.7647	17.5921	28.1184	0	10.7269	15.1619	Xpo7	65246	25.394	-2.28966	1.22819	-1.86426	0.062285
ENSMUSG00000034757	0	0	1.04142	0	11.7021	17.6889	Tmub2	72053	5.07208	5.09818	2.74101	1.85997	0.0628904
ENSMUSG00000076434	13.5476	0	15.6214	0	0	0	Wfdc3	71856	4.8615	-5.51494	2.96777	-1.85828	0.0631299
ENSMUSG00000030554	16.674	12.3145	0	0	0	0	Synm	233335	4.83141	-5.50946	2.96676	-1.85707	0.0633017
ENSMUSG00000005198	0	0	0	0	5.85105	18.9524	Polr2a	20020	4.13391	5.84492	3.14758	1.85696	0.063317
ENSMUSG00000040649	25.011	138.978	30.2013	20.0754	26.3297	13.8984	Rimklb	108653	42.4156	-1.68188	0.906049	-1.85628	0.0634133
ENSMUSG00000085979	0	0	0	0	0	30.3239	Gm12055	NA	5.05398	6.13365	3.30589	1.85537	0.0635438
ENSMUSG00000039756	300.653	124.024	253.066	491.847	453.457	248.909	Dnttip2	99480	311.993	0.816094	0.440252	1.8537	0.0637825
ENSMUSG00000033863	220.409	483.783	358.25	85.3205	259.397	226.166	Klf9	16601	272.221	-0.8935	0.482631	-1.85131	0.064125
ENSMUSG00000003731	14.5898	61.5724	12.4971	0	5.85105	8.84447	Kpna6	16650	17.2258	-2.58866	1.40067	-1.84816	0.0645788
ENSMUSG00000026632	55.7537	114.349	27.077	22.5848	33.156	7.58097	Tatdn3	68972	43.4169	-1.63283	0.884263	-1.84654	0.0648137
ENSMUSG00000039701	47.4167	27.2678	14.5799	43.9149	97.5176	94.7621	Usp53	99526	54.2432	1.39341	0.754711	1.84628	0.0648516
ENSMUSG00000036093	0	0	0	12.5471	0.975176	7.58097	Arl5a	75423	3.51721	5.60984	3.04372	1.84309	0.0653162
ENSMUSG00000026553	82.8489	95.877	22.9113	31.3678	24.3794	13.8984	Copa	12847	45.2138	-1.53576	0.833488	-1.84257	0.0653913
ENSMUSG00000094084	167.782	137.218	181.208	125.471	70.2126	51.8033	Tdpoz1	207213	122.283	-0.975218	0.529286	-1.84252	0.0653998
ENSMUSG00000110622	9.37913	0.879606	14.5799	0	0	0	Iqcn	637079	4.13978	-5.28182	2.87159	-1.83934	0.0658652
ENSMUSG00000079038	0	11.4349	17.7042	0	0	0	D130040H23Rik	211135	4.85651	-5.50861	2.9972	-1.83792	0.0660746
ENSMUSG00000024997	141.729	73.8869	82.2725	229.612	144.326	186.997	Prdx3	11757	143.137	0.907158	0.494268	1.83535	0.0664531
ENSMUSG00000079042	9.90019	0	18.7456	0	0	0	Apela	100038489	4.7743	-5.48712	2.99116	-1.83444	0.0665881
ENSMUSG00000021484	10.9423	0	33.3256	0	1.95035	0	Lman2	66890	7.70304	-4.42232	2.41263	-1.83299	0.0668039
ENSMUSG00000026836	12.5055	21.9901	0	0	0.975176	0	Acvr1	11477	5.9118	-4.79675	2.61732	-1.8327	0.0668473
ENSMUSG00000038670	0	0	0	11.2924	3.9007	5.05398	Mybpc2	233199	3.37452	5.55152	3.02935	1.83258	0.0668654
ENSMUSG00000040860	3.12638	6.15724	14.5799	0	0	0	Crocc	230872	3.97726	-5.22055	2.84996	-1.8318	0.0669816
ENSMUSG00000030319	14.0687	20.2309	0	0	0.975176	0	Cand2	67088	5.87913	-4.78908	2.61927	-1.8284	0.0674888
ENSMUSG00000026080	8.85806	3.51842	18.7456	48.9338	17.5532	51.8033	Chst10	98388	24.9021	1.93396	1.05938	1.82555	0.0679177
ENSMUSG00000031862	27.0953	68.6092	28.1184	12.5471	13.6525	10.108	Atp13a1	170759	26.6884	-1.76651	0.969599	-1.8219	0.0684702
ENSMUSG00000006850	0	35.1842	0	0	0	0	Tmco6	71983	5.86404	-5.78373	3.18258	-1.81731	0.0691703
ENSMUSG00000026558	334.001	676.417	265.563	237.141	238.918	277.969	Uck2	80914	338.335	-0.758986	0.417724	-1.81696	0.069224
ENSMUSG00000020899	88.0596	21.1105	95.811	144.292	113.12	194.578	Pfas	237823	109.495	1.13898	0.626962	1.81666	0.0692685
ENSMUSG00000048280	2.60531	0	0	30.1131	17.5532	0	Zfp738	408068	8.3786	4.0827	2.24755	1.81651	0.0692918
ENSMUSG00000108509	0.521063	0.879606	0	12.5471	6.82623	7.58097	Gm44780	NA	4.72583	4.20753	2.31639	1.81641	0.0693068
ENSMUSG00000036686	0	0	0	10.0377	13.6525	0	Cc2d1a	212139	3.94836	5.78156	3.18495	1.81528	0.0694815
ENSMUSG00000034252	232.915	271.798	166.628	72.7733	145.301	151.619	Senp6	215351	173.506	-0.860324	0.474375	-1.81359	0.0697404
ENSMUSG00000022883	1.56319	9.67566	12.4971	0	0	0	Robo1	19876	3.95599	-5.21253	2.87836	-1.81093	0.0701511
ENSMUSG00000017607	0	0	0	0	0	29.0604	Tns4	217169	4.8434	6.07222	3.35314	1.81091	0.0701549
ENSMUSG00000042712	9.37913	1.75921	12.4971	0	0	0	Tceal9	22381	3.93924	-5.21074	2.87999	-1.80929	0.0704059
ENSMUSG00000035392	0	0	0	0	4.87588	18.9524	Dennd1a	227801	3.97138	5.78679	3.1989	1.80899	0.0704521
ENSMUSG00000056300	765.441	882.245	1027.89	734.007	628.013	452.331	Zfp981	100041433	748.32	-0.559649	0.309555	-1.80792	0.0706192
ENSMUSG00000035227	135.476	102.034	120.805	202.009	158.954	267.861	Spcs2	66624	164.523	0.808999	0.447485	1.80788	0.0706251
ENSMUSG00000038845	168.824	21.9901	36.4498	150.566	159.929	229.956	Phb	18673	127.952	1.23983	0.686474	1.80608	0.0709058
ENSMUSG00000070923	68.7803	36.9434	89.5625	189.462	86.7906	131.403	Klhl9	242521	100.49	1.06147	0.588195	1.80462	0.0711342
ENSMUSG00000025189	0	0	0	28.8584	0	0	Cnnm1	83674	4.80973	6.06234	3.36071	1.80389	0.0712488
ENSMUSG00000029433	4.68956	14.9533	8.33139	0	0.975176	0	Diablo	66593	4.8249	-4.49004	2.49163	-1.80205	0.0715378
ENSMUSG00000059288	22.4057	51.8967	12.4971	0	11.7021	0	Cdyl	12593	16.4169	-2.85586	1.58583	-1.80086	0.0717251
ENSMUSG00000094321	0	18.4717	15.6214	0	0	1.2635	Defa-ps5	NA	5.89276	-4.77344	2.65194	-1.79998	0.071864
ENSMUSG00000036450	29.7006	2.63882	23.9528	61.4809	55.585	61.9113	Hif1an	319594	39.2116	1.66164	0.924116	1.79809	0.0721632
ENSMUSG00000026229	0	0	0	12.5471	10.7269	0	Psmd1	70247	3.87901	5.75508	3.20471	1.79582	0.0725237
ENSMUSG00000024446	236.041	159.209	327.007	372.65	351.063	447.277	Rpp21	67676	315.541	0.697992	0.388729	1.79557	0.0725622
ENSMUSG00000064090	1.56319	7.03685	0	0	5.85105	75.8097	Vrk2	69922	15.0435	3.24625	1.8104	1.79311	0.0729555
ENSMUSG00000110992	20.3214	0	37.4913	0	3.9007	0	Gm35371	NA	10.2856	-3.83385	2.13857	-1.79272	0.0730182
ENSMUSG00000107503	0	34.3046	0	0	0	0	Gm44009	NA	5.71744	-5.74719	3.20788	-1.79159	0.0731993
ENSMUSG00000032370	18.2372	12.3145	2.08285	25.0943	46.8084	50.5398	Lactb	80907	25.8462	1.88851	1.05472	1.79054	0.0733672
ENSMUSG00000049969	291.274	485.542	297.847	190.716	249.645	224.902	Plekhf2	71801	289.988	-0.690675	0.386092	-1.78889	0.073633
ENSMUSG00000036246	7.81594	18.4717	2.08285	0	0.975176	0	Gmip	78816	4.89095	-4.51359	2.52642	-1.78655	0.0740096
ENSMUSG00000081885	0	0	0	1.25471	4.87588	13.8984	Gm13231	NA	3.33817	5.53633	3.10079	1.78546	0.074187
ENSMUSG00000061665	129.224	182.958	106.225	53.9526	84.8403	77.0732	Cd2ap	12488	105.712	-0.953394	0.534494	-1.78373	0.0744674
ENSMUSG00000019794	428.313	440.682	357.208	265.999	339.361	131.403	Katna1	23924	327.161	-0.733531	0.411562	-1.78231	0.0746993
ENSMUSG00000053080	0	0.879606	0	0	3.9007	24.0064	2700081O15Rik	108899	4.79779	5.02013	2.82193	1.77897	0.0752441
ENSMUSG00000030522	4.1685	0	0	31.3678	12.6773	5.05398	Mtmr10	233315	8.87793	3.46197	1.94731	1.77782	0.0754332
ENSMUSG00000005871	78.6804	65.9704	60.4026	6.27356	19.5035	46.7493	Apc	11789	46.2633	-1.50279	0.845461	-1.77748	0.075489
ENSMUSG00000090516	0	0	1.04142	0	4.87588	22.7429	Rps11-ps1	NA	4.7767	5.00548	2.82155	1.77402	0.0760605
ENSMUSG00000027322	0	14.9533	12.4971	0	0	0	Siglec1	20612	4.57506	-5.4231	3.05748	-1.77372	0.07611
ENSMUSG00000028798	178.724	35.1842	142.675	286.075	207.712	217.321	Eif3i	54709	177.949	0.992853	0.559777	1.77366	0.0761196
ENSMUSG00000002111	0	0	0	1.25471	0	22.7429	Spi1	20375	3.9996	5.7955	3.26942	1.77264	0.0762888
ENSMUSG00000070619	38.5586	29.9066	8.33139	0	0	10.108	Pramel31	433779	14.4841	-2.94882	1.66424	-1.77188	0.0764151
ENSMUSG00000062627	512.726	366.796	392.617	686.328	673.846	521.823	Mysm1	320713	525.689	0.563889	0.318305	1.77154	0.0764715
ENSMUSG00000063623	8.337	43.1007	14.5799	6.27356	3.9007	1.2635	C230062I16Rik	NA	12.9092	-2.52528	1.42804	-1.76835	0.0770019
ENSMUSG00000005470	231.352	186.476	267.646	65.2451	217.464	68.2287	Asf1b	66929	172.735	-0.96102	0.543473	-1.76829	0.0770117
ENSMUSG00000109632	0	0	1.04142	0	5.85105	21.4794	Gm31479	NA	4.72865	4.99067	2.82293	1.76791	0.0770767
ENSMUSG00000117820	0	0	0	0	2.92553	20.2159	Gm50305	NA	3.85691	5.74397	3.2532	1.76564	0.0774568
ENSMUSG00000041817	13.5476	7.03685	2.08285	0	0	0	Fam169a	320557	3.77789	-5.15561	2.92144	-1.76475	0.077606
ENSMUSG00000028737	0	32.5454	2.08285	1.25471	0	0	Aldh4a1	212647	5.9805	-4.79808	2.72018	-1.76388	0.0777514
ENSMUSG00000041483	0.521063	0	0	0	7.80141	18.9524	Zfp281	226442	4.54582	5.01203	2.8416	1.76381	0.0777648
ENSMUSG00000021288	13.0266	9.67566	4.1657	0	0	1.2635	Klc1	16593	4.68857	-4.43791	2.51713	-1.76308	0.0778866
ENSMUSG00000018411	2.60531	20.2309	14.5799	0	0	2.52699	Mapt	17762	6.6572	-3.92649	2.23194	-1.75923	0.0785385
ENSMUSG00000043881	21.8846	100.275	69.7754	0	3.9007	41.6953	Kbtbd7	211255	39.5885	-2.07853	1.18674	-1.75146	0.0798673
ENSMUSG00000038079	0	0	3.12427	42.6602	5.85105	0	Tmem237	381259	8.60593	4.0361	2.30826	1.74855	0.080369
ENSMUSG00000022800	67.7381	110.83	113.515	0	53.6347	37.9049	Fyttd1	69823	63.9372	-1.66794	0.954767	-1.74696	0.0806437
ENSMUSG00000024096	20.8425	8.79606	0	77.7922	24.3794	29.0604	Ralbp1	19765	26.8118	2.12079	1.21533	1.74503	0.0809805
ENSMUSG00000010554	54.7116	124.024	29.1599	8.78299	34.1311	30.3239	Mettl16	67493	46.8556	-1.50151	0.860773	-1.74438	0.0810936
ENSMUSG00000034764	20.8425	16.7125	26.0356	0	7.80141	0	1700006J14Rik	NA	11.8987	-2.98233	1.71023	-1.74382	0.0811897
ENSMUSG00000036591	38.0376	69.4889	35.4084	5.01885	16.578	24.0064	Arhgap21	71435	31.423	-1.64666	0.945129	-1.74226	0.0814634
ENSMUSG00000090015	5.21063	0	0	1.25471	38.0319	17.6889	Gm15446	100642166	10.3644	3.37459	1.9408	1.73876	0.0820765
ENSMUSG00000103497	0	32.5454	0	0	0	0	Gm37407	NA	5.42424	-5.67122	3.26176	-1.7387	0.0820877
ENSMUSG00000027679	73.9909	29.9066	80.1896	126.726	98.4927	151.619	Dnajc19	67713	93.4875	1.03181	0.594249	1.73633	0.0825055
ENSMUSG00000023861	356.407	146.894	344.711	599.753	443.705	357.569	Mpc1	55951	374.84	0.723431	0.416839	1.73552	0.0826491
ENSMUSG00000050071	359.012	338.648	225.989	173.15	266.223	66.9652	Bex1	19716	238.331	-0.865537	0.500353	-1.72985	0.0836566
ENSMUSG00000093930	191.751	271.798	208.285	109.16	146.276	146.565	Hmgcs1	208715	178.973	-0.73956	0.427835	-1.72861	0.083879
ENSMUSG00000056383	50.5431	0	85.3968	0	18.5283	1.2635	AI987944	233168	25.9553	-2.76011	1.59681	-1.72851	0.0838965
ENSMUSG00000056608	16.1529	9.67566	0	0	0	0	Chd9	109151	4.30477	-5.34352	3.09262	-1.72783	0.0840191
ENSMUSG00000041459	335.043	213.744	392.617	350.065	551.949	574.89	Tardbp	230908	403.051	0.650239	0.376375	1.72763	0.0840538
ENSMUSG00000025006	33.348	0	15.6214	47.6791	41.9326	96.0256	Sorbs1	20411	39.1011	1.90914	1.10545	1.72702	0.0841636
ENSMUSG00000116957	28.6584	16.7125	3.12427	25.0943	28.2801	112.451	Gm34680	NA	35.7201	1.75625	1.01761	1.72586	0.0843732
ENSMUSG00000033967	2.60531	23.7494	0	0	0	0	Rnf225	381845	4.39244	-5.36731	3.11866	-1.72103	0.0852445
ENSMUSG00000048096	32.3059	0	1.04142	0	0.975176	0	Lmod1	93689	5.72041	-4.75373	2.76666	-1.71822	0.0857564
ENSMUSG00000035151	159.966	309.621	56.2369	107.905	98.4927	30.3239	Elmod2	244548	127.091	-1.15067	0.670514	-1.7161	0.0861442
ENSMUSG00000040693	253.757	372.953	170.794	154.33	191.134	122.559	Slco4c1	227394	210.921	-0.768067	0.4479	-1.71482	0.0863787
ENSMUSG00000115802	0	31.6658	0	0	0	0	Vmn1r-ps136	NA	5.27763	-5.63168	3.2905	-1.7115	0.0869898
ENSMUSG00000036054	0	0	0	26.349	0	0	Sugp2	234373	4.39149	5.93105	3.46634	1.71104	0.087073
ENSMUSG00000012405	517.415	332.491	692.547	874.535	682.623	755.57	Rpl15	66480	642.53	0.584727	0.341743	1.71101	0.0870786
ENSMUSG00000018774	26.5742	0	0	48.9338	53.6347	40.4318	Cd68	12514	28.2624	2.39598	1.4008	1.71044	0.0871855
ENSMUSG00000020257	74.5119	65.0908	20.8285	145.547	43.8829	181.943	Wdr82	77305	88.634	1.20292	0.703827	1.70912	0.0874295
ENSMUSG00000028057	0	17.5921	8.33139	0	0	0	Rit1	19769	4.32058	-5.3411	3.12574	-1.70875	0.0874973
ENSMUSG00000034906	23.4478	52.7763	1.04142	1.25471	6.82623	5.05398	Ncaph	215387	15.0668	-2.54801	1.49126	-1.70863	0.0875195
ENSMUSG00000024248	620.064	428.368	624.854	994.987	748.935	686.078	Cox7a2l	20463	683.881	0.537855	0.314978	1.70759	0.0877118
ENSMUSG00000018076	3.64744	14.9533	7.28997	0	0.975176	0	Med13l	76199	4.47765	-4.37805	2.56579	-1.70632	0.0879492
ENSMUSG00000080069	0	0	0	20.0754	1.95035	0	Gm41	NA	3.67096	5.6726	3.32848	1.70426	0.0883316
ENSMUSG00000006021	4.1685	47.4987	14.5799	0	7.80141	0	Kptn	70394	12.3414	-3.04272	1.78606	-1.70359	0.0884575
ENSMUSG00000022621	15.1108	1.75921	8.33139	3.76414	66.3119	40.4318	Rabl2	68708	22.6182	2.12082	1.24541	1.70291	0.0885858
ENSMUSG00000078813	76.0751	57.1744	116.639	31.3678	32.1808	49.2763	Leng1	69757	60.4523	-1.1471	0.674495	-1.70068	0.0890029
ENSMUSG00000004540	0	0	0	21.3301	0.975176	0	Psg17	26437	3.71755	5.69051	3.35046	1.69842	0.0894277
ENSMUSG00000030345	18.7583	40.4619	29.1599	2.50943	9.75176	10.108	Dyrk4	101320	18.4582	-1.97468	1.16306	-1.69783	0.0895391
ENSMUSG00000052997	258.968	317.538	247.859	121.707	176.507	211.004	Uba2	50995	222.264	-0.694715	0.409223	-1.69764	0.0895748
ENSMUSG00000037211	0	0	0	10.0377	0	11.3715	Spry1	24063	3.56819	5.63072	3.31793	1.69706	0.0896853
ENSMUSG00000063109	21.8846	4.39803	1.04142	48.9338	13.6525	53.0668	Dgkeos	NA	23.8295	2.04834	1.20725	1.69669	0.0897546
ENSMUSG00000016831	115.155	153.051	101.018	26.349	58.5105	93.4986	Tox4	268741	91.2637	-1.05007	0.619589	-1.69478	0.0901168
ENSMUSG00000002489	5.21063	5.27763	1.04142	6.27356	41.9326	15.1619	Tiam1	21844	12.483	2.4438	1.44208	1.69463	0.0901459
ENSMUSG00000002031	12.5055	2.63882	10.4142	0	0	1.2635	Ift46	76568	4.47034	-4.36409	2.57585	-1.69423	0.0902208
ENSMUSG00000023345	80.2436	42.2211	33.3256	33.8772	8.77658	10.108	Poc1a	70235	34.7587	-1.57184	0.927778	-1.6942	0.0902279
ENSMUSG00000025572	0	8.79606	16.6628	0	0	0	Tmc6	217353	4.24314	-5.3135	3.14354	-1.69029	0.0909721
ENSMUSG00000062203	11.4634	3.51842	10.4142	0	0.975176	0	Gspt1	14852	4.3952	-4.35427	2.57667	-1.68989	0.0910497
ENSMUSG00000094926	15.6319	0	9.37282	0	0	0	Gm16533	NA	4.16745	-5.29506	3.13717	-1.68785	0.0914408
ENSMUSG00000026605	52.6273	107.312	68.734	43.9149	23.4042	32.8509	Cenpf	108000	54.8072	-1.19235	0.706951	-1.68661	0.091678
ENSMUSG00000028797	56.2748	34.3046	16.6628	100.377	44.8581	109.924	Tmem234	76799	60.4002	1.23861	0.735189	1.68475	0.0920368
ENSMUSG00000078762	1.04213	0	0	5.01885	3.9007	16.4254	Haus5	71909	4.39785	4.33986	2.57621	1.68459	0.0920685
ENSMUSG00000027364	0	30.7862	0	0	0	0	Usp50	75083	5.13103	-5.59103	3.32057	-1.68376	0.0922287
ENSMUSG00000015094	41.685	63.3316	7.28997	0	4.87588	18.9524	Npdc1	18146	22.6891	-2.24392	1.33642	-1.67905	0.0931425
ENSMUSG00000058833	64.0907	51.8967	57.2783	114.179	68.2623	161.727	Rex1bd	66462	86.239	0.986769	0.58771	1.67901	0.0931507
ENSMUSG00000097585	19.8004	0	5.20712	0	0	0	E230029C05Rik	319711	4.16792	-5.29757	3.15547	-1.67885	0.0931809
ENSMUSG00000071001	30.2216	0	0	0	0	0	Hrct1	100039781	5.03694	-5.57165	3.3188	-1.67881	0.0931888
ENSMUSG00000027380	0	0	4.1657	47.6791	5.85105	0	Acoxl	74121	9.61597	3.74734	2.23326	1.67797	0.0933535
ENSMUSG00000036158	1.04213	0	0	17.566	11.7021	0	Prickle1	106042	5.0517	4.55748	2.72031	1.67536	0.0938644
ENSMUSG00000043207	217.283	171.523	240.569	375.159	368.616	241.328	Zmpste24	230709	269.08	0.647079	0.386276	1.67517	0.0939008
ENSMUSG00000060639	44.2903	85.3218	110.391	47.6791	31.2056	26.5334	H4c9	319158	57.5702	-1.18417	0.706984	-1.67496	0.0939427
ENSMUSG00000087017	0	0	0	0	0	25.2699	4930417H01Rik	NA	4.21165	5.87052	3.51715	1.66911	0.095095
ENSMUSG00000022132	16.674	0	20.8285	0	1.95035	0	Cldn10	58187	6.57547	-4.19097	2.51213	-1.66829	0.0952573
ENSMUSG00000086962	0	0.879606	1.04142	0	32.1808	1.2635	Gm12248	676527	5.89422	4.2019	2.52091	1.66682	0.0955503
ENSMUSG00000020521	93.2702	53.656	185.373	214.556	310.106	113.715	Rnft1	76892	161.779	0.946288	0.567938	1.66618	0.0956773
ENSMUSG00000045053	0.521063	25.5086	0	0	0	0	Kcng3	225030	4.33827	-5.34872	3.21287	-1.66478	0.0959563
ENSMUSG00000032469	16.1529	36.0638	9.37282	0	3.9007	6.31748	Dbr1	83703	11.968	-2.58917	1.55581	-1.6642	0.0960734
ENSMUSG00000033192	29.7006	0	0	0	0	0	Lpcat2	270084	4.95009	-5.54658	3.33791	-1.66169	0.0965749
ENSMUSG00000103362	73.4698	23.7494	21.8699	0	9.75176	18.9524	Tdpoz2	399673	24.6322	-2.05716	1.23892	-1.66044	0.0968254
ENSMUSG00000064648	0	29.9066	0	0	0	0	Gm23303	NA	4.98443	-5.5492	3.35205	-1.65546	0.0978304
ENSMUSG00000106619	0	29.9066	0	0	0	0	Gm9353	NA	4.98443	-5.5492	3.35205	-1.65546	0.0978304
ENSMUSG00000021192	109.423	41.3415	49.9884	15.0566	39.9822	25.2699	Golga5	27277	46.8436	-1.3209	0.798535	-1.65415	0.0980971
ENSMUSG00000039221	5.73169	1.75921	3.12427	13.8018	23.4042	17.6889	Rpl22l1	68028	10.9184	2.35048	1.42105	1.65405	0.0981178
ENSMUSG00000022807	16.674	68.6092	16.6628	0	15.6028	6.31748	Osbpl11	106326	20.6444	-2.20079	1.33243	-1.65172	0.0985926
ENSMUSG00000025178	72.4277	145.135	54.154	77.7922	15.6028	6.31748	Pi4k2a	84095	61.9049	-1.44981	0.877929	-1.6514	0.0986579
ENSMUSG00000051154	19.8004	7.03685	35.4084	56.4621	33.156	80.8637	Commd3	12238	38.7879	1.45695	0.882836	1.65031	0.0988795
ENSMUSG00000108491	9.37913	10.5553	10.4142	0	1.95035	0	Gm44523	NA	5.38316	-3.87648	2.34975	-1.64974	0.0989957
ENSMUSG00000092341	0	0	1.04142	0	12.6773	11.3715	Malat1	72289	4.18169	4.80818	2.91914	1.64712	0.0995326
ENSMUSG00000102048	0	0	0	0	2.92553	17.6889	Gm6075	NA	3.43574	5.57723	3.38891	1.64573	0.0998191
ENSMUSG00000115193	11.9844	16.7125	0	1.25471	0	0	Gm6533	NA	4.99194	-4.53201	2.75571	-1.64459	0.100055
ENSMUSG00000047731	10.4213	0	13.5385	0	0	0	Wbp1l	226178	3.99329	-5.23068	3.18287	-1.64338	0.100303
ENSMUSG00000099891	18.7583	5.27763	0	0	0	0	Gm5575	NA	4.00598	-5.2413	3.19004	-1.64302	0.100379
ENSMUSG00000039842	28.6584	94.9974	30.2013	0	21.4539	20.2159	Mcph1	244329	32.5878	-1.87828	1.14331	-1.64285	0.100415
ENSMUSG00000007656	53.1484	8.79606	185.373	227.103	221.365	131.403	Arpp19	59046	137.865	1.23434	0.75147	1.64257	0.100471
ENSMUSG00000038252	52.6273	18.4717	44.7812	8.78299	19.5035	0	Ncapd2	68298	24.0278	-2.02207	1.23172	-1.64166	0.10066
ENSMUSG00000025130	269.91	613.085	269.729	145.547	367.641	145.302	P4hb	18453	301.869	-0.804985	0.490601	-1.64081	0.100836
ENSMUSG00000057534	219.888	88.8402	372.83	521.961	326.684	334.826	Elobl	217066	310.838	0.797201	0.486536	1.63853	0.101312
ENSMUSG00000019774	0	0	1.04142	0	1.95035	22.7429	Mtrf1l	108853	4.28911	4.84163	2.95967	1.63586	0.101868
ENSMUSG00000086845	0	0	0	16.3113	3.9007	0	Gm13010	105247191	3.36866	5.5494	3.40113	1.63163	0.102757
ENSMUSG00000041161	20.3214	98.5158	3.12427	6.27356	15.6028	8.84447	Otud3	73162	25.4471	-1.98252	1.21614	-1.63017	0.103066
ENSMUSG00000031672	14.5898	38.7027	13.5385	7.52828	4.87588	0	Got2	14719	13.2058	-2.42479	1.4908	-1.62651	0.103841
ENSMUSG00000056436	5.21063	0	0	6.27356	4.87588	39.1683	Cyct	13067	9.25474	3.19181	1.96528	1.6241	0.104355
ENSMUSG00000000826	29.1795	210.226	195.788	67.7545	97.5176	18.9524	Dnajc5	13002	103.236	-1.23425	0.760478	-1.62299	0.104592
ENSMUSG00000042686	0	0	0	15.0566	4.87588	0	Jph1	57339	3.32207	5.52972	3.4104	1.62143	0.104925
ENSMUSG00000050708	753.977	400.221	858.133	790.469	1057.09	1109.35	Ftl1	14325	828.207	0.555335	0.342911	1.61947	0.105345
ENSMUSG00000020246	0	0	0	0	0	24.0064	Hcfc2	67933	4.00107	5.79649	3.58089	1.61873	0.105505
ENSMUSG00000068399	0	0	0	0	0	24.0064	Gm7247	NA	4.00107	5.79649	3.58089	1.61873	0.105505
ENSMUSG00000083404	0	0	0	0	0	24.0064	Gm13019	NA	4.00107	5.79649	3.58089	1.61873	0.105505
ENSMUSG00000046733	46.8956	0.879606	0	16.3113	74.1134	116.242	Gprc5a	232431	42.4069	2.09217	1.29383	1.61704	0.10587
ENSMUSG00000078521	14.5898	3.51842	15.6214	51.4432	18.5283	40.4318	Aunip	69885	24.0222	1.70585	1.05572	1.61582	0.106133
ENSMUSG00000051606	27.6163	0	0	28.8584	56.5602	53.0668	2010001K21Rik	NA	27.6836	2.29643	1.42274	1.61409	0.106508
ENSMUSG00000086346	0	0	0	23.8395	0	0	Gm12510	NA	3.97326	5.78662	3.58943	1.61213	0.106934
ENSMUSG00000032786	120.887	159.209	43.7398	50.1885	34.1311	69.4922	Alas1	11655	79.6078	-1.0788	0.670121	-1.60986	0.107429
ENSMUSG00000092118	5.21063	51.8967	0	0	4.87588	0	Fancf	100040608	10.3305	-3.50556	2.17766	-1.60978	0.107446
ENSMUSG00000042109	4.1685	14.9533	1.04142	0	0	0	Csdc2	105859	3.36054	-4.98181	3.09971	-1.60718	0.108014
ENSMUSG00000033446	5.73169	10.5553	3.12427	0	0	0	Lpar6	67168	3.2352	-4.92752	3.07343	-1.60326	0.108876
ENSMUSG00000071796	0	0	0	3.76414	3.9007	8.84447	6820431F20Rik	547150	2.75155	5.25742	3.27997	1.60289	0.108959
ENSMUSG00000028207	3.12638	20.2309	0	0	0	0	Asph	65973	3.89288	-5.19345	3.24106	-1.6024	0.109068
ENSMUSG00000043510	31.2638	8.79606	37.4913	57.7168	56.5602	75.8097	Hscb	100900	44.6063	1.29271	0.806962	1.60194	0.109168
ENSMUSG00000049305	0	0	0	0	6.82623	12.635	Ccdc71	72454	3.24353	5.4959	3.43118	1.60175	0.109211
ENSMUSG00000030726	222.494	233.975	244.735	401.508	353.989	285.55	Pold3	67967	290.375	0.570797	0.357165	1.59813	0.110014
ENSMUSG00000033498	0	28.1474	0	0	0	0	Strc	140476	4.69123	-5.46171	3.41972	-1.59712	0.110238
ENSMUSG00000115113	0	28.1474	0	0	0	0	Smim40-ps	NA	4.69123	-5.46171	3.41972	-1.59712	0.110238
ENSMUSG00000019894	15.6319	0	7.28997	0	0	0	Slc6a15	103098	3.82031	-5.17045	3.24155	-1.59506	0.1107
ENSMUSG00000020461	77.1173	64.2112	194.746	489.338	161.879	56.8573	Clhc1	73324	174.025	1.07762	0.676209	1.59362	0.11102
ENSMUSG00000023286	159.445	406.378	160.379	175.66	109.22	132.667	Ube2j2	140499	190.625	-0.798798	0.501553	-1.59265	0.111239
ENSMUSG00000033386	34.9112	66.85	90.6039	155.584	127.748	85.9177	Frrs1	20321	93.6025	0.947753	0.595171	1.59241	0.111294
ENSMUSG00000091491	0	0	28.1184	0	0	0	Vmn2r97	627367	4.68641	-5.45691	3.42769	-1.59201	0.111382
ENSMUSG00000056429	252.194	343.926	250.983	218.32	208.688	68.2287	Tgoln1	22134	223.723	-0.772872	0.485788	-1.59096	0.111618
ENSMUSG00000039512	0	15.8329	7.28997	0	0	0	Uhrf1bp1	224648	3.85381	-5.17612	3.25562	-1.5899	0.111857
ENSMUSG00000111369	0	15.8329	7.28997	0	0	0	Gm47043	NA	3.85381	-5.17612	3.25562	-1.5899	0.111857
ENSMUSG00000001542	360.054	323.695	415.528	289.839	275	150.356	Ell2	192657	302.412	-0.618974	0.390716	-1.58421	0.113147
ENSMUSG00000000248	0	0	0	17.566	1.95035	0	Clec2g	70809	3.25272	5.49814	3.47419	1.58257	0.11352
ENSMUSG00000023110	216.241	602.53	29.1599	87.8299	170.656	132.667	Prmt5	27374	206.514	-1.11562	0.705664	-1.58095	0.113889
ENSMUSG00000022113	19.8004	0	3.12427	0	0	0	Trim52	212085	3.82077	-5.17316	3.27292	-1.58059	0.113971
ENSMUSG00000087166	70.8645	43.9803	21.8699	0	12.6773	25.2699	L1td1	381591	29.1103	-1.85252	1.17254	-1.57993	0.114124
ENSMUSG00000070730	19.8004	3.51842	3.12427	28.8584	16.578	53.0668	Rmdn3	67809	20.8244	1.86659	1.18383	1.57674	0.114856
ENSMUSG00000030577	0	0	0	16.3113	2.92553	0	Cd22	12483	3.20613	5.47772	3.47445	1.57657	0.114894
ENSMUSG00000036860	388.713	273.557	605.067	697.62	566.577	612.795	Mrpl55	67212	524.055	0.567603	0.36025	1.57558	0.115123
ENSMUSG00000028692	36.4744	16.7125	34.367	50.1885	49.734	101.08	Akr1a1	58810	48.0927	1.19516	0.759328	1.57397	0.115495
ENSMUSG00000031813	22.4057	30.7862	16.6628	8.78299	5.85105	0	Mvb12a	73711	14.0815	-2.25145	1.43108	-1.57325	0.115661
ENSMUSG00000022677	155.798	59.8132	88.521	213.301	168.705	154.146	Cep20	66086	140.047	0.812496	0.51675	1.57232	0.115877
ENSMUSG00000052658	0	0	0	15.0566	3.9007	0	5830454E08Rik	76100	3.15954	5.45703	3.48111	1.56761	0.116972
ENSMUSG00000032519	10.9423	29.9066	0	0	2.92553	0	Slc25a38	208638	7.29574	-3.74668	2.39015	-1.56755	0.116987
ENSMUSG00000044296	0	27.2678	0	0	0	0	Zfp879	214779	4.54463	-5.4159	3.45617	-1.56702	0.117109
ENSMUSG00000092238	5.73169	0	16.6628	0	0	0	Gm6004	NA	3.73241	-5.13055	3.27429	-1.56692	0.117134
ENSMUSG00000003271	149.545	49.2579	47.9055	57.7168	22.429	27.7969	Sult2b1	545963	59.1085	-1.20084	0.767341	-1.56494	0.117597
ENSMUSG00000003271	149.545	49.2579	47.9055	57.7168	22.429	27.7969	Sult2b1	54200	59.1085	-1.20084	0.767341	-1.56494	0.117597
ENSMUSG00000001018	8.85806	0	6.24854	21.3301	12.6773	39.1683	Snapin	20615	14.7137	2.25965	1.44394	1.56492	0.117603
ENSMUSG00000038095	125.576	245.41	187.456	107.905	138.475	80.8637	Sbno1	243272	147.614	-0.767297	0.490699	-1.56368	0.117892
ENSMUSG00000025235	26.0531	25.5086	102.06	109.16	55.585	173.099	Bbs4	102774	81.9109	1.14355	0.731344	1.56363	0.117905
ENSMUSG00000061119	6.77381	57.1744	27.077	0	16.578	1.2635	Prcp	72461	18.1444	-2.32423	1.48792	-1.56207	0.118272
ENSMUSG00000017652	0	0	0	0	4.87588	13.8984	Cd40	21939	3.12905	5.44329	3.48664	1.56118	0.11848
ENSMUSG00000040888	101.607	105.553	54.154	7.52828	54.6098	49.2763	Gfer	11692	62.1214	-1.22772	0.786753	-1.56049	0.118643
ENSMUSG00000069743	90.6649	49.2579	133.302	232.122	144.326	118.769	Zfp820	75424	128.074	0.859351	0.550812	1.56015	0.118724
ENSMUSG00000020525	14.0687	34.3046	56.2369	5.01885	13.6525	13.8984	Ppm1d	53892	22.8633	-1.67441	1.07774	-1.55363	0.120272
ENSMUSG00000020892	29.1795	0.879606	13.5385	33.8772	27.3049	83.3907	Aloxe3	23801	31.3617	1.71418	1.10357	1.5533	0.120351
ENSMUSG00000003038	88.5806	79.1645	104.142	176.914	137.5	141.511	Hmgn2	15331	121.302	0.746302	0.481326	1.55051	0.121019
ENSMUSG00000030513	0.521063	11.4349	0	22.5848	6.82623	39.1683	Pcsk6	18553	13.4226	2.52779	1.63213	1.54876	0.121439
ENSMUSG00000020516	37.5165	29.027	34.367	95.3582	51.6843	65.7017	Rps6kb1	72508	52.2758	1.07297	0.693692	1.54676	0.121921
ENSMUSG00000064284	11.4634	0	16.6628	67.7545	33.156	11.3715	Cdpf1	72355	23.4013	1.99857	1.29336	1.54526	0.122285
ENSMUSG00000042406	20.3214	21.1105	20.8285	43.9149	41.9326	61.9113	Atf4	11911	35.0032	1.24633	0.809771	1.53911	0.123777
ENSMUSG00000026213	1.56319	0	0	0	11.7021	17.6889	Stk11ip	71728	5.15904	4.10572	2.66848	1.5386	0.123903
ENSMUSG00000112183	1.56319	0	0	6.27356	23.4042	0	Gm48306	NA	5.20683	4.12437	2.68101	1.53836	0.12396
ENSMUSG00000005161	19.2793	57.1744	0	102.886	10.7269	142.775	Prdx2	21672	55.4737	1.74269	1.13312	1.53796	0.124058
ENSMUSG00000053226	20.3214	10.5553	23.9528	0	7.80141	0	Dand5	23863	10.4385	-2.77286	1.80468	-1.53649	0.124419
ENSMUSG00000031596	37.5165	0	7.28997	3.76414	0	0	Slc7a2	11988	8.0951	-3.6036	2.34579	-1.5362	0.124489
ENSMUSG00000051169	34.3901	96.7566	14.5799	21.3301	19.5035	0	Rpusd3	101122	31.0934	-1.83118	1.19354	-1.53425	0.124969
ENSMUSG00000070348	3.12638	37.823	0	0	2.92553	0	Ccnd1	12443	7.31249	-3.75049	2.44623	-1.53317	0.125234
ENSMUSG00000004895	2.08425	24.629	0	0	0.975176	0	Prcc	94315	4.61473	-4.42464	2.88961	-1.53122	0.125714
ENSMUSG00000024271	0	0	0	11.2924	6.82623	0	Elp2	58523	3.01977	5.39316	3.52494	1.53	0.126016
ENSMUSG00000024642	0	0	0	3.76414	7.80141	3.79049	Tle4	21888	2.55934	5.15596	3.37447	1.52793	0.12653
ENSMUSG00000019188	8.337	46.6191	40.6155	8.78299	3.9007	15.1619	H13	14950	20.5695	-1.78263	1.16734	-1.52708	0.12674
ENSMUSG00000034379	7.29488	0	0	53.9526	11.7021	0	Wdr5b	69544	12.1583	3.11577	2.04253	1.52544	0.127149
ENSMUSG00000030706	236.041	168.005	147.882	242.16	268.173	336.09	Mrpl48	52443	233.058	0.613684	0.402316	1.52538	0.127165
ENSMUSG00000085492	204.778	151.292	210.368	233.377	301.329	320.928	Trmt61b	68789	237.012	0.595016	0.39011	1.52525	0.127196
ENSMUSG00000028641	0	0	0	0	0.975176	17.6889	P3h1	56401	3.11068	5.43313	3.56608	1.52356	0.127619
ENSMUSG00000039518	0	0	0	0	0.975176	17.6889	Cdsn	386463	3.11068	5.43313	3.56608	1.52356	0.127619
ENSMUSG00000084353	53.6694	30.7862	60.4026	155.584	68.2623	66.9652	Gm15452	NA	72.6117	1.00414	0.659336	1.52296	0.12777
ENSMUSG00000066036	0.521063	21.1105	10.4142	2.50943	0	0	Ubr4	69116	5.75921	-3.70388	2.43438	-1.52149	0.128137
ENSMUSG00000107460	15.6319	94.1178	2.08285	163.113	56.5602	85.9177	Gm44186	NA	69.5705	1.45052	0.953658	1.52101	0.128257
ENSMUSG00000111523	0	0	26.0356	0	0	0	Gm47183	NA	4.33927	-5.34579	3.51721	-1.5199	0.128537
ENSMUSG00000020526	2013.91	1130.29	2486.92	3262.25	2390.16	2236.39	Znhit3	448850	2253.32	0.486415	0.320166	1.51926	0.128697
ENSMUSG00000055833	64.6118	141.617	36.4498	37.6414	27.3049	46.7493	1700034H15Rik	98736	59.0623	-1.12217	0.74015	-1.51614	0.129483
ENSMUSG00000014361	76.5962	102.034	13.5385	51.4432	9.75176	5.05398	Mertk	17289	43.0697	-1.5427	1.01985	-1.51267	0.130364
ENSMUSG00000024140	0	0	0	0	0	21.4794	Epas1	13819	3.5799	5.63597	3.72595	1.51263	0.130375
ENSMUSG00000059995	0	0	0	0	0	21.4794	Atxn7l3	217218	3.5799	5.63597	3.72595	1.51263	0.130375
ENSMUSG00000034731	0	0.879606	0	3.76414	17.5532	0	Dgkh	380921	3.69948	4.63583	3.06666	1.51168	0.130614
ENSMUSG00000018923	57.8379	26.3882	211.409	219.575	190.159	173.099	Med11	66172	146.411	0.984546	0.651306	1.51165	0.130623
ENSMUSG00000009927	1336	1365.15	1651.7	2143.05	1637.32	1924.3	Rps25	75617	1676.25	0.390329	0.25829	1.5112	0.130737
ENSMUSG00000035699	2.08425	19.3513	0	0	0	0	Slc51a	106407	3.5726	-5.06921	3.35697	-1.51006	0.131029
ENSMUSG00000027177	63.5696	31.6658	64.5683	144.292	129.698	45.4858	Hipk3	15259	79.88	0.999323	0.661795	1.51002	0.131039
ENSMUSG00000000275	10.9423	14.0737	7.28997	16.3113	23.4042	59.3843	Trim25	217069	21.901	1.61248	1.06787	1.50999	0.131046
ENSMUSG00000038756	0	21.1105	1.04142	0	0	0	Ttll6	237930	3.69199	-5.11554	3.38865	-1.50961	0.131143
ENSMUSG00000021738	76.0751	240.132	54.154	82.811	46.8084	53.0668	Atxn7	246103	92.1746	-1.02048	0.677138	-1.50706	0.131796
ENSMUSG00000036854	0	0	0	21.3301	0	0	Hspb6	243912	3.55502	5.6261	3.7351	1.50628	0.131996
ENSMUSG00000086813	0	0	0	21.3301	0	0	Gm13657	NA	3.55502	5.6261	3.7351	1.50628	0.131996
ENSMUSG00000066306	14.5898	0	10.4142	1.25471	0	0	Numa1	101706	4.37645	-4.3331	2.88495	-1.50197	0.133105
ENSMUSG00000027957	4.1685	12.3145	34.367	77.7922	28.2801	36.6414	Slc35a3	229782	32.2606	1.50437	1.00299	1.49988	0.133645
ENSMUSG00000009569	0	19.3513	6.24854	0	0.975176	0	Mrtfb	239719	4.42917	-4.36098	2.91403	-1.49654	0.134512
ENSMUSG00000018286	1683.55	1560.42	1607.96	2188.22	1682.18	2485.29	Psmb6	19175	1867.94	0.38912	0.260179	1.49559	0.134761
ENSMUSG00000020272	8.85806	56.2948	19.7871	0	9.75176	10.108	Stk10	20868	17.4666	-2.08774	1.39671	-1.49475	0.134979
ENSMUSG00000026511	1638.22	1982.63	2167.2	2688.85	1991.31	2954.05	Srp9	27058	2237.04	0.399531	0.26735	1.49441	0.135068
ENSMUSG00000038199	9.90019	0.879606	0	1.25471	1.95035	69.4922	Iqca1l	231045	13.9128	2.70936	1.81342	1.49406	0.13516
ENSMUSG00000063801	9.90019	0	4.1657	3.76414	5.85105	65.7017	Ap3s2	11778	14.8971	2.3962	1.60885	1.48938	0.136387
ENSMUSG00000017188	137.561	17.5921	189.539	203.263	202.837	264.07	Coa3	52469	169.144	0.959486	0.644485	1.48876	0.13655
ENSMUSG00000024130	0	0	0	12.5471	4.87588	0	Abca3	27410	2.90383	5.33587	3.58591	1.48801	0.136749
ENSMUSG00000047213	12.5055	13.1941	14.5799	0	4.87588	0	Ythdf3	229096	7.5259	-2.99566	2.0138	-1.48756	0.136866
ENSMUSG00000028708	1.56319	0	2.08285	11.2924	19.5035	1.2635	Mknk1	17346	5.95091	3.13992	2.11202	1.48669	0.137096
ENSMUSG00000090266	10.9423	1.75921	8.33139	16.3113	1.95035	69.4922	Mettl23	74319	18.1311	2.04896	1.38106	1.48362	0.13791
ENSMUSG00000034575	0	0	1.04142	0	7.80141	12.635	Tent4a	210106	3.57963	4.5704	3.08193	1.48296	0.138084
ENSMUSG00000018476	14.0687	0	6.24854	25.0943	29.2553	29.0604	Kdm6b	216850	17.2879	2.01705	1.36024	1.48286	0.138111
ENSMUSG00000036503	73.9909	14.0737	0	89.0846	84.8403	85.9177	Rnf13	24017	57.9845	1.54654	1.0455	1.47924	0.139076
ENSMUSG00000041130	77.1173	216.383	55.1955	21.3301	57.5354	87.1812	Zfp598	213753	85.7904	-1.06983	0.723598	-1.47848	0.139279
ENSMUSG00000070618	1.04213	0	0	0	0	29.0604	Pramel20	329986	5.01709	4.55748	3.08287	1.47832	0.139321
ENSMUSG00000050966	3.64744	0	0	0	5.85105	36.6414	Lin28a	83557	7.68998	3.46307	2.34429	1.47724	0.139611
ENSMUSG00000033294	27.6163	26.3882	30.2013	96.6129	42.9077	44.2223	Noc4l	100608	44.6581	1.12487	0.761835	1.47653	0.139803
ENSMUSG00000027305	262.616	161.847	263.48	462.989	283.776	290.604	Ndufaf1	69702	287.552	0.591462	0.400893	1.47536	0.140115
ENSMUSG00000087502	6.77381	0	13.5385	0	0	0	Gm16091	NA	3.38539	-4.99088	3.3871	-1.4735	0.140617
ENSMUSG00000020309	0	0	2.08285	0	2.92553	27.7969	Chac2	68044	5.46754	3.96934	2.69482	1.47295	0.140764
ENSMUSG00000107390	0	20.2309	1.04142	0	0	0	Gm43323	NA	3.54539	-5.05706	3.43535	-1.47206	0.141004
ENSMUSG00000035842	5.73169	0	14.5799	0	0	0	Ddx11	320209	3.38527	-4.99006	3.39142	-1.47138	0.141189
ENSMUSG00000044573	29.7006	11.4349	28.1184	27.6037	42.9077	97.2891	Acp1	11431	39.5091	1.27296	0.865396	1.47095	0.141304
ENSMUSG00000108196	0	37.823	0	0	1.95035	0	Gm36328	NA	6.6289	-4.21626	2.86755	-1.47034	0.14147
ENSMUSG00000022178	21.3636	76.5257	38.5327	1.25471	29.2553	13.8984	Ajuba	16475	30.1384	-1.60712	1.09403	-1.46899	0.141836
ENSMUSG00000056682	13.0266	7.03685	0	0	0	0	4930465K10Rik	67640	3.3439	-4.97953	3.39463	-1.46688	0.142408
ENSMUSG00000022109	191.23	235.734	233.279	84.0658	173.581	157.937	Med4	67381	179.305	-0.665402	0.454076	-1.4654	0.142813
ENSMUSG00000030747	59.9222	75.6461	37.4913	21.3301	37.0567	18.9524	Dgat2	67800	41.7331	-1.15833	0.790473	-1.46536	0.142821
ENSMUSG00000027488	1.56319	4.39803	2.08285	32.6225	8.77658	2.52699	Snta1	20648	8.66169	2.45753	1.67821	1.46438	0.143091
ENSMUSG00000045291	0.521063	0	0	23.8395	0	0	E330021D16Rik	100502936	4.0601	4.84517	3.31177	1.46301	0.143463
ENSMUSG00000039470	1.04213	0	0	0	0.975176	24.0064	Zdhhc2	70546	4.33728	4.33507	2.96538	1.46189	0.14377
ENSMUSG00000101210	3.12638	9.67566	4.1657	0	0	0	Gm28720	NA	2.82796	-4.73136	3.23965	-1.46046	0.144165
ENSMUSG00000061731	47.4167	15.8329	4.1657	0	8.77658	5.05398	Ext1	14042	13.541	-2.27799	1.56035	-1.45992	0.144311
ENSMUSG00000047606	2.60531	17.5921	0	0	0	0	Ankrd34c	330998	3.36624	-4.98368	3.41889	-1.45769	0.144926
ENSMUSG00000066042	15.1108	65.0908	1.04142	1.25471	13.6525	0	Med18	67219	16.025	-2.42354	1.66331	-1.45706	0.1451
ENSMUSG00000024457	0	0	0	0	0	20.2159	Trim26	22670	3.36932	5.54848	3.80837	1.45692	0.145139
ENSMUSG00000034324	0	0	0	0	0	20.2159	Tmem132c	208213	3.36932	5.54848	3.80837	1.45692	0.145139
ENSMUSG00000102670	0	0	0	0	0	20.2159	Gm37436	NA	3.36932	5.54848	3.80837	1.45692	0.145139
ENSMUSG00000048222	102.649	136.339	109.35	42.6602	94.592	56.8573	Mfap1b	100034361	90.4079	-0.839087	0.576986	-1.45426	0.145874
ENSMUSG00000055681	201.13	73.8869	208.285	156.839	361.79	286.813	Cope	59042	214.791	0.737106	0.506885	1.45419	0.145894
ENSMUSG00000070837	49.5009	20.2309	17.7042	47.6791	55.585	90.9717	Aurkc	20871	46.9453	1.13923	0.783551	1.45393	0.145966
ENSMUSG00000037787	99.0019	88.8402	202.036	47.6791	79.9644	88.4447	Coa8	68020	100.994	-0.847933	0.5837	-1.45268	0.146311
ENSMUSG00000038028	1138.52	1507.64	813.352	1431.63	1584.66	1642.54	Tigar	319801	1353.06	0.429139	0.295466	1.45241	0.146387
ENSMUSG00000031325	0	0	0	16.3113	0.975176	0	4930519F16Rik	75106	2.88107	5.32274	3.66571	1.45203	0.146492
ENSMUSG00000048379	30.2216	52.7763	10.4142	13.8018	11.7021	3.79049	Socs4	67296	20.4511	-1.6716	1.15189	-1.45119	0.146728
ENSMUSG00000079033	0	0	0	20.0754	0	0	Mef2b	105980076	3.3459	5.53861	3.81793	1.45068	0.146868
ENSMUSG00000079033	0	0	0	20.0754	0	0	Mef2b	17259	3.3459	5.53861	3.81793	1.45068	0.146868
ENSMUSG00000021969	39.0797	65.0908	93.7282	31.3678	36.0815	26.5334	Zdhhc20	75965	48.6469	-1.06847	0.736887	-1.44998	0.147065
ENSMUSG00000033364	163.614	187.356	95.811	326.225	194.06	190.788	Usp37	319651	192.976	0.667831	0.460851	1.44912	0.147303
ENSMUSG00000036473	2.60531	0	27.077	1.25471	0.975176	0	Tbc1d24	224617	5.3187	-3.71648	2.56516	-1.44883	0.147386
ENSMUSG00000110529	0	3.51842	1.04142	48.9338	0	0	Gm45694	NA	8.91561	3.44593	2.37885	1.44857	0.147458
ENSMUSG00000018765	9.90019	91.479	24.9942	12.5471	13.6525	17.6889	Fxr2	23879	28.377	-1.52344	1.05205	-1.44808	0.147595
ENSMUSG00000108757	0	0	0	0	2.92553	13.8984	Gm45202	NA	2.804	5.2843	3.65195	1.44698	0.147903
ENSMUSG00000039357	0	0	23.9528	0	0	0	Fut11	73068	3.99213	-5.2254	3.619	-1.44388	0.148773
ENSMUSG00000037279	330.354	267.4	285.35	141.783	253.546	197.105	Ovol2	107586	245.923	-0.574967	0.398273	-1.44365	0.148837
ENSMUSG00000018442	0	0	44.7812	0	2.92553	0	Derl2	116891	7.95113	-3.88442	2.69214	-1.44287	0.149056
ENSMUSG00000111360	0	1.75921	0	0	0	32.8509	Gm38642	NA	5.76835	4.24856	2.94542	1.44243	0.149181
ENSMUSG00000028760	0	39.5823	9.37282	5.01885	0.975176	0	Eif4g3	230861	9.15818	-3.03647	2.10728	-1.44094	0.1496
ENSMUSG00000081491	0.521063	24.629	0	0	0.975176	0	Gm12778	NA	4.3542	-4.33704	3.01044	-1.44067	0.149678
ENSMUSG00000048617	19.2793	65.9704	0	12.5471	2.92553	0	Rtbdn	234542	16.7871	-2.46714	1.71344	-1.43987	0.149904
ENSMUSG00000048856	0	23.7494	0	0	0	0	Slc25a47	104910	3.95823	-5.21654	3.62314	-1.43978	0.149929
ENSMUSG00000031848	227.704	143.376	270.77	239.65	254.521	502.871	Lsm4	50783	273.149	0.635003	0.441088	1.43963	0.149972
ENSMUSG00000063077	83.8911	15.8329	66.6511	40.1508	17.5532	5.05398	Kif1b	16561	38.1888	-1.40977	0.981177	-1.43682	0.15077
ENSMUSG00000067220	0	0	0	1.25471	15.6028	0	Cnga1	12788	2.80959	5.29346	3.69013	1.43449	0.151433
ENSMUSG00000035093	27.6163	23.7494	0	0	5.85105	0	Secisbp2l	70354	9.53612	-3.09998	2.16345	-1.43288	0.151891
ENSMUSG00000025330	0	17.5921	12.4971	0	1.95035	0	Padi4	18602	5.33993	-3.8774	2.70959	-1.43099	0.152432
ENSMUSG00000033597	29.7006	58.054	42.6984	0	33.156	5.05398	Caskin1	268932	28.1105	-1.75519	1.22675	-1.43076	0.152498
ENSMUSG00000029195	2.08425	0	17.7042	0	0	0	Klb	83379	3.29808	-4.94981	3.46045	-1.4304	0.152603
ENSMUSG00000052031	18.7583	39.5823	30.2013	2.50943	19.5035	0	Tagap1	380608	18.4258	-1.98532	1.38834	-1.43	0.152717
ENSMUSG00000027569	0	12.3145	7.28997	0	0	0	Mrgbp	73247	3.26741	-4.93761	3.45417	-1.42946	0.152871
ENSMUSG00000031592	54.1905	43.9803	104.142	23.8395	31.2056	41.6953	Pcm1	18536	49.8423	-1.06189	0.742973	-1.42924	0.152935
ENSMUSG00000103808	1.56319	0.879606	0	12.5471	9.75176	2.52699	Gm37060	NA	4.54478	3.28068	2.2956	1.42912	0.15297
ENSMUSG00000109511	14.0687	5.27763	0	0	0	0	Nup62	18226	3.22439	-4.92784	3.44837	-1.42904	0.152994
ENSMUSG00000032607	187.583	20.2309	143.717	183.188	153.103	334.826	Amt	434437	170.441	0.929849	0.650785	1.42881	0.153059
ENSMUSG00000030760	260.01	181.199	336.38	391.47	279.875	477.601	Acer3	66190	321.089	0.563134	0.394313	1.42814	0.153252
ENSMUSG00000062590	7.29488	4.39803	16.6628	1.25471	1.95035	0	Armc9	78795	5.26013	-3.11434	2.18099	-1.42795	0.153307
ENSMUSG00000029387	35.4323	33.425	43.7398	6.27356	22.429	13.8984	Gtf2h3	209357	25.8664	-1.39367	0.979	-1.42356	0.154574
ENSMUSG00000044968	19.2793	32.5454	4.1657	67.7545	37.0567	39.1683	Napepld	242864	33.3283	1.35645	0.953391	1.42276	0.154805
ENSMUSG00000080990	0	28.1474	0	0	0.975176	0	Olfr118	404308	4.85376	-4.49967	3.16306	-1.42257	0.154861
ENSMUSG00000026113	0.521063	0.879606	0	26.349	0	0	Inpp4a	269180	4.62494	4.17931	2.93954	1.42176	0.155097
ENSMUSG00000032897	10.9423	3.51842	0	41.4055	23.4042	3.79049	Nfyc	18046	13.8435	2.21292	1.55654	1.42169	0.155117
ENSMUSG00000028567	13.5476	0	26.0356	0	0	3.79049	Txndc12	66073	7.22895	-3.40867	2.3982	-1.42134	0.155217
ENSMUSG00000025236	59.4011	32.5454	32.2841	82.811	83.8651	72.0192	Adpgk	72141	60.4877	0.935379	0.658207	1.4211	0.155287
ENSMUSG00000028886	3.12638	7.91645	5.20712	0	0	0	Eya3	14050	2.70832	-4.66863	3.28773	-1.42002	0.155603
ENSMUSG00000083027	36.4744	39.5823	19.7871	1.25471	2.92553	24.0064	Gm13140	NA	20.6717	-1.77633	1.25162	-1.41923	0.155833
ENSMUSG00000071379	9.37913	9.67566	0	0	0	0	Hpcal1	53602	3.1758	-4.90351	3.45636	-1.41869	0.155989
ENSMUSG00000116121	0.521063	15.8329	1.04142	0	0	0	Gm49486	NA	2.89923	-4.76653	3.36095	-1.41821	0.156129
ENSMUSG00000029580	0	0	0	2.50943	0	13.8984	Actb	11461	2.73465	5.24674	3.70364	1.41664	0.156587
ENSMUSG00000022848	218.325	127.543	81.2311	243.414	251.595	190.788	Slc49a4	224132	185.483	0.678277	0.478793	1.41664	0.156588
ENSMUSG00000019975	40.1218	6.15724	10.4142	1.25471	7.80141	3.79049	Ikbip	67454	11.59	-2.13493	1.50721	-1.41648	0.156635
ENSMUSG00000026956	17.1951	27.2678	56.2369	8.78299	14.6276	12.635	Uap1l1	227620	22.7909	-1.47369	1.04117	-1.41541	0.156948
ENSMUSG00000041583	880.596	265.641	947.696	1260.99	1168.26	734.091	Obox6	252830	876.212	0.595155	0.421038	1.41354	0.157496
ENSMUSG00000018736	58.8801	124.024	44.7812	26.349	30.2304	54.3303	Ndel1	83431	56.4326	-1.0392	0.735551	-1.41282	0.157708
ENSMUSG00000025027	81.2858	210.226	127.054	65.2451	56.5602	114.978	Xpnpep1	170750	109.225	-0.821972	0.581909	-1.41254	0.15779
ENSMUSG00000003062	50.5431	76.5257	0	17.566	11.7021	0	Stard3nl	76205	26.0561	-2.11796	1.50071	-1.4113	0.158155
ENSMUSG00000002844	0	8.79606	10.4142	0	0	0	Adprh	11544	3.20172	-4.90749	3.47739	-1.41126	0.158168
ENSMUSG00000018417	40.1218	50.1375	13.5385	112.924	86.7906	27.7969	Myo1b	17912	55.2183	1.12821	0.800744	1.40895	0.158849
ENSMUSG00000033166	125.055	303.464	82.2725	55.2074	155.053	66.9652	Dis3	72662	131.336	-0.878033	0.62387	-1.4074	0.15931
ENSMUSG00000097177	35.9533	24.629	27.077	3.76414	15.6028	10.108	9330159M07Rik	319673	19.5224	-1.56568	1.11317	-1.4065	0.159575
ENSMUSG00000002910	20.3214	144.255	26.0356	25.0943	39.007	11.3715	Arrdc2	70807	44.3475	-1.33021	0.945945	-1.40622	0.159659
ENSMUSG00000030402	0	10.5553	12.4971	0	0.975176	0	Ppm1n	232941	4.00459	-4.20797	2.99568	-1.40468	0.160117
ENSMUSG00000024330	0	0	0	1.25471	0	15.1619	Col11a2	12815	2.73611	5.24755	3.73657	1.40438	0.160207
ENSMUSG00000075705	40.1218	102.914	40.6155	11.2924	37.0567	32.8509	Msrb1	27361	44.1419	-1.17279	0.835187	-1.40422	0.160253
ENSMUSG00000069114	268.868	87.9606	255.149	449.187	320.833	212.267	Zbtb10	229055	265.711	0.681618	0.486769	1.40029	0.161426
ENSMUSG00000094595	9.37913	0	9.37282	0	0	0	Fsbp	100503583	3.12532	-4.87811	3.48498	-1.39975	0.161588
ENSMUSG00000009687	0	0	0	0	0	18.9524	Fxyd5	18301	3.15874	5.45534	3.90059	1.3986	0.161934
ENSMUSG00000027956	0	0	0	0	0	18.9524	Tmem144	70652	3.15874	5.45534	3.90059	1.3986	0.161934
ENSMUSG00000097360	0	0	0	0	0	18.9524	9430065F17Rik	77857	3.15874	5.45534	3.90059	1.3986	0.161934
ENSMUSG00000111796	0	0	0	0	0	18.9524	Gm47575	NA	3.15874	5.45534	3.90059	1.3986	0.161934
ENSMUSG00000054892	26.0531	7.03685	98.9353	43.9149	93.6169	164.254	Txk	22165	72.3019	1.1996	0.860676	1.39379	0.163381
ENSMUSG00000041255	0	0	0	18.8207	0	0	Tmco5b	75275	3.13678	5.44548	3.91062	1.39248	0.163776
ENSMUSG00000053297	0	0	0	18.8207	0	0	AI854703	NA	3.13678	5.44548	3.91062	1.39248	0.163776
ENSMUSG00000117284	4.1685	0	14.5799	0	0	0	Gm7072	631624	3.12474	-4.87359	3.50215	-1.3916	0.164044
ENSMUSG00000041891	0	0	0	0	0.975176	15.1619	Lman1	70361	2.68952	5.22324	3.75861	1.38967	0.164628
ENSMUSG00000048327	35.4323	3.51842	9.37282	15.0566	78.0141	44.2223	Ckap2l	70466	30.9361	1.4915	1.07407	1.38864	0.164943
ENSMUSG00000005510	6.77381	0	15.6214	0	0.975176	0	Ndufs3	68349	3.89506	-4.16908	3.00594	-1.38695	0.165458
ENSMUSG00000023940	193.314	127.543	234.32	358.848	196.01	285.55	Sgo1	72415	232.598	0.59757	0.430863	1.38692	0.165467
ENSMUSG00000021619	11.9844	2.63882	48.9469	96.6129	24.3794	49.2763	Atg10	66795	38.9731	1.43044	1.03152	1.38672	0.165526
ENSMUSG00000061175	0	0	0	0	1.95035	13.8984	Fnip2	329679	2.64147	5.19772	3.75175	1.38541	0.165926
ENSMUSG00000004610	0.521063	0	1.04142	2.50943	3.9007	12.635	Etfb	110826	3.43459	3.63604	2.6282	1.38347	0.16652
ENSMUSG00000033501	24.4899	3.51842	37.4913	61.4809	29.2553	72.0192	Crygs	12970	38.0425	1.31365	0.950709	1.38176	0.167047
ENSMUSG00000027828	129.224	117.867	52.0712	42.6602	58.5105	63.1748	Ssr3	67437	77.2512	-0.866829	0.628133	-1.38001	0.167584
ENSMUSG00000072980	99.5229	46.6191	224.948	169.386	217.464	247.645	Oip5	70645	167.598	0.777334	0.563844	1.37863	0.168008
ENSMUSG00000074024	13.5476	34.3046	8.33139	0	9.75176	0	4632427E13Rik	666737	10.9892	-2.49362	1.8101	-1.37762	0.168321
ENSMUSG00000070583	11.9844	3.51842	8.33139	0	1.95035	0	Fv1	14349	4.29743	-3.54212	2.57201	-1.37718	0.168456
ENSMUSG00000040006	5.73169	18.4717	51.0298	7.52828	10.7269	0	Ginm1	215751	15.5814	-2.02659	1.47162	-1.37712	0.168476
ENSMUSG00000027324	14.5898	44.8599	34.367	92.8487	69.2375	35.3779	Rpusd2	271842	48.5468	1.08123	0.78577	1.37601	0.168818
ENSMUSG00000097690	0	0	0	0	2.92553	12.635	4930505N22Rik	100174921	2.59341	5.17177	3.76071	1.37521	0.169066
ENSMUSG00000027865	434.045	356.24	347.836	136.764	379.343	243.855	Gdap2	14547	316.347	-0.581267	0.422977	-1.37423	0.169371
ENSMUSG00000022110	64.0907	0	77.0654	183.188	95.5672	78.3367	Sucla2	20916	83.0413	1.33827	0.97386	1.37419	0.169382
ENSMUSG00000071660	10.9423	20.2309	37.4913	0	12.6773	3.79049	Ttc9c	70387	14.1887	-2.03668	1.483	-1.37334	0.169645
ENSMUSG00000015932	463.225	248.049	368.664	510.668	557.8	443.487	Dstn	56431	431.982	0.484316	0.353007	1.37197	0.170072
ENSMUSG00000010830	4.1685	0	0	0	6.82623	34.1144	Kdelr3	105785	7.51818	3.22603	2.3529	1.37108	0.170349
ENSMUSG00000028932	263.137	185.597	324.924	524.47	401.772	224.902	Psmc2	19181	320.8	0.573974	0.419154	1.36936	0.170886
ENSMUSG00000036902	23.9689	30.7862	56.2369	13.8018	11.7021	18.9524	Neto2	74513	25.9081	-1.31858	0.96314	-1.36904	0.170986
ENSMUSG00000026457	23.9689	0	4.1657	0	1.95035	0	Adipor1	72674	5.01415	-3.79429	2.77403	-1.36779	0.171378
ENSMUSG00000033039	14.0687	0	4.1657	0	0	0	Micall1	27008	3.03906	-4.84184	3.5403	-1.36763	0.171427
ENSMUSG00000038127	5.21063	0	16.6628	0	0	1.2635	Ccdc50	67501	3.85615	-4.13386	3.02308	-1.36743	0.17149
ENSMUSG00000078812	221.973	62.452	154.131	102.886	238.918	418.217	Eif5a	276770	199.763	0.790691	0.578607	1.36654	0.171769
ENSMUSG00000029034	78.1594	36.9434	104.142	52.6979	39.007	6.31748	Ints11	71957	52.8779	-1.1591	0.848711	-1.36572	0.172028
ENSMUSG00000031659	0	0	0	0	0	17.6889	Adcy7	11513	2.94816	5.35568	3.92428	1.36475	0.17233
ENSMUSG00000037692	0	0	0	0	0	17.6889	Ahdc1	230793	2.94816	5.35568	3.92428	1.36475	0.17233
ENSMUSG00000097451	0	0	0	0	0	17.6889	Rian	NA	2.94816	5.35568	3.92428	1.36475	0.17233
ENSMUSG00000049532	0	0	0	0	17.5532	0	Sall2	50524	2.92553	5.35151	3.92433	1.36367	0.17267
ENSMUSG00000115620	0	0	21.8699	0	0	0	Gm45924	105463124	3.64498	-5.09405	3.73599	-1.36351	0.172723
ENSMUSG00000075040	0	17.5921	10.4142	0	1.95035	0	Zfp408	381410	4.99278	-3.77642	2.77034	-1.36316	0.172832
ENSMUSG00000042535	0	0.879606	0	7.52828	2.92553	5.05398	Gtpbp1	14904	2.73123	4.1702	3.0598	1.3629	0.172915
ENSMUSG00000025935	0	0	0	11.2924	0.975176	1.2635	Tram1	72265	2.25518	4.9689	3.64711	1.36242	0.173065
ENSMUSG00000028763	0	0	0	17.566	0	0	Hspg2	15530	2.92766	5.34581	3.9244	1.3622	0.173135
ENSMUSG00000027195	19.2793	13.1941	10.4142	6.27356	1.95035	0	Hsd17b12	56348	8.51859	-2.39082	1.75588	-1.3616	0.173323
ENSMUSG00000060938	1520.98	1990.55	2258.85	2678.81	2176.59	2537.1	Rpl26	19941	2193.81	0.357788	0.262773	1.36158	0.173329
ENSMUSG00000111864	3.12638	14.9533	0	0	0	0	Rpl26-ps6	NA	3.01328	-4.82433	3.55201	-1.35819	0.174402
ENSMUSG00000060675	18.7583	3.51842	4.1657	23.8395	24.3794	34.1144	Plaat3	225845	18.1293	1.61273	1.18934	1.35598	0.175104
ENSMUSG00000090137	62.0064	34.3046	45.8227	23.8395	29.2553	8.84447	Uba52	22186	34.0122	-1.19562	0.88195	-1.35565	0.17521
ENSMUSG00000027905	94.3123	190.874	81.2311	46.4244	119.947	25.2699	Ddx20	53975	93.0098	-0.929278	0.685561	-1.3555	0.175258
ENSMUSG00000007411	32.8269	116.988	4.1657	20.0754	26.3297	8.84447	Mark3	17169	34.8716	-1.47519	1.08927	-1.3543	0.175642
ENSMUSG00000025809	2.60531	0	0	10.0377	3.9007	12.635	Itgb1	16412	4.86311	3.24821	2.40099	1.35286	0.176099
ENSMUSG00000020630	79.2015	189.995	123.929	71.5186	69.2375	92.2351	Rnaseh1	19819	104.353	-0.753334	0.55697	-1.35256	0.176197
ENSMUSG00000052040	30.2216	67.7296	93.7282	58.9715	14.6276	8.84447	Klf13	50794	45.6872	-1.21738	0.900553	-1.35181	0.176435
ENSMUSG00000103532	0	0	0	7.52828	0	7.58097	Gm4430	NA	2.51821	5.12779	3.79352	1.35172	0.176464
ENSMUSG00000026608	14.5898	29.9066	45.8227	111.669	37.0567	44.2223	Kctd3	226823	47.2112	1.10228	0.816272	1.35039	0.176892
ENSMUSG00000033356	3.64744	0	0	17.566	2.92553	11.3715	Pus7l	78895	5.9184	3.04068	2.25179	1.35034	0.176908
ENSMUSG00000107876	3.12638	18.4717	0	0	0.975176	0	Gm43936	NA	3.76221	-4.11872	3.0599	-1.34603	0.178292
ENSMUSG00000074194	65.1328	57.1744	66.6511	36.3867	30.2304	31.5874	Zfp791	244556	47.8605	-0.945125	0.702291	-1.34577	0.178375
ENSMUSG00000113533	10.4213	0	7.28997	0	0	0	Gm46992	NA	2.95187	-4.79709	3.5646	-1.34576	0.17838
ENSMUSG00000016510	10.4213	10.5553	4.1657	0	0	2.52699	Mtif3	76366	4.61153	-3.35205	2.49133	-1.34549	0.178468
ENSMUSG00000116858	17.1951	0	1.04142	0	0	0	Gm49797	NA	3.03941	-4.84429	3.60269	-1.34463	0.178744
ENSMUSG00000062235	6.25275	0	11.4557	0	0	0	Btf3-ps5	NA	2.9514	-4.79323	3.56684	-1.34383	0.179003
ENSMUSG00000059495	29.1795	58.9336	19.7871	11.2924	22.429	7.58097	Arhgef12	69632	24.8671	-1.3775	1.02548	-1.34327	0.179185
ENSMUSG00000042638	0	0.879606	40.6155	0	3.9007	0	Gucy2c	14917	7.56597	-3.36412	2.50875	-1.34096	0.179934
ENSMUSG00000078768	35.4323	7.91645	54.154	104.141	98.4927	18.9524	Zfp566	72556	53.1815	1.18742	0.885799	1.34051	0.18008
ENSMUSG00000043311	3.12638	0.879606	6.24854	1.25471	27.3049	18.9524	D17H6S53E	114585	9.62776	2.2262	1.66224	1.33928	0.18048
ENSMUSG00000074890	1.56319	14.0737	10.4142	10.0377	31.2056	40.4318	Lcmt2	329504	17.9544	1.66552	1.24472	1.33806	0.180876
ENSMUSG00000047044	85.4543	154.811	82.2725	50.1885	98.4927	22.7429	D030056L22Rik	225995	82.3269	-0.906216	0.677556	-1.33748	0.181067
ENSMUSG00000078508	9.37913	24.629	1.04142	61.4809	16.578	27.7969	Pramel30	626995	23.4842	1.58979	1.18872	1.33739	0.181095
ENSMUSG00000002325	34.9112	5.27763	1.04142	3.76414	2.92553	0	Irf9	16391	7.98665	-2.62634	1.96433	-1.33702	0.181216
ENSMUSG00000074240	0	0	0	0	0	16.4254	Cib3	234421	2.73757	5.24859	3.92563	1.33701	0.181221
ENSMUSG00000104752	0	0	0	0	0	16.4254	Gm5565	433961	2.73757	5.24859	3.92563	1.33701	0.181221
ENSMUSG00000097180	128.181	65.9704	56.2369	20.0754	52.6595	56.8573	2700038G22Rik	67194	63.3301	-0.95239	0.712579	-1.33654	0.181373
ENSMUSG00000046192	5.73169	0	7.28997	13.8018	5.85105	37.9049	Iqub	214704	11.7632	2.14054	1.6017	1.33642	0.181412
ENSMUSG00000030965	73.9909	50.1375	117.681	8.78299	44.8581	61.9113	Abraxas2	109359	59.5603	-1.06284	0.795846	-1.33549	0.181718
ENSMUSG00000014177	20.8425	0	0	0	0	0	Tvp23b	67510	3.47375	-5.03609	3.77405	-1.3344	0.182073
ENSMUSG00000016946	15.1108	58.9336	0	94.1035	39.9822	69.4922	Kctd5	69259	46.2704	1.45773	1.09317	1.33349	0.18237
ENSMUSG00000029073	59.4011	47.4987	104.142	0	20.4787	59.3843	Cptp	79554	48.4842	-1.40244	1.05437	-1.33012	0.183478
ENSMUSG00000044447	7.81594	0	0	17.566	1.95035	30.3239	Dock5	68813	9.60936	2.61635	1.96744	1.32983	0.183575
ENSMUSG00000054134	144.334	15.8329	38.5327	234.631	220.39	7.58097	Umodl1	52020	110.217	1.21396	0.913176	1.32938	0.183722
ENSMUSG00000051081	0	0	0	8.78299	5.85105	0	Gm4847	226604	2.43901	5.08521	3.83205	1.32702	0.184501
ENSMUSG00000035376	14.5898	21.1105	11.4557	25.0943	19.5035	72.0192	Hacd2	70757	27.2955	1.30289	0.982436	1.32618	0.18478
ENSMUSG00000008958	31.2638	36.9434	149.965	227.103	107.269	79.6002	Vps72	21427	105.357	0.930513	0.702185	1.32517	0.185116
ENSMUSG00000047888	9.37913	0	11.4557	0	0.975176	0	Tnrc6b	213988	3.63499	-4.06757	3.0698	-1.32502	0.185163
ENSMUSG00000037395	1.04213	16.7125	0	0	0	0	Rcor3	214742	2.95911	-4.79698	3.62187	-1.32445	0.185354
ENSMUSG00000067929	1.04213	16.7125	0	0	0	0	Gm10226	NA	2.95911	-4.79698	3.62187	-1.32445	0.185354
ENSMUSG00000021520	139.124	120.506	245.776	292.348	240.868	221.112	Uqcrb	67530	209.956	0.580417	0.438539	1.32352	0.185661
ENSMUSG00000030534	0	3.51842	1.04142	32.6225	3.9007	0	Vps33b	233405	6.84718	3.02605	2.28791	1.32263	0.185958
ENSMUSG00000027583	0	0	0	0	15.6028	0	Zbtb46	72147	2.60047	5.18214	3.92651	1.31978	0.186908
ENSMUSG00000030322	0	0	0	0	15.6028	0	Mbd4	17193	2.60047	5.18214	3.92651	1.31978	0.186908
ENSMUSG00000045349	0	0	0	0	15.6028	0	Sh2d5	230863	2.60047	5.18214	3.92651	1.31978	0.186908
ENSMUSG00000114736	0	0	0	0	15.6028	0	Gm47336	NA	2.60047	5.18214	3.92651	1.31978	0.186908
ENSMUSG00000027774	40.1218	162.727	22.9113	37.6414	43.8829	22.7429	Gfm1	28030	55.0046	-1.11176	0.843604	-1.31787	0.187548
ENSMUSG00000032513	57.3169	93.2382	45.8227	11.2924	41.9326	41.6953	Gorasp1	74498	48.5497	-1.04601	0.794175	-1.3171	0.187805
ENSMUSG00000107909	9.90019	1.75921	3.12427	0	0	0	2610017A05Rik	NA	2.46395	-4.53945	3.44949	-1.31598	0.188181
ENSMUSG00000021638	29.1795	1.75921	8.33139	57.7168	13.6525	42.9588	Ocln	18260	25.5997	1.52062	1.15584	1.3156	0.188309
ENSMUSG00000026483	3.12638	0	10.4142	16.3113	1.95035	42.9588	Niban1	63913	12.4602	2.1902	1.66652	1.31424	0.188767
ENSMUSG00000020493	70.3434	129.302	165.586	66.4998	92.6417	55.5938	Prr11	270906	96.6612	-0.760428	0.578928	-1.31351	0.18901
ENSMUSG00000066640	38.5586	42.2211	32.2841	18.8207	3.9007	22.7429	Fbxl18	231863	26.4214	-1.32389	1.00831	-1.31298	0.189189
ENSMUSG00000039745	0.521063	0	0	20.0754	0	0	Htatip2	53415	3.43274	4.59755	3.50257	1.31262	0.189311
ENSMUSG00000025726	0	0	0	0	1.95035	12.635	Slc28a1	434203	2.43088	5.07792	3.87099	1.31179	0.189591
ENSMUSG00000084902	14.0687	0	3.12427	0	0	0	Gm281	238939	2.86549	-4.75772	3.62804	-1.31137	0.189732
ENSMUSG00000057219	46.8956	63.3316	11.4557	8.78299	23.4042	16.4254	Armc7	276905	28.3826	-1.32172	1.00859	-1.31046	0.190039
ENSMUSG00000042099	0	0	0	7.52828	6.82623	0	Kank3	80880	2.39242	5.05803	3.86004	1.31036	0.190074
ENSMUSG00000002010	0	24.629	0	0	0.975176	0	Idh3g	15929	4.26736	-4.30695	3.2914	-1.30855	0.190687
ENSMUSG00000000276	145.898	376.471	228.072	194.48	145.301	152.883	Dgke	56077	207.184	-0.606009	0.463334	-1.30793	0.190897
ENSMUSG00000031917	737.303	776.692	778.985	797.997	1101.95	1052.49	Nip7	66164	874.236	0.365146	0.279209	1.30779	0.190946
ENSMUSG00000020689	0	0	0	0	0	15.1619	Itgb3	16416	2.52699	5.1329	3.9272	1.30701	0.191208
ENSMUSG00000021699	0	0	0	0	0	15.1619	Pde4d	238871	2.52699	5.1329	3.9272	1.30701	0.191208
ENSMUSG00000030839	0	0	0	0	0	15.1619	Sergef	27414	2.52699	5.1329	3.9272	1.30701	0.191208
ENSMUSG00000038388	0	0	0	0	0	15.1619	Mpp6	56524	2.52699	5.1329	3.9272	1.30701	0.191208
ENSMUSG00000085335	0	0	0	0	0	15.1619	Gm13684	NA	2.52699	5.1329	3.9272	1.30701	0.191208
ENSMUSG00000093405	0	0	0	0	0	15.1619	Gm20684	NA	2.52699	5.1329	3.9272	1.30701	0.191208
ENSMUSG00000110180	0	0	0	0	0	15.1619	Gm32567	NA	2.52699	5.1329	3.9272	1.30701	0.191208
ENSMUSG00000032044	10.9423	1.75921	2.08285	12.5471	16.578	26.5334	Rpusd4	71989	11.7405	1.87882	1.43761	1.3069	0.191245
ENSMUSG00000030256	19.8004	1.75921	1.04142	0	0.975176	1.2635	Bhlhe41	79362	4.13995	-3.33748	2.55823	-1.30461	0.192027
ENSMUSG00000005779	0	0	0	15.0566	0	0	Psmb4	19172	2.50943	5.12306	3.92734	1.30446	0.192076
ENSMUSG00000040380	0	0	0	15.0566	0	0	Cbln3	56410	2.50943	5.12306	3.92734	1.30446	0.192076
ENSMUSG00000045794	0	0	0	15.0566	0	0	Lkaaear1	277496	2.50943	5.12306	3.92734	1.30446	0.192076
ENSMUSG00000109498	0	0	0	15.0566	0	0	Gm45222	NA	2.50943	5.12306	3.92734	1.30446	0.192076
ENSMUSG00000027447	83.37	20.2309	135.385	150.566	129.698	147.829	Cst3	13010	111.18	0.842609	0.646351	1.30364	0.192356
ENSMUSG00000039831	368.912	344.805	333.256	269.763	196.01	291.867	Arhgap29	214137	300.769	-0.468354	0.359413	-1.30311	0.192539
ENSMUSG00000026889	33.348	6.15724	55.1955	76.5375	67.2871	58.1208	Rbm18	67889	49.441	1.09546	0.841103	1.30241	0.192777
ENSMUSG00000033728	0	20.2309	0	0	0	0	Lrrc14	223664	3.37182	-4.98516	3.8342	-1.30018	0.193539
ENSMUSG00000028971	22.4057	21.9901	51.0298	16.3113	6.82623	13.8984	Cort	12854	22.0769	-1.36739	1.05206	-1.29972	0.193697
ENSMUSG00000027715	565.353	726.554	741.494	545.8	413.474	578.681	Ccna2	12428	595.226	-0.402852	0.310053	-1.2993	0.193841
ENSMUSG00000037339	9.37913	31.6658	0	0	4.87588	0	Fam53a	74504	7.65347	-3.0355	2.33838	-1.29812	0.194246
ENSMUSG00000025202	15.6319	18.4717	24.9942	21.3301	6.82623	123.823	Scd3	30049	35.1794	1.36319	1.05034	1.29785	0.194338
ENSMUSG00000035266	16.674	74.7665	7.28997	6.27356	8.77658	18.9524	Helq	191578	22.1222	-1.53985	1.187	-1.29726	0.194543
ENSMUSG00000032097	4.68956	0	9.37282	16.3113	13.6525	26.5334	Ddx6	13209	11.7599	2.0141	1.5528	1.29708	0.194605
ENSMUSG00000006216	0	0	0	0	14.6276	0	Clcnkb	56365	2.43794	5.08937	3.92782	1.29572	0.195071
ENSMUSG00000021458	0	0	0	0	14.6276	0	Aopep	72061	2.43794	5.08937	3.92782	1.29572	0.195071
ENSMUSG00000034111	0	0	0	0	14.6276	0	Tmed8	382620	2.43794	5.08937	3.92782	1.29572	0.195071
ENSMUSG00000097750	0	0	0	0	14.6276	0	Gm4673	NA	2.43794	5.08937	3.92782	1.29572	0.195071
ENSMUSG00000041570	0	3.51842	13.5385	0	0	0	Camsap2	67886	2.84282	-4.73475	3.65615	-1.29501	0.195317
ENSMUSG00000058799	341.296	396.702	340.546	283.565	278.9	227.429	Nap1l1	53605	311.406	-0.448827	0.346707	-1.29454	0.195478
ENSMUSG00000031483	4.68956	0	0	0	9.75176	30.3239	Erlin2	244373	7.46087	3.03234	2.34445	1.29341	0.195869
ENSMUSG00000117107	0	0	0	6.27356	7.80141	0	Gm18738	NA	2.34583	5.03034	3.89115	1.29276	0.196092
ENSMUSG00000035969	0	71.2481	3.12427	5.01885	1.95035	8.84447	Rusc2	100213	15.031	-2.23898	1.73328	-1.29176	0.19644
ENSMUSG00000014353	116.197	142.496	84.3553	183.188	143.351	195.842	Tmem87b	72477	144.238	0.604538	0.468215	1.29116	0.19665
ENSMUSG00000032290	5.21063	11.4349	0	0	0	0	Ptpn9	56294	2.77425	-4.7066	3.64815	-1.29013	0.197005
ENSMUSG00000015120	31.2638	1.75921	4.1657	33.8772	23.4042	51.8033	Ube2i	22196	24.3789	1.52679	1.18359	1.28996	0.197065
ENSMUSG00000098183	107.339	103.793	160.379	210.792	179.432	165.518	Gm27010	NA	154.542	0.583385	0.452263	1.28992	0.197078
ENSMUSG00000026974	147.461	413.415	233.279	154.33	219.415	145.302	Zmynd19	67187	218.867	-0.610659	0.473997	-1.28832	0.197635
ENSMUSG00000060073	334.001	207.587	409.28	529.489	367.641	432.115	Psma3	19167	380.019	0.483192	0.375326	1.28739	0.197958
ENSMUSG00000056941	72.4277	49.2579	208.285	163.113	167.73	219.848	Commd7	99311	146.777	0.743474	0.578161	1.28593	0.198467
ENSMUSG00000070003	1.04213	0	0	0	10.7269	8.84447	Ssbp4	76900	3.43559	3.99222	3.10457	1.28591	0.198473
ENSMUSG00000039988	25.011	0	24.9942	87.8299	38.0319	18.9524	Ankrd13c	433667	32.4699	1.53067	1.19096	1.28524	0.198707
ENSMUSG00000052727	16.1529	36.0638	23.9528	0	16.578	5.05398	Map1b	17755	16.3002	-1.79797	1.4014	-1.28298	0.1995
ENSMUSG00000047539	7.29488	37.823	22.9113	0	14.6276	0	Fbxo28	67948	13.7761	-2.18983	1.70789	-1.28219	0.199777
ENSMUSG00000029480	7.81594	0	3.12427	1.25471	31.2056	20.2159	Dhx37	208144	10.6027	2.24539	1.75231	1.28139	0.200057
ENSMUSG00000059183	7.29488	0	0	21.3301	14.6276	7.58097	Mtfmt	69606	8.47227	2.52014	1.9677	1.28075	0.200281
ENSMUSG00000021840	36.9954	53.656	46.8641	10.0377	29.2553	24.0064	Mapk1ip1l	218975	33.4691	-1.11353	0.869623	-1.28047	0.20038
ENSMUSG00000042029	99.5229	248.049	292.64	208.282	75.0885	108.661	Ncapg2	76044	172.041	-0.706913	0.552328	-1.27988	0.200588
ENSMUSG00000032366	11.4634	0	11.4557	3.76414	5.85105	79.6002	Tpm1	22003	18.6891	1.9546	1.52737	1.27972	0.200645
ENSMUSG00000110605	0	36.9434	0	0	2.92553	0	Gm32856	102635552	6.64483	-3.61386	2.82472	-1.27937	0.200767
ENSMUSG00000038412	136.518	124.904	217.658	324.971	154.078	241.328	Higd1a	56295	199.909	0.589345	0.460669	1.27932	0.200783
ENSMUSG00000044600	1039	369.434	919.577	1255.97	984.927	996.898	Smim7	66818	927.634	0.475234	0.371499	1.27923	0.200815
ENSMUSG00000113120	0	11.4349	5.20712	0	0	0	E330035G20Rik	320390	2.77367	-4.70145	3.67764	-1.27839	0.201112
ENSMUSG00000033526	2.60531	51.8967	2.08285	3.76414	7.80141	1.2635	Ppip5k1	327655	11.569	-2.12612	1.66316	-1.27836	0.201123
ENSMUSG00000085379	0	0	19.7871	0	0	0	2310058D17Rik	NA	3.29784	-4.94956	3.87279	-1.27803	0.201238
ENSMUSG00000112932	0	0	19.7871	0	0	0	Gm48308	NA	3.29784	-4.94956	3.87279	-1.27803	0.201238
ENSMUSG00000090553	863.401	1046.73	1333.02	1627.36	1158.51	1397.43	Snrpe	20643	1237.74	0.367787	0.288565	1.27454	0.202473
ENSMUSG00000021360	0	0	0	0	0	13.8984	Gcnt2	14538	2.31641	5.00712	3.92905	1.27438	0.202527
ENSMUSG00000022297	0	0	0	0	0	13.8984	Fzd6	14368	2.31641	5.00712	3.92905	1.27438	0.202527
ENSMUSG00000027510	0	0	0	0	0	13.8984	Rbm38	56190	2.31641	5.00712	3.92905	1.27438	0.202527
ENSMUSG00000083489	0	0	0	0	0	13.8984	Gm11784	NA	2.31641	5.00712	3.92905	1.27438	0.202527
ENSMUSG00000113604	0	0	0	0	0	13.8984	Gm19786	NA	2.31641	5.00712	3.92905	1.27438	0.202527
ENSMUSG00000037938	71.9066	9.67566	66.6511	121.707	50.7091	121.296	Chchd5	66170	73.6575	0.982486	0.771115	1.27411	0.202624
ENSMUSG00000021843	50.022	73.0073	27.077	57.7168	43.8829	186.997	Ktn1	16709	73.1172	0.939231	0.737555	1.27344	0.202863
ENSMUSG00000102766	1.04213	0	1.04142	13.8018	4.87588	1.2635	Gm6420	NA	3.67079	3.24211	2.54746	1.27268	0.203132
ENSMUSG00000021597	34.9112	14.0737	36.4498	5.01885	11.7021	15.1619	Slf1	105377	19.5529	-1.42157	1.11756	-1.27203	0.203364
ENSMUSG00000068479	25.5321	36.9434	28.1184	8.78299	21.4539	1.2635	Mfap1a	67532	20.3491	-1.51041	1.18744	-1.27199	0.203375
ENSMUSG00000056692	34.3901	75.6461	53.1126	0	28.2801	34.1144	Ilrun	224647	37.5906	-1.3828	1.08719	-1.27191	0.203407
ENSMUSG00000018761	32.8269	133.7	41.657	23.8395	107.269	288.077	Mpdu1	24070	104.562	1.01108	0.795714	1.27066	0.203849
ENSMUSG00000026153	14.5898	14.0737	38.5327	3.76414	11.7021	6.31748	Fam135a	68187	14.83	-1.61103	1.26827	-1.27026	0.203991
ENSMUSG00000025936	0	0	0	0	13.6525	0	Gm4956	241041	2.27541	4.99021	3.92931	1.27	0.204086
ENSMUSG00000056121	18.7583	7.03685	115.598	1.25471	15.6028	31.5874	Fez2	225020	31.6397	-1.54131	1.21406	-1.26956	0.204243
ENSMUSG00000042050	19.2793	0	0	0	0	0	Dync2i1	217935	3.21322	-4.92371	3.88333	-1.26791	0.204831
ENSMUSG00000031691	17.7161	53.656	8.33139	25.0943	26.3297	135.194	Tnpo2	212999	44.3869	1.22569	0.96675	1.26785	0.204852
ENSMUSG00000059796	257.405	288.511	184.332	230.867	361.79	446.014	Eif4a1	13681	294.82	0.507383	0.400222	1.26775	0.204885
ENSMUSG00000096977	0.521063	0.879606	0	5.01885	13.6525	0	Gm10827	NA	3.34533	3.68975	2.91279	1.26674	0.205249
ENSMUSG00000020015	27.0953	69.4889	22.9113	0	8.77658	31.5874	Cdk17	237459	26.6432	-1.56872	1.24034	-1.26475	0.20596
ENSMUSG00000055044	18.7583	13.1941	11.4557	42.6602	35.1063	24.0064	Pdlim1	54132	24.1968	1.22278	0.967695	1.2636	0.206374
ENSMUSG00000024013	0	19.3513	0	0	0	0	Fgd2	26382	3.22522	-4.92101	3.89689	-1.2628	0.20666
ENSMUSG00000104971	0	19.3513	0	0	0	0	9430087B13Rik	NA	3.22522	-4.92101	3.89689	-1.2628	0.20666
ENSMUSG00000038007	325.143	45.7395	256.19	318.697	300.354	400.528	Acer2	230379	274.442	0.699354	0.554408	1.26144	0.207149
ENSMUSG00000058392	11.4634	0	14.5799	13.8018	28.2801	42.9588	Rrp1b	72462	18.514	1.70677	1.35376	1.26076	0.207394
ENSMUSG00000038843	5.73169	13.1941	12.4971	37.6414	50.7091	2.52699	Gcnt1	14537	20.3834	1.54329	1.22494	1.25988	0.207711
ENSMUSG00000019808	35.4323	0	15.6214	55.2074	48.7588	37.9049	Adat2	66757	32.1541	1.46308	1.16187	1.25924	0.207942
ENSMUSG00000020737	190.709	185.597	207.243	122.962	178.457	88.4447	Jpt1	15374	162.235	-0.579029	0.459946	-1.25891	0.208064
ENSMUSG00000003604	0	0	0	0	1.95035	11.3715	Aven	74268	2.2203	4.94721	3.92999	1.25883	0.208091
ENSMUSG00000035383	0	12.3145	7.28997	0	0.975176	0	Pmch	110312	3.42994	-3.97501	3.15961	-1.25807	0.208367
ENSMUSG00000020514	324.622	151.292	434.274	488.083	416.4	401.791	Mrpl22	216767	369.41	0.521683	0.414671	1.25807	0.208368
ENSMUSG00000024668	11.9844	28.1474	47.9055	1.25471	19.5035	8.84447	Sdhaf2	66072	19.6067	-1.5559	1.23761	-1.25718	0.208689
ENSMUSG00000041935	20.3214	0	18.7456	0	4.87588	0	AW549877	106064	7.32382	-2.96575	2.36127	-1.256	0.209116
ENSMUSG00000029153	0	0.879606	0	0	0	18.9524	Ociad2	433904	3.30534	4.45487	3.54894	1.25527	0.209382
ENSMUSG00000030744	2692.33	2126.89	3171.14	3233.39	3025.97	3739.95	Rps3	27050	2998.28	0.32359	0.257824	1.25508	0.20945
ENSMUSG00000044881	85.9753	3.51842	77.0654	134.254	73.1382	136.457	Coa4	68185	85.0682	1.04252	0.83123	1.25419	0.209772
ENSMUSG00000017264	196.962	183.838	227.03	92.8487	148.227	170.572	Exosc10	50912	169.913	-0.561279	0.44763	-1.25389	0.209882
ENSMUSG00000028646	0	0	0	6.27356	6.82623	0	Rragc	54170	2.1833	4.92655	3.93033	1.25347	0.210035
ENSMUSG00000004561	44.8114	7.91645	16.6628	0	15.6028	2.52699	Mettl17	52535	14.5867	-1.92142	1.53358	-1.2529	0.210243
ENSMUSG00000024515	32.8269	105.553	46.8641	16.3113	29.2553	45.4858	Smad4	17128	46.0493	-1.02294	0.816777	-1.25241	0.21042
ENSMUSG00000090744	568.479	61.5724	775.861	1631.13	1233.6	481.392	Gm6871	102642386	792.005	1.25105	0.999265	1.25197	0.210582
ENSMUSG00000020988	106.818	40.4619	72.8997	148.056	105.319	111.188	L2hgdh	217666	97.457	0.722377	0.577358	1.25118	0.21087
ENSMUSG00000096049	7.81594	0	0	0	10.7269	41.6953	Eif1ad17	NA	10.0397	2.69951	2.15888	1.25042	0.211145
ENSMUSG00000013766	0	0	14.5799	38.8961	39.007	0	Ly6g6e	70274	15.4138	2.44328	1.95414	1.25031	0.211186
ENSMUSG00000034135	5.73169	15.8329	12.4971	1.25471	4.87588	0	Sik3	70661	6.69871	-2.4401	1.95342	-1.24914	0.211612
ENSMUSG00000028127	34.3901	109.951	64.5683	71.5186	12.6773	1.2635	Abcd3	19299	49.0614	-1.29118	1.03552	-1.24688	0.212441
ENSMUSG00000052852	45.3324	61.5724	14.5799	76.5375	52.6595	102.343	Reep1	52250	58.8375	0.924739	0.742218	1.24591	0.212797
ENSMUSG00000055385	0	0	0	5.01885	7.80141	0	Rnf212	671564	2.13671	4.89627	3.93083	1.24561	0.212908
ENSMUSG00000034667	23.4478	5.27763	0	63.9904	16.578	15.1619	Xpot	73192	20.7426	1.71088	1.37375	1.24541	0.212982
ENSMUSG00000074997	34.9112	54.5356	0	15.0566	6.82623	3.79049	Pin1rt1	241593	19.1867	-1.80507	1.45076	-1.24422	0.213418
ENSMUSG00000032531	0	7.91645	0	7.52828	2.92553	35.3779	Amotl2	56332	8.95802	2.54335	2.04444	1.24403	0.213488
ENSMUSG00000053389	0	0	18.7456	0	0	0	Tas2r107	387342	3.12427	-4.87141	3.91835	-1.24323	0.213783
ENSMUSG00000089096	0	0	18.7456	0	0	0	Gm25657	NA	3.12427	-4.87141	3.91835	-1.24323	0.213783
ENSMUSG00000024759	0	0	0	0	12.6773	0	Atl3	109168	2.11288	4.88373	3.93104	1.24235	0.214107
ENSMUSG00000025421	0	0	0	0	12.6773	0	Hdhd2	76987	2.11288	4.88373	3.93104	1.24235	0.214107
ENSMUSG00000036898	0	0	0	0	12.6773	0	Zfp157	72154	2.11288	4.88373	3.93104	1.24235	0.214107
ENSMUSG00000082292	0	0	0	0	12.6773	0	Gm12250	NA	2.11288	4.88373	3.93104	1.24235	0.214107
ENSMUSG00000027306	409.034	131.061	228.072	109.16	248.67	133.93	Nusap1	108907	209.988	-0.643546	0.518384	-1.24145	0.214441
ENSMUSG00000020745	67.2171	14.9533	35.4084	122.962	68.2623	40.4318	Pafah1b1	18472	58.2058	0.970404	0.782001	1.24092	0.214634
ENSMUSG00000082120	7.29488	29.027	20.8285	5.01885	9.75176	0	Gm15720	NA	11.9868	-1.93351	1.55889	-1.24031	0.214859
ENSMUSG00000036968	28.6584	0	1.04142	17.566	73.1382	15.1619	Cnpy4	66455	22.5943	1.81129	1.4617	1.23917	0.215284
ENSMUSG00000009418	1.04213	0	8.33139	0	22.429	27.7969	Nav1	215690	9.93324	2.45016	1.97798	1.23872	0.215449
ENSMUSG00000028755	0	18.4717	0	0	0	0	Cda	72269	3.07862	-4.85385	3.91849	-1.2387	0.215455
ENSMUSG00000016998	0	0	0	0	0	12.635	Svs4	20941	2.10583	4.86933	3.93128	1.23861	0.21549
ENSMUSG00000019370	0	0	0	0	0	12.635	Calm3	12315	2.10583	4.86933	3.93128	1.23861	0.21549
ENSMUSG00000023353	0	0	0	0	0	12.635	Agap3	213990	2.10583	4.86933	3.93128	1.23861	0.21549
ENSMUSG00000029075	0	0	0	0	0	12.635	Tnfrsf4	22163	2.10583	4.86933	3.93128	1.23861	0.21549
ENSMUSG00000030101	0	0	0	0	0	12.635	Sumf1	58911	2.10583	4.86933	3.93128	1.23861	0.21549
ENSMUSG00000030134	0	0	0	0	0	12.635	Rasgef1a	70727	2.10583	4.86933	3.93128	1.23861	0.21549
ENSMUSG00000062526	0	0	0	0	0	12.635	Mppe1	225651	2.10583	4.86933	3.93128	1.23861	0.21549
ENSMUSG00000097836	0	0	0	0	0	12.635	Gm26903	NA	2.10583	4.86933	3.93128	1.23861	0.21549
ENSMUSG00000115393	0	0	0	0	0	12.635	Gm49052	NA	2.10583	4.86933	3.93128	1.23861	0.21549
ENSMUSG00000063450	0	0	0	3.76414	0	8.84447	Syne2	319565	2.10143	4.8664	3.93133	1.23785	0.215772
ENSMUSG00000029173	3.64744	17.5921	1.04142	0	17.5532	68.2287	Sepsecs	211006	18.0105	1.94547	1.57211	1.23749	0.215907
ENSMUSG00000104014	69.8224	89.7198	28.1184	23.8395	28.2801	44.2223	4930562F17Rik	75256	47.3338	-0.965452	0.780186	-1.23746	0.215915
ENSMUSG00000041220	36.9954	41.3415	17.7042	62.7356	66.3119	53.0668	Elovl6	170439	46.3592	0.918914	0.743179	1.23646	0.216286
ENSMUSG00000053253	47.9378	0	11.4557	0	9.75176	0	Ndfip2	76273	11.5242	-2.58627	2.09189	-1.23633	0.216336
ENSMUSG00000100843	18.2372	0	0	0	0	0	Gm8307	NA	3.03953	-4.84378	3.91857	-1.23611	0.216418
ENSMUSG00000001039	0	0	0	12.5471	0	0	B9d1	27078	2.09119	4.85953	3.93145	1.23607	0.216433
ENSMUSG00000020513	0	0	0	12.5471	0	0	Tubd1	56427	2.09119	4.85953	3.93145	1.23607	0.216433
ENSMUSG00000020799	0	0	0	12.5471	0	0	Tekt1	21689	2.09119	4.85953	3.93145	1.23607	0.216433
ENSMUSG00000090641	0	0	0	12.5471	0	0	Zfp712	78251	2.09119	4.85953	3.93145	1.23607	0.216433
ENSMUSG00000108427	0	0	0	12.5471	0	0	Gm36696	NA	2.09119	4.85953	3.93145	1.23607	0.216433
ENSMUSG00000036820	0	39.5823	0	0	0	3.79049	Amdhd2	245847	7.22879	-3.40268	2.7553	-1.23496	0.216847
ENSMUSG00000038212	480.42	703.685	549.872	528.234	468.084	285.55	Mfsd14b	66631	502.641	-0.434968	0.352287	-1.2347	0.216942
ENSMUSG00000025591	10.9423	0	2.08285	11.2924	19.5035	22.7429	Tma16	66282	11.094	2.00496	1.63038	1.22975	0.218791
ENSMUSG00000017778	379.855	332.491	627.979	712.677	478.811	622.903	Cox7c	12867	525.786	0.4378	0.356293	1.22876	0.21916
ENSMUSG00000026526	9.90019	7.91645	9.37282	3.76414	0	0	Fh1	14194	5.15893	-2.87777	2.3459	-1.22672	0.219927
ENSMUSG00000021670	0.521063	4.39803	0	20.0754	13.6525	0	Hmgcr	15357	6.44116	2.78576	2.27158	1.22636	0.220065
ENSMUSG00000024063	17.7161	0	0	0	0	0	Lbh	77889	2.95269	-4.80215	3.91891	-1.22538	0.220433
ENSMUSG00000027229	164.656	129.302	243.693	378.923	200.886	208.477	Terb2	74401	220.99	0.55284	0.451333	1.2249	0.220611
ENSMUSG00000042873	9.90019	43.1007	3.12427	0	0	11.3715	Lhfpl4	269788	11.2494	-2.31705	1.89219	-1.22453	0.220751
ENSMUSG00000045205	0	0	0	6.27356	5.85105	0	Dpy19l4	381510	2.02077	4.81471	3.93222	1.22443	0.220792
ENSMUSG00000086321	6.25275	0	10.4142	52.6979	19.5035	0	Gm11413	790913	14.8114	2.11824	1.73186	1.2231	0.221291
ENSMUSG00000003644	1.04213	7.03685	1.04142	38.8961	6.82623	0	Rps6ka1	20111	9.14045	2.33209	1.90747	1.22261	0.221478
ENSMUSG00000024400	13.5476	25.5086	6.24854	0	7.80141	2.52699	Wdr33	74320	9.27219	-2.11244	1.7279	-1.22255	0.221501
ENSMUSG00000033213	27.0953	0	10.4142	40.1508	25.3546	44.2223	AA467197	433470	24.5395	1.53268	1.2537	1.22253	0.221508
ENSMUSG00000026820	22.9268	66.85	4.1657	13.8018	14.6276	5.05398	Ptges2	96979	21.2377	-1.48537	1.21571	-1.22181	0.221778
ENSMUSG00000029699	0	0	0	0	1.95035	10.108	Ssc4d	109267	2.00972	4.80342	3.93242	1.22149	0.2219
ENSMUSG00000081575	12.5055	0	20.8285	0	3.9007	0	Gm12090	NA	6.20578	-3.05255	2.5004	-1.22082	0.222152
ENSMUSG00000021259	0	17.5921	0	0	0	0	Cyp46a1	13116	2.93202	-4.78338	3.91907	-1.22054	0.22226
ENSMUSG00000074211	0	17.5921	0	0	0	0	Sdhaf1	68332	2.93202	-4.78338	3.91907	-1.22054	0.22226
ENSMUSG00000092525	0	17.5921	0	0	0	0	Gm20461	NA	2.93202	-4.78338	3.91907	-1.22054	0.22226
ENSMUSG00000070002	10.4213	35.1842	9.37282	1.25471	0.975176	12.635	Ell	13716	11.6405	-1.89854	1.55604	-1.22011	0.222423
ENSMUSG00000033157	37.5165	19.3513	59.3612	77.7922	53.6347	82.1272	Abhd10	213012	54.9638	0.879519	0.721076	1.21973	0.222567
ENSMUSG00000022179	0	0	0	10.0377	1.95035	0	4931414P19Rik	74359	1.99801	4.79524	3.93257	1.21937	0.222705
ENSMUSG00000010392	30.2216	12.3145	102.06	102.886	67.2871	107.397	Gosr1	53334	70.3611	0.947092	0.777698	1.21781	0.223295
ENSMUSG00000027166	69.3013	55.4152	51.0298	125.471	73.1382	90.9717	Dnajc24	99349	77.5546	0.716282	0.588993	1.21611	0.223942
ENSMUSG00000027359	25.011	0	16.6628	0	5.85105	0	Slc27a2	26458	7.92081	-2.80139	2.30479	-1.21547	0.224188
ENSMUSG00000022412	103.691	122.265	60.4026	61.4809	47.7836	63.1748	Mief1	239555	76.4664	-0.734986	0.605488	-1.21387	0.224796
ENSMUSG00000009073	23.4478	47.4987	21.8699	0	6.82623	24.0064	Nf2	18016	20.6082	-1.59327	1.31289	-1.21356	0.224915
ENSMUSG00000027939	7.29488	7.91645	0	0	0	0	Nup210l	77595	2.53522	-4.57845	3.77294	-1.2135	0.22494
ENSMUSG00000074165	9.90019	0	11.4557	21.3301	34.1311	15.1619	Zfp788	67607	15.3298	1.72522	1.42253	1.21278	0.225214
ENSMUSG00000019433	0	0	0	0	11.7021	0	Gipc1	67903	1.95035	4.76876	3.93304	1.21249	0.225326
ENSMUSG00000090121	0	0	0	0	11.7021	0	Abhd12b	100504285	1.95035	4.76876	3.93304	1.21249	0.225326
ENSMUSG00000100164	0	0	0	0	11.7021	0	2610306M01Rik	67170	1.95035	4.76876	3.93304	1.21249	0.225326
ENSMUSG00000007041	5.73169	0	0	0	0	49.2763	Clic1	114584	9.168	3.05682	2.52121	1.21244	0.225343
ENSMUSG00000004359	1553.81	869.05	2378.61	2865.76	2227.3	1445.44	Spic	20728	1890	0.445779	0.368031	1.21125	0.225798
ENSMUSG00000027598	33.348	13.1941	11.4557	40.1508	60.4609	26.5334	Itch	16396	30.8571	1.12178	0.926726	1.21048	0.226096
ENSMUSG00000070604	0	4.39803	0	0	1.95035	34.1144	Vsig10l	75690	6.74379	3.04826	2.51843	1.21038	0.226134
ENSMUSG00000026035	75.5541	55.4152	97.8939	87.8299	141.4	132.667	Ppil3	70225	98.4601	0.663382	0.548116	1.21029	0.226166
ENSMUSG00000032855	13.0266	78.2849	4.1657	3.76414	12.6773	16.4254	Pkd1	18763	21.3907	-1.53606	1.26928	-1.21019	0.226207
ENSMUSG00000104708	1.04213	6.15724	4.1657	16.3113	19.5035	6.31748	Gm42503	NA	8.91622	1.91223	1.5811	1.20942	0.2265
ENSMUSG00000028796	7.29488	5.27763	3.12427	0	0.975176	0	Phc2	54383	2.77866	-3.66211	3.03061	-1.20838	0.226903
ENSMUSG00000079283	4.1685	29.9066	1.04142	3.76414	0	2.52699	2310009B15Rik	69549	6.90127	-2.49948	2.07248	-1.20604	0.227804
ENSMUSG00000023048	144.334	82.6829	166.628	190.716	184.308	203.423	Prr13	66151	162.015	0.555243	0.460792	1.20497	0.228213
ENSMUSG00000037572	118.281	94.1178	103.101	13.8018	120.922	32.8509	Wdhd1	218973	80.5124	-0.906565	0.752424	-1.20486	0.228258
ENSMUSG00000078584	45.8535	118.747	33.3256	27.6037	43.8829	31.5874	AU022252	230696	50.1666	-0.938296	0.778918	-1.20461	0.228352
ENSMUSG00000021548	6.25275	0	55.1955	3.76414	8.77658	0	Ccnh	66671	12.3315	-2.27432	1.89162	-1.20231	0.229244
ENSMUSG00000025417	0	16.7125	0	0	0	0	Pip4k2c	117150	2.78542	-4.7093	3.91972	-1.20144	0.229581
ENSMUSG00000029001	0	16.7125	0	0	0	0	Fbxo44	230903	2.78542	-4.7093	3.91972	-1.20144	0.229581
ENSMUSG00000034472	0	16.7125	0	0	0	0	Rasd2	75141	2.78542	-4.7093	3.91972	-1.20144	0.229581
ENSMUSG00000040972	0	16.7125	0	0	0	0	Igsf21	230868	2.78542	-4.7093	3.91972	-1.20144	0.229581
ENSMUSG00000044966	0	16.7125	0	0	0	0	Fbxo48	319701	2.78542	-4.7093	3.91972	-1.20144	0.229581
ENSMUSG00000038762	165.177	325.454	197.871	154.33	141.4	180.68	Abcf1	224742	194.152	-0.530741	0.442506	-1.1994	0.230373
ENSMUSG00000018377	0	0	16.6628	0	0	0	Vezf1	22344	2.77713	-4.70084	3.9198	-1.19926	0.230428
ENSMUSG00000114569	0	0	16.6628	0	0	0	Gm35215	102638721	2.77713	-4.70084	3.9198	-1.19926	0.230428
ENSMUSG00000085741	65.6539	50.1375	135.385	52.6979	63.3864	21.4794	5430405H02Rik	74487	64.7901	-0.862732	0.719424	-1.1992	0.23045
ENSMUSG00000014606	3.64744	8.79606	0	12.5471	9.75176	26.5334	Slc25a11	67863	10.2126	1.96415	1.64031	1.19743	0.231138
ENSMUSG00000025403	4.1685	8.79606	0	21.3301	2.92553	27.7969	Shmt2	108037	10.8362	1.99429	1.6664	1.19677	0.231397
ENSMUSG00000028385	18.7583	62.452	4.1657	10.0377	10.7269	10.108	Snx30	209131	19.3748	-1.46722	1.22617	-1.19658	0.231469
ENSMUSG00000079553	4.68956	28.1474	0	0	3.9007	0	Kifc1	100502766	6.12294	-3.03251	2.53801	-1.19484	0.23215
ENSMUSG00000067338	0	1.75921	13.5385	0	0	0	Tuba3b	22147	2.54962	-4.57724	3.83337	-1.19405	0.232457
ENSMUSG00000085589	16.1529	0	2.08285	0	0.975176	0	A430078I02Rik	320486	3.20183	-3.8833	3.25545	-1.19286	0.232924
ENSMUSG00000002458	41.1639	1.75921	13.5385	80.3016	86.7906	0	Rgs19	56470	37.259	1.55679	1.30637	1.1917	0.23338
ENSMUSG00000028583	231.873	76.5257	215.575	303.64	186.259	296.921	Pdpn	14726	218.466	0.584389	0.490437	1.19157	0.233431
ENSMUSG00000024378	16.1529	0	0	0	0	0	Stard4	170459	2.69216	-4.66956	3.92008	-1.19119	0.233579
ENSMUSG00000097814	10.4213	0	10.4142	42.6602	18.5283	8.84447	Panct2	329217	15.1448	1.74372	1.46471	1.19049	0.233855
ENSMUSG00000108791	1.04213	9.67566	9.37282	0	1.95035	0	1700011D18Rik	NA	3.67349	-3.2955	2.76946	-1.18995	0.234068
ENSMUSG00000002222	298.569	431.007	228.072	214.556	253.546	224.902	Rmnd5a	68477	275.109	-0.466427	0.39235	-1.1888	0.234517
ENSMUSG00000026385	41.1639	0	66.6511	57.7168	61.4361	133.93	Dbi	13167	60.1497	1.2319	1.0363	1.18876	0.234536
ENSMUSG00000038206	13.5476	0	6.24854	16.3113	46.8084	6.31748	Fbxo8	50753	14.8722	1.79753	1.51361	1.18758	0.234999
ENSMUSG00000052593	345.986	265.641	473.848	274.782	280.851	242.591	Adam17	11491	313.95	-0.442288	0.37259	-1.18706	0.235203
ENSMUSG00000022723	6.25275	0	10.4142	42.6602	11.7021	6.31748	Crybg3	224273	12.8911	1.86703	1.57338	1.18664	0.23537
ENSMUSG00000087385	22.9268	96.7566	32.2841	16.3113	19.5035	36.6414	Frg2f1	433752	37.4039	-1.06819	0.901899	-1.18438	0.236262
ENSMUSG00000074340	0	25.5086	7.28997	0	3.9007	0	Ovgp1	12659	6.11654	-3.0287	2.55737	-1.1843	0.236293
ENSMUSG00000040297	1.04213	0	5.20712	35.132	2.92553	0	Suco	226551	7.38445	2.63082	2.22267	1.18363	0.236559
ENSMUSG00000039781	6.77381	7.91645	0	0	0	0	Cep131	12009	2.44838	-4.52797	3.82561	-1.18359	0.236574
ENSMUSG00000026162	33.348	0	44.7812	86.5752	54.6098	48.0128	Nhej1	75570	44.5545	1.27593	1.07834	1.18324	0.236715
ENSMUSG00000027006	9.37913	16.7125	14.5799	0	5.85105	3.79049	Dnajc10	66861	8.38552	-2.05995	1.74139	-1.18293	0.236835
ENSMUSG00000021951	502.825	231.336	607.15	830.62	532.446	499.081	Eef1akmt1	68043	533.91	0.473185	0.400162	1.18248	0.237014
ENSMUSG00000093044	0	15.8329	0	0	0	0	Snord8	100217445	2.63882	-4.6312	3.92044	-1.1813	0.237484
ENSMUSG00000096995	0	15.8329	0	0	0	0	2810029C07Rik	100504687	2.63882	-4.6312	3.92044	-1.1813	0.237484
ENSMUSG00000024370	19.8004	8.79606	51.0298	173.15	39.007	0	Cdc23	52563	48.6306	1.41722	1.19992	1.18109	0.237565
ENSMUSG00000025159	6.25275	0	11.4557	0	0.975176	0	Mms19	72199	3.11393	-3.83115	3.24398	-1.181	0.237602
ENSMUSG00000030353	35.9533	81.8033	106.225	151.82	80.9396	132.667	Tead4	21679	98.2348	0.71108	0.602316	1.18058	0.237771
ENSMUSG00000020612	0	0	0	0	10.7269	0	Prkar1a	19084	1.78782	4.64382	3.93541	1.18001	0.237996
ENSMUSG00000038175	0	0	0	0	10.7269	0	Mylip	218203	1.78782	4.64382	3.93541	1.18001	0.237996
ENSMUSG00000110922	0	0	0	0	10.7269	0	Gm35177	102638667	1.78782	4.64382	3.93541	1.18001	0.237996
ENSMUSG00000025019	9.37913	0.879606	4.1657	11.2924	24.3794	13.8984	Lcor	212391	10.6658	1.76153	1.49294	1.17991	0.238036
ENSMUSG00000027378	15.6319	0	0	0	0	0	Nphp1	53885	2.60531	-4.6225	3.92052	-1.17905	0.238377
ENSMUSG00000112554	3.12638	0	14.5799	0	0	1.2635	Gm47224	NA	3.16163	-3.82759	3.24733	-1.17869	0.238523
ENSMUSG00000033770	16.1529	12.3145	8.33139	13.8018	29.2553	45.4858	Clcnka	12733	20.8903	1.25883	1.06859	1.17803	0.238785
ENSMUSG00000063406	695.618	390.545	700.878	874.535	737.233	722.719	Tmed5	73130	686.921	0.385084	0.327349	1.17637	0.239446
ENSMUSG00000035439	4.68956	66.85	12.4971	125.471	67.2871	7.58097	Haus8	76478	47.396	1.25787	1.0693	1.17635	0.239456
ENSMUSG00000030688	0	0	15.6214	0	0	0	Stard10	56018	2.60356	-4.60735	3.92067	-1.17514	0.239937
ENSMUSG00000083507	0	0	15.6214	0	0	0	Gm12842	NA	2.60356	-4.60735	3.92067	-1.17514	0.239937
ENSMUSG00000030774	57.8379	4.39803	9.37282	61.4809	37.0567	64.4383	Pak1	18479	39.0974	1.16842	0.994457	1.17493	0.240023
ENSMUSG00000025451	30.7427	6.15724	60.4026	156.839	59.4857	6.31748	Paip1	218693	53.3241	1.19686	1.01883	1.17474	0.240099
ENSMUSG00000031696	164.135	80.9237	268.687	225.848	421.276	145.302	Vps35	65114	217.695	0.628175	0.534997	1.17416	0.240329
ENSMUSG00000020021	1.56319	13.1941	0	0	0	0	Fgd6	13998	2.45955	-4.53065	3.86024	-1.17367	0.240527
ENSMUSG00000091811	9.90019	12.3145	11.4557	0	5.85105	0	Inafm1	66300	6.5869	-2.48505	2.12068	-1.17182	0.241271
ENSMUSG00000039328	91.707	74.7665	40.6155	26.349	46.8084	42.9588	Rnf122	68867	53.8675	-0.836349	0.71388	-1.17155	0.241376
ENSMUSG00000036835	16.674	13.1941	22.9113	36.3867	37.0567	36.6414	Psenen	66340	27.144	1.06367	0.907921	1.17155	0.24138
ENSMUSG00000020018	96.9176	80.9237	96.8524	116.688	118.971	176.889	Snrpf	69878	114.54	0.585607	0.500196	1.17076	0.241697
ENSMUSG00000034845	2.60531	8.79606	44.7812	8.78299	5.85105	1.2635	Plvap	84094	12.0134	-1.81107	1.54715	-1.17059	0.241765
ENSMUSG00000027248	466.351	596.373	356.167	340.027	345.212	390.42	Pdia3	14827	415.758	-0.40014	0.341911	-1.17031	0.241878
ENSMUSG00000029191	107.86	113.469	58.3197	66.4998	57.5354	46.7493	Rfc1	19687	75.0722	-0.71358	0.611049	-1.1678	0.242889
ENSMUSG00000022476	15.1108	0	0	0	0	0	Polr3h	78929	2.51847	-4.57386	3.92099	-1.16651	0.24341
ENSMUSG00000097292	15.1108	0	0	0	0	0	A230107N01Rik	320919	2.51847	-4.57386	3.92099	-1.16651	0.24341
ENSMUSG00000113939	15.1108	0	0	0	0	0	Gm47871	NA	2.51847	-4.57386	3.92099	-1.16651	0.24341
ENSMUSG00000019122	7.29488	30.7862	10.4142	2.50943	5.85105	6.31748	Ccl9	20308	10.5289	-1.7182	1.4757	-1.16433	0.244291
ENSMUSG00000022434	335.564	409.017	216.616	195.735	216.489	284.286	Fam118a	73225	276.285	-0.465961	0.400704	-1.16286	0.244887
ENSMUSG00000004798	13.5476	56.2948	21.8699	3.76414	17.5532	15.1619	Ulk2	29869	21.3653	-1.3223	1.1377	-1.16226	0.24513
ENSMUSG00000018379	38.0376	9.67566	8.33139	8.78299	5.85105	3.79049	Srsf1	110809	12.4115	-1.61445	1.3891	-1.16222	0.245145
ENSMUSG00000022435	10.4213	0	0	23.8395	24.3794	2.52699	Upk3a	22270	10.1945	2.2425	1.92997	1.16194	0.245261
ENSMUSG00000087273	0	0	15.6214	0	2.92553	77.0732	Gm13203	115489366	15.9367	2.37574	2.0464	1.16093	0.245669
ENSMUSG00000030309	9.37913	28.1474	15.6214	0	11.7021	2.52699	Caprin2	232560	11.2295	-1.87796	1.61849	-1.16031	0.245921
ENSMUSG00000029072	0	14.9533	0	0	0	0	Tas1r3	83771	2.49222	-4.54864	3.92124	-1.16	0.246049
ENSMUSG00000059970	38.5586	18.4717	33.3256	51.4432	21.4539	104.87	Hspa2	15512	44.6872	0.97062	0.836859	1.15984	0.246116
ENSMUSG00000024767	52.6273	16.7125	53.1126	41.4055	103.369	78.3367	Otub1	107260	57.5939	0.86563	0.746778	1.15915	0.246393
ENSMUSG00000058440	65.1328	75.6461	96.8524	22.5848	78.0141	32.8509	Nrf1	18181	61.8469	-0.824547	0.711358	-1.15912	0.246409
ENSMUSG00000026709	44.2903	72.1277	41.657	21.3301	47.7836	2.52699	Dars2	226539	38.2859	-1.13325	0.978037	-1.1587	0.24658
ENSMUSG00000048911	22.4057	17.5921	2.08285	27.6037	22.429	53.0668	Rnf24	51902	24.1967	1.27773	1.10287	1.15856	0.246636
ENSMUSG00000028687	0	0	2.08285	0	3.9007	17.6889	Mutyh	70603	3.94541	3.44544	2.9761	1.15771	0.246984
ENSMUSG00000040187	0.521063	0	0	2.50943	11.7021	0	Arntl2	272322	2.45543	4.10689	3.55055	1.15669	0.247399
ENSMUSG00000027184	1.04213	10.5553	1.04142	0	0	0	Caprin1	53872	2.10647	-4.30606	3.72898	-1.15475	0.248191
ENSMUSG00000025949	46.8956	161.847	30.2013	41.4055	60.4609	24.0064	Pikfyve	18711	60.8029	-0.920931	0.797719	-1.15446	0.248313
ENSMUSG00000027940	194.877	226.059	137.468	279.801	254.521	236.274	Tpm3	59069	221.5	0.463328	0.401367	1.15438	0.248346
ENSMUSG00000041498	12.5055	0	6.24854	0	5.85105	72.0192	Kif14	381293	16.1041	2.03984	1.76736	1.15417	0.248429
ENSMUSG00000028747	14.5898	0	0	0	0	0	Htr6	15565	2.43163	-4.52352	3.92149	-1.15352	0.248697
ENSMUSG00000001674	38.0376	34.3046	37.4913	3.76414	33.156	10.108	Ddx18	66942	26.1436	-1.2122	1.05116	-1.1532	0.248826
ENSMUSG00000037461	13.5476	96.7566	16.6628	25.0943	12.6773	17.6889	Ints7	77065	30.4046	-1.19556	1.0371	-1.15279	0.248995
ENSMUSG00000062376	96.3966	37.823	62.4854	72.7733	103.369	146.565	Borcs7	66439	86.5687	0.709212	0.61549	1.15227	0.249209
ENSMUSG00000041608	12.5055	0	1.04142	0	30.2304	31.5874	Entpd3	215446	12.5608	2.16074	1.87644	1.15151	0.249521
ENSMUSG00000097125	41.1639	76.5257	129.137	42.6602	34.1311	64.4383	Gm26885	NA	64.676	-0.803102	0.697501	-1.1514	0.249568
ENSMUSG00000010911	191.23	87.9606	158.296	322.461	108.244	232.483	Apip	56369	183.446	0.596889	0.518552	1.15107	0.249704
ENSMUSG00000047215	3.64744	0	13.5385	0	0.975176	0	Rpl9	20005	3.02685	-3.78525	3.29132	-1.15007	0.250115
ENSMUSG00000031916	48.9799	87.9606	30.2013	46.4244	28.2801	7.58097	Cog8	97484	41.5712	-1.02237	0.889377	-1.14954	0.250335
ENSMUSG00000104675	0	0	14.5799	0	0	0	Gm43689	NA	2.42999	-4.50737	3.92166	-1.14935	0.25041
ENSMUSG00000117837	0	0	14.5799	0	0	0	Gm41821	NA	2.42999	-4.50737	3.92166	-1.14935	0.25041
ENSMUSG00000030103	2.08425	1.75921	2.08285	1.25471	12.6773	13.8984	Bhlhe40	20893	5.62613	2.23239	1.94262	1.14917	0.250488
ENSMUSG00000011306	24.4899	80.9237	24.9942	41.4055	10.7269	3.79049	Sugp1	70616	31.0551	-1.22373	1.0665	-1.14743	0.251204
ENSMUSG00000021510	6.77381	19.3513	191.622	279.801	154.078	26.5334	Zfp729a	212281	113.027	1.08639	0.947005	1.14718	0.251306
ENSMUSG00000035623	117.239	43.9803	35.4084	31.3678	52.6595	20.2159	Rsf1	233532	50.1452	-0.916975	0.799746	-1.14658	0.251554
ENSMUSG00000076432	226.141	350.963	269.729	257.216	182.358	176.889	Ywhaq	22630	243.883	-0.457701	0.399333	-1.14616	0.251728
ENSMUSG00000041926	84.4121	132.82	78.1068	30.1131	107.269	32.8509	Rnpep	215615	77.5955	-0.788452	0.688847	-1.1446	0.252376
ENSMUSG00000028552	0	0	0	0	9.75176	0	Eps15	13858	1.62529	4.50703	3.93825	1.14443	0.252447
ENSMUSG00000032586	0	0	0	0	9.75176	0	Traip	22036	1.62529	4.50703	3.93825	1.14443	0.252447
ENSMUSG00000074252	0	0	0	0	9.75176	0	Gm10654	665828	1.62529	4.50703	3.93825	1.14443	0.252447
ENSMUSG00000004127	16.1529	5.27763	46.8641	58.9715	45.8333	39.1683	Trmt10a	108943	35.378	1.08471	0.948173	1.144	0.252624
ENSMUSG00000018481	92.2281	133.7	139.551	166.877	164.805	190.788	Appbp2	66884	147.991	0.518242	0.453054	1.14389	0.252671
ENSMUSG00000029313	4.1685	8.79606	0	43.9149	12.6773	0	Aff1	17355	11.5928	2.11886	1.85479	1.14238	0.253298
ENSMUSG00000108446	19.2793	32.5454	6.24854	2.50943	13.6525	0	Gm44997	NA	12.3725	-1.82678	1.59967	-1.14197	0.253465
ENSMUSG00000101162	5.21063	0	0	12.5471	4.87588	13.8984	Gm26728	NA	6.08868	2.52247	2.20979	1.1415	0.253662
ENSMUSG00000029521	89.1017	66.85	98.9353	141.783	121.897	117.505	Chek2	50883	106.012	0.580669	0.509574	1.13952	0.254487
ENSMUSG00000026922	21.3636	8.79606	17.7042	0	10.7269	0	Agpat2	67512	9.76513	-2.13079	1.87009	-1.1394	0.254535
ENSMUSG00000081650	0	14.0737	0	0	0	0	Gm16181	NA	2.34562	-4.46106	3.92214	-1.1374	0.25537
ENSMUSG00000024947	2.60531	0	11.4557	0	0	0	Men1	17283	2.3435	-4.45779	3.92016	-1.13715	0.255477
ENSMUSG00000053580	9.37913	0	16.6628	0	2.92553	0	Tanc2	77097	4.82791	-3.10689	2.73525	-1.13587	0.256011
ENSMUSG00000028960	19.2793	24.629	8.33139	6.27356	8.77658	0	Ube4b	63958	11.215	-1.78626	1.57705	-1.13266	0.257357
ENSMUSG00000023150	1.56319	20.2309	1.04142	32.6225	14.6276	21.4794	Ivns1abp	117198	15.2609	1.59488	1.41022	1.13094	0.258078
ENSMUSG00000036863	36.9954	0	8.33139	12.5471	46.8084	65.7017	Syde2	214804	28.3974	1.44882	1.28211	1.13003	0.258465
ENSMUSG00000109202	13.5476	0	0	0	0	0	Gm21037	NA	2.25794	-4.41725	3.92262	-1.1261	0.260124
ENSMUSG00000114480	13.5476	0	0	0	0	0	Gm3637	NA	2.25794	-4.41725	3.92262	-1.1261	0.260124
ENSMUSG00000041506	12.5055	35.1842	29.1599	22.5848	1.95035	0	Rrp9	27966	16.8975	-1.65216	1.46753	-1.12581	0.260245
ENSMUSG00000002109	9.37913	0	4.1657	0	0	0	Ddb2	107986	2.25747	-4.41199	3.92267	-1.12474	0.260699
ENSMUSG00000115825	8.337	0	5.20712	0	0	0	Gm49048	NA	2.25735	-4.41066	3.92269	-1.1244	0.260844
ENSMUSG00000037514	23.4478	11.4349	18.7456	0	0.975176	13.8984	Pank2	74450	11.417	-1.86317	1.65796	-1.12377	0.261109
ENSMUSG00000031924	150.587	60.6928	137.468	164.367	132.624	226.166	Cyb5b	66427	145.317	0.582406	0.518299	1.12369	0.261146
ENSMUSG00000034278	65.1328	50.1375	64.5683	22.5848	118.971	173.099	Dnajc17	69408	82.4156	0.807056	0.718612	1.12308	0.261406
ENSMUSG00000071151	5.73169	27.2678	4.1657	0	6.82623	1.2635	Gm4799	NA	7.54248	-2.17199	1.93408	-1.12301	0.261435
ENSMUSG00000028957	2.08425	11.4349	0	0	0	0	Per3	18628	2.25319	-4.40473	3.92275	-1.12287	0.261494
ENSMUSG00000097472	3.12638	0	10.4142	0	0	0	Gm26586	NA	2.25677	-4.404	3.92276	-1.12268	0.261575
ENSMUSG00000015501	19.2793	0	0	0	0.975176	0	Hivep2	15273	3.37575	-3.96347	3.53197	-1.12217	0.26179
ENSMUSG00000026893	33.348	25.5086	36.4498	69.0092	36.0815	65.7017	Gca	227960	44.3498	0.839594	0.748349	1.12193	0.261893
ENSMUSG00000020818	14.0687	12.3145	41.657	10.0377	11.7021	3.79049	Mfsd11	69900	15.5951	-1.40353	1.25102	-1.12191	0.261901
ENSMUSG00000028753	0	0	13.5385	0	0	0	Vwa5b1	75718	2.25642	-4.39995	3.92281	-1.12163	0.262018
ENSMUSG00000039478	0	0	13.5385	0	0	0	Micu3	78506	2.25642	-4.39995	3.92281	-1.12163	0.262018
ENSMUSG00000061894	0	0	13.5385	0	0	0	Zscan20	269585	2.25642	-4.39995	3.92281	-1.12163	0.262018
ENSMUSG00000070867	0	0	13.5385	0	0	0	Trabd2b	666048	2.25642	-4.39995	3.92281	-1.12163	0.262018
ENSMUSG00000073982	0	0	13.5385	0	0	0	Rhog	56212	2.25642	-4.39995	3.92281	-1.12163	0.262018
ENSMUSG00000115122	0	0	13.5385	0	0	0	Gm49685	NA	2.25642	-4.39995	3.92281	-1.12163	0.262018
ENSMUSG00000020571	45.3324	3.51842	19.7871	10.0377	2.92553	11.3715	Pdia6	71853	15.4954	-1.51033	1.34676	-1.12145	0.262094
ENSMUSG00000028986	21.3636	78.2849	38.5327	0	24.3794	31.5874	Klhl7	52323	32.358	-1.29999	1.15954	-1.12112	0.262235
ENSMUSG00000030104	13.0266	116.108	5.20712	1.25471	25.3546	24.0064	Edem1	192193	30.8262	-1.40376	1.25219	-1.12104	0.262269
ENSMUSG00000026278	0	0	2.08285	20.0754	0	1.2635	Bok	51800	3.90362	3.42356	3.05413	1.12096	0.262304
ENSMUSG00000029249	1.04213	15.8329	0	0	0.975176	0	Rest	19712	2.97503	-3.76161	3.35577	-1.12094	0.262314
ENSMUSG00000028132	294.4	295.548	300.972	307.405	196.985	144.038	Tlcd4	99887	256.558	-0.458675	0.409201	-1.1209	0.262329
ENSMUSG00000000876	30.2216	18.4717	39.5741	0	7.80141	24.0064	Pxmp4	59038	20.0125	-1.47489	1.3163	-1.12048	0.262509
ENSMUSG00000054252	0.521063	7.03685	0	2.50943	12.6773	20.2159	Fgfr3	14184	7.16009	2.23688	1.99647	1.12042	0.262534
ENSMUSG00000040720	22.9268	85.3218	4.1657	20.0754	12.6773	13.8984	Virma	66185	26.5109	-1.27053	1.13415	-1.12025	0.262607
ENSMUSG00000020739	22.4057	88.8402	30.2013	16.3113	36.0815	16.4254	Nup85	445007	35.0442	-1.0317	0.921506	-1.11958	0.262892
ENSMUSG00000015291	13.0266	12.3145	0	0	2.92553	0	Gdi1	14567	4.7111	-3.0733	2.74575	-1.11929	0.263015
ENSMUSG00000059355	42.2061	17.5921	80.1896	89.0846	78.0141	75.8097	Wdr83os	414077	63.816	0.799123	0.714906	1.1178	0.263652
ENSMUSG00000040471	11.4634	1.75921	0	0	0	0	Ggt6	71522	2.20376	-4.38092	3.92302	-1.11672	0.264114
ENSMUSG00000097381	0	19.3513	0	0	0.975176	0	A230087F16Rik	NA	3.38775	-3.9589	3.54821	-1.11575	0.264531
ENSMUSG00000086598	77.1173	121.386	67.6926	20.0754	104.344	21.4794	Btbd18	100270744	68.6823	-0.860041	0.770822	-1.11575	0.264531
ENSMUSG00000049600	28.1374	29.027	16.6628	1.25471	21.4539	3.79049	Zbtb45	232879	16.721	-1.463	1.31283	-1.11438	0.265116
ENSMUSG00000040945	45.8535	16.7125	43.7398	36.3867	39.9822	122.559	Rcc2	108911	50.8723	0.90019	0.807928	1.1142	0.265195
ENSMUSG00000020598	0	13.1941	0	0	0	0	Nrcam	319504	2.19901	-4.36782	3.92317	-1.11334	0.265562
ENSMUSG00000023991	0	13.1941	0	0	0	0	Foxp4	74123	2.19901	-4.36782	3.92317	-1.11334	0.265562
ENSMUSG00000097006	0	13.1941	0	0	0	0	9530082P21Rik	638247	2.19901	-4.36782	3.92317	-1.11334	0.265562
ENSMUSG00000022983	57.8379	76.5257	53.1126	0	59.4857	22.7429	Scaf4	224432	44.9508	-1.18202	1.06256	-1.11243	0.265954
ENSMUSG00000034931	48.9799	82.6829	63.5269	13.8018	40.9574	53.0668	Dhx8	217207	50.5026	-0.85356	0.767415	-1.11225	0.266029
ENSMUSG00000022724	91.1859	0	24.9942	99.1223	65.3368	97.2891	Riox2	67014	62.9881	1.16283	1.04572	1.11199	0.266142
ENSMUSG00000056458	13.0266	0	0	0	0	0	Mok	26448	2.17109	-4.36102	3.92324	-1.11159	0.266316
ENSMUSG00000043279	3.64744	0.879606	7.28997	0	0	0	Trim56	384309	1.9695	-4.20883	3.7871	-1.11136	0.266413
ENSMUSG00000090070	6.77381	0	6.24854	0	0	0	Gm16577	NA	2.17039	-4.35249	3.92334	-1.10938	0.267265
ENSMUSG00000023892	25.5321	0	6.24854	43.9149	9.75176	39.1683	Zfp51	22709	20.7693	1.52568	1.37657	1.10832	0.267725
ENSMUSG00000029642	34.3901	66.85	37.4913	16.3113	27.3049	29.0604	Polr1d	20018	35.2347	-0.930116	0.839658	-1.10773	0.267978
ENSMUSG00000025579	27.0953	237.494	61.444	23.8395	34.1311	113.715	Gaa	14387	82.953	-0.925473	0.835653	-1.10749	0.268084
ENSMUSG00000015839	0.521063	0	0	0	0.975176	12.635	Nfe2l2	18024	2.3552	4.03666	3.64599	1.10715	0.26823
ENSMUSG00000034557	18.2372	10.5553	4.1657	3.76414	0	3.79049	Zfyve9	230597	6.75213	-2.15023	1.94264	-1.10686	0.268355
ENSMUSG00000037466	10.9423	74.7665	39.5741	26.349	18.5283	13.8984	Tedc1	104732	30.6764	-1.08791	0.98297	-1.10676	0.268398
ENSMUSG00000039065	12.5055	21.1105	34.367	10.0377	11.7021	5.05398	Atpsckmt	68073	15.7961	-1.33357	1.20511	-1.1066	0.268468
ENSMUSG00000028678	112.55	255.965	106.225	87.8299	93.6169	132.667	Kif2c	73804	131.476	-0.595784	0.538533	-1.10631	0.268593
ENSMUSG00000074887	38.5586	7.03685	19.7871	5.01885	30.2304	116.242	EU599041	100170401	36.1456	1.20343	1.0908	1.10325	0.269917
ENSMUSG00000026377	306.906	199.671	270.77	584.696	290.602	213.531	Nifk	67949	311.029	0.484861	0.439606	1.10295	0.270051
ENSMUSG00000026568	1431.88	964.928	1341.35	1483.07	1356.47	1789.11	Mpc2	70456	1394.47	0.307783	0.279091	1.1028	0.270112
ENSMUSG00000027233	1.04213	0	2.08285	18.8207	3.9007	0	Patl2	67578	4.30773	2.87406	2.60871	1.10171	0.270586
ENSMUSG00000030189	23.9689	1.75921	5.20712	10.0377	19.5035	54.3303	Ybx3	56449	19.1345	1.41638	1.28564	1.10169	0.270596
ENSMUSG00000051391	21.3636	14.0737	45.8227	48.9338	64.3616	39.1683	Ywhag	22628	38.9539	0.915946	0.83228	1.10053	0.271103
ENSMUSG00000034653	1.56319	43.1007	24.9942	0	9.75176	11.3715	Ythdc2	240255	15.1302	-1.71329	1.55861	-1.09924	0.271662
ENSMUSG00000038072	0	4.39803	8.33139	0	0	0	Galnt11	231050	2.12157	-4.31248	3.92381	-1.09906	0.271744
ENSMUSG00000020409	175.077	132.82	131.219	92.8487	149.202	42.9588	Slu7	193116	120.688	-0.621298	0.565504	-1.09866	0.271915
ENSMUSG00000068417	122.971	5.27763	26.0356	21.3301	37.0567	0	Pnp2	667034	35.4451	-1.40116	1.27549	-1.09853	0.271974
ENSMUSG00000067365	75.033	26.3882	142.675	149.311	151.152	96.0256	Tmem128	66309	106.764	0.703329	0.640572	1.09797	0.272217
ENSMUSG00000028234	592.448	938.539	726.914	644.922	412.499	694.922	Rps20	67427	668.374	-0.365984	0.333676	-1.09682	0.272719
ENSMUSG00000058230	10.9423	41.3415	24.9942	13.8018	13.6525	3.79049	Arhgap35	232906	18.0871	-1.29843	1.18405	-1.0966	0.272816
ENSMUSG00000059975	12.5055	0	0	0	0	0	Zfp74	72723	2.08425	-4.30251	3.92392	-1.09648	0.272868
ENSMUSG00000053754	65.1328	112.59	59.3612	12.5471	49.734	70.7557	Chd8	67772	61.6867	-0.832475	0.759644	-1.09588	0.273133
ENSMUSG00000038279	140.687	174.162	96.8524	87.8299	63.3864	123.823	Nop2	110109	114.457	-0.585192	0.534125	-1.09561	0.27325
ENSMUSG00000089696	1.04213	11.4349	0	0	0	0	Spopfm1	NA	2.0795	-4.2881	3.9241	-1.09276	0.274498
ENSMUSG00000026972	84.9332	72.1277	19.7871	0	18.5283	56.8573	Arrdc1	215705	42.0389	-1.23427	1.12975	-1.09252	0.274606
ENSMUSG00000026565	2.60531	7.91645	0	2.50943	22.429	16.4254	Pou2f1	18986	8.64761	1.97418	1.80773	1.09208	0.2748
ENSMUSG00000027722	161.008	236.614	179.125	170.641	164.805	45.4858	Spata5	57815	159.613	-0.596294	0.54607	-1.09197	0.274845
ENSMUSG00000022705	0	0	12.4971	0	0	0	Drd3	13490	2.08285	-4.28389	3.92415	-1.09167	0.274977
ENSMUSG00000027186	0	0	12.4971	0	0	0	Elf5	13711	2.08285	-4.28389	3.92415	-1.09167	0.274977
ENSMUSG00000028396	0	0	12.4971	0	0	0	2310002L09Rik	71886	2.08285	-4.28389	3.92415	-1.09167	0.274977
ENSMUSG00000034707	0	0	12.4971	0	0	0	Gns	75612	2.08285	-4.28389	3.92415	-1.09167	0.274977
ENSMUSG00000044172	0	0	12.4971	0	0	0	Ptx4	68509	2.08285	-4.28389	3.92415	-1.09167	0.274977
ENSMUSG00000065822	0	0	12.4971	0	0	0	Snord15a	449630	2.08285	-4.28389	3.92415	-1.09167	0.274977
ENSMUSG00000089857	0	0	12.4971	0	0	0	Zfp882	382019	2.08285	-4.28389	3.92415	-1.09167	0.274977
ENSMUSG00000118153	0	0	12.4971	0	0	0	Gm50288	NA	2.08285	-4.28389	3.92415	-1.09167	0.274977
ENSMUSG00000001441	46.3746	27.2678	35.4084	16.3113	15.6028	22.7429	Npepps	19155	27.2846	-1.00067	0.916819	-1.09145	0.275073
ENSMUSG00000022433	122.45	148.653	119.764	62.7356	109.22	92.2351	Csnk1e	27373	109.176	-0.563052	0.516071	-1.09104	0.275257
ENSMUSG00000029128	0	7.91645	12.4971	0	1.95035	0	Rab28	100972	3.72732	-3.3279	3.052	-1.0904	0.275537
ENSMUSG00000021643	3.12638	6.15724	2.08285	0	0	0	Serf1	20365	1.89441	-4.15499	3.81128	-1.09018	0.275633
ENSMUSG00000056820	46.8956	18.4717	60.4026	5.01885	30.2304	24.0064	Tsnax	53424	30.8376	-1.08039	0.99118	-1.09	0.275713
ENSMUSG00000024907	0	2.63882	13.5385	0	0.975176	0	Gal	14419	2.85875	-3.69493	3.39297	-1.089	0.276156
ENSMUSG00000055553	23.4478	0	10.4142	45.1697	37.0567	11.3715	Kxd1	75620	21.2433	1.45449	1.33695	1.08791	0.276633
ENSMUSG00000108368	0	12.3145	0	0	0	0	Gm45053	NA	2.05241	-4.26813	3.92434	-1.08761	0.276769
ENSMUSG00000113140	0	12.3145	0	0	0	0	Gm48624	NA	2.05241	-4.26813	3.92434	-1.08761	0.276769
ENSMUSG00000020629	142.25	225.179	162.462	209.537	83.8651	50.5398	Adi1	104923	145.639	-0.624097	0.57384	-1.08758	0.276781
ENSMUSG00000025199	34.9112	3.51842	6.24854	57.7168	34.1311	15.1619	Chuk	12675	25.2813	1.24059	1.14069	1.08758	0.276782
ENSMUSG00000031782	15.1108	45.7395	47.9055	1.25471	9.75176	34.1144	Coq9	67914	25.6461	-1.26906	1.16765	-1.08685	0.277101
ENSMUSG00000020441	15.6319	0	1.04142	15.0566	7.80141	36.6414	2310033P09Rik	67862	12.6954	1.80037	1.65711	1.08646	0.277277
ENSMUSG00000086606	0	1.75921	0	0	0	21.4794	Gm13205	NA	3.8731	3.62867	3.34645	1.08433	0.278216
ENSMUSG00000061232	16.1529	0	0	41.4055	23.4042	1.2635	H2-K1	14972	13.7044	2.00187	1.84706	1.08382	0.278446
ENSMUSG00000024597	484.588	650.029	607.15	496.866	442.73	443.487	Slc12a2	20496	520.808	-0.332002	0.306656	-1.08266	0.278962
ENSMUSG00000038070	0.521063	0	0	15.0566	0	0	Cntln	338349	2.59627	4.18298	3.86572	1.08207	0.279222
ENSMUSG00000047115	2.08425	0	0	3.76414	2.92553	11.3715	Fam221a	231946	3.35756	3.0193	2.79123	1.08171	0.279381
ENSMUSG00000038235	191.751	241.012	71.8583	51.4432	133.599	138.984	F11r	16456	138.108	-0.639604	0.591299	-1.08169	0.279389
ENSMUSG00000039041	5.73169	9.67566	19.7871	3.76414	4.87588	0	Adrm1	56436	7.30574	-2.00826	1.85718	-1.08135	0.279541
ENSMUSG00000029710	11.9844	0	0	0	0	0	Ephb4	13846	1.99741	-4.24153	3.92466	-1.08074	0.279814
ENSMUSG00000038204	11.9844	0	0	0	0	0	Asb10	117590	1.99741	-4.24153	3.92466	-1.08074	0.279814
ENSMUSG00000074991	11.9844	0	0	0	0	0	Gabrr3	328699	1.99741	-4.24153	3.92466	-1.08074	0.279814
ENSMUSG00000079614	46.3746	17.5921	29.1599	55.2074	66.3119	45.4858	Seh1l	72124	43.3553	0.837035	0.774872	1.08022	0.280042
ENSMUSG00000058407	1599.66	468.83	1795.42	2112.94	1527.13	1583.16	Txndc9	98258	1514.52	0.434726	0.402549	1.07993	0.280172
ENSMUSG00000024998	18.2372	0	0	0	0.975176	0	Plce1	74055	3.20206	-3.88342	3.59622	-1.07986	0.280204
ENSMUSG00000040843	746.162	380.869	629.02	564.621	491.489	250.172	Tiprl	226591	510.389	-0.427117	0.395717	-1.07935	0.280432
ENSMUSG00000003464	147.982	171.523	84.3553	51.4432	108.244	106.134	Pex19	19298	111.614	-0.603503	0.559536	-1.07858	0.280776
ENSMUSG00000050786	48.4588	71.2481	30.2013	26.349	10.7269	41.6953	Ccdc126	57895	38.1132	-0.934976	0.866969	-1.07844	0.280837
ENSMUSG00000037910	104.734	42.2211	137.468	138.018	89.7162	214.794	1700018B24Rik	66332	121.159	0.636943	0.591052	1.07764	0.281193
ENSMUSG00000040659	12.5055	0	7.28997	0	1.95035	0	Efhd2	27984	3.6243	-3.29342	3.05841	-1.07684	0.281552
ENSMUSG00000041596	5.21063	25.5086	5.20712	5.01885	0	3.79049	Nlrp5-ps	100417675	7.45594	-2.04325	1.8989	-1.07602	0.281919
ENSMUSG00000048668	19.2793	0	22.9113	20.0754	28.2801	59.3843	Rhno1	72440	24.9884	1.35074	1.25536	1.07598	0.281937
ENSMUSG00000027655	0.521063	0	11.4557	0	0	0	Dhx35	71715	1.99612	-4.22301	3.92489	-1.07596	0.281947
ENSMUSG00000036275	21.8846	2.63882	4.1657	70.2639	18.5283	0	9530068E07Rik	213673	19.5802	1.61221	1.50181	1.07351	0.28304
ENSMUSG00000000308	72.4277	54.5356	15.6214	95.3582	87.7658	61.9113	Ckmt1	12716	64.6033	0.773608	0.721024	1.07293	0.283303
ENSMUSG00000030647	52.6273	32.5454	71.8583	32.6225	88.741	145.302	Ndufc2	68197	70.6161	0.76533	0.713316	1.07292	0.283307
ENSMUSG00000066880	26.0531	16.7125	54.154	27.6037	2.92553	11.3715	Zfp617	170938	23.1367	-1.21488	1.13266	-1.07259	0.283454
ENSMUSG00000032582	27.0953	4.39803	16.6628	50.1885	15.6028	40.4318	Rbm6	19654	25.7299	1.1296	1.0535	1.07223	0.283615
ENSMUSG00000021290	1095.79	1278.07	1807.91	1939.79	1420.83	1824.49	Atp5mpl	70257	1561.15	0.31074	0.289829	1.07215	0.283653
ENSMUSG00000027933	15.1108	120.506	22.9113	22.5848	18.5283	36.6414	Ints3	229543	39.3804	-1.02769	0.958832	-1.07181	0.283805
ENSMUSG00000062006	901.959	954.372	1300.74	1429.12	1055.14	1421.43	Rpl34	68436	1177.13	0.307347	0.286879	1.07135	0.284014
ENSMUSG00000062006	901.959	954.372	1300.74	1429.12	1055.14	1421.43	Rpl34	619547	1177.13	0.307347	0.286879	1.07135	0.284014
ENSMUSG00000028229	0.521063	0	3.12427	0	0	27.7969	Rmdn1	66302	5.24037	2.95987	2.77023	1.06846	0.285315
ENSMUSG00000087538	4.1685	0	32.2841	0	5.85105	0	Gm16341	NA	7.05062	-2.6041	2.43882	-1.06777	0.285625
ENSMUSG00000029405	26.5742	0	43.7398	35.132	46.8084	79.6002	G3bp2	23881	38.6424	1.20162	1.12618	1.06698	0.285979
ENSMUSG00000101877	0	0	2.08285	0	0.975176	18.9524	Gm8176	NA	3.66841	3.32231	3.11613	1.06616	0.286349
ENSMUSG00000098905	5.73169	0	0	41.4055	0	0	Zfp953	629016	7.8562	2.8093	2.635	1.06615	0.286358
ENSMUSG00000060923	17.7161	0	0	16.3113	29.2553	18.9524	Acyp2	75572	13.7058	1.83358	1.72054	1.06571	0.286557
ENSMUSG00000021176	3.64744	7.91645	0	0	0	0	Efcab11	78767	1.92731	-4.18143	3.92542	-1.06522	0.286777
ENSMUSG00000000365	11.4634	0	0	0	0	0	Rnf17	30054	1.91056	-4.17786	3.92547	-1.0643	0.287195
ENSMUSG00000022471	11.4634	0	0	0	0	0	Xrcc6	14375	1.91056	-4.17786	3.92547	-1.0643	0.287195
ENSMUSG00000078577	11.4634	0	0	0	0	0	Tmco2	69469	1.91056	-4.17786	3.92547	-1.0643	0.287195
ENSMUSG00000085054	11.4634	0	0	0	0	0	Gm15834	NA	1.91056	-4.17786	3.92547	-1.0643	0.287195
ENSMUSG00000100020	11.4634	0	0	0	0	0	Gm19086	NA	1.91056	-4.17786	3.92547	-1.0643	0.287195
ENSMUSG00000118194	11.4634	0	0	0	0	0	Gm19505	NA	1.91056	-4.17786	3.92547	-1.0643	0.287195
ENSMUSG00000033047	15.1108	12.3145	18.7456	3.76414	33.156	68.2287	Eif3l	223691	25.22	1.18843	1.1167	1.06424	0.287221
ENSMUSG00000041815	62.5275	27.2678	32.2841	74.0281	47.7836	85.9177	Poldip3	73826	54.9681	0.757908	0.712662	1.06349	0.287561
ENSMUSG00000048626	454.367	1137.33	242.652	392.725	491.489	416.953	Klf17	75753	522.586	-0.49522	0.465801	-1.06316	0.287711
ENSMUSG00000058267	732.093	745.026	1088.29	1356.34	998.58	865.494	Mrps14	64659	964.304	0.328727	0.309219	1.06309	0.287741
ENSMUSG00000067722	177.682	216.383	135.385	188.207	235.993	298.185	BC003965	214489	208.639	0.447305	0.420805	1.06297	0.287794
ENSMUSG00000103094	8.337	0	3.12427	0	0	0	Gm37558	NA	1.91021	-4.17243	3.92554	-1.06289	0.28783
ENSMUSG00000052794	9.90019	0	2.08285	43.9149	7.80141	0	1700030K09Rik	72254	10.6166	2.08269	1.96155	1.06176	0.288345
ENSMUSG00000038930	18.2372	2.63882	8.33139	2.50943	3.9007	0	Rccd1	269955	5.93625	-2.17738	2.054	-1.06007	0.289114
ENSMUSG00000058317	0	11.4349	0	0	0	0	Ube2e2	218793	1.90581	-4.16104	3.92569	-1.05995	0.289166
ENSMUSG00000101587	0	11.4349	0	0	0	0	Gm29036	NA	1.90581	-4.16104	3.92569	-1.05995	0.289166
ENSMUSG00000015176	96.9176	219.901	98.9353	47.6791	83.8651	136.457	Nolc1	70769	113.959	-0.63308	0.597322	-1.05987	0.289206
ENSMUSG00000036197	24.4899	158.329	19.7871	47.6791	29.2553	27.7969	Gxylt1	223827	51.2229	-0.951546	0.897879	-1.05977	0.289249
ENSMUSG00000025024	2.60531	8.79606	0	0	0	0	Smndc1	76479	1.90023	-4.15987	3.9257	-1.05965	0.289304
ENSMUSG00000019942	1.04213	0	10.4142	0	0	0	Cdk1	12534	1.90939	-4.15953	3.9257	-1.05956	0.289344
ENSMUSG00000036098	0	22.8697	0	0	1.95035	0	Myrf	225908	4.13668	-3.50303	3.30632	-1.05949	0.289375
ENSMUSG00000020893	0	0	11.4557	0	0	0	Per1	18626	1.90928	-4.15766	3.92573	-1.05908	0.289564
ENSMUSG00000027530	0	0	11.4557	0	0	0	Fabp12	75497	1.90928	-4.15766	3.92573	-1.05908	0.289564
ENSMUSG00000040675	0	0	11.4557	0	0	0	Mthfd1l	270685	1.90928	-4.15766	3.92573	-1.05908	0.289564
ENSMUSG00000084826	0	0	11.4557	0	0	0	AI847159	100048701	1.90928	-4.15766	3.92573	-1.05908	0.289564
ENSMUSG00000091402	0	0	11.4557	0	0	0	Rd3l	217874	1.90928	-4.15766	3.92573	-1.05908	0.289564
ENSMUSG00000116796	0	0	11.4557	0	0	0	Gm49784	NA	1.90928	-4.15766	3.92573	-1.05908	0.289564
ENSMUSG00000056268	16.1529	11.4349	0	0	3.9007	0	Dennd1b	329260	5.24809	-2.78916	2.63444	-1.05873	0.289722
ENSMUSG00000018446	292.316	351.842	231.196	267.254	389.095	502.871	C1qbp	12261	339.096	0.404676	0.382262	1.05864	0.289765
ENSMUSG00000054426	0	0	3.12427	20.0754	3.9007	0	A930005H10Rik	68161	4.51673	2.99301	2.82741	1.05857	0.289795
ENSMUSG00000004356	6.77381	0	6.24854	13.8018	30.2304	2.52699	Utp20	70683	9.93027	1.8353	1.73382	1.05853	0.289812
ENSMUSG00000055670	42.7271	98.5158	17.7042	41.4055	31.2056	5.05398	Zzef1	195018	39.4354	-1.03199	0.975053	-1.05839	0.289875
ENSMUSG00000068040	59.4011	15.8329	57.2783	47.6791	4.87588	0	Tm9sf4	99237	30.8446	-1.33948	1.26731	-1.05695	0.290535
ENSMUSG00000097379	0	11.4349	16.6628	0	3.9007	0	Gm26873	NA	5.33306	-2.80592	2.65629	-1.05633	0.290819
ENSMUSG00000026975	42.2061	50.1375	23.9528	11.2924	37.0567	7.58097	Dph7	67228	28.7044	-1.04789	0.992592	-1.05571	0.291102
ENSMUSG00000068039	2.08425	7.91645	1.04142	0	0	0	Tcp1	21454	1.84035	-4.11256	3.89811	-1.05501	0.291419
ENSMUSG00000020898	27.0953	233.096	32.2841	75.2828	39.9822	44.2223	Ctc1	68964	75.327	-0.874555	0.829656	-1.05412	0.291829
ENSMUSG00000018604	0	5.27763	0	11.2924	16.578	1.2635	Tbx3	21386	5.73526	2.48158	2.35908	1.05193	0.292833
ENSMUSG00000033938	396.529	401.98	556.12	565.875	465.159	689.868	Ndufb7	66916	512.589	0.345792	0.328757	1.05182	0.292884
ENSMUSG00000055320	4.1685	2.63882	0	1.25471	4.87588	25.2699	Tead1	21676	6.36797	2.17325	2.06697	1.05142	0.293066
ENSMUSG00000002346	1.04213	19.3513	15.6214	0	4.87588	3.79049	Slc25a42	73095	7.44686	-2.03811	1.93933	-1.05094	0.293288
ENSMUSG00000030528	88.0596	48.3783	44.7812	30.1131	58.5105	8.84447	Blm	12144	46.4479	-0.89154	0.848556	-1.05066	0.293417
ENSMUSG00000032382	8.85806	0	0	6.27356	19.5035	13.8984	Snx1	56440	8.08893	2.11915	2.01954	1.04932	0.294029
ENSMUSG00000034120	26.0531	4.39803	6.24854	26.349	28.2801	30.3239	Srsf2	20382	20.2754	1.19085	1.13586	1.04841	0.294448
ENSMUSG00000097392	65.6539	137.218	121.847	35.132	92.6417	78.3367	Thoc2l	100042165	88.4716	-0.650734	0.620709	-1.04837	0.294467
ENSMUSG00000022407	6.77381	14.0737	3.12427	0	3.9007	0	Adsl	11564	4.64541	-2.57715	2.4589	-1.04809	0.294597
ENSMUSG00000052712	19.8004	30.7862	30.2013	1.25471	26.3297	0	BC004004	80748	18.0621	-1.53164	1.46163	-1.0479	0.294683
ENSMUSG00000005615	37.5165	37.823	33.3256	3.76414	31.2056	16.4254	Pcyt1a	13026	26.6767	-1.07235	1.02353	-1.0477	0.294778
ENSMUSG00000033760	10.4213	0	1.04142	28.8584	8.77658	6.31748	Rbm4b	66704	9.23585	1.90026	1.81388	1.04762	0.294813
ENSMUSG00000072553	1.04213	9.67566	7.28997	16.3113	2.92553	34.1144	Gm525	217071	11.8932	1.57919	1.50755	1.04752	0.294859
ENSMUSG00000028233	59.9222	0	36.4498	67.7545	59.4857	80.8637	Tgs1	116940	50.746	1.10488	1.05486	1.04742	0.294908
ENSMUSG00000097525	8.85806	0	14.5799	0	2.92553	0	Platr31	NA	4.39392	-2.95769	2.82452	-1.04715	0.295032
ENSMUSG00000014668	10.9423	0	0	0	0	0	Chfr	231600	1.82372	-4.11124	3.92635	-1.04709	0.295058
ENSMUSG00000032184	10.9423	0	0	0	0	0	Lysmd2	70082	1.82372	-4.11124	3.92635	-1.04709	0.295058
ENSMUSG00000053560	10.9423	0	0	0	0	0	Ier2	15936	1.82372	-4.11124	3.92635	-1.04709	0.295058
ENSMUSG00000031478	4.1685	0	9.37282	41.4055	11.7021	0	Nek3	23954	11.1082	1.97869	1.89015	1.04685	0.295171
ENSMUSG00000028854	8.337	15.8329	0	61.4809	19.5035	0	Slc9a1	20544	17.5257	1.73876	1.66117	1.0467	0.295237
ENSMUSG00000042359	9.90019	0	1.04142	0	0	0	Osbpl6	99031	1.8236	-4.10927	3.92637	-1.04658	0.295292
ENSMUSG00000116590	9.90019	0	1.04142	0	0	0	Gm53028	NA	1.8236	-4.10927	3.92637	-1.04658	0.295292
ENSMUSG00000031913	1.56319	26.3882	21.8699	36.3867	31.2056	41.6953	Vps4a	116733	26.5181	1.14545	1.09452	1.04653	0.295318
ENSMUSG00000104460	7.81594	0	3.12427	0	0	0	Gm9121	NA	1.82337	-4.1053	3.92643	-1.04556	0.295765
ENSMUSG00000033952	1.04213	0.879606	0	6.27356	5.85105	2.52699	Aspm	12316	2.76222	2.88552	2.76331	1.04423	0.296381
ENSMUSG00000040852	4.68956	0	6.24854	0	0	0	Plekhh2	213556	1.82302	-4.0993	3.92651	-1.04401	0.296483
ENSMUSG00000031532	46.8956	98.5158	38.5327	31.3678	45.8333	29.0604	Saraf	67887	48.3676	-0.788437	0.755591	-1.04347	0.29673
ENSMUSG00000052146	1.04213	8.79606	1.04142	0	0	0	Rps10	67097	1.81327	-4.08985	3.92664	-1.04157	0.297613
ENSMUSG00000001052	5.21063	0	0	22.5848	9.75176	0	Sec24b	99683	6.25787	2.58251	2.48018	1.04126	0.297756
ENSMUSG00000068758	0	36.9434	0	0	0	5.05398	Il3ra	16188	6.99957	-2.88314	2.7722	-1.04002	0.298332
ENSMUSG00000048277	26.5742	108.192	33.3256	52.6979	22.429	12.635	Syngr2	20973	42.6422	-0.93737	0.901697	-1.03956	0.298543
ENSMUSG00000078578	369.954	207.587	393.658	459.225	399.822	406.845	Ube2d3	66105	372.849	0.381889	0.367698	1.03859	0.298994
ENSMUSG00000039100	7.81594	18.4717	28.1184	0	14.6276	0	Marchf6	223455	11.5056	-1.86887	1.79957	-1.03851	0.299033
ENSMUSG00000084789	0	1.75921	0	0	0	20.2159	Gm12974	NA	3.66252	3.54032	3.41059	1.03804	0.299252
ENSMUSG00000028741	304.301	103.793	374.913	335.008	300.354	461.176	Mrto4	69902	313.257	0.485545	0.467995	1.0375	0.299503
ENSMUSG00000030609	40.6429	83.5625	73.9411	18.8207	64.3616	30.3239	Aen	68048	51.9421	-0.7952	0.766611	-1.03729	0.299599
ENSMUSG00000017716	0.521063	0	0	1.25471	1.95035	7.58097	Birc5	11799	1.88452	3.70165	3.57103	1.03658	0.299933
ENSMUSG00000021285	33.348	32.5454	11.4557	11.2924	6.82623	16.4254	Ppp1r13b	21981	18.6489	-1.17222	1.13129	-1.03618	0.300116
ENSMUSG00000030660	10.4213	8.79606	16.6628	1.25471	1.95035	7.58097	Pik3c2a	18704	7.77769	-1.74035	1.68244	-1.03442	0.300939
ENSMUSG00000037697	17.1951	14.9533	34.367	15.0566	9.75176	1.2635	Ddhd1	114874	15.4312	-1.34623	1.30154	-1.03434	0.300979
ENSMUSG00000037526	134.434	87.9606	103.101	25.0943	80.9396	99.8161	Atg14	100504663	88.5576	-0.661396	0.63992	-1.03356	0.301342
ENSMUSG00000073643	7.29488	10.5553	0	1.25471	0.975176	0	Wdfy1	69368	3.34667	-2.99528	2.89813	-1.03352	0.30136
ENSMUSG00000058729	3.64744	3.51842	0	5.01885	14.6276	10.108	Lin9	72568	6.15338	2.03257	1.96788	1.03287	0.301663
ENSMUSG00000025817	17.7161	58.9336	8.33139	22.5848	8.77658	0	Nudt5	53893	19.3904	-1.43904	1.39421	-1.03215	0.302002
ENSMUSG00000037628	57.8379	2.63882	69.7754	106.651	62.4112	77.0732	Cdkn3	72391	62.7312	0.917008	0.88856	1.03202	0.302065
ENSMUSG00000025575	1.56319	10.5553	1.04142	16.3113	8.77658	16.4254	Cant1	76025	9.11219	1.6622	1.61256	1.03078	0.302642
ENSMUSG00000024911	0	10.5553	0	0	0	0	Fibp	58249	1.75921	-4.04536	3.92726	-1.03007	0.302976
ENSMUSG00000026867	0	10.5553	0	0	0	0	Gapvd1	66691	1.75921	-4.04536	3.92726	-1.03007	0.302976
ENSMUSG00000027646	0	10.5553	0	0	0	0	Src	20779	1.75921	-4.04536	3.92726	-1.03007	0.302976
ENSMUSG00000050105	0	10.5553	0	0	0	0	Grrp1	72690	1.75921	-4.04536	3.92726	-1.03007	0.302976
ENSMUSG00000050623	0	10.5553	0	0	0	0	Catsperz	67077	1.75921	-4.04536	3.92726	-1.03007	0.302976
ENSMUSG00000057135	0	10.5553	0	0	0	0	Scimp	327957	1.75921	-4.04536	3.92726	-1.03007	0.302976
ENSMUSG00000068394	0	10.5553	0	0	0	0	Cep152	99100	1.75921	-4.04536	3.92726	-1.03007	0.302976
ENSMUSG00000087629	0	10.5553	0	0	0	0	Gm12246	NA	1.75921	-4.04536	3.92726	-1.03007	0.302976
ENSMUSG00000021832	175.598	16.7125	148.924	268.509	158.954	127.613	Psmc6	67089	149.385	0.69978	0.679559	1.02976	0.303124
ENSMUSG00000063632	5.21063	5.27763	0	0	0	0	Sox11	20666	1.74804	-4.04337	3.92729	-1.02956	0.303217
ENSMUSG00000023902	10.4213	0	0	0	0	0	Zscan10	332221	1.73688	-4.0414	3.92731	-1.02905	0.303456
ENSMUSG00000039234	10.4213	0	0	0	0	0	Sec24d	69608	1.73688	-4.0414	3.92731	-1.02905	0.303456
ENSMUSG00000109116	10.4213	0	0	0	0	0	Sycp1-ps1	NA	1.73688	-4.0414	3.92731	-1.02905	0.303456
ENSMUSG00000041025	0	18.4717	1.04142	0	1.95035	0	Iffo2	212632	3.57725	-3.26983	3.17802	-1.02889	0.303532
ENSMUSG00000002870	47.9378	119.626	99.9767	25.0943	70.2126	68.2287	Mcm2	17216	71.8461	-0.705115	0.685957	-1.02793	0.303984
ENSMUSG00000027304	63.5696	233.096	111.432	74.0281	94.592	98.5526	Rtf1	76246	112.545	-0.608469	0.592094	-1.02766	0.304111
ENSMUSG00000030825	196.962	148.653	53.1126	134.254	144.326	322.191	Hsd17b14	66065	166.583	0.586414	0.570824	1.02731	0.304274
ENSMUSG00000061477	719.066	489.94	793.565	843.167	762.587	880.656	Rps7	20115	748.164	0.312039	0.303865	1.0269	0.304468
ENSMUSG00000001482	59.9222	137.218	104.142	63.9904	52.6595	79.6002	Def8	23854	82.9222	-0.617146	0.601071	-1.02675	0.304541
ENSMUSG00000040850	79.7226	66.85	106.225	27.6037	78.9892	50.5398	Psme4	103554	68.3218	-0.680826	0.66327	-1.02647	0.304671
ENSMUSG00000029326	10.9423	0	7.28997	42.6602	4.87588	10.108	Enoph1	67870	12.6461	1.64708	1.60656	1.02522	0.305258
ENSMUSG00000111713	0.521063	0	12.4971	0	0	61.9113	Gm20234	NA	12.4882	2.26713	2.21221	1.02482	0.305446
ENSMUSG00000020130	137.039	235.734	216.616	153.075	183.333	78.3367	Tbc1d15	66687	167.356	-0.503326	0.491293	-1.02449	0.305602
ENSMUSG00000033676	1.56319	8.79606	0	0	0	0	Gabrb3	14402	1.72654	-4.0205	3.92761	-1.02365	0.306001
ENSMUSG00000115810	4.1685	0	22.9113	0	3.9007	0	Gm49066	NA	5.16342	-2.75398	2.69042	-1.02362	0.306013
ENSMUSG00000028468	11.4634	0	6.24854	1.25471	0.975176	0	Rgp1	242406	3.32363	-2.98546	2.91687	-1.02352	0.306063
ENSMUSG00000002289	0	0	10.4142	0	0	0	Angptl4	57875	1.73571	-4.01932	3.92763	-1.02335	0.306145
ENSMUSG00000083648	0	0	10.4142	0	0	0	Gm14229	NA	1.73571	-4.01932	3.92763	-1.02335	0.306145
ENSMUSG00000083687	0	0	10.4142	0	0	0	Gm15154	NA	1.73571	-4.01932	3.92763	-1.02335	0.306145
ENSMUSG00000103076	0	0	10.4142	0	0	0	Gm37902	NA	1.73571	-4.01932	3.92763	-1.02335	0.306145
ENSMUSG00000110663	0	0	3.12427	21.3301	1.95035	0	Gm39157	NA	4.40079	2.94772	2.88436	1.02197	0.306796
ENSMUSG00000053347	7.81594	0	65.6097	2.50943	17.5532	0	Zfp943	74670	15.5814	-1.85384	1.81538	-1.02119	0.307166
ENSMUSG00000073236	1.04213	20.2309	0	0	34.1311	40.4318	2500004C02Rik	72326	15.9727	1.81473	1.77909	1.02003	0.307714
ENSMUSG00000047583	17.1951	46.6191	1.04142	70.2639	35.1063	34.1144	Tyw3	209584	34.0567	1.10196	1.08065	1.01972	0.30786
ENSMUSG00000030346	90.1438	37.823	106.225	90.3393	94.592	174.362	Rad51ap1	19362	98.9143	0.616545	0.604664	1.01965	0.307895
ENSMUSG00000032412	201.651	353.602	105.184	179.424	142.376	141.511	Atp1b3	11933	187.291	-0.512445	0.502785	-1.01921	0.308102
ENSMUSG00000021737	109.423	177.68	68.734	65.2451	67.2871	103.607	Psmd6	66413	98.6627	-0.593315	0.582759	-1.01811	0.308624
ENSMUSG00000031601	170.909	22.8697	164.545	134.254	217.464	209.74	Cnot7	18983	153.297	0.647001	0.635623	1.0179	0.308725
ENSMUSG00000038943	236.562	168.884	147.882	173.15	274.024	301.975	Prc1	233406	217.08	0.434842	0.427435	1.01733	0.308996
ENSMUSG00000090693	1896.15	1537.55	2112.01	1987.46	2523.75	2142.89	Trim43a	547109	2033.3	0.263123	0.258659	1.01726	0.30903
ENSMUSG00000019820	5.73169	0	12.4971	37.6414	6.82623	11.3715	Utrn	22288	12.3446	1.62055	1.59345	1.01701	0.30915
ENSMUSG00000049792	191.751	302.584	160.379	92.8487	169.681	204.686	Bag5	70369	186.988	-0.486346	0.47827	-1.01689	0.309208
ENSMUSG00000073771	2.60531	0	0	0	9.75176	11.3715	Btbd19	78611	3.95475	2.94869	2.90147	1.01628	0.309498
ENSMUSG00000037531	188.625	70.3685	184.332	282.31	157.978	193.315	Mrpl47	74600	179.488	0.513284	0.505172	1.01606	0.309602
ENSMUSG00000030835	47.9378	74.7665	26.0356	21.3301	45.8333	12.635	Nomo1	211548	38.0897	-0.892952	0.878956	-1.01592	0.309666
ENSMUSG00000029152	84.4121	26.3882	58.3197	55.2074	71.1878	150.356	Ociad1	68095	74.3119	0.705231	0.694301	1.01574	0.309752
ENSMUSG00000032604	79.7226	2.63882	17.7042	71.5186	47.7836	80.8637	Qars	97541	50.0386	0.987357	0.972206	1.01558	0.309827
ENSMUSG00000008167	13.5476	109.951	23.9528	32.6225	25.3546	16.4254	Fbxw9	68628	36.9756	-0.983892	0.969045	-1.01532	0.309952
ENSMUSG00000026003	102.128	214.624	70.8168	272.273	84.8403	224.902	Acadl	11363	161.597	0.585004	0.576319	1.01507	0.310072
ENSMUSG00000052446	262.616	58.9336	162.462	41.4055	97.5176	168.045	Zfp961	234413	131.83	-0.659459	0.649815	-1.01484	0.310181
ENSMUSG00000003824	81.2858	103.793	159.338	166.877	144.326	171.835	Syce2	71846	137.909	0.491626	0.48474	1.01421	0.310484
ENSMUSG00000078566	1012.42	290.27	1045.59	1069.02	1083.42	974.155	Bnip3	12176	912.479	0.412765	0.407071	1.01399	0.310588
ENSMUSG00000027551	2.08425	42.2211	1.04142	0	2.92553	8.84447	Zfp64	22722	9.51946	-1.9475	1.92108	-1.01375	0.310703
ENSMUSG00000029005	0	16.7125	0	1.25471	0	0	Draxin	70433	2.99454	-3.74729	3.69954	-1.01291	0.311104
ENSMUSG00000037103	22.9268	41.3415	2.08285	6.27356	10.7269	8.84447	Dcaf15	212123	15.366	-1.36013	1.343	-1.01276	0.311175
ENSMUSG00000024251	11.4634	9.67566	3.12427	0	23.4042	46.7493	Thada	240174	15.7361	1.52277	1.50506	1.01177	0.311649
ENSMUSG00000040728	67.2171	40.4619	19.7871	12.5471	35.1063	18.9524	Esrp1	207920	32.3453	-0.936331	0.925525	-1.01168	0.311693
ENSMUSG00000100981	1.04213	7.91645	1.04142	0	0	0	Gm29072	NA	1.66667	-3.96814	3.92838	-1.01012	0.312437
ENSMUSG00000051220	72.4277	17.5921	32.2841	20.0754	29.2553	13.8984	Ercc6l	236930	30.9222	-0.953838	0.9443	-1.0101	0.312447
ENSMUSG00000025958	9.90019	0	0	0	0	0	Creb1	12912	1.65003	-3.968	3.92838	-1.01008	0.312455
ENSMUSG00000099543	9.90019	0	0	0	0	0	Gm29322	NA	1.65003	-3.968	3.92838	-1.01008	0.312455
ENSMUSG00000020849	209.467	23.7494	227.03	200.754	289.627	223.639	Ywhae	22627	195.711	0.633391	0.627178	1.00991	0.31254
ENSMUSG00000053453	214.678	89.7198	206.202	309.914	258.422	149.092	Thoc7	66231	204.671	0.489943	0.485621	1.0089	0.313023
ENSMUSG00000047466	11.9844	24.629	52.0712	82.811	50.7091	27.7969	8030462N17Rik	212163	41.6669	0.873149	0.865891	1.00838	0.313271
ENSMUSG00000090115	4.68956	0	5.20712	0	0	0	Usp49	224836	1.64945	-3.95594	3.92856	-1.00697	0.313949
ENSMUSG00000013593	51.5852	80.9237	56.2369	56.4621	39.9822	2.52699	Ndufs2	226646	47.9528	-0.929179	0.922963	-1.00673	0.314062
ENSMUSG00000027387	423.624	242.771	366.581	232.122	374.467	159.2	Zc3h8	57432	299.794	-0.430664	0.427938	-1.00637	0.314237
ENSMUSG00000032202	3.64744	0	6.24854	0	0	0	Rab27a	11891	1.64933	-3.9535	3.9286	-1.00634	0.314253
ENSMUSG00000084816	0	2.63882	7.28997	0	0	0	Platr29	NA	1.6548	-3.95185	3.92862	-1.00591	0.314457
ENSMUSG00000026034	54.1905	0.879606	45.8227	0	32.1808	1.2635	Clk1	12747	22.3895	-1.58174	1.57264	-1.00579	0.314517
ENSMUSG00000025764	43.7693	10.5553	7.28997	47.6791	28.2801	48.0128	Jade1	269424	30.9311	0.990394	0.98551	1.00496	0.314918
ENSMUSG00000029344	0.521063	0	9.37282	0	0	0	Tpst2	22022	1.64898	-3.94609	3.92871	-1.00442	0.315175
ENSMUSG00000096803	0.521063	0	0	0	12.6773	0	Eif1ad16	627873	2.19972	3.94382	3.92776	1.00409	0.315336
ENSMUSG00000046756	103.691	151.292	98.9353	183.188	193.085	117.505	Mrps7	50529	141.283	0.481784	0.480654	1.00235	0.316173
ENSMUSG00000054027	0	0.879606	0	8.78299	2.92553	0	Nt5dc3	103466	2.09802	3.7608	3.75536	1.00145	0.316611
ENSMUSG00000024695	41.1639	140.737	46.8641	27.6037	51.6843	56.8573	Zfp91	109910	60.8184	-0.746087	0.746219	-0.999824	0.317396
ENSMUSG00000024068	114.113	90.5994	112.474	75.2828	98.4927	35.3779	Spast	50850	87.7232	-0.59795	0.598742	-0.998679	0.31795
ENSMUSG00000012848	216.762	129.302	283.267	356.338	226.241	265.334	Rps5	20103	246.207	0.430149	0.430772	0.998553	0.318011
ENSMUSG00000047187	67.7381	44.8599	67.6926	101.632	80.9396	88.4447	Rab2a	59021	75.2178	0.586591	0.587533	0.998396	0.318088
ENSMUSG00000034973	3.12638	24.629	17.7042	5.01885	8.77658	0	Dop1a	320615	9.87583	-1.70294	1.70708	-0.997576	0.318485
ENSMUSG00000024431	0	9.67566	0	0	0	0	Nr3c1	14815	1.61261	-3.91959	3.92912	-0.997575	0.318485
ENSMUSG00000027293	0	9.67566	0	0	0	0	Ehd4	98878	1.61261	-3.91959	3.92912	-0.997575	0.318485
ENSMUSG00000028328	0	9.67566	0	0	0	0	Tmod1	21916	1.61261	-3.91959	3.92912	-0.997575	0.318485
ENSMUSG00000086396	0	9.67566	0	0	0	0	4930555B11Rik	75279	1.61261	-3.91959	3.92912	-0.997575	0.318485
ENSMUSG00000096727	0	9.67566	0	0	0	0	Psmb9	16912	1.61261	-3.91959	3.92912	-0.997575	0.318485
ENSMUSG00000116781	0	9.67566	0	0	0	0	Gm49712	NA	1.61261	-3.91959	3.92912	-0.997575	0.318485
ENSMUSG00000066613	63.5696	13.1941	76.024	109.16	62.4112	83.3907	Zfp932	69504	67.9583	0.73741	0.739207	0.997569	0.318488
ENSMUSG00000066148	5.21063	4.39803	0	0	0	0	Prpf4	70052	1.60144	-3.91812	3.92914	-0.997196	0.31867
ENSMUSG00000060475	276.163	83.5625	246.817	301.131	336.436	211.004	Wtap	60532	242.519	0.483625	0.485256	0.996639	0.31894
ENSMUSG00000073018	13.0266	0.879606	37.4913	0	3.9007	11.3715	Gm1070	381785	11.1116	-1.75026	1.75937	-0.99482	0.319824
ENSMUSG00000030200	364.223	403.739	315.551	526.979	344.237	500.344	Bcl2l14	66813	409.179	0.33885	0.340631	0.99477	0.319848
ENSMUSG00000104338	0.521063	0	0	0	3.9007	7.58097	Gm9131	NA	2.00046	3.79442	3.81537	0.99451	0.319975
ENSMUSG00000020184	42.2061	30.7862	61.444	35.132	23.4042	16.4254	Mdm2	17246	34.8996	-0.841516	0.846361	-0.994275	0.320089
ENSMUSG00000093847	2.08425	0	0	0	17.5532	1.2635	Eif1ad15	NA	3.48348	3.10358	3.12386	0.993508	0.320462
ENSMUSG00000079173	8.85806	3.51842	24.9942	7.52828	2.92553	0	Zan	22635	7.97074	-1.8354	1.84843	-0.992949	0.320735
ENSMUSG00000029640	3.64744	18.4717	8.33139	1.25471	0	6.31748	Usp12	22217	6.33712	-2.02226	2.03725	-0.992641	0.320885
ENSMUSG00000118252	15.1108	3.51842	15.6214	0	7.80141	0	Gm5521	NA	7.00867	-2.10507	2.12079	-0.992592	0.320909
ENSMUSG00000112858	13.5476	0	15.6214	0	4.87588	0	Rnf212b	102632837	5.67414	-2.54873	2.56913	-0.992059	0.321169
ENSMUSG00000056797	0	0	42.6984	0	6.82623	0	Gm4889	NA	8.2541	-2.61763	2.63936	-0.991769	0.32131
ENSMUSG00000024533	0	4.39803	0	0	0	31.5874	Spire1	68166	5.99757	2.85333	2.8786	0.991223	0.321577
ENSMUSG00000027173	27.0953	34.3046	14.5799	11.2924	10.7269	13.8984	Depdc7	211896	18.6496	-1.08442	1.09433	-0.990938	0.321716
ENSMUSG00000020843	275.121	186.476	280.143	202.009	106.294	237.537	Timm22	56322	214.597	-0.44485	0.448923	-0.990929	0.32172
ENSMUSG00000001021	1.56319	0	11.4557	13.8018	1.95035	29.0604	S100a3	20197	9.63857	1.80267	1.82006	0.990446	0.321956
ENSMUSG00000036052	9.37913	0	0	0	0	0	Dnajb5	56323	1.56319	-3.89067	3.92957	-0.9901	0.322125
ENSMUSG00000046173	9.37913	0	0	0	0	0	Pabpc6	67543	1.56319	-3.89067	3.92957	-0.9901	0.322125
ENSMUSG00000054405	9.37913	0	0	0	0	0	Dnajc8	68598	1.56319	-3.89067	3.92957	-0.9901	0.322125
ENSMUSG00000057103	9.37913	0	0	0	0	0	Nat8f1	66116	1.56319	-3.89067	3.92957	-0.9901	0.322125
ENSMUSG00000058706	9.37913	0	0	0	0	0	0610030E20Rik	68364	1.56319	-3.89067	3.92957	-0.9901	0.322125
ENSMUSG00000075273	9.37913	0	0	0	0	0	Ttc30b	72421	1.56319	-3.89067	3.92957	-0.9901	0.322125
ENSMUSG00000107385	9.37913	0	0	0	0	0	C330024D21Rik	320479	1.56319	-3.89067	3.92957	-0.9901	0.322125
ENSMUSG00000073542	11.9844	50.1375	30.2013	0	22.429	15.1619	Cep76	225659	21.6524	-1.28671	1.29971	-0.989995	0.322176
ENSMUSG00000071230	8.337	0	3.12427	22.5848	10.7269	6.31748	Npw	381073	8.51509	1.76484	1.78282	0.989915	0.322216
ENSMUSG00000071451	6.25275	0	4.1657	5.01885	5.85105	26.5334	Psmg4	69666	7.97029	1.82723	1.84609	0.989785	0.322279
ENSMUSG00000028295	8.337	0	1.04142	0	0	0	Smim8	66291	1.56307	-3.88802	3.92961	-0.989416	0.32246
ENSMUSG00000038871	14.0687	2.63882	3.12427	2.50943	0	1.2635	Bpgm	12183	3.93412	-2.42652	2.45375	-0.988902	0.322711
ENSMUSG00000015882	6.77381	0	0	3.76414	7.80141	20.2159	Lcorl	100041576	6.42588	2.17923	2.20548	0.988099	0.323104
ENSMUSG00000015882	6.77381	0	0	3.76414	7.80141	20.2159	Lcorl	209707	6.42588	2.17923	2.20548	0.988099	0.323104
ENSMUSG00000030491	6.25275	0	11.4557	0	1.95035	0	Tdrd12	71981	3.27646	-3.13048	3.1695	-0.98769	0.323304
ENSMUSG00000027332	14.0687	25.5086	16.6628	3.76414	15.6028	2.52699	Ivd	56357	13.0223	-1.34442	1.3627	-0.986583	0.323847
ENSMUSG00000026600	9.90019	43.9803	14.5799	5.01885	11.7021	12.635	Soat1	20652	16.3027	-1.21639	1.23312	-0.986433	0.323921
ENSMUSG00000025937	238.126	123.145	228.072	355.084	195.035	247.645	Lactb2	212442	231.184	0.435012	0.441144	0.9861	0.324084
ENSMUSG00000030741	80.7647	177.68	28.1184	31.3678	54.6098	85.9177	Spns1	73658	76.4098	-0.738408	0.748944	-0.985933	0.324166
ENSMUSG00000030967	20.3214	26.3882	4.1657	10.0377	6.82623	0	Zranb1	360216	11.2899	-1.59303	1.61636	-0.985566	0.324346
ENSMUSG00000036023	118.802	39.5823	199.953	181.933	161.879	185.734	Parp2	11546	147.981	0.565031	0.573897	0.984551	0.324844
ENSMUSG00000028397	8.85806	7.91645	0	0	0.975176	1.2635	Kdm4c	76804	3.16886	-2.90375	2.95118	-0.983926	0.325152
ENSMUSG00000026248	65.1328	109.071	104.142	60.2262	80.9396	41.6953	Mrpl44	69163	76.8679	-0.600894	0.610743	-0.983873	0.325178
ENSMUSG00000035954	0.521063	8.79606	0	0	0	0	Dock4	238130	1.55285	-3.86592	3.92996	-0.983705	0.32526
ENSMUSG00000103400	5.73169	3.51842	0	0	0	0	Gm15853	NA	1.54169	-3.86473	3.92998	-0.983396	0.325412
ENSMUSG00000108238	5.73169	3.51842	0	0	0	0	Gm43984	NA	1.54169	-3.86473	3.92998	-0.983396	0.325412
ENSMUSG00000105868	8.337	0.879606	0	0	0	0	Gm43766	NA	1.5361	-3.86413	3.92999	-0.983243	0.325488
ENSMUSG00000042644	15.1108	13.1941	10.4142	10.0377	0	1.2635	Itpr3	16440	8.33672	-1.79228	1.82473	-0.982213	0.325995
ENSMUSG00000020392	46.8956	38.7027	14.5799	33.8772	49.734	90.9717	Cdkn2aipnl	52626	45.7935	0.793396	0.808662	0.981122	0.326533
ENSMUSG00000033396	2.08425	10.5553	21.8699	0	7.80141	0	Spg11	214585	7.0518	-2.11006	2.15133	-0.980817	0.326683
ENSMUSG00000106603	0	5.27763	14.5799	0	0	2.52699	Gm43509	NA	3.73076	-2.99145	3.05201	-0.980157	0.327009
ENSMUSG00000032123	19.8004	14.9533	9.37282	0	6.82623	7.58097	Dpagt1	13478	9.75562	-1.61251	1.64593	-0.979692	0.327238
ENSMUSG00000038671	15.1108	33.425	17.7042	6.27356	10.7269	12.635	Arfrp1	76688	15.9792	-1.1575	1.18279	-0.978615	0.32777
ENSMUSG00000022432	1.56319	6.15724	0	1.25471	3.9007	26.5334	Smc1b	140557	6.56821	2.03367	2.07868	0.978346	0.327903
ENSMUSG00000053411	0	0	11.4557	50.1885	1.95035	0	Cbx7	52609	10.5991	2.2079	2.2578	0.977898	0.328125
ENSMUSG00000007594	2.08425	7.03685	0	0	0	0	Hapln4	330790	1.52018	-3.83808	3.93041	-0.97651	0.328812
ENSMUSG00000021945	62.5275	56.2948	93.7282	55.2074	59.4857	7.58097	Zmym2	76007	55.8041	-0.793013	0.812967	-0.975456	0.329334
ENSMUSG00000073705	630.486	518.088	769.612	524.47	363.741	639.329	Cenps	69928	574.287	-0.329125	0.337777	-0.974384	0.329866
ENSMUSG00000026313	0	0.879606	4.1657	5.01885	1.95035	16.4254	Hdac4	208727	4.73999	2.25397	2.31342	0.974301	0.329907
ENSMUSG00000039852	7.81594	27.2678	13.5385	2.50943	11.7021	3.79049	Rere	68703	11.104	-1.4167	1.45415	-0.974247	0.329934
ENSMUSG00000050199	8.337	1.75921	5.20712	0	1.95035	0	Lgr4	107515	2.87561	-2.92007	2.9982	-0.973939	0.330087
ENSMUSG00000001827	673.213	453.877	430.108	574.658	589.006	780.84	Folr1	14275	583.617	0.318573	0.327283	0.973389	0.33036
ENSMUSG00000029591	71.3856	137.218	33.3256	25.0943	58.5105	63.1748	Ung	22256	64.7849	-0.72046	0.740554	-0.972865	0.33062
ENSMUSG00000024312	96.9176	93.2382	102.06	65.2451	98.4927	24.0064	Wdr46	57315	79.9933	-0.634014	0.651971	-0.972458	0.330823
ENSMUSG00000031833	17.7161	37.823	8.33139	50.1885	33.156	36.6414	Mast3	546071	30.6427	0.907475	0.933181	0.972454	0.330825
ENSMUSG00000090000	4.1685	0	24.9942	0	0	5.05398	Ier3ip1	66191	5.70278	-2.54031	2.61436	-0.971676	0.331212
ENSMUSG00000038002	35.4323	99.3954	33.3256	32.6225	34.1311	31.5874	Cramp1l	57354	44.4157	-0.772217	0.795063	-0.971265	0.331416
ENSMUSG00000026480	0	0.879606	0	8.78299	0	2.52699	Ncf2	17970	2.0316	3.70763	3.81783	0.971137	0.33148
ENSMUSG00000053716	7.29488	46.6191	16.6628	22.5848	0	2.52699	Dusp7	235584	15.9481	-1.49736	1.54242	-0.970788	0.331654
ENSMUSG00000005483	54.7116	93.2382	28.1184	57.7168	31.2056	8.84447	Dnajb1	81489	45.6392	-0.849752	0.876225	-0.969787	0.332152
ENSMUSG00000039384	48.9799	34.3046	18.7456	11.2924	10.7269	30.3239	Dusp10	63953	25.7289	-0.971803	1.00274	-0.96915	0.332471
ENSMUSG00000073399	8.85806	0	0	0	0	0	Trim40	195359	1.47634	-3.80895	3.93089	-0.968978	0.332556
ENSMUSG00000020718	2.60531	14.0737	0	1.25471	0.975176	0	Polg2	50776	3.15148	-2.89374	2.98804	-0.968441	0.332824
ENSMUSG00000115194	7.29488	21.1105	0	0	4.87588	0	Gm48909	NA	5.54688	-2.51141	2.59418	-0.968093	0.332998
ENSMUSG00000022472	4.1685	0	9.37282	0	0.975176	0	Desi1	28075	2.41942	-3.44307	3.55882	-0.967474	0.333307
ENSMUSG00000027804	101.086	184.717	146.841	117.943	113.12	75.8097	Ppid	67738	123.253	-0.49273	0.509344	-0.967381	0.333354
ENSMUSG00000029613	43.2482	58.054	31.2427	35.132	30.2304	5.05398	Eif2ak1	15467	33.8269	-0.91044	0.941867	-0.966633	0.333727
ENSMUSG00000023845	0	19.3513	34.367	0	12.6773	0	Lnpep	240028	11.0659	-2.06002	2.13317	-0.965708	0.33419
ENSMUSG00000003662	53.1484	201.43	43.7398	6.27356	137.5	10.108	Ciao1	26371	75.3665	-0.948147	0.98221	-0.96532	0.334385
ENSMUSG00000000278	241.773	181.199	410.321	383.942	398.847	307.029	Scpep1	74617	320.519	0.389344	0.403355	0.965263	0.334413
ENSMUSG00000078509	4.68956	0	14.5799	0	0	2.52699	Pramel14	626943	3.63275	-2.95096	3.05804	-0.964983	0.334553
ENSMUSG00000029500	4.1685	12.3145	0	0	0.975176	1.2635	Pgam5	72542	3.12028	-2.87401	2.98006	-0.964413	0.334839
ENSMUSG00000055413	2.60531	0	6.24854	0	0	0	H2-Q5	15016	1.47564	-3.79094	3.93119	-0.964324	0.334883
ENSMUSG00000067235	15.1108	45.7395	16.6628	1.25471	27.3049	2.52699	H2-Q10	15007	18.1	-1.30106	1.35135	-0.962791	0.335652
ENSMUSG00000079685	0	13.1941	58.3197	0	18.5283	0	Ulbp1	77777	15.007	-1.92949	2.00454	-0.962556	0.33577
ENSMUSG00000035354	5.73169	0	22.9113	0	0	5.05398	Uvrag	78610	5.61617	-2.51528	2.61351	-0.962412	0.335843
ENSMUSG00000038886	0	27.2678	0	0	2.92553	1.2635	Man2a2	140481	5.2428	-2.68287	2.78838	-0.962163	0.335968
ENSMUSG00000033382	129.745	118.747	99.9767	79.0469	113.12	46.7493	Trappc8	75964	97.8974	-0.542558	0.563904	-0.962146	0.335976
ENSMUSG00000062604	56.7958	20.2309	102.06	13.8018	35.1063	51.8033	Srpk2	20817	46.633	-0.828187	0.860927	-0.961971	0.336064
ENSMUSG00000059142	5.21063	3.51842	0	0	0	0	Zfp945	240041	1.45484	-3.7811	3.93136	-0.96178	0.33616
ENSMUSG00000040606	7.81594	0.879606	0	0	0	0	Kazn	71529	1.44926	-3.78076	3.93136	-0.961691	0.336205
ENSMUSG00000053931	60.4433	12.3145	114.557	7.52828	36.0815	55.5938	Cnn3	71994	47.753	-0.914813	0.951669	-0.961272	0.336415
ENSMUSG00000006281	14.0687	19.3513	15.6214	0	14.6276	1.2635	Tep1	21745	10.8221	-1.60381	1.67206	-0.959184	0.337466
ENSMUSG00000024081	105.255	185.597	143.717	143.037	100.443	60.6478	Cebpz	12607	123.116	-0.513287	0.535165	-0.959119	0.337499
ENSMUSG00000034708	32.3059	43.1007	24.9942	66.4998	44.8581	53.0668	Grn	14824	44.1376	0.709541	0.741685	0.956661	0.338739
ENSMUSG00000108213	13.5476	27.2678	8.33139	0	11.7021	5.05398	Gm44172	NA	10.9838	-1.53916	1.61014	-0.955919	0.339113
ENSMUSG00000024902	22.4057	29.027	59.3612	37.6414	33.156	118.769	Mrpl11	66419	50.06	0.779097	0.815446	0.955424	0.339363
ENSMUSG00000042229	26.5742	29.9066	8.33139	33.8772	40.9574	44.2223	Rabif	98710	30.6449	0.870841	0.911729	0.955154	0.3395
ENSMUSG00000074733	45.3324	18.4717	135.385	139.273	97.5176	83.3907	Zfp950	414758	86.5618	0.689915	0.722339	0.955113	0.339521
ENSMUSG00000105241	0	20.2309	11.4557	0	5.85105	0	Gm43542	NA	6.25628	-2.40467	2.51811	-0.954951	0.339602
ENSMUSG00000031371	3.12638	4.39803	1.04142	0	0	0	Haus7	73738	1.42764	-3.74898	3.93191	-0.953475	0.340349
ENSMUSG00000114062	1.04213	0	0	15.0566	0	0	Gm48313	NA	2.68311	3.62503	3.80848	0.95183	0.341183
ENSMUSG00000029283	19.8004	43.1007	12.4971	0	25.3546	0	Cdc7	12545	16.7921	-1.55619	1.63635	-0.951015	0.341597
ENSMUSG00000029198	213.115	172.403	273.895	329.989	271.099	250.172	Grpel1	17713	251.779	0.369259	0.388294	0.950978	0.341616
ENSMUSG00000078817	14.0687	15.8329	31.2427	20.0754	42.9077	49.2763	Nlrp12	378425	28.9006	0.884803	0.93075	0.950635	0.34179
ENSMUSG00000002345	132.871	68.6092	153.089	140.528	176.507	174.362	Borcs8	72368	140.994	0.47122	0.495733	0.950553	0.341831
ENSMUSG00000036452	1.04213	0	0	0	2.92553	10.108	Arhgap26	71302	2.34594	3.41416	3.59233	0.950403	0.341908
ENSMUSG00000033845	833.179	610.446	586.322	893.355	819.148	753.043	Mrpl15	27395	749.249	0.279268	0.29408	0.949631	0.3423
ENSMUSG00000038685	58.8801	82.6829	30.2013	43.9149	21.4539	37.9049	Rtel1	269400	45.8397	-0.738995	0.778555	-0.949187	0.342525
ENSMUSG00000091408	28.1374	0	37.4913	0	17.5532	0	Gm6728	NA	13.8636	-1.88672	1.98773	-0.949183	0.342528
ENSMUSG00000038646	174.556	111.71	272.853	257.216	261.347	228.693	Ramac	67148	217.729	0.420424	0.442934	0.94918	0.342529
ENSMUSG00000063550	279.29	231.336	229.113	229.612	275.975	457.385	Nup98	269966	283.785	0.378912	0.399344	0.948835	0.342704
ENSMUSG00000027284	106.297	128.422	76.024	67.7545	104.344	34.1144	Cdan1	68968	86.1593	-0.588776	0.62133	-0.947605	0.343331
ENSMUSG00000009905	6.25275	6.15724	9.37282	18.8207	19.5035	12.635	Kdsr	70750	12.1237	1.23237	1.30087	0.947341	0.343465
ENSMUSG00000020752	8.337	0	0	0	0	0	Recql5	170472	1.3895	-3.72231	3.93237	-0.946582	0.343852
ENSMUSG00000044934	13.5476	7.91645	12.4971	8.78299	37.0567	26.5334	Zfp367	238673	17.7224	1.09228	1.15393	0.94657	0.343858
ENSMUSG00000017830	3.12638	0	0	18.8207	2.92553	0	Dhx58	80861	4.14543	2.73491	2.88986	0.946381	0.343954
ENSMUSG00000099936	6.77381	0	1.04142	10.0377	9.75176	10.108	Gm28867	NA	6.28544	1.89503	2.00335	0.94593	0.344184
ENSMUSG00000087113	2.08425	5.27763	1.04142	0	0	0	Gm11714	108167930	1.40055	-3.71925	3.93243	-0.945791	0.344255
ENSMUSG00000061136	2.08425	85.3218	20.8285	0	4.87588	36.6414	Prpf40a	56194	24.9586	-1.38432	1.46437	-0.945336	0.344487
ENSMUSG00000097589	1.56319	0	0	10.0377	4.87588	0	Dleu2	NA	2.74613	3.16676	3.35202	0.944732	0.344796
ENSMUSG00000028125	0	0	2.08285	5.01885	1.95035	7.58097	Abca4	11304	2.77217	2.8723	3.04108	0.944501	0.344914
ENSMUSG00000048039	50.5431	61.5724	36.4498	48.9338	17.5532	20.2159	Isg20l2	229504	39.2114	-0.781508	0.82751	-0.944409	0.344961
ENSMUSG00000031232	2.60531	0.879606	5.20712	17.566	10.7269	1.2635	Magt1	67075	6.37474	1.77659	1.88404	0.942967	0.345698
ENSMUSG00000025766	18.2372	4.39803	7.28997	6.27356	1.95035	0	D3Ertd751e	73852	6.35818	-1.8738	1.99147	-0.940917	0.346747
ENSMUSG00000040428	94.8334	26.3882	81.2311	99.1223	73.1382	137.721	Plekha4	69217	85.4057	0.610626	0.649522	0.940116	0.347158
ENSMUSG00000034216	5.21063	114.349	13.5385	5.01885	14.6276	41.6953	Vps18	228545	32.4066	-1.11732	1.18929	-0.939483	0.347483
ENSMUSG00000020444	157.361	191.754	124.971	204.518	199.911	218.585	Guk1	14923	182.85	0.393149	0.418595	0.939211	0.347622
ENSMUSG00000035759	3.12638	14.9533	24.9942	0	11.7021	0	Bbs10	71769	9.12933	-1.8514	1.97127	-0.939194	0.347631
ENSMUSG00000056459	0	28.1474	0	0	3.9007	0	Zbtb25	109929	5.34135	-2.81965	3.00331	-0.93885	0.347808
ENSMUSG00000018474	0	2.63882	10.4142	1.25471	0	0	Chd3	216848	2.38463	-3.38503	3.61341	-0.936797	0.348863
ENSMUSG00000029233	30.7427	1.75921	65.6097	0	33.156	0	Srd5a3	57357	21.8779	-1.55162	1.65739	-0.93618	0.349181
ENSMUSG00000015202	1.56319	3.51842	3.12427	0	0	0	Cnksr3	215748	1.36765	-3.68178	3.9331	-0.936101	0.349221
ENSMUSG00000036223	480.941	217.263	463.434	386.452	301.329	193.315	Ska1	66468	340.455	-0.39919	0.42652	-0.935923	0.349313
ENSMUSG00000020459	17.1951	28.1474	29.1599	17.566	14.6276	1.2635	Mtif2	76784	17.9932	-1.14874	1.22804	-0.935431	0.349566
ENSMUSG00000002108	8.85806	52.7763	17.7042	0	7.80141	24.0064	Nr1h3	22259	18.5244	-1.31882	1.40998	-0.935351	0.349608
ENSMUSG00000006313	1.04213	26.3882	1.04142	0	2.92553	3.79049	Upk1a	109637	5.86462	-2.07653	2.22015	-0.935311	0.349628
ENSMUSG00000026398	161.008	291.15	177.042	139.273	188.209	142.775	Nr5a2	26424	183.243	-0.417916	0.446971	-0.934995	0.349791
ENSMUSG00000049299	44.8114	0	13.5385	40.1508	29.2553	59.3843	Trappc1	245828	31.19	1.12922	1.20842	0.934465	0.350064
ENSMUSG00000029535	111.507	73.8869	158.296	171.896	175.532	126.35	Triap1	69076	136.245	0.465313	0.498781	0.932902	0.350871
ENSMUSG00000057322	934.786	1439.04	1301.78	1565.88	1253.1	1589.48	Rpl38	67671	1347.34	0.262711	0.281619	0.932857	0.350894
ENSMUSG00000026049	327.227	175.042	407.197	565.875	344.237	286.813	Tex30	75623	351.065	0.396234	0.425353	0.931542	0.351573
ENSMUSG00000027193	112.028	116.108	132.261	65.2451	78.9892	112.451	Api5	11800	102.847	-0.489431	0.525405	-0.931531	0.351579
ENSMUSG00000031860	12.5055	7.91645	27.077	3.76414	12.6773	1.2635	Pbx4	80720	10.8673	-1.40455	1.50841	-0.931148	0.351777
ENSMUSG00000027907	8.85806	0	5.20712	28.8584	12.6773	2.52699	S100a11	20195	9.68798	1.63319	1.75421	0.931016	0.351845
ENSMUSG00000036181	17.7161	12.3145	18.7456	11.2924	0	6.31748	H1f2	50708	11.0644	-1.48225	1.59224	-0.930923	0.351893
ENSMUSG00000054237	99.0019	43.9803	66.6511	66.4998	80.9396	168.045	Fra10ac1	70567	87.5196	0.584766	0.628638	0.930211	0.352262
ENSMUSG00000028300	8.337	17.5921	8.33139	0	8.77658	0	C9orf72	73205	7.17285	-1.93615	2.08204	-0.929926	0.352409
ENSMUSG00000042258	2.60531	3.51842	2.08285	11.2924	0	18.9524	Isl1	16392	6.40857	1.87585	2.0217	0.927858	0.353481
ENSMUSG00000006218	0	0	4.1657	0	0.975176	24.0064	Fam131c	277743	4.85788	2.62246	2.82889	0.927027	0.353912
ENSMUSG00000032666	0	0	1.04142	0	10.7269	0	1700025G04Rik	69399	1.96139	3.6417	3.92975	0.9267	0.354082
ENSMUSG00000072572	9.37913	38.7027	0	0	11.7021	0	Slc39a2	214922	9.96398	-2.01932	2.17905	-0.926697	0.354084
ENSMUSG00000030359	54.1905	35.1842	113.515	136.764	46.8084	128.877	Pzp	11287	85.8898	0.624629	0.67526	0.92502	0.354955
ENSMUSG00000020460	35.9533	49.2579	72.8997	13.8018	38.0319	41.6953	Rps27a	78294	41.94	-0.752126	0.813563	-0.924483	0.355235
ENSMUSG00000055239	6.77381	6.15724	1.04142	0	0.975176	1.2635	Kcmf1	74287	2.70186	-2.63961	2.85999	-0.922943	0.356037
ENSMUSG00000022204	288.669	365.036	407.197	606.026	302.304	437.169	Ngdn	68966	401.067	0.343112	0.371779	0.922893	0.356063
ENSMUSG00000024440	7.81594	0	0	0	0	0	Pcdh12	53601	1.30266	-3.63014	3.93405	-0.922747	0.356139
ENSMUSG00000024462	7.81594	0	0	0	0	0	Gabbr1	54393	1.30266	-3.63014	3.93405	-0.922747	0.356139
ENSMUSG00000030341	7.81594	0	0	0	0	0	Tnfrsf1a	21937	1.30266	-3.63014	3.93405	-0.922747	0.356139
ENSMUSG00000030630	7.81594	0	0	0	0	0	Fah	14085	1.30266	-3.63014	3.93405	-0.922747	0.356139
ENSMUSG00000036013	7.81594	0	0	0	0	0	Fam122c	73866	1.30266	-3.63014	3.93405	-0.922747	0.356139
ENSMUSG00000037600	7.81594	0	0	0	0	0	Kdf1	69073	1.30266	-3.63014	3.93405	-0.922747	0.356139
ENSMUSG00000043243	7.81594	0	0	0	0	0	Niban3	100037278	1.30266	-3.63014	3.93405	-0.922747	0.356139
ENSMUSG00000057666	7.81594	0	0	0	0	0	Gapdh	14433	1.30266	-3.63014	3.93405	-0.922747	0.356139
ENSMUSG00000102664	7.81594	0	0	0	0	0	Gm38380	NA	1.30266	-3.63014	3.93405	-0.922747	0.356139
ENSMUSG00000107504	7.81594	0	0	0	0	0	Gm35549	102639178	1.30266	-3.63014	3.93405	-0.922747	0.356139
ENSMUSG00000023403	5.21063	7.03685	17.7042	2.50943	5.85105	0	Stk31	77485	6.38536	-1.81724	1.96987	-0.922516	0.35626
ENSMUSG00000007837	6.77381	13.1941	0	0	2.92553	0	Prrg2	65116	3.81557	-2.73317	2.96297	-0.922443	0.356298
ENSMUSG00000114414	5.73169	0	2.08285	0	0	0	A930014D07Rik	NA	1.30242	-3.6226	3.9342	-0.920797	0.357156
ENSMUSG00000030613	19.2793	58.9336	24.9942	3.76414	30.2304	17.6889	Ccdc90b	66365	25.8151	-0.988877	1.07396	-0.920778	0.357166
ENSMUSG00000062510	39.6008	10.5553	8.33139	41.4055	17.5532	54.3303	Nsl1	381318	28.6294	0.936065	1.01684	0.920566	0.357277
ENSMUSG00000090891	4.68956	0	3.12427	0	0	0	D6Ertd527e	52372	1.30231	-3.61878	3.93427	-0.919811	0.357672
ENSMUSG00000107181	8.85806	2.63882	9.37282	3.76414	0.975176	0	Gm17768	NA	4.26817	-2.1467	2.33555	-0.919141	0.358022
ENSMUSG00000039956	40.1218	5.27763	21.8699	38.8961	16.578	73.2827	Mrap	77037	32.671	0.925461	1.00693	0.919096	0.358045
ENSMUSG00000022021	58.359	83.5625	118.722	57.7168	52.6595	65.7017	Diaph3	56419	72.787	-0.563048	0.61362	-0.917583	0.358837
ENSMUSG00000060802	278.247	436.284	240.569	200.754	314.007	223.639	B2m	12010	282.25	-0.369886	0.403952	-0.915667	0.359842
ENSMUSG00000029345	7.81594	5.27763	14.5799	26.349	14.6276	18.9524	Tfip11	54723	14.6004	1.12012	1.22375	0.915318	0.360025
ENSMUSG00000020515	889.975	320.176	708.168	577.168	888.385	993.107	Cnot8	69125	729.497	0.357299	0.390396	0.915221	0.360075
ENSMUSG00000021733	18.7583	21.9901	26.0356	8.78299	17.5532	5.05398	Slc4a7	218756	16.3624	-1.07873	1.17939	-0.914651	0.360375
ENSMUSG00000022114	153.713	104.673	405.114	535.762	179.432	226.166	Spry2	24064	267.477	0.50624	0.553525	0.914575	0.360415
ENSMUSG00000053030	5.73169	12.3145	20.8285	0	10.7269	0	Spink2	69982	8.26693	-1.82861	2.00008	-0.914271	0.360575
ENSMUSG00000024170	4.68956	38.7027	19.7871	26.349	25.3546	68.2287	Telo2	71718	30.5186	0.931291	1.01879	0.914111	0.360659
ENSMUSG00000026519	18.2372	3.51842	22.9113	11.2924	3.9007	0	Tmem63a	208795	9.97668	-1.55814	1.70623	-0.913209	0.361133
ENSMUSG00000117379	36.4744	16.7125	31.2427	0	11.7021	25.2699	Gm50022	NA	20.2336	-1.1933	1.30798	-0.91232	0.3616
ENSMUSG00000026686	10.4213	42.2211	2.08285	0	12.6773	6.31748	Lmx1a	110648	12.2867	-1.51612	1.66217	-0.912133	0.361699
ENSMUSG00000024561	0	0	2.08285	0	10.7269	5.05398	Mbd1	17190	2.97729	2.98614	3.27444	0.911956	0.361792
ENSMUSG00000032114	4.68956	21.9901	0	0	4.87588	0	Slc37a4	14385	5.25926	-2.42135	2.65626	-0.911566	0.361997
ENSMUSG00000040364	28.6584	1.75921	0	0	5.85105	0	Sec1	56546	6.04478	-2.35951	2.59055	-0.910818	0.362391
ENSMUSG00000044795	2.60531	0	13.5385	0	1.95035	0	Cyb5d1	327951	3.0157	-2.99633	3.2901	-0.91071	0.362448
ENSMUSG00000054003	73.4698	36.0638	58.3197	1.25471	16.578	69.4922	Tdrd9	74691	42.5297	-0.946698	1.04012	-0.910182	0.362727
ENSMUSG00000087269	25.5321	29.9066	18.7456	8.78299	22.429	0	D330023K18Rik	NA	17.5661	-1.23866	1.36128	-0.909925	0.362862
ENSMUSG00000021519	26.0531	9.67566	20.8285	51.4432	34.1311	18.9524	Mterf3	66410	26.8473	0.881479	0.968919	0.909755	0.362952
ENSMUSG00000031530	2.08425	0	0	5.01885	0.975176	8.84447	Dusp4	319520	2.82046	2.74623	3.01887	0.909686	0.362988
ENSMUSG00000024387	272.516	84.4422	337.421	124.217	231.117	138.984	Csnk2b	13001	198.116	-0.488603	0.537758	-0.908592	0.363566
ENSMUSG00000015757	143.813	360.638	244.735	79.0469	355.939	75.8097	Ppil4	67418	209.997	-0.548164	0.603352	-0.908531	0.363598
ENSMUSG00000087635	5.21063	0	3.12427	15.0566	7.80141	6.31748	Gm13414	NA	6.25172	1.78865	1.96883	0.908486	0.363621
ENSMUSG00000053769	4.68956	58.9336	0	15.0566	4.87588	0	Lysmd1	217779	13.9259	-1.67519	1.84412	-0.908392	0.363671
ENSMUSG00000057396	11.4634	0	6.24854	2.50943	0	0	Zfp759	268670	3.37022	-2.84442	3.13145	-0.908339	0.363699
ENSMUSG00000109724	0.521063	0.879606	1.04142	5.01885	3.9007	3.79049	Gm18194	NA	2.52536	2.39906	2.64591	0.906705	0.364563
ENSMUSG00000076928	0.521063	0	0	0	9.75176	0	Trac	NA	1.71214	3.56711	3.93498	0.906514	0.364664
ENSMUSG00000034826	63.0486	95.877	47.9055	32.6225	44.8581	56.8573	Nup54	269113	56.8615	-0.623014	0.687403	-0.906331	0.364761
ENSMUSG00000019810	65.6539	0	19.7871	0	2.92553	26.5334	Fuca2	66848	19.15	-1.54533	1.70629	-0.905666	0.365112
ENSMUSG00000035021	372.039	364.157	528.002	564.621	445.655	542.039	Baz1a	217578	469.419	0.296953	0.328121	0.905012	0.365459
ENSMUSG00000031546	167.261	246.29	164.545	107.905	164.805	162.991	Gins4	109145	168.966	-0.406723	0.449753	-0.904327	0.365822
ENSMUSG00000031577	33.348	33.425	27.077	16.3113	23.4042	11.3715	Tti2	234138	24.1562	-0.874092	0.968382	-0.902631	0.366722
ENSMUSG00000057230	15.1108	57.1744	17.7042	33.8772	3.9007	0	Aak1	269774	21.2946	-1.25585	1.39194	-0.902229	0.366935
ENSMUSG00000040565	25.011	43.9803	60.4026	26.349	14.6276	34.1144	Btaf1	107182	34.0808	-0.784646	0.869787	-0.902113	0.366997
ENSMUSG00000035594	3.12638	0	0	17.566	2.92553	0	Chrna5	110835	3.93631	2.65112	2.94142	0.901306	0.367425
ENSMUSG00000027242	3.12638	0	12.4971	36.3867	4.87588	5.05398	Wdr76	241627	10.3233	1.58037	1.7551	0.900442	0.367885
ENSMUSG00000027424	193.314	36.9434	62.4854	144.292	130.674	160.464	Mgme1	74528	121.362	0.565393	0.628684	0.899327	0.368478
ENSMUSG00000066571	33.348	47.4987	33.3256	41.4055	12.6773	0	Garre1	233103	28.0425	-1.07954	1.2028	-0.897519	0.369442
ENSMUSG00000004473	7.29488	0	0	0	0	0	Clec11a	20256	1.21581	-3.53167	3.93597	-0.897281	0.369569
ENSMUSG00000021420	7.29488	0	0	0	0	0	Fars2	69955	1.21581	-3.53167	3.93597	-0.897281	0.369569
ENSMUSG00000028575	7.29488	0	0	0	0	0	Eqtn	67753	1.21581	-3.53167	3.93597	-0.897281	0.369569
ENSMUSG00000029587	7.29488	0	0	0	0	0	Zfp12	231866	1.21581	-3.53167	3.93597	-0.897281	0.369569
ENSMUSG00000032561	7.29488	0	0	0	0	0	Acpp	56318	1.21581	-3.53167	3.93597	-0.897281	0.369569
ENSMUSG00000041556	7.29488	0	0	0	0	0	Fbxo2	230904	1.21581	-3.53167	3.93597	-0.897281	0.369569
ENSMUSG00000111429	7.29488	0	0	0	0	0	Gm32511	102635087	1.21581	-3.53167	3.93597	-0.897281	0.369569
ENSMUSG00000075571	0.521063	0	8.33139	2.50943	9.75176	18.9524	Defb30	73670	6.67768	1.84911	2.06103	0.897179	0.369623
ENSMUSG00000029705	2.08425	5.27763	0	0	0	0	Cux1	13047	1.22698	-3.53024	3.936	-0.89691	0.369767
ENSMUSG00000033228	6.25275	0	1.04142	0	0	0	Scaf11	72193	1.2157	-3.52738	3.93606	-0.896171	0.370161
ENSMUSG00000044065	11.4634	4.39803	10.4142	27.6037	18.5283	11.3715	Gm9788	NA	13.9632	1.12584	1.25707	0.895605	0.370464
ENSMUSG00000006676	5.21063	0	2.08285	0	0	0	Usp19	71472	1.21558	-3.52306	3.93614	-0.895053	0.370759
ENSMUSG00000080928	0	14.0737	0	0	0	1.2635	Hmgb1-ps6	NA	2.5562	-3.49927	3.91142	-0.894627	0.370986
ENSMUSG00000020802	40.6429	72.1277	17.7042	13.8018	19.5035	40.4318	Ube2o	217342	34.0353	-0.826585	0.925349	-0.893268	0.371714
ENSMUSG00000072704	36.9954	91.479	147.882	56.4621	26.3297	93.4986	Smim10l1	381820	75.4412	-0.6476	0.72566	-0.89243	0.372163
ENSMUSG00000037443	0.521063	8.79606	0	15.0566	7.80141	8.84447	Cep85	70012	6.83659	1.77341	1.98895	0.891634	0.372589
ENSMUSG00000105777	0	0	6.24854	0	5.85105	24.0064	Gm43049	NA	6.01767	2.2884	2.56767	0.891238	0.372802
ENSMUSG00000009013	18.7583	20.2309	5.20712	0	2.92553	12.635	Dynll1	56455	9.95946	-1.51514	1.70032	-0.891092	0.37288
ENSMUSG00000040774	5.21063	0	15.6214	38.8961	7.80141	8.84447	Cept1	99712	12.729	1.42333	1.59841	0.89047	0.373214
ENSMUSG00000018287	267.305	210.226	230.155	255.961	303.28	328.509	Spag7	216873	265.906	0.326046	0.366307	0.89009	0.373418
ENSMUSG00000060002	162.05	162.727	173.918	188.207	170.656	289.34	Chpt1	212862	191.15	0.377596	0.42458	0.88934	0.373821
ENSMUSG00000098318	1.04213	2.63882	86.4382	77.7922	23.4042	85.9177	Lockd	NA	46.2055	1.06283	1.19607	0.888596	0.37422
ENSMUSG00000036299	141.208	35.1842	133.302	194.48	144.326	108.661	BC031181	407819	126.194	0.529281	0.595643	0.888588	0.374225
ENSMUSG00000040680	6.25275	0.879606	0	0	0	0	Kremen2	73016	1.18873	-3.49699	3.93668	-0.88831	0.374374
ENSMUSG00000100801	293.358	696.648	288.474	370.14	282.801	336.09	Gm15459	NA	377.919	-0.370259	0.417316	-0.887238	0.374951
ENSMUSG00000023908	4.68956	1.75921	5.20712	16.3113	9.75176	6.31748	Pkmyt1	268930	7.3394	1.47211	1.66056	0.886514	0.375341
ENSMUSG00000030654	227.183	204.948	142.675	100.377	102.393	222.375	Arl6ip1	54208	166.659	-0.438246	0.494883	-0.885555	0.375857
ENSMUSG00000068922	0	0	3.12427	0	2.92553	16.4254	Msto1	229524	3.74587	2.6766	3.02463	0.884935	0.376192
ENSMUSG00000005202	0	0	1.04142	3.76414	5.85105	0	Shbg	20415	1.7761	3.47996	3.93314	0.884779	0.376276
ENSMUSG00000033458	13.5476	98.5158	0	0	13.6525	0	Fan1	330554	20.9527	-3.02995	3.42635	-0.884309	0.37653
ENSMUSG00000045078	1.04213	21.9901	2.08285	1.25471	1.95035	3.79049	Rnf216	108086	5.35178	-1.84337	2.08645	-0.883496	0.376968
ENSMUSG00000046295	0.521063	0.879606	1.04142	5.01885	8.77658	0	Ankle1	234396	2.70625	2.52003	2.85441	0.882857	0.377314
ENSMUSG00000050017	85.4543	2.63882	83.3139	99.1223	99.4679	92.2351	Pitpnb	56305	77.0387	0.761148	0.862355	0.882639	0.377431
ENSMUSG00000074764	0.521063	0	9.37282	16.3113	2.92553	13.8984	Sel1l2	228684	7.17152	1.77078	2.00646	0.882537	0.377487
ENSMUSG00000033054	7.29488	23.7494	18.7456	11.2924	0	7.58097	Npat	244879	11.4439	-1.40735	1.59512	-0.882281	0.377625
ENSMUSG00000027487	32.3059	21.9901	22.9113	77.7922	40.9574	15.1619	Cdk5rap1	66971	35.1865	0.790619	0.896714	0.881685	0.377947
ENSMUSG00000030204	162.05	218.142	174.959	148.056	122.872	155.41	Ddx47	67755	163.582	-0.381137	0.432718	-0.880797	0.378428
ENSMUSG00000038467	7.81594	18.4717	9.37282	0	6.82623	5.05398	Chmp4b	75608	7.92345	-1.57404	1.78766	-0.880501	0.378588
ENSMUSG00000028878	216.241	183.838	65.6097	53.9526	237.943	395.474	Fam76a	230789	192.176	0.559265	0.635342	0.880258	0.37872
ENSMUSG00000102302	0.521063	6.15724	0	16.3113	3.9007	5.05398	Gm38190	NA	5.32404	1.92485	2.18832	0.879603	0.379074
ENSMUSG00000028729	5.73169	0	0	8.78299	4.87588	11.3715	Ebna1bp2	69072	5.127	2.07342	2.35793	0.879338	0.379218
ENSMUSG00000037674	5.21063	1.75921	0	0	0	0	Rfx7	319758	1.16164	-3.46134	3.93742	-0.879087	0.379354
ENSMUSG00000021792	0.521063	0	0	1.25471	7.80141	0	Prxl2a	70564	1.5962	3.45918	3.93741	0.878541	0.37965
ENSMUSG00000078952	0.521063	0	0	1.25471	7.80141	0	Lncenc1	NA	1.5962	3.45918	3.93741	0.878541	0.37965
ENSMUSG00000050410	16.1529	28.1474	0	11.2924	1.95035	0	Tcf19	106795	9.59051	-1.74988	1.99189	-0.878505	0.37967
ENSMUSG00000028431	55.2326	55.4152	35.4084	15.0566	49.734	22.7429	Elp1	230233	38.9316	-0.734104	0.836044	-0.878068	0.379907
ENSMUSG00000066151	0.521063	16.7125	6.24854	0	4.87588	0	Fkbp15	338355	4.72633	-2.23032	2.54074	-0.877824	0.380039
ENSMUSG00000100830	1.56319	5.27763	10.4142	31.3678	4.87588	7.58097	Gm28441	102633688	10.18	1.36025	1.54994	0.877613	0.380154
ENSMUSG00000036941	2.08425	63.3316	5.20712	0	0.975176	24.0064	Elac1	114615	15.9341	-1.50433	1.71528	-0.877019	0.380477
ENSMUSG00000035929	3.12638	1.75921	2.08285	0	0	0	H2-Q4	15015	1.16141	-3.45183	3.93762	-0.876627	0.380689
ENSMUSG00000059939	0	0	2.08285	6.27356	0	8.84447	9430015G10Rik	230996	2.86681	2.91505	3.32635	0.876351	0.380839
ENSMUSG00000040652	54.1905	35.1842	35.4084	5.01885	24.3794	40.4318	Oaz2	18247	32.4355	-0.839664	0.958685	-0.875849	0.381112
ENSMUSG00000005148	451.761	513.69	199.953	267.254	336.436	304.502	Klf5	12224	345.599	-0.360751	0.412029	-0.875547	0.381276
ENSMUSG00000103227	3.64744	6.15724	3.12427	1.25471	0.975176	0	Gm37733	NA	2.52647	-2.52595	2.88512	-0.875509	0.381297
ENSMUSG00000028868	39.0797	57.1744	52.0712	89.0846	77.0389	53.0668	Wasf2	242687	61.2526	0.566541	0.647196	0.875377	0.381369
ENSMUSG00000091896	7.29488	66.85	7.28997	5.01885	17.5532	15.1619	Ube2d2a	56550	19.8615	-1.1039	1.26157	-0.875017	0.381565
ENSMUSG00000028081	1984.21	2397.81	2985.76	3548.33	2529.61	2610.38	Rps3a1	20091	2676.01	0.238121	0.272407	0.874136	0.382044
ENSMUSG00000036678	21.8846	0	38.5327	8.78299	11.7021	0	Aaas	223921	13.4837	-1.55286	1.77687	-0.873933	0.382155
ENSMUSG00000030270	13.0266	0.879606	3.12427	0	2.92553	0	Cpne9	211232	3.32599	-2.50749	2.87086	-0.873427	0.38243
ENSMUSG00000031781	16.1529	0	4.1657	5.01885	29.2553	20.2159	Ciapin1	109006	12.4681	1.4049	1.61108	0.872023	0.383196
ENSMUSG00000036202	720.108	871.689	570.7	707.658	623.137	448.541	Rif1	51869	656.972	-0.28148	0.322809	-0.871971	0.383224
ENSMUSG00000059498	1008.26	618.363	962.276	597.243	1040.51	430.852	Fcgr3	14131	776.25	-0.322891	0.370837	-0.870711	0.383912
ENSMUSG00000048497	22.9268	14.0737	19.7871	0	16.578	6.31748	Mmgt2	216829	13.2805	-1.2992	1.49235	-0.870573	0.383987
ENSMUSG00000072694	158.924	87.9606	185.373	235.886	167.73	170.572	1500011B03Rik	66236	167.741	0.409278	0.470177	0.870476	0.384041
ENSMUSG00000072694	158.924	87.9606	185.373	235.886	167.73	170.572	1500011B03Rik	330173	167.741	0.409278	0.470177	0.870476	0.384041
ENSMUSG00000001942	6.77381	0	0	0	0	0	Siae	22619	1.12897	-3.42598	3.93818	-0.86994	0.384333
ENSMUSG00000018486	6.77381	0	0	0	0	0	Wnt9b	22412	1.12897	-3.42598	3.93818	-0.86994	0.384333
ENSMUSG00000033161	6.77381	0	0	0	0	0	Atp1a1	11928	1.12897	-3.42598	3.93818	-0.86994	0.384333
ENSMUSG00000040761	6.77381	0	0	0	0	0	Spen	56381	1.12897	-3.42598	3.93818	-0.86994	0.384333
ENSMUSG00000059991	18.7583	83.5625	9.37282	13.8018	6.82623	36.6414	Nptx2	53324	28.1605	-0.968052	1.11468	-0.868457	0.385144
ENSMUSG00000017837	0	13.1941	0	0	0.975176	0	Nkiras2	71966	2.36154	-3.40604	3.92317	-0.868186	0.385293
ENSMUSG00000038020	0.521063	0	0	0	8.77658	0	Rapgefl1	268480	1.54961	3.41597	3.93844	0.86734	0.385756
ENSMUSG00000036086	13.0266	0	0	0	0	1.2635	Zranb3	226409	2.38168	-3.39924	3.92324	-0.866436	0.386251
ENSMUSG00000074813	13.0266	0	0	0	0	1.2635	Morrbid	100043424	2.38168	-3.39924	3.92324	-0.866436	0.386251
ENSMUSG00000020895	35.9533	0	13.5385	67.7545	28.2801	12.635	Tmem107	66910	26.3602	1.1233	1.29693	0.86612	0.386424
ENSMUSG00000032267	6.25275	21.1105	0	0	2.92553	3.79049	Usp28	235323	5.67988	-2.02306	2.3386	-0.86507	0.387
ENSMUSG00000021594	8.337	2.63882	1.04142	33.8772	4.87588	0	Srd5a1	78925	8.46173	1.66483	1.92657	0.864141	0.387511
ENSMUSG00000045962	19.8004	19.3513	11.4557	7.52828	20.4787	69.4922	Wnk1	232341	24.6844	0.940287	1.08856	0.863793	0.387702
ENSMUSG00000033111	8.85806	0.879606	1.04142	15.0566	13.6525	3.79049	3830406C13Rik	218734	7.2131	1.55883	1.80565	0.863309	0.387968
ENSMUSG00000036737	16.1529	19.3513	11.4557	0	6.82623	11.3715	Oxsr1	108737	10.8596	-1.36746	1.58476	-0.862877	0.388205
ENSMUSG00000024786	21.8846	25.5086	0	11.2924	52.6595	37.9049	Majin	622554	24.875	1.09798	1.27253	0.862831	0.38823
ENSMUSG00000050973	14.0687	22.8697	23.9528	31.3678	31.2056	41.6953	Gdpgp1	269952	27.5267	0.780915	0.906055	0.861885	0.388751
ENSMUSG00000041685	8.85806	0	0	25.0943	11.7021	0	Fcho2	218503	7.60907	2.01996	2.34438	0.86162	0.388897
ENSMUSG00000029063	9.90019	36.9434	6.24854	45.1697	21.4539	32.8509	Nadk	192185	25.4278	0.905978	1.0516	0.861527	0.388948
ENSMUSG00000020740	13.0266	6.15724	6.24854	1.25471	5.85105	0	Gga3	260302	5.42302	-1.81935	2.11196	-0.861452	0.388989
ENSMUSG00000092607	207.383	131.061	153.089	194.48	86.7906	78.3367	Scnm1	69269	141.857	-0.453917	0.527119	-0.861128	0.389167
ENSMUSG00000009630	80.2436	65.0908	130.178	23.8395	94.592	64.4383	Ppp2cb	19053	76.397	-0.585932	0.681333	-0.859979	0.3898
ENSMUSG00000020682	3.12638	3.51842	0	0	0	0	Mmp28	118453	1.10747	-3.38682	3.93904	-0.859809	0.389894
ENSMUSG00000033540	2.60531	15.8329	0	33.8772	2.92553	13.8984	Idua	15932	11.5232	1.45804	1.69604	0.859671	0.389971
ENSMUSG00000061207	42.2061	1.75921	29.1599	15.0566	15.6028	1.2635	Stk19	54402	17.508	-1.19478	1.39068	-0.859134	0.390266
ENSMUSG00000034858	223.536	218.142	469.682	283.565	230.141	189.524	Fam214a	235493	269.099	-0.37191	0.433281	-0.858358	0.390695
ENSMUSG00000026577	28.1374	0	10.4142	12.5471	19.5035	55.5938	Blzf1	66352	21.0327	1.17108	1.36807	0.856009	0.391993
ENSMUSG00000030447	23.4478	0	27.077	7.52828	3.9007	7.58097	Cyfip1	20430	11.5891	-1.415	1.65464	-0.85517	0.392457
ENSMUSG00000006360	23.9689	0	10.4142	16.3113	26.3297	35.3779	Crip1	12925	18.7337	1.16961	1.36792	0.855031	0.392534
ENSMUSG00000063524	3.12638	0	0	16.3113	2.92553	0	Eno1	13806	3.72719	2.562	2.9975	0.854714	0.39271
ENSMUSG00000006127	2.08425	0	0	0	3.9007	11.3715	Inpp5k	19062	2.89273	2.80182	3.28025	0.854146	0.393024
ENSMUSG00000032216	0	0	4.1657	10.0377	11.7021	0	Nedd4	17999	4.31758	2.4265	2.84268	0.853598	0.393328
ENSMUSG00000024922	12.5055	0	0	0	0.975176	0	Ovol1	18426	2.24678	-3.34073	3.92392	-0.851374	0.394562
ENSMUSG00000034602	3.64744	0.879606	3.12427	13.8018	2.92553	7.58097	Mon2	67074	5.32661	1.65538	1.9451	0.851054	0.39474
ENSMUSG00000067795	42.2061	14.0737	42.6984	77.7922	38.0319	44.2223	4930444P10Rik	75799	43.1708	0.690121	0.811121	0.850823	0.394867
ENSMUSG00000010755	18.2372	23.7494	15.6214	0	11.7021	12.635	Cars	27267	13.6575	-1.23883	1.4576	-0.849914	0.395373
ENSMUSG00000055148	27.0953	76.5257	16.6628	0	23.4042	35.3779	Klf2	16598	29.8443	-1.03165	1.21421	-0.849644	0.395523
ENSMUSG00000060227	48.4588	80.0441	0	6.27356	29.2553	25.2699	Golm2	319996	31.5503	-1.07927	1.27164	-0.848722	0.396036
ENSMUSG00000055917	8.85806	0	15.6214	0	4.87588	0	Zfp277	246196	4.89255	-2.29696	2.70768	-0.848312	0.396264
ENSMUSG00000071424	8.337	0	6.24854	0	1.95035	0	Grid2	14804	2.75598	-2.8602	3.37256	-0.84808	0.396394
ENSMUSG00000030980	159.966	306.982	129.137	238.395	299.379	236.274	Knop1	66356	228.356	0.37774	0.44611	0.846743	0.397138
ENSMUSG00000001576	0	0	12.4971	0	0.975176	0	Ergic1	67458	2.24538	-3.3221	3.92415	-0.84658	0.397229
ENSMUSG00000002308	408.513	437.164	400.948	358.848	524.645	636.802	Cd320	54219	461.153	0.286417	0.338479	0.846189	0.397448
ENSMUSG00000039218	61.4854	152.172	24.9942	58.9715	46.8084	48.0128	Srrm2	75956	65.4073	-0.634881	0.750498	-0.845946	0.397583
ENSMUSG00000086193	47.4167	0	15.6214	56.4621	35.1063	36.6414	Gm11508	NA	31.8746	1.01288	1.19769	0.845692	0.397724
ENSMUSG00000117250	0.521063	13.1941	22.9113	1.25471	0.975176	10.108	Gm49871	NA	8.16072	-1.57203	1.85948	-0.845414	0.39788
ENSMUSG00000034345	1122.37	1293.02	1447.58	1594.74	1246.27	1677.92	Gtf2h5	66467	1396.98	0.226448	0.267865	0.845383	0.397897
ENSMUSG00000023904	11.9844	0	12.4971	7.52828	16.578	35.3779	Hcfc1r1	353502	13.9943	1.27697	1.5122	0.844445	0.398421
ENSMUSG00000043061	6.25275	0	0	0	4.87588	24.0064	Tmem18	211986	5.85584	2.16557	2.56559	0.844081	0.398624
ENSMUSG00000021748	554.411	518.088	418.652	360.103	536.347	322.191	Pdhb	68263	451.632	-0.290658	0.344547	-0.843596	0.398895
ENSMUSG00000046862	25.5321	102.914	10.4142	47.6791	19.5035	0	Pramel12	242736	34.3405	-1.04764	1.24192	-0.843563	0.398914
ENSMUSG00000025880	36.9954	39.5823	11.4557	18.8207	8.77658	20.2159	Smad7	17131	22.6411	-0.889401	1.05437	-0.843539	0.398927
ENSMUSG00000060992	38.5586	50.1375	19.7871	23.8395	24.3794	15.1619	Copz1	56447	28.644	-0.77584	0.920022	-0.843284	0.399069
ENSMUSG00000021959	0	17.5921	0	20.0754	3.9007	29.0604	Lats2	50523	11.7714	1.59612	1.89293	0.843202	0.399116
ENSMUSG00000028639	3.12638	0	0	0	4.87588	13.8984	Ybx1	22608	3.65012	2.52781	3.00004	0.842592	0.399457
ENSMUSG00000106056	0	12.3145	0	0	0.975176	0	4930500L23Rik	74973	2.21494	-3.30635	3.92434	-0.842525	0.399494
ENSMUSG00000035642	46.3746	47.4987	23.9528	15.0566	31.2056	24.0064	Aamdc	66273	31.3491	-0.745241	0.884584	-0.842476	0.399522
ENSMUSG00000117423	2185.34	1832.22	2236.98	1982.45	2085.9	1230.64	Gm33508	NA	1925.59	-0.238957	0.283892	-0.841717	0.399946
ENSMUSG00000071252	76.0751	28.1474	179.125	27.6037	68.2623	85.9177	2210408I21Rik	72371	77.5218	-0.637065	0.757377	-0.841146	0.400266
ENSMUSG00000056536	2.08425	0	3.12427	17.566	4.87588	0	Pign	27392	4.6084	2.10894	2.50851	0.840714	0.400508
ENSMUSG00000023707	6.25275	0	0	0	0	0	Ogfod2	66627	1.04213	-3.31192	3.94074	-0.840429	0.400668
ENSMUSG00000028082	6.25275	0	0	0	0	0	Sh3d19	27059	1.04213	-3.31192	3.94074	-0.840429	0.400668
ENSMUSG00000028273	6.25275	0	0	0	0	0	Pdlim5	56376	1.04213	-3.31192	3.94074	-0.840429	0.400668
ENSMUSG00000028677	6.25275	0	0	0	0	0	Rnf220	66743	1.04213	-3.31192	3.94074	-0.840429	0.400668
ENSMUSG00000028949	6.25275	0	0	0	0	0	Smarcd3	66993	1.04213	-3.31192	3.94074	-0.840429	0.400668
ENSMUSG00000029378	6.25275	0	0	0	0	0	Areg	11839	1.04213	-3.31192	3.94074	-0.840429	0.400668
ENSMUSG00000075595	6.25275	0	0	0	0	0	Zfp652	268469	1.04213	-3.31192	3.94074	-0.840429	0.400668
ENSMUSG00000064138	2.08425	24.629	9.37282	0	5.85105	6.31748	Fam172a	68675	8.04243	-1.55835	1.8554	-0.839901	0.400964
ENSMUSG00000021671	18.2372	0.879606	3.12427	0	4.87588	0	Poc5	67463	4.51949	-2.16606	2.58043	-0.83942	0.401233
ENSMUSG00000028800	262.094	321.936	241.61	267.254	412.499	341.144	Hdac1	433759	307.756	0.307078	0.365988	0.839038	0.401448
ENSMUSG00000017119	14.5898	55.4152	39.5741	22.5848	16.578	24.0064	Nbr1	17966	28.7914	-0.791921	0.944645	-0.838326	0.401847
ENSMUSG00000024213	19.2793	35.1842	44.7812	28.8584	13.6525	13.8984	Nudt3	56409	25.9423	-0.813214	0.970076	-0.838299	0.401863
ENSMUSG00000021916	4.1685	0	2.08285	0	0	0	Glt8d1	76485	1.04189	-3.30032	3.94102	-0.83743	0.402351
ENSMUSG00000118376	0	1.75921	16.6628	0	2.92553	0	Gm9926	100503565	3.55792	-2.61064	3.11979	-0.836801	0.402704
ENSMUSG00000105146	0	23.7494	8.33139	0	0	7.58097	Gm35409	NA	6.61029	-2.09011	2.49883	-0.836433	0.402911
ENSMUSG00000033486	0.521063	0	11.4557	21.3301	0	18.9524	Catsper2	212670	8.70988	1.76955	2.124	0.833122	0.404776
ENSMUSG00000030842	131.829	181.199	180.166	115.434	117.021	146.565	Lamtor1	66508	145.369	-0.3787	0.454633	-0.832981	0.404856
ENSMUSG00000036352	1.56319	9.67566	0	0	0.975176	0	Ubac1	98766	2.03567	-3.17613	3.81708	-0.832085	0.405361
ENSMUSG00000037771	0.521063	22.8697	5.20712	0	1.95035	6.31748	Slc32a1	22348	6.14429	-1.7907	2.15324	-0.831632	0.405616
ENSMUSG00000031701	428.834	439.803	372.83	503.14	306.205	165.518	Dnaja2	56445	369.388	-0.349178	0.420125	-0.831129	0.405901
ENSMUSG00000031709	105.776	168.884	153.089	230.867	153.103	170.572	Tbc1d9	71310	163.715	0.376111	0.452646	0.830917	0.406021
ENSMUSG00000049878	20.3214	22.8697	4.1657	10.0377	8.77658	1.2635	Rlf	109263	11.2391	-1.23825	1.49093	-0.830521	0.406244
ENSMUSG00000029186	17.1951	20.2309	22.9113	0	19.5035	6.31748	Pi4k2b	67073	14.3597	-1.21078	1.4588	-0.829981	0.40655
ENSMUSG00000025049	25.5321	76.5257	33.3256	20.0754	24.3794	37.9049	Taf5	226182	36.2905	-0.7158	0.862931	-0.829498	0.406822
ENSMUSG00000029992	186.54	361.518	152.048	213.301	170.656	152.883	Gfpt1	14583	206.158	-0.383061	0.461876	-0.829359	0.406901
ENSMUSG00000015880	14.0687	59.8132	61.444	43.9149	22.429	12.635	Ncapg	54392	35.7175	-0.772605	0.93319	-0.827917	0.407717
ENSMUSG00000028478	162.572	138.978	271.812	67.7545	154.078	202.159	Clta	12757	166.225	-0.433478	0.524369	-0.826665	0.408427
ENSMUSG00000079003	6.77381	4.39803	4.1657	12.5471	7.80141	16.4254	Samd1	666704	8.68525	1.25086	1.51549	0.825386	0.409152
ENSMUSG00000090031	0.521063	0	4.1657	0	15.6028	5.05398	4732440D04Rik	NA	4.22393	2.17596	2.63931	0.82444	0.40969
ENSMUSG00000025762	41.685	83.5625	41.657	28.8584	57.5354	18.9524	Larp1b	214048	45.3751	-0.657576	0.798353	-0.823666	0.410129
ENSMUSG00000022504	13.0266	43.1007	4.1657	7.52828	3.9007	16.4254	Ciita	12265	14.6912	-1.12051	1.36064	-0.823513	0.410216
ENSMUSG00000053178	11.9844	4.39803	0	5.01885	44.8581	0	Mterf1b	208595	11.0432	1.59272	1.93415	0.823474	0.410238
ENSMUSG00000032481	9.90019	26.3882	7.28997	10.0377	6.82623	0	Smarcc1	20588	10.0737	-1.36619	1.65934	-0.823329	0.410321
ENSMUSG00000040225	87.0174	161.847	156.214	72.7733	123.847	102.343	Prrc2c	226562	117.34	-0.433834	0.526951	-0.823292	0.410342
ENSMUSG00000082044	20.3214	14.0737	34.367	48.9338	32.1808	32.8509	Snrpert	NA	30.4546	0.732406	0.890041	0.82289	0.41057
ENSMUSG00000109038	7.29488	21.1105	13.5385	13.8018	1.95035	1.2635	Gm45120	NA	9.8266	-1.30633	1.5881	-0.822569	0.410753
ENSMUSG00000073147	10.4213	21.1105	32.2841	0	11.7021	16.4254	5031425E22Rik	269630	15.3239	-1.17554	1.42923	-0.8225	0.410792
ENSMUSG00000032494	399.655	182.958	169.752	337.518	283.776	342.407	Tdgf1	21667	286.011	0.35295	0.429457	0.821853	0.411161
ENSMUSG00000021326	72.4277	243.651	82.2725	63.9904	96.5424	120.032	Trim27	19720	113.153	-0.50419	0.613825	-0.82139	0.411424
ENSMUSG00000047881	0.521063	0.879606	1.04142	0	11.7021	1.2635	Rell1	100532	2.56795	2.43334	2.96312	0.821207	0.411528
ENSMUSG00000028637	3.12638	0	0	11.2924	6.82623	0	Ccdc30	73332	3.54084	2.47879	3.02359	0.819818	0.41232
ENSMUSG00000092074	1.04213	0	9.37282	16.3113	4.87588	10.108	Dynlt1a	100310872	6.95167	1.6109	1.96606	0.819354	0.412585
ENSMUSG00000100417	3.12638	21.9901	70.8168	99.1223	34.1311	35.3779	Gm28578	102640042	44.0941	0.823322	1.00657	0.817951	0.413385
ENSMUSG00000100417	3.12638	21.9901	70.8168	99.1223	34.1311	35.3779	Gm28578	102639746	44.0941	0.823322	1.00657	0.817951	0.413385
ENSMUSG00000031381	10.4213	17.5921	1.04142	0	7.80141	0	Piga	18700	6.1427	-1.87327	2.29181	-0.817376	0.413713
ENSMUSG00000081094	8.85806	12.3145	6.24854	13.8018	22.429	18.9524	Rpl19-ps11	NA	13.7674	1.00861	1.23486	0.816779	0.414055
ENSMUSG00000063904	16.674	29.027	33.3256	31.3678	4.87588	0	Dpp3	75221	19.2117	-1.12673	1.3801	-0.816413	0.414264
ENSMUSG00000026688	2.08425	0	2.08285	0	3.9007	15.1619	Mgst3	66447	3.87162	2.18491	2.67731	0.816087	0.414451
ENSMUSG00000029440	25.011	3.51842	0	16.3113	26.3297	24.0064	Psmd9	67151	15.8628	1.2013	1.47226	0.81596	0.414523
ENSMUSG00000052456	26.5742	0	38.5327	18.8207	39.9822	69.4922	Get3	56495	32.2337	0.979233	1.20096	0.815374	0.414858
ENSMUSG00000037544	77.6383	11.4349	59.3612	138.018	92.6417	13.8984	Dlgap5	218977	65.4988	0.71783	0.880557	0.8152	0.414958
ENSMUSG00000067288	427.792	585.817	668.594	772.903	518.793	729.037	Rps28	54127	617.156	0.265231	0.325357	0.8152	0.414958
ENSMUSG00000020185	0	11.4349	0	0	0.975176	0	E2f7	52679	2.06834	-3.19926	3.92568	-0.814956	0.415098
ENSMUSG00000036309	2.08425	0	0	1.25471	2.92553	8.84447	Skp1	21402	2.51816	2.56602	3.15072	0.814422	0.415404
ENSMUSG00000032583	11.9844	0	19.7871	6.27356	15.6028	50.5398	Mon1a	72825	17.3646	1.1898	1.46124	0.814241	0.415507
ENSMUSG00000037325	0	0	11.4557	0	0.975176	0	Bbs7	71492	2.07181	-3.19588	3.92573	-0.814085	0.415596
ENSMUSG00000041219	279.811	467.95	349.918	404.018	198.936	272.915	Arhgap11a	228482	328.925	-0.326034	0.400923	-0.813208	0.416099
ENSMUSG00000049882	6.77381	0	16.6628	0	4.87588	0	Vcpkmt	207965	4.71875	-2.23354	2.74755	-0.812923	0.416262
ENSMUSG00000074884	14.5898	11.4349	12.4971	0	11.7021	2.52699	Serf2	378702	8.7918	-1.4196	1.74651	-0.812819	0.416322
ENSMUSG00000041805	3.64744	2.63882	3.12427	0	0	1.2635	Pramel1	83491	1.779	-2.92174	3.59574	-0.812555	0.416473
ENSMUSG00000092060	26.5742	0.879606	0	42.6602	15.6028	10.108	Bend4	666938	15.9708	1.29169	1.58983	0.812471	0.416521
ENSMUSG00000029363	20.8425	64.2112	13.5385	12.5471	33.156	7.58097	Rfc5	72151	25.3127	-0.879368	1.08296	-0.812007	0.416788
ENSMUSG00000035298	0	3.51842	7.28997	0	0	1.2635	Klhl35	72184	2.01198	-3.11319	3.83592	-0.811588	0.417028
ENSMUSG00000032218	80.7647	35.1842	93.7282	79.0469	128.723	88.4447	Ccnb2	12442	84.3153	0.499953	0.61606	0.811532	0.41706
ENSMUSG00000079225	5.21063	2.63882	4.1657	6.27356	11.7021	12.635	Gm9531	NA	7.10429	1.34396	1.65793	0.81063	0.417578
ENSMUSG00000023170	12.5055	3.51842	43.7398	27.6037	52.6595	27.7969	Gps2	56310	27.9706	0.866202	1.06945	0.809953	0.417967
ENSMUSG00000021468	73.4698	154.811	21.8699	3.76414	35.1063	107.397	Sptlc1	268656	66.0696	-0.776161	0.959077	-0.809279	0.418354
ENSMUSG00000020646	23.9689	17.5921	68.734	16.3113	39.007	5.05398	Mboat2	67216	28.4445	-0.857258	1.05975	-0.808922	0.41856
ENSMUSG00000050732	713.856	513.69	722.748	700.13	743.084	861.704	Vamp8	22320	709.202	0.240722	0.297621	0.808818	0.41862
ENSMUSG00000082976	0	15.8329	13.5385	48.9338	6.82623	12.635	Gm15056	100504014	16.2944	1.22956	1.5205	0.808655	0.418714
ENSMUSG00000001280	5.73169	0	0	0	0	0	Sp1	20683	0.955281	-3.18804	3.94377	-0.808374	0.418875
ENSMUSG00000022108	5.73169	0	0	0	0	0	Itm2b	16432	0.955281	-3.18804	3.94377	-0.808374	0.418875
ENSMUSG00000023999	5.73169	0	0	0	0	0	Kif6	319991	0.955281	-3.18804	3.94377	-0.808374	0.418875
ENSMUSG00000027351	5.73169	0	0	0	0	0	Spred1	114715	0.955281	-3.18804	3.94377	-0.808374	0.418875
ENSMUSG00000032392	5.73169	0	0	0	0	0	Parp16	214424	0.955281	-3.18804	3.94377	-0.808374	0.418875
ENSMUSG00000037972	5.73169	0	0	0	0	0	Snn	20621	0.955281	-3.18804	3.94377	-0.808374	0.418875
ENSMUSG00000071172	5.73169	0	0	0	0	0	Srsf3	20383	0.955281	-3.18804	3.94377	-0.808374	0.418875
ENSMUSG00000079467	5.73169	0	0	0	0	0	Gm14966	NA	0.955281	-3.18804	3.94377	-0.808374	0.418875
ENSMUSG00000104113	5.73169	0	0	0	0	0	Gm37292	NA	0.955281	-3.18804	3.94377	-0.808374	0.418875
ENSMUSG00000110239	5.73169	0	0	0	0	0	Gm45620	NA	0.955281	-3.18804	3.94377	-0.808374	0.418875
ENSMUSG00000112879	5.73169	0	0	0	0	0	Gm47726	NA	0.955281	-3.18804	3.94377	-0.808374	0.418875
ENSMUSG00000003660	194.877	182.958	79.1482	26.349	108.244	181.943	Snrnp200	320632	128.92	-0.531563	0.658807	-0.806857	0.419749
ENSMUSG00000022427	0.521063	0	3.12427	3.76414	7.80141	3.79049	Tomm22	223696	3.16689	2.11369	2.62025	0.806676	0.419853
ENSMUSG00000042195	3.12638	0	0	15.0566	2.92553	0	Slc35f2	72022	3.51808	2.46682	3.05876	0.806478	0.419968
ENSMUSG00000061356	4.68956	0	12.4971	0	2.92553	0	Nuggc	100503545	3.35203	-2.51488	3.11903	-0.806303	0.420068
ENSMUSG00000061544	21.3636	35.1842	2.08285	18.8207	3.9007	3.79049	Zfp229	381067	14.1904	-1.15351	1.43178	-0.805647	0.420446
ENSMUSG00000034714	182.893	73.0073	84.3553	30.1131	78.9892	126.35	Ttyh2	117160	95.9512	-0.534778	0.66416	-0.805195	0.420707
ENSMUSG00000063870	15.6319	0	0	0	1.95035	0	Chd4	107932	2.93037	-2.97307	3.69423	-0.804787	0.420942
ENSMUSG00000017721	5.73169	7.91645	0	0	1.95035	0	Pigt	78928	2.59975	-2.76651	3.43868	-0.804528	0.421092
ENSMUSG00000032024	1.04213	0	4.1657	10.0377	0	11.3715	Clmp	71566	4.43616	2.0565	2.55754	0.80409	0.421345
ENSMUSG00000054434	22.9268	0	0	0	3.9007	0	Tmem120b	330189	4.47124	-2.53606	3.1576	-0.803158	0.421883
ENSMUSG00000002635	131.308	92.3586	102.06	156.839	101.418	171.835	Pdcd2l	68079	125.97	0.39725	0.494784	0.802876	0.422046
ENSMUSG00000060256	21.8846	0.879606	76.024	28.8584	14.6276	0	Tdpoz4	399675	23.7124	-1.18037	1.47126	-0.802291	0.422385
ENSMUSG00000029253	14.5898	1.75921	35.4084	42.6602	27.3049	26.5334	Cenpc1	12617	24.7093	0.904858	1.12873	0.801657	0.422751
ENSMUSG00000029528	3.12638	0.879606	11.4557	0	2.92553	0	Pxn	19303	3.06453	-2.35614	2.94808	-0.799212	0.424168
ENSMUSG00000057894	12.5055	0	0	11.2924	14.6276	12.635	Zfp329	67230	8.51008	1.59087	1.99189	0.798673	0.42448
ENSMUSG00000032051	2.60531	7.03685	7.28997	0	2.92553	1.2635	Fdx1	14148	3.52019	-1.98833	2.49419	-0.797186	0.425343
ENSMUSG00000071470	142.25	22.8697	69.7754	126.726	133.599	82.1272	Ccnb1ip1	239083	96.2246	0.538732	0.676082	0.796844	0.425541
ENSMUSG00000033209	4.68956	0.879606	0	0	0	0	Ttc28	209683	0.928195	-3.14302	3.94493	-0.796724	0.425611
ENSMUSG00000014077	140.687	211.105	143.717	402.763	132.624	127.613	Chp1	56398	193.085	0.419397	0.527298	0.79537	0.426398
ENSMUSG00000030982	44.8114	8.79606	2.08285	22.5848	48.7588	34.1144	Vps35l	71517	26.858	0.905056	1.13878	0.794761	0.426753
ENSMUSG00000046818	10.4213	11.4349	28.1184	1.25471	13.6525	7.58097	Ddit4l	73284	12.0771	-1.1374	1.43122	-0.79471	0.426782
ENSMUSG00000032415	0	0	15.6214	0	1.95035	0	Ube2cbp	70348	2.92862	-2.95678	3.72122	-0.794575	0.426861
ENSMUSG00000024104	11.9844	1.75921	6.24854	23.8395	9.75176	11.3715	Washc2	28006	10.8258	1.15331	1.45323	0.793619	0.427417
ENSMUSG00000035585	10.4213	13.1941	10.4142	30.1131	18.5283	15.1619	Tsen34	66078	16.3055	0.906781	1.14385	0.792745	0.427926
ENSMUSG00000062198	173.514	146.015	275.977	107.905	196.985	154.146	2700097O09Rik	72658	175.757	-0.372265	0.469868	-0.792277	0.428199
ENSMUSG00000100967	12.5055	0.879606	7.28997	0	4.87588	0	Gm29666	NA	4.25849	-2.05658	2.59731	-0.79181	0.428471
ENSMUSG00000025956	6.25275	0	0	0	30.2304	0	Mettl21a	67099	6.08053	2.24488	2.8391	0.790702	0.429118
ENSMUSG00000021051	6.77381	12.3145	20.8285	12.5471	2.92553	0	Ppp2r5e	26932	9.23157	-1.36732	1.73186	-0.789507	0.429816
ENSMUSG00000023980	18.2372	11.4349	46.8641	17.566	19.5035	1.2635	Taf8	63856	19.1449	-0.98845	1.25307	-0.78882	0.430217
ENSMUSG00000037470	96.3966	6.15724	45.8227	22.5848	54.6098	5.05398	Uggt1	320011	38.4375	-0.849494	1.07721	-0.788607	0.430342
ENSMUSG00000021189	61.4854	118.747	114.557	82.811	53.6347	77.0732	Atxn3	110616	84.718	-0.463945	0.588394	-0.788494	0.430408
ENSMUSG00000026083	370.997	623.64	319.717	350.065	395.921	328.509	Eif5b	226982	398.142	-0.290151	0.368932	-0.78646	0.431598
ENSMUSG00000056204	0	0.879606	12.4971	1.25471	0.975176	0	Pgpep1	66522	2.6011	-2.56708	3.26583	-0.786043	0.431842
ENSMUSG00000024369	93.7913	87.9606	101.018	28.8584	74.1134	97.2891	Nelfe	27632	80.5051	-0.496844	0.632306	-0.785765	0.432005
ENSMUSG00000027272	10.4213	0	0	0	0.975176	0	Ubr1	22222	1.8994	-3.07962	3.92731	-0.784154	0.43295
ENSMUSG00000028124	43.2482	33.425	86.4382	36.3867	15.6028	209.74	Gclm	14630	70.8068	0.682497	0.871157	0.783438	0.43337
ENSMUSG00000109379	0	0	2.08285	0	0	15.1619	Gm44550	NA	2.87413	2.90825	3.71303	0.783255	0.433477
ENSMUSG00000005968	3.12638	0	0	0	19.5035	0	Tuft1	22156	3.77165	2.59908	3.32217	0.782344	0.434013
ENSMUSG00000036892	40.6429	65.0908	141.634	55.2074	18.5283	89.7082	Prodh2	56189	68.4685	-0.597616	0.764394	-0.781816	0.434323
ENSMUSG00000063810	18.7583	30.7862	4.1657	7.52828	5.85105	12.635	Alms1	236266	13.2874	-1.05279	1.34668	-0.781768	0.434351
ENSMUSG00000033405	2.60531	0	0	0	0	17.6889	Nudt15	214254	3.38237	2.70835	3.46568	0.781476	0.434522
ENSMUSG00000027639	144.334	38.7027	36.4498	61.4809	55.585	27.7969	Samhd1	56045	60.7249	-0.605019	0.774327	-0.781348	0.434598
ENSMUSG00000045667	0.521063	7.03685	4.1657	1.25471	0.975176	0	Smtnl2	276829	2.32558	-2.37918	3.04506	-0.781323	0.434613
ENSMUSG00000026131	10.4213	56.2948	37.4913	15.0566	8.77658	35.3779	Dst	13518	27.2364	-0.81567	1.04506	-0.7805	0.435096
ENSMUSG00000030663	101.086	113.469	160.379	161.858	155.053	162.991	1110004F10Rik	56372	142.473	0.358831	0.460125	0.779855	0.435476
ENSMUSG00000030691	9.37913	11.4349	22.9113	30.1131	25.3546	21.4794	Fchsd2	207278	20.1121	0.824407	1.05763	0.779484	0.435694
ENSMUSG00000033400	0	20.2309	13.5385	1.25471	8.77658	0	Agl	77559	7.30012	-1.72835	2.21771	-0.779341	0.435779
ENSMUSG00000086666	26.0531	48.3783	20.8285	25.0943	7.80141	22.7429	Gm12249	NA	25.1497	-0.781334	1.00487	-0.777544	0.436838
ENSMUSG00000033961	3.64744	0	0	21.3301	0	0	Zfp446	269870	4.16293	2.50172	3.21983	0.776973	0.437175
ENSMUSG00000041779	2.60531	20.2309	6.24854	0	4.87588	5.05398	Tram2	170829	6.50244	-1.54031	1.98334	-0.776624	0.437381
ENSMUSG00000090470	9.37913	16.7125	5.20712	12.5471	17.5532	30.3239	Prr23a3	71979	15.2872	0.946321	1.21872	0.776489	0.43746
ENSMUSG00000041859	182.893	315.778	232.238	158.094	200.886	224.902	Mcm3	17215	219.132	-0.32254	0.415816	-0.775679	0.437939
ENSMUSG00000021482	23.9689	0.879606	0	2.50943	0.975176	3.79049	Prxl2c	66129	5.35393	-1.79386	2.31427	-0.775132	0.438262
ENSMUSG00000020290	5.21063	0	0	0	0	0	Xpo1	103573	0.868438	-3.05251	3.94738	-0.773301	0.439344
ENSMUSG00000021557	5.21063	0	0	0	0	0	Agtpbp1	319469	0.868438	-3.05251	3.94738	-0.773301	0.439344
ENSMUSG00000021557	5.21063	0	0	0	0	0	Agtpbp1	67269	0.868438	-3.05251	3.94738	-0.773301	0.439344
ENSMUSG00000024187	5.21063	0	0	0	0	0	Fam234a	106581	0.868438	-3.05251	3.94738	-0.773301	0.439344
ENSMUSG00000024516	5.21063	0	0	0	0	0	Sec11c	66286	0.868438	-3.05251	3.94738	-0.773301	0.439344
ENSMUSG00000028730	5.21063	0	0	0	0	0	Cfap57	68625	0.868438	-3.05251	3.94738	-0.773301	0.439344
ENSMUSG00000030474	5.21063	0	0	0	0	0	Siglece	83382	0.868438	-3.05251	3.94738	-0.773301	0.439344
ENSMUSG00000035239	5.21063	0	0	0	0	0	Neu3	50877	0.868438	-3.05251	3.94738	-0.773301	0.439344
ENSMUSG00000038209	5.21063	0	0	0	0	0	Itln1	493583	0.868438	-3.05251	3.94738	-0.773301	0.439344
ENSMUSG00000038209	5.21063	0	0	0	0	0	Itln1	16429	0.868438	-3.05251	3.94738	-0.773301	0.439344
ENSMUSG00000039318	5.21063	0	0	0	0	0	Rab3gap2	98732	0.868438	-3.05251	3.94738	-0.773301	0.439344
ENSMUSG00000041354	5.21063	0	0	0	0	0	Rgl2	19732	0.868438	-3.05251	3.94738	-0.773301	0.439344
ENSMUSG00000073856	5.21063	0	0	0	0	0	Iqck	434232	0.868438	-3.05251	3.94738	-0.773301	0.439344
ENSMUSG00000078630	5.21063	0	0	0	0	0	Tomt	791260	0.868438	-3.05251	3.94738	-0.773301	0.439344
ENSMUSG00000081429	5.21063	0	0	0	0	0	Rps27-ps1	NA	0.868438	-3.05251	3.94738	-0.773301	0.439344
ENSMUSG00000085436	5.21063	0	0	0	0	0	Zfp335os	629777	0.868438	-3.05251	3.94738	-0.773301	0.439344
ENSMUSG00000086391	5.21063	0	0	0	0	0	1700042O10Rik	73321	0.868438	-3.05251	3.94738	-0.773301	0.439344
ENSMUSG00000101936	5.21063	0	0	0	0	0	Gm28164	NA	0.868438	-3.05251	3.94738	-0.773301	0.439344
ENSMUSG00000104011	5.21063	0	0	0	0	0	Gm32391	NA	0.868438	-3.05251	3.94738	-0.773301	0.439344
ENSMUSG00000106925	5.21063	0	0	0	0	0	Gm20072	NA	0.868438	-3.05251	3.94738	-0.773301	0.439344
ENSMUSG00000107800	5.21063	0	0	0	0	0	Gm44478	NA	0.868438	-3.05251	3.94738	-0.773301	0.439344
ENSMUSG00000111858	5.21063	0	0	0	0	0	Gm48277	NA	0.868438	-3.05251	3.94738	-0.773301	0.439344
ENSMUSG00000112331	5.21063	0	0	0	0	0	Gm33035	102635787	0.868438	-3.05251	3.94738	-0.773301	0.439344
ENSMUSG00000113432	5.21063	0	0	0	0	0	8430406P12Rik	NA	0.868438	-3.05251	3.94738	-0.773301	0.439344
ENSMUSG00000114242	5.21063	0	0	0	0	0	Gm31219	NA	0.868438	-3.05251	3.94738	-0.773301	0.439344
ENSMUSG00000027397	45.3324	83.5625	31.2427	17.566	27.3049	58.1208	Slc20a1	20515	43.8549	-0.63878	0.826679	-0.772707	0.439696
ENSMUSG00000011114	119.844	36.9434	90.6039	91.594	117.021	132.667	Tbrg1	21376	98.1123	0.460922	0.597664	0.771206	0.440585
ENSMUSG00000039126	1.04213	0	14.5799	5.01885	2.92553	34.1144	Prune2	353211	9.61347	1.44673	1.87641	0.771008	0.440702
ENSMUSG00000021171	130.266	108.192	42.6984	22.5848	121.897	44.2223	Esyt2	52635	78.3099	-0.573195	0.74387	-0.770558	0.440969
ENSMUSG00000036432	0	12.3145	4.1657	0	2.92553	0	Siah2	20439	3.23428	-2.45488	3.18773	-0.770101	0.44124
ENSMUSG00000086617	0	0	18.7456	0	2.92553	0	Gm11635	666331	3.61186	-2.6427	3.43302	-0.769788	0.441426
ENSMUSG00000109674	4.68956	0	8.33139	0	1.95035	0	Gm45470	NA	2.49522	-2.69493	3.50175	-0.769595	0.44154
ENSMUSG00000027379	48.9799	37.823	18.7456	16.3113	24.3794	24.0064	Bub1	12235	28.3743	-0.70979	0.922941	-0.769053	0.441862
ENSMUSG00000035769	102.649	138.978	91.6453	133	77.0389	25.2699	Xylb	102448	94.7634	-0.502139	0.653007	-0.768964	0.441915
ENSMUSG00000036749	95.8755	22.8697	78.1068	72.7733	110.195	98.5526	Pramel5	384077	79.7288	0.513797	0.668195	0.768934	0.441933
ENSMUSG00000029206	1.04213	0	0	0	9.75176	0	Nsun7	70918	1.79898	3.01072	3.91632	0.768761	0.442035
ENSMUSG00000025184	5.21063	0	7.28997	21.3301	15.6028	0	R3hcc1l	52013	8.23892	1.56504	2.03814	0.767879	0.442559
ENSMUSG00000054091	141.729	121.386	204.119	331.244	135.549	142.775	1810037I17Rik	67704	179.467	0.383867	0.500572	0.766856	0.443167
ENSMUSG00000000489	7.81594	35.1842	7.28997	0	18.5283	0	Pdgfb	18591	11.4697	-1.42217	1.85471	-0.766788	0.443207
ENSMUSG00000056155	6.25275	0	0	15.0566	10.7269	0	Nanos3	244551	5.33937	2.00584	2.61804	0.766163	0.443579
ENSMUSG00000020402	40.1218	13.1941	8.33139	13.8018	10.7269	7.58097	Vdac1	22333	15.6262	-0.950375	1.24114	-0.765728	0.443838
ENSMUSG00000029920	15.1108	6.15724	6.24854	3.76414	5.85105	0	Smarcad1	13990	6.18863	-1.5103	1.97331	-0.765362	0.444056
ENSMUSG00000025217	69.3013	34.3046	44.7812	35.132	48.7588	10.108	Btrc	12234	40.3976	-0.657056	0.858493	-0.76536	0.444057
ENSMUSG00000085774	9.90019	0	0	0	0.975176	0	Gm13055	NA	1.81256	-3.00622	3.92838	-0.765256	0.444119
ENSMUSG00000028191	9.90019	21.9901	30.2013	37.6414	16.578	49.2763	Bcl10	12042	27.5979	0.743038	0.971477	0.764854	0.444358
ENSMUSG00000024456	7.29488	14.0737	2.08285	2.50943	4.87588	0	Diaph1	13367	5.13945	-1.65327	2.16361	-0.764126	0.444792
ENSMUSG00000005410	63.0486	51.0171	13.5385	35.132	79.9644	79.6002	Mcm5	17218	53.7168	0.603524	0.789857	0.764093	0.444812
ENSMUSG00000020850	75.5541	44.8599	39.5741	16.3113	37.0567	51.8033	Prpf8	192159	44.1932	-0.608717	0.796861	-0.763894	0.44493
ENSMUSG00000027533	0	17.5921	0	0	1.95035	1.2635	Fabp5	16592	3.46766	-2.43706	3.19186	-0.763523	0.445152
ENSMUSG00000004677	4.68956	0	11.4557	0	2.92553	0	Myo9b	17925	3.17846	-2.4262	3.17849	-0.76332	0.445273
ENSMUSG00000022781	45.3324	20.2309	32.2841	6.27356	35.1063	15.1619	Pak2	224105	25.7316	-0.786125	1.03	-0.763226	0.445329
ENSMUSG00000004994	17.7161	19.3513	35.4084	5.01885	5.85105	27.7969	Ccdc130	67736	18.5238	-0.908816	1.1908	-0.763198	0.445345
ENSMUSG00000034269	0	16.7125	0	0	0	2.52699	Setd5	72895	3.20658	-2.74098	3.59173	-0.763136	0.445382
ENSMUSG00000031667	16.1529	0.879606	7.28997	0	20.4787	37.9049	Aktip	14339	13.7843	1.25208	1.64101	0.762995	0.445466
ENSMUSG00000036323	0.521063	5.27763	3.12427	1.25471	0	0	Srp72	66661	1.69628	-2.83844	3.72046	-0.762928	0.445506
ENSMUSG00000001157	5.73169	0	4.1657	1.25471	0	0	Gmcl1	23885	1.85868	-2.9966	3.92853	-0.762779	0.445595
ENSMUSG00000026374	125.055	213.744	141.634	86.5752	110.195	171.835	Tsn	22099	141.506	-0.38193	0.501172	-0.762074	0.446016
ENSMUSG00000024726	20.3214	0	14.5799	31.3678	19.5035	21.4794	Carnmt1	67383	17.8754	1.04399	1.37073	0.761626	0.446283
ENSMUSG00000107610	14.5898	71.2481	9.37282	0	16.578	30.3239	D530018E20Rik	NA	23.6854	-1.02029	1.34066	-0.761035	0.446636
ENSMUSG00000020189	38.5586	116.988	65.6097	30.1131	100.443	8.84447	Osbpl8	237542	60.0928	-0.657664	0.865294	-0.760048	0.447226
ENSMUSG00000007216	79.2015	234.855	98.9353	203.263	105.319	243.855	Zfp775	243372	160.905	0.419965	0.552651	0.75991	0.447308
ENSMUSG00000040093	1.04213	0	8.33139	11.2924	6.82623	8.84447	Bmf	171543	6.0561	1.54916	2.04066	0.75915	0.447763
ENSMUSG00000040767	675.297	799.562	612.357	478.046	721.63	573.627	Snrnp25	78372	643.42	-0.234499	0.30891	-0.759115	0.447784
ENSMUSG00000064917	0	26.3882	12.4971	0	2.92553	10.108	Gm22574	115488275	8.65312	-1.57617	2.07805	-0.758486	0.44816
ENSMUSG00000022663	286.063	193.513	340.546	289.839	247.695	103.607	Atg3	67841	243.544	-0.354247	0.467371	-0.757957	0.448477
ENSMUSG00000002679	2.08425	0	0	15.0566	0	0	Med6	69792	2.8568	2.79309	3.68986	0.756963	0.449072
ENSMUSG00000015247	35.9533	26.3882	72.8997	0	20.4787	53.0668	Nipsnap3b	66536	34.7978	-0.878018	1.16	-0.756909	0.449104
ENSMUSG00000040840	3.64744	0	28.1184	0	14.6276	63.1748	4930579G18Rik	NA	18.2614	1.30187	1.7213	0.756328	0.449453
ENSMUSG00000021097	0.521063	0.879606	0	8.78299	0.975176	0	Clmn	94040	1.85981	2.74957	3.63676	0.756048	0.449621
ENSMUSG00000058818	8.85806	0	0	0	32.1808	1.2635	Pirb	18733	7.05039	1.89146	2.50471	0.755162	0.450152
ENSMUSG00000021518	77.6383	94.9974	55.1955	139.273	37.0567	144.038	Ptdss1	19210	91.3666	0.487888	0.646268	0.754932	0.45029
ENSMUSG00000073733	4.1685	18.4717	0	13.8018	4.87588	34.1144	Cplane2	76166	12.5721	1.21848	1.61469	0.75462	0.450477
ENSMUSG00000079554	3.64744	0	0	0	0.975176	17.6889	Aox2	213043	3.71859	2.30402	3.05432	0.754347	0.450641
ENSMUSG00000036885	1.04213	10.5553	27.077	0	11.7021	2.52699	Arhgef26	622434	8.81725	-1.419	1.88178	-0.754074	0.450805
ENSMUSG00000028684	46.3746	44.8599	62.4854	87.8299	51.6843	75.8097	Urod	22275	61.5073	0.486613	0.645838	0.75346	0.451174
ENSMUSG00000012483	91.707	125.784	148.924	109.16	91.6665	78.3367	Rpa3	68240	107.596	-0.389841	0.517701	-0.753024	0.451436
ENSMUSG00000074673	2.08425	0	0	6.27356	6.82623	0	Ttll9	74711	2.53067	2.58933	3.43954	0.752812	0.451563
ENSMUSG00000032126	170.387	81.8033	102.06	130.49	112.145	224.902	Hmbs	15288	136.965	0.395323	0.525727	0.751955	0.452078
ENSMUSG00000022974	53.6694	34.3046	55.1955	100.377	26.3297	83.3907	Paxbp1	67367	58.8778	0.549642	0.731019	0.751885	0.45212
ENSMUSG00000055334	543.468	186.476	591.529	353.829	430.052	265.334	Snupn	66069	395.115	-0.332416	0.442151	-0.751815	0.452162
ENSMUSG00000096974	4.1685	0	2.08285	12.5471	0.975176	7.58097	Gm26881	NA	4.5591	1.7296	2.30411	0.750659	0.452858
ENSMUSG00000053801	134.434	256.845	122.888	134.254	110.195	154.146	Grwd1	101612	152.127	-0.367796	0.49	-0.750604	0.452891
ENSMUSG00000028452	69.8224	93.2382	39.5741	48.9338	46.8084	46.7493	Vcp	269523	57.521	-0.509821	0.680516	-0.749168	0.453756
ENSMUSG00000094870	311.074	347.444	233.279	173.15	295.478	257.753	Zfp131	72465	269.697	-0.295661	0.394747	-0.748989	0.453864
ENSMUSG00000021481	25.011	4.39803	1.04142	18.8207	0.975176	48.0128	Zfp346	26919	16.3765	1.13256	1.51376	0.748175	0.454355
ENSMUSG00000011267	87.0174	146.015	99.9767	76.5375	96.5424	78.3367	Zfp296	63872	97.4042	-0.402996	0.538657	-0.74815	0.45437
ENSMUSG00000024325	0.521063	0	2.08285	0	2.92553	10.108	Ring1	19763	2.60623	2.3496	3.14395	0.747338	0.45486
ENSMUSG00000086159	7.81594	4.39803	15.6214	5.01885	0	5.05398	Gm13025	NA	6.31803	-1.47735	1.97731	-0.747149	0.454974
ENSMUSG00000022978	429.877	407.257	331.173	307.405	355.939	319.664	Mis18a	66578	358.552	-0.249654	0.334179	-0.747066	0.455024
ENSMUSG00000022191	14.0687	9.67566	14.5799	6.27356	28.2801	35.3779	Drosha	14000	18.0426	0.868302	1.16257	0.746885	0.455133
ENSMUSG00000028633	36.4744	35.1842	38.5327	40.1508	49.734	70.7557	Ctps	51797	45.1386	0.543644	0.72915	0.745586	0.455918
ENSMUSG00000012443	11.4634	39.5823	5.20712	12.5471	12.6773	0	Kif11	16551	13.5795	-1.15184	1.54527	-0.745401	0.45603
ENSMUSG00000048755	9.90019	17.5921	0	33.8772	32.1808	0	Mcat	223722	15.5917	1.26145	1.69317	0.745026	0.456256
ENSMUSG00000044220	1.04213	0	0	6.27356	2.92553	0	Nkx2-3	18089	1.70687	2.91842	3.9184	0.744798	0.456394
ENSMUSG00000021794	35.4323	51.0171	36.4498	31.3678	39.007	2.52699	Glud1	14661	32.6335	-0.748229	1.0067	-0.743249	0.457331
ENSMUSG00000056050	5.21063	0	4.1657	0	0.975176	0	Mia3	338366	1.72525	-2.9182	3.92974	-0.742595	0.457727
ENSMUSG00000032398	21.3636	12.3145	20.8285	26.349	30.2304	32.8509	Snapc5	330959	23.9895	0.712784	0.960527	0.742076	0.458041
ENSMUSG00000031591	105.255	0	134.344	252.197	248.67	85.9177	Asah1	11886	137.731	1.2923	1.7422	0.741763	0.458231
ENSMUSG00000033985	19.8004	13.1941	2.08285	8.78299	4.87588	0	Tesk2	230661	8.1227	-1.36614	1.84204	-0.741645	0.458302
ENSMUSG00000086784	0	0	3.12427	6.27356	3.9007	3.79049	Isoc2a	664994	2.84817	2.20888	2.9816	0.740837	0.458792
ENSMUSG00000061633	1.56319	0	5.20712	5.01885	13.6525	2.52699	Ndufb11b	66346	4.66143	1.67001	2.25558	0.740393	0.459062
ENSMUSG00000049421	50.5431	3.51842	1.04142	31.3678	66.3119	10.108	Zfp260	26466	27.1484	0.95394	1.28953	0.739757	0.459448
ENSMUSG00000021639	82.8489	14.0737	115.598	104.141	111.17	90.9717	Gtf2h2	23894	86.4673	0.528328	0.714463	0.739475	0.459618
ENSMUSG00000011427	14.0687	0	0	0	1.95035	0	Zfp790	233056	2.66984	-2.82358	3.81857	-0.739433	0.459644
ENSMUSG00000085482	14.0687	0	0	0	1.95035	0	A230083N12Rik	NA	2.66984	-2.82358	3.81857	-0.739433	0.459644
ENSMUSG00000041879	23.9689	17.5921	30.2013	0	19.5035	16.4254	Ipo9	226432	17.9485	-0.992202	1.34189	-0.739406	0.45966
ENSMUSG00000046337	22.4057	9.67566	28.1184	0	3.9007	24.0064	Fam178b	381337	14.6845	-1.11427	1.50698	-0.739405	0.459661
ENSMUSG00000029361	0	0	9.37282	0	0.975176	0	Nos1	18125	1.72467	-2.90452	3.92995	-0.739073	0.459863
ENSMUSG00000008348	75.033	190.874	80.1896	81.5563	75.0885	99.8161	Ubc	22190	100.426	-0.431907	0.584427	-0.739028	0.45989
ENSMUSG00000027634	3.12638	33.425	5.20712	1.25471	23.4042	59.3843	Ndrg3	29812	20.967	1.01297	1.3715	0.738587	0.460158
ENSMUSG00000031669	50.022	19.3513	35.4084	32.6225	57.5354	66.9652	Gins3	78833	43.6508	0.580268	0.786263	0.738008	0.46051
ENSMUSG00000019992	14.5898	42.2211	19.7871	20.0754	18.5283	3.79049	Mtfr2	71804	19.832	-0.847739	1.14872	-0.737987	0.460522
ENSMUSG00000020890	40.6429	135.459	55.1955	92.8487	44.8581	16.4254	Gucy2e	14919	64.2383	-0.584437	0.792932	-0.737058	0.461087
ENSMUSG00000052819	15.1108	49.2579	2.08285	6.27356	3.9007	22.7429	Best2	212989	16.5615	-1.01988	1.38511	-0.736312	0.461541
ENSMUSG00000020530	39.6008	9.67566	51.0298	50.1885	34.1311	70.7557	Ggnbp2	217039	42.5636	0.627265	0.852854	0.735489	0.462042
ENSMUSG00000021692	210.509	51.8967	256.19	229.612	240.868	212.267	Dimt1	66254	200.224	0.396896	0.540227	0.734684	0.462532
ENSMUSG00000005034	19.2793	0	22.9113	8.78299	6.82623	0	Prkacb	18749	9.63331	-1.43179	1.95108	-0.733846	0.463043
ENSMUSG00000028964	116.718	80.9237	84.3553	119.198	110.195	136.457	Park7	57320	107.975	0.372107	0.507351	0.733432	0.463295
ENSMUSG00000027935	9.37913	0.879606	0	0	19.5035	12.635	Rab13	68328	7.0662	1.62017	2.20958	0.733248	0.463407
ENSMUSG00000057246	0	14.0737	0	0	1.95035	0	BC051142	407788	2.67067	-2.81312	3.83768	-0.733027	0.463542
ENSMUSG00000035164	22.4057	6.15724	4.1657	15.0566	24.3794	22.7429	Zc3h12c	244871	15.8179	0.9082	1.23915	0.732923	0.463605
ENSMUSG00000021615	12.5055	29.027	19.7871	69.0092	14.6276	18.9524	Xrcc4	108138	27.3181	0.743791	1.0151	0.732729	0.463724
ENSMUSG00000041453	1505.35	1892.91	1927.68	1861.99	1898.67	2302.09	Rpl21	19933	1898.11	0.18724	0.255657	0.732387	0.463933
ENSMUSG00000097442	1.04213	0.879606	0	0	0.975176	10.108	Gm26632	NA	2.16748	2.4923	3.40472	0.732013	0.464161
ENSMUSG00000063802	0	3.51842	10.4142	11.2924	1.95035	22.7429	Hspbp1	66245	8.31972	1.38774	1.89628	0.73182	0.464278
ENSMUSG00000026155	3.64744	8.79606	3.12427	1.25471	2.92553	0	Smap1	98366	3.29133	-1.87462	2.56237	-0.731597	0.464415
ENSMUSG00000032606	1.56319	28.1474	7.28997	0	6.82623	7.58097	Nicn1	66257	8.56796	-1.35219	1.84985	-0.730975	0.464794
ENSMUSG00000026466	193.314	67.7296	324.924	141.783	190.159	107.397	Tor1aip1	208263	170.885	-0.413082	0.565417	-0.730579	0.465037
ENSMUSG00000028790	36.9954	43.1007	29.1599	15.0566	20.4787	34.1144	Khdrbs1	20218	29.8176	-0.651721	0.892642	-0.730103	0.465328
ENSMUSG00000027787	609.122	397.582	793.565	865.752	699.201	577.417	Nmd3	97112	657.107	0.251399	0.344504	0.729743	0.465547
ENSMUSG00000038844	32.8269	11.4349	23.9528	0	13.6525	20.2159	Kif16b	16558	17.0138	-1.01095	1.38541	-0.729708	0.465569
ENSMUSG00000034336	8.85806	11.4349	33.3256	10.0377	2.92553	87.1812	Ina	226180	25.6272	0.905543	1.24197	0.729121	0.465927
ENSMUSG00000029246	115.155	94.9974	77.0654	120.452	118.971	131.403	Ppat	231327	109.674	0.365464	0.501263	0.729087	0.465948
ENSMUSG00000041632	10.9423	105.553	39.5741	53.9526	27.3049	15.1619	Mrps27	218506	42.0814	-0.692064	0.950132	-0.728387	0.466377
ENSMUSG00000027547	207.904	247.169	189.539	222.084	162.854	136.457	Sall4	99377	194.335	-0.306516	0.421279	-0.727585	0.466868
ENSMUSG00000040312	6.25275	3.51842	8.33139	12.5471	1.95035	25.2699	Cchcr1	240084	9.64499	1.13226	1.55672	0.72734	0.467018
ENSMUSG00000019988	241.773	125.784	199.953	160.603	258.422	291.867	Nedd1	17997	213.067	0.323692	0.445707	0.726244	0.467689
ENSMUSG00000062007	36.4744	19.3513	8.33139	0	3.9007	26.5334	Hsh2d	209488	15.7652	-1.08627	1.49948	-0.724433	0.4688
ENSMUSG00000047921	8.85806	0	0	0	0.975176	0	Trappc9	76510	1.63887	-2.84716	3.93089	-0.724305	0.468878
ENSMUSG00000104682	8.85806	0	0	0	0	1.2635	Gm42636	NA	1.68693	-2.84716	3.93089	-0.724305	0.468878
ENSMUSG00000049327	48.9799	61.5724	40.6155	20.0754	46.8084	35.3779	Kmt5a	67956	42.2383	-0.56102	0.774884	-0.724006	0.469062
ENSMUSG00000116165	4.1685	0	10.4142	0	1.95035	1.2635	Pdxp	57028	2.9661	-2.16317	2.98959	-0.723568	0.469331
ENSMUSG00000025950	4.68956	0	0	7.52828	12.6773	0	Idh1	15926	4.14919	2.06711	2.8578	0.723322	0.469482
ENSMUSG00000028426	83.37	166.245	119.764	86.5752	50.7091	138.984	Rad23b	19359	107.608	-0.419977	0.580922	-0.72295	0.469711
ENSMUSG00000037519	52.6273	126.663	14.5799	12.5471	55.585	55.5938	Ppfia1	233977	52.9327	-0.646814	0.896573	-0.721429	0.470645
ENSMUSG00000001089	32.8269	0	13.5385	0	15.6028	0	Luzp1	269593	10.328	-1.56021	2.16462	-0.720778	0.471046
ENSMUSG00000110020	38.0376	3.51842	44.7812	81.5563	41.9326	18.9524	Gm45441	NA	38.1298	0.721286	1.00177	0.720013	0.471517
ENSMUSG00000031697	849.853	558.55	998.726	784.195	770.389	476.338	Orc6	56452	739.675	-0.244696	0.339889	-0.719931	0.471568
ENSMUSG00000031864	63.5696	54.5356	51.0298	41.4055	116.046	77.0732	Ints10	70885	67.2766	0.472566	0.656618	0.719697	0.471712
ENSMUSG00000070870	2.60531	0	6.24854	0	0.975176	0	Cryge	12968	1.63817	-2.82916	3.93119	-0.71967	0.471728
ENSMUSG00000030199	67.7381	10.5553	28.1184	12.5471	52.6595	106.134	Etv6	14011	46.292	0.679276	0.94598	0.718066	0.472717
ENSMUSG00000041241	41.685	43.9803	8.33139	10.0377	90.6913	51.8033	Mul1	68350	41.0882	0.696172	0.969537	0.718046	0.472729
ENSMUSG00000039671	25.5321	47.4987	53.1126	32.6225	81.9148	66.9652	Zmynd8	228880	51.2743	0.532257	0.741305	0.717999	0.472758
ENSMUSG00000000804	14.0687	39.5823	32.2841	27.6037	17.5532	0	Usp32	237898	21.8487	-0.923917	1.28825	-0.717188	0.473258
ENSMUSG00000026439	6.25275	51.8967	12.4971	0	21.4539	12.635	Rbbp5	213464	17.4559	-1.04198	1.45288	-0.717185	0.47326
ENSMUSG00000087338	0	5.27763	0	17.566	3.9007	0	Scpep1os	73921	4.45739	2.03242	2.83414	0.717122	0.473299
ENSMUSG00000097226	1.04213	0.879606	0	1.25471	0.975176	7.58097	Gm26600	NA	1.95543	2.31229	3.22567	0.71684	0.473473
ENSMUSG00000022136	34.3901	22.8697	58.3197	17.566	38.0319	17.6889	Dnajc3	100037258	31.4777	-0.649495	0.906147	-0.716765	0.473519
ENSMUSG00000033107	0	8.79606	8.33139	0	2.92553	1.2635	Rnf125	67664	3.55275	-2.00722	2.80526	-0.71552	0.474288
ENSMUSG00000048574	4.68956	0.879606	7.28997	10.0377	13.6525	6.31748	Ccnb1-ps	434175	7.14446	1.22888	1.71751	0.715501	0.4743
ENSMUSG00000027366	13.0266	0	0	1.25471	0.975176	0	Sppl2a	66552	2.54274	-2.55142	3.56743	-0.7152	0.474485
ENSMUSG00000027770	122.971	120.506	80.1896	104.141	63.3864	79.6002	Dhx36	72162	95.1324	-0.392861	0.549309	-0.715192	0.474491
ENSMUSG00000033429	38.0376	53.656	76.024	22.5848	57.5354	34.1144	Mcee	73724	46.992	-0.546163	0.763839	-0.715023	0.474595
ENSMUSG00000040822	159.445	139.857	114.557	129.235	142.376	39.1683	1700123O20Rik	58248	120.773	-0.412363	0.577102	-0.71454	0.474893
ENSMUSG00000029634	129.224	127.543	166.628	72.7733	168.705	83.3907	Rnf6	74132	124.711	-0.377681	0.528813	-0.714205	0.4751
ENSMUSG00000064307	10.9423	0	9.37282	0	4.87588	0	Lrrc51	69358	4.1985	-2.03406	2.85388	-0.712735	0.47601
ENSMUSG00000036940	49.5009	102.914	31.2427	18.8207	49.734	55.5938	Kdm1a	99982	51.301	-0.563753	0.791123	-0.712598	0.476095
ENSMUSG00000005804	1.04213	0	1.04142	0	5.85105	5.05398	Bloc1s6	18457	2.16476	2.3819	3.34748	0.711551	0.476743
ENSMUSG00000112509	33.348	27.2678	33.3256	51.4432	42.9077	42.9588	Gm47211	NA	38.5419	0.546696	0.76863	0.711259	0.476924
ENSMUSG00000032567	25.011	20.2309	43.7398	16.3113	25.3546	12.635	Aste1	66595	23.8804	-0.705219	0.992354	-0.710653	0.477299
ENSMUSG00000071180	56.7958	43.9803	18.7456	28.8584	38.0319	0	Smim15	75616	31.0687	-0.835942	1.17648	-0.710545	0.477366
ENSMUSG00000052833	43.7693	46.6191	11.4557	30.1131	39.9822	85.9177	Sae1	56459	42.9762	0.608471	0.85658	0.710349	0.477487
ENSMUSG00000010914	18.7583	0	23.9528	52.6979	16.578	13.8984	Pdhx	27402	20.9809	0.959931	1.35257	0.709707	0.477886
ENSMUSG00000045232	6.77381	18.4717	0	0	6.82623	0	Rln3	212108	5.34529	-1.86512	2.62813	-0.709677	0.477905
ENSMUSG00000022105	9.90019	0	0	18.8207	8.77658	2.52699	Rb1	19645	6.67074	1.57027	2.21426	0.709162	0.478224
ENSMUSG00000026342	19.8004	0	0	12.5471	10.7269	26.5334	Slc35f5	74150	11.6013	1.30418	1.84347	0.707458	0.479282
ENSMUSG00000000708	1.04213	0	19.7871	0	4.87588	0	Kat2b	18519	4.28418	-2.06194	2.91668	-0.706947	0.479599
ENSMUSG00000036391	4.68956	7.03685	0	0	1.95035	0	Sec24a	77371	2.27946	-2.5511	3.61478	-0.705741	0.480349
ENSMUSG00000029016	0	6.15724	0	0	6.82623	16.4254	Clcn6	26372	4.90148	1.92542	2.72985	0.70532	0.480611
ENSMUSG00000036306	2.08425	0	0	0	5.85105	6.31748	Lzts1	211134	2.37546	2.48514	3.52583	0.704837	0.480911
ENSMUSG00000040213	113.071	31.6658	27.077	48.9338	0.975176	53.0668	Kyat3	229905	45.7982	-0.74782	1.06172	-0.704349	0.481216
ENSMUSG00000059552	16.1529	0	9.37282	3.76414	17.5532	34.1144	Trp53	22059	13.4929	1.10882	1.57606	0.703536	0.481722
ENSMUSG00000097487	13.0266	18.4717	11.4557	8.78299	10.7269	0	Ptges3l	73635	10.4106	-1.13125	1.60802	-0.703506	0.48174
ENSMUSG00000028156	42.2061	65.0908	45.8227	35.132	53.6347	13.8984	Eif4e	13684	42.6308	-0.571016	0.811826	-0.703372	0.481824
ENSMUSG00000025795	51.5852	39.5823	38.5327	17.566	26.3297	42.9588	Rassf3	192678	36.0924	-0.581497	0.826797	-0.703313	0.481861
ENSMUSG00000040084	65.6539	1.75921	22.9113	35.132	26.3297	90.9717	Bub1b	12236	40.4596	0.744225	1.05854	0.703069	0.482013
ENSMUSG00000030917	192.793	196.152	43.7398	155.584	196.01	218.585	Tmem159	233806	167.144	0.394771	0.56178	0.702715	0.482233
ENSMUSG00000025612	119.323	33.425	47.9055	79.0469	75.0885	125.086	Bach1	12013	79.9792	0.468464	0.667717	0.701589	0.482935
ENSMUSG00000019732	22.9268	0	19.7871	2.50943	13.6525	0	Calr3	73316	9.81262	-1.3907	1.9823	-0.701562	0.482952
ENSMUSG00000066772	7.29488	0	1.04142	0	0.975176	0	Obox3	246791	1.55191	-2.7572	3.93243	-0.701145	0.483213
ENSMUSG00000053862	5.21063	0	3.12427	1.25471	0	0	Slc51b	330962	1.59827	-2.7505	3.93255	-0.699419	0.48429
ENSMUSG00000052337	49.5009	70.3685	128.095	160.603	89.7162	80.8637	Immt	76614	96.5246	0.421867	0.603288	0.699281	0.484377
ENSMUSG00000005043	0	30.7862	5.20712	11.2924	0	0	Sgsh	27029	7.88096	-1.67789	2.39983	-0.699171	0.484445
ENSMUSG00000085622	59.4011	0	152.048	55.2074	40.9574	26.5334	3110056K07Rik	73204	55.6912	-0.783295	1.12065	-0.698966	0.484573
ENSMUSG00000014907	133.392	759.979	338.463	342.537	367.641	250.172	Naf1	234344	365.364	-0.35749	0.511457	-0.698964	0.484574
ENSMUSG00000056296	28.6584	18.4717	17.7042	1.25471	6.82623	26.5334	Synpr	72003	16.5748	-0.912294	1.30593	-0.698576	0.484817
ENSMUSG00000034636	6.25275	0	8.33139	0	2.92553	0	Zyg11b	414872	2.91828	-2.28415	3.27291	-0.697898	0.485241
ENSMUSG00000078193	137.039	165.366	219.74	247.178	174.556	218.585	Gm2000	NA	193.744	0.295998	0.424245	0.697705	0.485362
ENSMUSG00000029445	0	13.1941	0	0	1.95035	0	Hpd	15445	2.52407	-2.72098	3.90054	-0.697591	0.485433
ENSMUSG00000037275	411.118	664.982	398.865	405.272	369.592	472.547	Gemin5	216766	453.729	-0.241846	0.346959	-0.697046	0.485774
ENSMUSG00000037313	72.4277	109.951	110.391	32.6225	88.741	94.7621	Tacc3	21335	84.8158	-0.434384	0.623182	-0.697042	0.485776
ENSMUSG00000023927	30.7427	37.823	0	33.8772	21.4539	66.9652	Satb1	20230	31.8103	0.827364	1.187	0.697023	0.485789
ENSMUSG00000085806	5.73169	23.7494	19.7871	26.349	7.80141	50.5398	Gm12023	NA	22.3264	0.786249	1.12809	0.696973	0.48582
ENSMUSG00000052748	515.331	407.257	495.718	269.763	479.786	447.277	Swt1	66875	435.856	-0.244487	0.351186	-0.696177	0.486318
ENSMUSG00000029068	76.5962	115.228	95.811	51.4432	93.6169	72.0192	Ccnl2	56036	84.1191	-0.402236	0.577924	-0.696002	0.486428
ENSMUSG00000028329	33.8691	16.7125	22.9113	42.6602	20.4787	50.5398	Xpa	22590	31.1953	0.621289	0.893243	0.695543	0.486715
ENSMUSG00000073460	21.8846	43.1007	24.9942	13.8018	23.4042	18.9524	Pnldc1	240023	24.3563	-0.675781	0.972376	-0.694979	0.487069
ENSMUSG00000030494	1.04213	33.425	1.04142	6.27356	5.85105	2.52699	Rhpn2	52428	8.36003	-1.27153	1.83048	-0.694642	0.48728
[truncated: 2,323 more rows]

## Sheet: 5B. DEG_annotated_M
Supplementary Table 5. Peaks of differential mRNA transcripts of paternal (A) and maternal (B) alleles between CON and GLA embryos.
ensembl_gene_id	CON_rep1	CON_rep2	CON_rep3	GLA_rep1	GLA_rep2	GLA_rep3	external_gene_name	entrezgene_id	baseMean	log2FoldChange	lfcSE	stat	pvalue
ENSMUSG00000038843	240.857	62.2357	114.067	18.4755	13.5251	1.43961	Gcnt1	14537	75.1	-3.62863	0.817087	-4.44093	8.95721e-06
ENSMUSG00000030401	51.6122	166.225	44.4668	11.8771	5.79646	1.43961	Rtn2	20167	46.9028	-3.77284	0.944088	-3.99628	6.4345e-05
ENSMUSG00000053178	45.3562	31.5118	111.167	0	5.79646	0	Mterf1b	208595	32.3052	-4.88525	1.2491	-3.91102	9.19082e-05
ENSMUSG00000026946	31.8015	30.724	68.6335	0	0.966076	1.43961	Nmi	64685	22.2608	-5.76687	1.48949	-3.87171	0.000108075
ENSMUSG00000024659	308.109	144.166	109.234	0	42.5073	14.3961	Anxa1	16952	103.069	-3.28292	0.856893	-3.83119	0.000127525
ENSMUSG00000009281	37.5362	40.9653	10.6334	0	0	0	Rarres2	71660	14.8558	-7.04563	1.84443	-3.81995	0.00013348
ENSMUSG00000102399	26.0668	11.8169	47.3668	0	0	0	Gm5049	NA	14.2084	-6.97774	1.86449	-3.74244	0.000182244
ENSMUSG00000114409	0	0	0	34.3116	14.4911	18.7149	Gm9042	NA	11.2529	7.3779	1.9764	3.733	0.000189211
ENSMUSG00000027327	18.7681	51.2066	11.6	0	0	0	1700037H04Rik	67326	13.5958	-6.91594	1.89855	-3.64275	0.000269739
ENSMUSG00000049313	21.3748	91.3841	16.4334	0	1.93215	0	Sorl1	20660	21.8541	-5.86673	1.62203	-3.61692	0.000298133
ENSMUSG00000018042	92.7977	108.716	24.1667	2.63936	8.69468	10.0773	Cyb5r3	109754	41.1819	-3.39681	0.939831	-3.61428	0.000301182
ENSMUSG00000050315	2.60668	74.8404	13.5334	0	0	0	Synpo2	118449	15.1634	-7.07189	1.97411	-3.58231	0.000340568
ENSMUSG00000034639	0.521336	81.9306	15.4667	0	0	0	Setmar	74729	16.3198	-7.17794	2.03657	-3.52452	0.000424257
ENSMUSG00000026576	40.6642	25.9972	7.73335	0	0	0	Atp1b1	11931	12.3991	-6.78604	1.95049	-3.47914	0.00050302
ENSMUSG00000035407	146.495	151.256	133.4	39.5903	44.4395	28.7921	Kank4	242553	90.6623	-1.92945	0.556764	-3.46548	0.000529291
ENSMUSG00000021548	19.2894	74.8404	33.8334	2.63936	2.89823	0	Ccnh	66671	22.2501	-4.47705	1.30307	-3.43576	0.000590899
ENSMUSG00000021876	7.2987	96.8987	47.3668	0	3.8643	2.87921	Rnase4	58809	26.3846	-4.45541	1.31133	-3.39763	0.00067972
ENSMUSG00000109536	2.08534	0	0	5.27871	11.5929	95.0141	9330162G02Rik	NA	18.9952	5.56531	1.6528	3.36721	0.000759339
ENSMUSG00000079215	83.4137	145.742	54.1334	10.5574	13.5251	24.4733	Zfp664	269704	55.3075	-2.55303	0.760648	-3.35639	0.000789677
ENSMUSG00000110622	0	0	0	9.23775	4.83038	43.1882	Iqcn	637079	9.54273	7.1369	2.15937	3.30508	0.000949484
ENSMUSG00000060962	4.17068	74.8404	1.93334	0	0	0	Dmkn	73712	13.4907	-6.90404	2.09973	-3.28806	0.00100881
ENSMUSG00000034731	18.7681	54.3578	20.3	1.31968	0.966076	0	Dgkh	380921	15.9519	-5.30591	1.62729	-3.26058	0.00111185
ENSMUSG00000017723	304.46	180.405	36.7334	47.5084	28.0162	31.6714	Wfdc2	67701	104.799	-2.28768	0.70948	-3.22445	0.00126214
ENSMUSG00000058331	8.34137	0	83.1335	0	0	0	Zfp85	22746	15.2458	-7.07778	2.19609	-3.2229	0.001269
ENSMUSG00000040782	625.081	949.292	779.135	440.772	358.414	362.781	Cop1	26374	585.913	-1.01811	0.320091	-3.18069	0.00146924
ENSMUSG00000030218	62.0389	143.379	8.70002	0	11.5929	0	Mgp	17313	37.6184	-4.13672	1.30514	-3.16957	0.00152666
ENSMUSG00000040950	0	0	0	0	29.9484	33.111	Mgl2	216864	10.5099	7.28122	2.31119	3.15042	0.00163036
ENSMUSG00000063713	28.6735	50.4188	0	0	0	0	Klk1b24	16617	13.182	-6.8726	2.19784	-3.12697	0.00176615
ENSMUSG00000051730	84.4564	25.9972	80.2335	249.419	188.385	187.149	Mettl5	75422	135.94	1.71086	0.552665	3.09566	0.00196377
ENSMUSG00000028194	0	0	0	6.59839	12.559	28.7921	Ddah1	69219	7.99159	6.8834	2.22827	3.08912	0.00200752
ENSMUSG00000025993	37.0148	3.15118	38.6667	1.31968	0	0	Slc40a1	53945	13.3587	-5.90489	1.91242	-3.08765	0.00201747
ENSMUSG00000032425	0	0	0.966669	27.7132	0.966076	37.4298	Zfp949	71640	11.1793	6.37957	2.06834	3.0844	0.00203964
ENSMUSG00000028763	0.521336	0.787794	0	40.91	8.69468	15.8357	Hspg2	15530	11.1249	5.56446	1.81124	3.07219	0.00212494
ENSMUSG00000020521	63.6029	14.9681	102.467	249.419	294.653	145.4	Rnft1	76892	145.085	1.93326	0.630091	3.06823	0.00215333
ENSMUSG00000032265	15.1187	53.57	16.4334	0	1.93215	0	Tent5a	212943	14.509	-5.28385	1.76009	-3.00204	0.00268176
ENSMUSG00000036181	33.3655	52.7822	15.4667	1.31968	2.89823	2.87921	H1f2	50708	18.1186	-3.83267	1.28421	-2.98446	0.00284082
ENSMUSG00000023186	61.5176	11.0291	0	0	0	0	Vwa5a	67776	12.0911	-6.75073	2.28201	-2.95823	0.00309409
ENSMUSG00000024734	14.0761	60.6601	17.4	1.31968	0	2.87921	Zp1	22786	16.0559	-4.53993	1.54212	-2.94395	0.00324054
ENSMUSG00000029442	0	0	0	48.8281	0	8.63764	Wdr66	269701	9.57762	7.14434	2.43122	2.93858	0.00329714
ENSMUSG00000066688	29.1948	54.3578	24.1667	2.63936	4.83038	1.43961	Pramel21	279185	19.4381	-3.55996	1.21593	-2.92776	0.00341411
ENSMUSG00000024527	113.651	174.89	93.7669	19.7952	48.3038	40.309	Afg3l2	69597	81.786	-1.81376	0.630209	-2.87804	0.00400159
ENSMUSG00000073733	1.56401	17.3315	0	93.6971	76.32	25.9129	Cplane2	76166	35.8043	3.37776	1.17448	2.87596	0.00402797
ENSMUSG00000022864	231.994	181.193	160.467	31.6723	101.438	54.7051	D16Ertd472e	67102	126.912	-1.60409	0.558378	-2.87277	0.00406896
ENSMUSG00000042734	0	70.1137	3.86667	0	0	0	Ttc9	69480	12.3301	-6.77398	2.35852	-2.87214	0.00407707
ENSMUSG00000034467	72.987	223.734	1.93334	2.63936	18.3554	11.5169	Dynlrb2	75465	55.1943	-3.18891	1.12005	-2.84711	0.0044118
ENSMUSG00000087385	83.935	49.631	89.9002	2.63936	18.3554	18.7149	Frg2f1	433752	43.8627	-2.48682	0.873831	-2.84589	0.00442882
ENSMUSG00000033557	62.0389	99.2621	20.3	0	14.4911	4.31882	Fam20b	215015	33.4018	-3.23547	1.14003	-2.83805	0.00453894
ENSMUSG00000029591	66.731	267.85	134.367	38.2707	61.8289	30.2318	Ung	22256	99.8799	-1.83936	0.649661	-2.83127	0.00463643
ENSMUSG00000070436	11.4694	34.6629	4.83334	0	0	0	Serpinh1	12406	8.49428	-6.23758	2.20718	-2.82604	0.00471268
ENSMUSG00000038175	15.1187	21.2704	11.6	0	0	0	Mylip	218203	7.9982	-6.15073	2.188	-2.81111	0.00493704
ENSMUSG00000021097	38.5788	23.6338	0	0	0	0	Clmn	94040	10.3688	-6.52799	2.33835	-2.7917	0.00524316
ENSMUSG00000020736	157.965	39.3897	124.7	356.313	230.892	300.878	Nt5c	50773	201.69	1.46053	0.524192	2.78624	0.00533226
ENSMUSG00000021549	148.581	300.937	196.234	121.41	56.9985	24.4733	Rasa1	218397	141.439	-1.66924	0.602944	-2.76848	0.0056318
ENSMUSG00000091050	11.4694	11.0291	137.267	10.5574	1.93215	0	9330020H09Rik	NA	28.7092	-3.67985	1.34793	-2.73001	0.00633331
ENSMUSG00000034707	11.4694	25.9972	8.70002	0	0	0	Gns	75612	7.69443	-6.09456	2.23494	-2.72694	0.0063924
ENSMUSG00000050335	75.5937	7.09015	13.5334	0	0.966076	4.31882	Lgals3	16854	16.917	-4.23628	1.5549	-2.72448	0.00644036
ENSMUSG00000037692	52.1336	106.352	42.5334	23.7542	6.76253	2.87921	Ahdc1	230793	39.0692	-2.59313	0.952604	-2.72215	0.00648594
ENSMUSG00000100975	51.6122	88.2329	10.6334	5.27871	7.72861	7.19804	Gm28875	NA	28.4473	-2.89504	1.06542	-2.71727	0.00658224
ENSMUSG00000074457	18.7681	61.4479	9.66669	0	3.8643	0	S100a16	67860	15.6245	-4.41969	1.63329	-2.70601	0.00680979
ENSMUSG00000020034	20.3321	37.8141	0	0	0	0	Tcp11l2	216198	9.69103	-6.4288	2.38437	-2.69622	0.00701308
ENSMUSG00000000957	5.73469	33.0874	7.73335	0	0	0	Mmp14	17387	7.75923	-6.10565	2.27076	-2.68881	0.00717068
ENSMUSG00000038028	1424.29	1047.77	994.702	1987.44	1931.19	1835.5	Tigar	319801	1536.81	0.73037	0.272731	2.67799	0.00740653
ENSMUSG00000000489	21.3748	42.5409	19.3334	0	3.8643	0	Pdgfb	18591	14.5189	-4.30599	1.60935	-2.6756	0.00745955
ENSMUSG00000016626	50.5696	250.519	37.7001	18.4755	39.6091	12.9565	Nlrp14	76858	68.3049	-2.24226	0.840013	-2.66932	0.00760055
ENSMUSG00000028755	8.86271	74.0526	55.1001	0	0	10.0773	Cda	72269	24.6821	-3.82739	1.43745	-2.66262	0.00775343
ENSMUSG00000038750	394.651	384.444	394.401	253.378	182.588	86.3764	Omt2b	382088	282.64	-1.16624	0.438614	-2.65893	0.00783883
ENSMUSG00000059796	162.657	127.623	138.234	188.714	359.38	403.09	Eif4a1	13681	229.95	1.14949	0.433218	2.65338	0.007969
ENSMUSG00000100553	3.12801	0	0	17.1558	82.1165	0	Gm17751	620079	17.0667	4.8837	1.84784	2.64292	0.00821933
ENSMUSG00000055421	15.1187	11.0291	16.4334	0	0	0	Pcdh9	211712	7.09687	-5.97769	2.275	-2.62756	0.00859999
ENSMUSG00000075166	0	0	0	43.5494	2.89823	0	Olfr1104	258763	7.74127	6.83812	2.607	2.62298	0.00871639
ENSMUSG00000061232	121.471	40.9653	14.5	0	6.76253	14.3961	H2-K1	14972	33.0159	-3.07629	1.17379	-2.62081	0.00877205
ENSMUSG00000020022	1505.62	1114.73	1578.57	2937.6	1807.53	2398.39	Ndufa12	66414	1890.41	0.76635	0.292502	2.61999	0.00879335
ENSMUSG00000047719	46.9202	95.3231	89.9002	0	21.2537	17.2753	Ubiad1	71707	45.1121	-2.57998	0.986985	-2.614	0.00894897
ENSMUSG00000060572	13.0334	19.6949	9.66669	0	0	0	Mfap2	17150	7.06582	-5.97192	2.28493	-2.61361	0.00895919
ENSMUSG00000050810	1179.26	1269.92	2121.84	765.413	1112.92	485.148	Oog3	100012	1155.75	-0.949956	0.364719	-2.60463	0.00919746
ENSMUSG00000032228	14.5974	52.7822	21.2667	2.63936	3.8643	0	Tcf12	21406	15.8583	-3.71872	1.42907	-2.60221	0.00926264
ENSMUSG00000008575	14.5974	19.6949	7.73335	0	0	0	Nfib	18028	7.00427	-5.95997	2.29812	-2.59341	0.00950304
ENSMUSG00000051351	3.12801	25.9972	14.5	0	0	0	Zfp46	22704	7.27087	-6.01037	2.32051	-2.59011	0.00959449
ENSMUSG00000067818	110.523	68.5381	0	1.31968	10.6268	0	Myl9	98932	31.8346	-3.86075	1.49515	-2.58219	0.0098176
ENSMUSG00000026921	6.25603	21.2704	14.5	0	0	0	Egfl7	353156	7.00442	-5.95704	2.30738	-2.58174	0.00983042
ENSMUSG00000026608	78.7217	193.797	63.8001	11.8771	56.0324	12.9565	Kctd3	226823	69.5309	-2.03966	0.79549	-2.56403	0.0103464
ENSMUSG00000031349	0	0	0	36.951	5.79646	0	Nsdhl	18194	7.12457	6.71892	2.63291	2.5519	0.0107137
ENSMUSG00000021420	25.5454	29.1484	51.2334	0	7.72861	0	Fars2	69955	18.9426	-3.69097	1.44796	-2.54909	0.0108004
ENSMUSG00000109640	0.521336	0	1.93334	80.5004	0	1.43961	Gm45413	NA	14.0658	5.11938	2.01737	2.53765	0.0111601
ENSMUSG00000026421	45.3562	70.1137	0	0	4.83038	0	Csrp1	13007	20.05	-4.49194	1.77017	-2.53758	0.0111621
ENSMUSG00000021725	0	51.9944	3.86667	0	0	0	Parp8	52552	9.31018	-6.36852	2.51733	-2.52987	0.0114105
ENSMUSG00000025915	71.9443	70.9015	6.76668	157.042	110.133	266.327	Sgk3	170755	113.852	1.82604	0.724267	2.52123	0.0116946
ENSMUSG00000024754	21.8961	39.3897	30.9334	5.27871	3.8643	1.43961	Cemip2	83921	17.1336	-3.1112	1.23659	-2.51595	0.0118712
ENSMUSG00000041120	9.38404	26.785	4.83334	0	0	0	Nbl1	17965	6.83373	-5.92367	2.35451	-2.51588	0.0118737
ENSMUSG00000040918	9.38404	1.57559	0	1.31968	32.8466	106.531	Slc19a2	116914	25.2761	3.63303	1.44714	2.51048	0.0120566
ENSMUSG00000001700	7.82003	58.2968	14.5	0	3.8643	0	Gramd3	107022	14.0802	-4.26877	1.70306	-2.50653	0.0121923
ENSMUSG00000024098	40.1428	14.9681	20.3	0	3.8643	0	Twsg1	65960	13.2125	-4.17227	1.66818	-2.50109	0.0123812
ENSMUSG00000032607	267.445	73.2649	145.967	238.862	337.161	620.471	Amt	434437	280.528	1.29409	0.517596	2.5002	0.0124125
ENSMUSG00000037335	74.551	16.5437	12.5667	87.0988	65.6932	260.569	Hand1	15110	86.1704	1.98054	0.792804	2.49815	0.0124844
ENSMUSG00000018286	2438.81	1704	2523.97	3582.93	3130.09	3912.85	Psmb6	19175	2882.11	0.672372	0.269428	2.49555	0.0125761
ENSMUSG00000018593	118.343	158.347	17.4	0	37.677	5.75843	Sparc	20692	56.2542	-2.73743	1.09836	-2.49229	0.0126924
ENSMUSG00000021950	24.5028	75.6282	0	0	3.8643	0	Anxa8	11752	17.3326	-4.59862	1.86558	-2.46498	0.0137023
ENSMUSG00000050565	169.434	181.193	41.5668	22.4345	23.1858	67.6616	Tor1aip2	240832	84.2459	-1.80104	0.732543	-2.45861	0.0139475
ENSMUSG00000028145	56.8256	33.8751	112.134	0	18.3554	15.8357	Them4	75778	39.5042	-2.55837	1.04827	-2.44055	0.0146647
ENSMUSG00000032050	89.1484	191.434	128.567	42.2297	73.4218	23.0337	Rdx	19684	91.3057	-1.55055	0.635412	-2.44022	0.0146782
ENSMUSG00000027272	20.8534	0	27.0667	0	0	0	Ubr1	22222	7.98669	-6.14787	2.52907	-2.43088	0.0150621
ENSMUSG00000029090	21.3748	25.9972	0	0	0	0	Adgra3	70693	7.89533	-6.13391	2.52581	-2.42849	0.0151619
ENSMUSG00000025178	49.5269	135.501	34.8001	2.63936	29.9484	10.0773	Pi4k2a	84095	43.7488	-2.34514	0.965904	-2.42793	0.0151854
ENSMUSG00000052534	7.2987	31.5118	8.70002	0	0.966076	0	Pbx1	18514	8.07943	-5.17321	2.13283	-2.42551	0.0152869
ENSMUSG00000064128	45.3562	93.7475	76.3668	15.8361	28.9823	11.5169	Cenpj	219103	45.301	-1.92094	0.792648	-2.42345	0.0153738
ENSMUSG00000018405	37.5362	127.623	50.2668	1.31968	29.9484	7.19804	Mrm1	217038	42.3153	-2.46003	1.01537	-2.42278	0.0154022
ENSMUSG00000021794	115.215	214.28	91.8335	47.5084	59.8967	51.8259	Glud1	14661	96.7599	-1.40225	0.578928	-2.42216	0.0154286
ENSMUSG00000005161	379.532	310.391	294.834	42.2297	136.217	226.018	Prdx2	21672	231.537	-1.28551	0.531197	-2.42003	0.0155191
ENSMUSG00000036860	321.143	271.789	343.167	548.986	388.363	798.982	Mrpl55	67212	445.405	0.890082	0.368264	2.41697	0.0156505
ENSMUSG00000058997	33.3655	1.57559	5.80001	0	0	0	Vwa8	219189	6.79018	-5.91925	2.44919	-2.41682	0.0156567
ENSMUSG00000018604	20.3321	25.2094	5.80001	42.2297	80.1843	86.3764	Tbx3	21386	43.3553	2.01524	0.835166	2.41298	0.0158227
ENSMUSG00000041859	283.607	512.854	318.034	175.517	227.994	162.676	Mcm3	17215	280.114	-0.974704	0.404831	-2.40768	0.0160542
ENSMUSG00000022438	0	10.2413	76.3668	0	0	2.87921	Parvb	170736	14.9146	-4.99317	2.07469	-2.40671	0.0160971
ENSMUSG00000060802	1448.27	597.148	720.168	518.633	563.222	382.936	B2m	12010	705.063	-0.917102	0.381843	-2.40178	0.0163156
ENSMUSG00000029634	137.633	264.699	217.5	75.2216	129.454	31.6714	Rnf6	74132	142.697	-1.38256	0.57625	-2.39924	0.016429
ENSMUSG00000027395	108.959	103.201	63.8001	205.87	192.249	202.985	Polr1b	20017	146.177	1.11948	0.466641	2.39903	0.0164386
ENSMUSG00000057444	0	0	0	47.5084	0	0	Olfr915	258781	7.91807	6.87058	2.86792	2.39567	0.01659
ENSMUSG00000063320	6.77736	13.3925	16.4334	0	0	0	1190007I07Rik	544717	6.10054	-5.75735	2.40975	-2.38919	0.0168855
ENSMUSG00000085453	0	0	0	35.6313	2.89823	0	Gm12018	327872	6.42159	6.56851	2.74995	2.38859	0.016913
ENSMUSG00000052305	31.2801	78.7794	0	0	0	5.75843	Hbb-bs	100503605	19.303	-4.31597	1.81402	-2.37923	0.0173489
ENSMUSG00000052305	31.2801	78.7794	0	0	0	5.75843	Hbb-bs	15129	19.303	-4.31597	1.81402	-2.37923	0.0173489
ENSMUSG00000073409	31.8015	48.0554	23.2	0	8.69468	2.87921	H2-Q6	110557	19.1051	-3.11275	1.30856	-2.37875	0.0173715
ENSMUSG00000031601	336.261	251.306	273.567	497.519	401.888	639.186	Cnot7	18983	399.954	0.835168	0.352295	2.37065	0.0177569
ENSMUSG00000003354	3.64935	32.2996	2.90001	0	0	0	Ccdc65	105833	6.47482	-5.84488	2.46867	-2.36762	0.0179029
ENSMUSG00000083732	0	0	0	46.1887	0	0	Gm14197	NA	7.69812	6.82992	2.89119	2.36232	0.0181609
ENSMUSG00000037270	32.8441	78.7794	19.3334	0	12.559	4.31882	4932438A13Rik	229227	24.6391	-2.92364	1.23796	-2.36165	0.0181937
ENSMUSG00000020644	78.7217	27.5728	11.6	159.681	82.1165	148.28	Id2	15902	84.6619	1.71239	0.725747	2.35948	0.0183004
ENSMUSG00000036023	185.595	161.498	159.5	360.272	206.74	434.761	Parp2	11546	251.395	0.980858	0.417428	2.34977	0.0187852
ENSMUSG00000032199	96.9684	63.0235	99.5669	164.96	219.299	178.511	Polr2m	28015	137.055	1.11731	0.477779	2.33855	0.0193585
ENSMUSG00000072235	20.8534	44.1165	0	1.31968	0.966076	0	Tuba1a	22142	11.2093	-4.79712	2.05288	-2.33678	0.0194507
ENSMUSG00000060461	3633.71	3835.77	4614.88	7165.85	4824.58	6502.71	Dppa5a	434423	5096.25	0.613845	0.26301	2.33392	0.0195997
ENSMUSG00000026687	39.1002	38.6019	21.2667	2.63936	8.69468	0	Aldh9a1	56752	18.3838	-3.07704	1.3214	-2.32861	0.0198798
ENSMUSG00000073721	27.6308	61.4479	16.4334	0	5.79646	7.19804	Pramel15	627009	19.7511	-3.01796	1.29812	-2.32488	0.0200786
ENSMUSG00000053297	12.5121	0	31.9001	0	0	0	AI854703	NA	7.40202	-6.03647	2.59866	-2.32292	0.0201835
ENSMUSG00000037313	94.3617	141.803	122.767	32.992	69.5575	27.3525	Tacc3	21335	81.4723	-1.45563	0.626797	-2.32233	0.0202154
ENSMUSG00000020674	37.0148	88.2329	17.4	5.27871	7.72861	14.3961	Pxdn	69675	28.3419	-2.38863	1.03225	-2.31399	0.0206681
ENSMUSG00000079557	14.0761	21.2704	53.1668	0	6.76253	0	Marchf2	224703	15.8793	-3.62491	1.5687	-2.31078	0.020845
ENSMUSG00000030554	4.17068	40.9653	0	0	0	0	Synm	233335	7.52266	-6.06174	2.62382	-2.31027	0.0208731
ENSMUSG00000069206	55.2616	75.6282	51.2334	277.132	115.929	82.0576	Zfp874a	238692	109.54	1.38283	0.599709	2.30583	0.02112
ENSMUSG00000021596	45.8775	0	31.9001	0	2.89823	0	Mctp1	78771	13.446	-4.63869	2.01298	-2.30439	0.0212008
ENSMUSG00000097055	0	22.0582	21.2667	0	0	0	Gm4419	NA	7.22082	-5.99986	2.62946	-2.28178	0.0225024
ENSMUSG00000067702	0	0	0	0	0	43.1882	Tuba3a	22144	7.19804	6.73073	2.95264	2.27956	0.0226337
ENSMUSG00000029283	0	0	0	0	42.5073	0	Cdc7	12545	7.08456	6.71681	2.94864	2.27794	0.0227304
ENSMUSG00000040850	695.462	1124.18	513.301	477.723	463.716	378.617	Psme4	103554	608.834	-0.821355	0.360799	-2.27649	0.0228168
ENSMUSG00000001524	17.7254	70.1137	29.0001	2.63936	12.559	2.87921	Gtf2h4	14885	22.4861	-2.65829	1.16969	-2.27264	0.0230478
ENSMUSG00000034321	157.965	96.8987	158.534	384.026	206.74	246.173	Exosc1	66583	208.389	1.01635	0.447373	2.27182	0.0230975
ENSMUSG00000024163	73.5083	45.6921	2.90001	9.23775	4.83038	0	Mapk8ip3	30957	22.6948	-3.11252	1.37209	-2.26846	0.0233012
ENSMUSG00000111350	0	0	0	10.5574	6.76253	10.0773	Gm47182	NA	4.5662	6.07658	2.67898	2.26825	0.0233143
ENSMUSG00000038859	23.4601	20.4826	6.76668	0	1.93215	0	Baiap2l1	66898	8.7736	-4.569	2.02532	-2.25594	0.0240746
ENSMUSG00000030982	14.5974	0	0.966669	27.7132	47.3377	51.8259	Vps35l	71517	23.7401	2.98439	1.32383	2.25436	0.0241738
ENSMUSG00000040795	45.3562	50.4188	15.4667	11.8771	2.89823	0	Iqcc	230767	21.0028	-2.91696	1.29484	-2.25276	0.0242745
ENSMUSG00000001467	40.6642	0	11.6	0	0.966076	0	Cyp51	13121	8.87171	-5.31539	2.36219	-2.2502	0.0244363
ENSMUSG00000072621	27.1095	0	14.5	0	0	0	Slfn10-ps	237887	6.93491	-5.9466	2.6455	-2.24782	0.0245879
ENSMUSG00000046694	0	30.724	11.6	0	0	0	Tent5b	100342	7.054	-5.96711	2.66102	-2.24241	0.0249347
ENSMUSG00000017778	1071.34	1032.01	1480.94	2954.76	1296.47	1818.22	Cox7c	12867	1608.96	0.759892	0.338891	2.24229	0.0249426
ENSMUSG00000006360	529.156	430.136	186.567	163.64	225.096	187.149	Crip1	12925	286.957	-0.993194	0.447249	-2.22067	0.0263733
ENSMUSG00000032998	154.315	223.734	201.067	73.902	133.318	47.507	Foxj3	230700	138.974	-1.1772	0.530179	-2.22039	0.0263924
ENSMUSG00000086454	52.6549	0	37.7001	145.165	146.844	95.0141	Platr14	74959	79.5629	2.09537	0.943944	2.2198	0.0264321
ENSMUSG00000001794	70.9016	31.5118	12.5667	0	11.5929	0	Capns1	12336	21.0955	-3.25487	1.46638	-2.21967	0.0264412
ENSMUSG00000015755	86.5417	112.655	88.9335	52.7871	28.9823	23.0337	Tab2	68652	65.4888	-1.45971	0.659111	-2.21467	0.0267827
ENSMUSG00000040721	0	51.9944	0	0	0	0	Zfhx2	239102	8.66574	-6.26542	2.83934	-2.20665	0.0273388
ENSMUSG00000038736	81.8497	26.785	109.234	248.099	124.624	169.874	Nudcd1	67429	126.744	1.31675	0.597249	2.2047	0.0274753
ENSMUSG00000062580	2587.91	1930.88	3667.54	5512.3	3771.56	3784.73	Timm17a	21854	3542.49	0.674958	0.306447	2.20253	0.0276281
ENSMUSG00000028744	22.4174	0	46.4001	0	0	2.87921	Slc66a1	212555	11.9495	-4.66067	2.11843	-2.20006	0.0278028
ENSMUSG00000030835	31.8015	122.896	26.1001	10.5574	11.5929	21.5941	Nomo1	211548	37.4236	-2.05332	0.935071	-2.1959	0.0280989
ENSMUSG00000073377	1.04267	0	0	42.2297	4.83038	0	AU016765	100043582	8.01712	5.2791	2.40553	2.19457	0.0281942
ENSMUSG00000022905	418.632	397.836	434.034	581.978	654.033	755.794	Kpna1	16646	540.385	0.67144	0.306035	2.194	0.0282356
ENSMUSG00000020515	809.113	575.877	734.668	1041.23	1024.04	1230.86	Cnot8	69125	902.632	0.636308	0.290071	2.19362	0.0282624
ENSMUSG00000012123	0	0	0	5.27871	0	27.3525	Crybg2	230806	5.43854	6.32539	2.88564	2.19202	0.0283778
ENSMUSG00000030446	0	0	0	146.484	0	7.19804	Zfp273	212569	25.6137	8.56539	3.90891	2.19125	0.0284339
ENSMUSG00000039563	0	51.2066	0	0	0	0	2210406O10Rik	76710	8.53444	-6.24339	2.85114	-2.18979	0.0285396
ENSMUSG00000041926	183.51	196.949	96.6669	38.2707	74.3879	89.2557	Rnpep	215615	113.173	-1.24213	0.56808	-2.18654	0.0287759
ENSMUSG00000027360	84.4564	157.559	15.4667	18.4755	11.5929	37.4298	Hdc	15186	54.1633	-1.94215	0.889728	-2.18285	0.0290465
ENSMUSG00000026567	0	0	0	0	15.4572	15.8357	Adcy10	271639	5.21548	6.27068	2.87664	2.17986	0.0292678
ENSMUSG00000026571	23.9814	14.9681	0	0	0	0	Dcaf6	74106	6.49159	-5.85272	2.68756	-2.17771	0.0294277
ENSMUSG00000088410	14.0761	7.87794	0.966669	29.0329	9.66076	100.773	Gm24240	115486035	27.0645	2.5783	1.18493	2.17591	0.0295621
ENSMUSG00000043999	1.56401	0	51.2334	0	0	1.43961	Gpr75	237716	9.03951	-5.32146	2.44611	-2.17547	0.0295946
ENSMUSG00000019139	87.063	9.45353	55.1001	133.287	176.792	129.565	Isyna1	71780	98.5435	1.53203	0.704978	2.17316	0.0297686
ENSMUSG00000058558	1054.14	721.619	1358.17	1761.77	1479.06	1724.65	Rpl5	100503670	1349.9	0.664126	0.30607	2.16985	0.0300181
ENSMUSG00000092349	83.935	196.161	133.4	29.0329	80.1843	53.2655	Smim40	474160	95.9965	-1.34088	0.618379	-2.16838	0.0301294
ENSMUSG00000034252	353.466	696.41	307.401	289.009	199.978	238.975	Senp6	215351	347.54	-0.899723	0.415304	-2.16642	0.0302792
ENSMUSG00000003604	0	0	0	10.5574	4.83038	10.0773	Aven	74268	4.24418	5.97018	2.7614	2.16202	0.030617
ENSMUSG00000004948	19.2894	0	19.3334	0	0	0	Zp3	22788	6.43713	-5.83742	2.70273	-2.15982	0.0307866
ENSMUSG00000078812	256.497	25.9972	154.667	212.468	337.161	561.447	Eif5a	276770	258.039	1.34302	0.62277	2.15653	0.0310423
ENSMUSG00000016541	2.08534	48.8432	0	0	0.966076	0	Atxn10	54138	8.64911	-5.2738	2.44687	-2.15532	0.0311366
ENSMUSG00000030643	8.86271	0	29.9667	0	0	0	Rab30	75985	6.47157	-5.842	2.71692	-2.15023	0.0315368
ENSMUSG00000044349	28.6735	38.6019	0	84.4594	92.7433	107.971	Snhg11	319317	58.7414	2.07567	0.96606	2.14859	0.0316667
ENSMUSG00000043257	10.4267	82.7184	14.5	0	6.76253	7.19804	Pigv	230801	20.2676	-2.93882	1.36815	-2.14803	0.0317112
ENSMUSG00000031921	0	0	0	13.1968	4.83038	7.19804	Terf2	21750	4.2042	5.95705	2.7767	2.14537	0.0319235
ENSMUSG00000003283	0	0	0	38.2707	0	0	Hck	15162	6.37844	6.55853	3.0588	2.14415	0.0320207
ENSMUSG00000026811	9.38404	0	0	11.8771	45.4056	40.309	St6galnac6	50935	17.8293	3.3222	1.55003	2.14331	0.0320884
ENSMUSG00000039988	62.0389	33.8751	93.7669	250.739	149.742	74.8596	Ankrd13c	433667	110.837	1.32832	0.621282	2.13803	0.0325144
ENSMUSG00000017132	215.312	327.722	383.767	102.935	245.383	28.7921	Cyth1	19157	217.319	-1.29038	0.603685	-2.13751	0.0325566
ENSMUSG00000044966	0.521336	0	0	25.0739	0	11.5169	Fbxo48	319701	6.18535	5.53261	2.59191	2.13457	0.0327964
ENSMUSG00000050468	9.38404	57.509	9.66669	1.31968	5.79646	0	Astl	215095	13.946	-3.36636	1.57883	-2.13219	0.0329909
ENSMUSG00000037536	516.644	546.729	379.901	182.116	315.907	328.231	Fbxo34	78938	378.254	-0.804758	0.377498	-2.13182	0.0330218
ENSMUSG00000026558	458.775	838.213	393.434	298.247	301.416	362.781	Uck2	80914	442.144	-0.813165	0.381608	-2.13089	0.0330981
ENSMUSG00000046756	79.243	126.047	76.3668	178.157	155.538	243.294	Mrps7	50529	143.108	1.0334	0.485142	2.13011	0.0331628
ENSMUSG00000029063	26.5881	46.4799	24.1667	0	5.79646	8.63764	Nadk	192185	18.6115	-2.7532	1.29357	-2.12838	0.0333059
ENSMUSG00000020467	29.1948	33.8751	55.1001	1.31968	16.4233	1.43961	Efemp1	216616	22.8921	-2.57974	1.21211	-2.12831	0.0333113
ENSMUSG00000053931	174.126	174.89	238.767	116.132	64.7271	109.41	Cnn3	71994	146.342	-1.02075	0.481705	-2.11903	0.0340879
ENSMUSG00000026679	0	30.724	7.73335	0	0	0	Enkur	71233	6.40955	-5.82919	2.7526	-2.1177	0.0342002
ENSMUSG00000007021	32.8441	26.785	49.3001	10.5574	3.8643	8.63764	Syngr3	20974	21.9981	-2.25233	1.06464	-2.11558	0.0343804
ENSMUSG00000040183	23.9814	37.0263	47.3668	1.31968	13.5251	0	Ankrd6	140577	20.5365	-2.81689	1.33295	-2.11327	0.0345778
ENSMUSG00000039007	26.0668	11.0291	0	0	0	0	Cpq	54381	6.18265	-5.78299	2.73725	-2.1127	0.0346267
ENSMUSG00000091060	0.521336	4.72676	0	10.5574	10.6268	40.309	Myocos	100038657	11.1236	3.55053	1.68073	2.11249	0.0346444
ENSMUSG00000022961	53.6976	37.0263	7.73335	0	9.66076	2.87921	Son	20658	18.4995	-2.93945	1.39433	-2.10814	0.0350186
ENSMUSG00000029185	21.8961	39.3897	0	2.63936	0	0	Fam114a1	68303	10.6542	-4.57533	2.17207	-2.10643	0.0351668
ENSMUSG00000023156	298.204	227.672	298.701	459.248	467.581	426.124	Rpp14	67053	362.922	0.71448	0.339215	2.10627	0.0351807
ENSMUSG00000023156	298.204	227.672	298.701	459.248	467.581	426.124	Rpp14	109729085	362.922	0.71448	0.339215	2.10627	0.0351807
ENSMUSG00000052423	0	0	0	36.951	0	0	B4galt3	57370	6.1585	6.50789	3.09235	2.10451	0.0353339
ENSMUSG00000055926	0	47.2676	0	0	0	0	Gm14137	623781	7.87794	-6.1279	2.91513	-2.1021	0.0355443
ENSMUSG00000021832	127.206	25.2094	190.434	344.436	222.197	250.492	Psmc6	67089	193.329	1.25403	0.598198	2.09635	0.0360513
ENSMUSG00000034867	8.34137	13.3925	7.73335	0	0	0	Ankrd27	245886	4.9112	-5.44667	2.59979	-2.09504	0.0361672
ENSMUSG00000070424	12.5121	70.1137	36.7334	13.1968	5.79646	0	Art5	11875	23.0587	-2.64462	1.26407	-2.09215	0.0364248
ENSMUSG00000055024	2.60668	34.6629	8.70002	0	0.966076	1.43961	Ep300	328572	8.06255	-4.25561	2.03502	-2.09119	0.0365111
ENSMUSG00000030825	66.2096	45.6921	26.1001	5.27871	221.231	262.009	Hsd17b14	66065	104.42	1.82035	0.872054	2.08743	0.0368491
ENSMUSG00000016458	15.1187	14.9681	0.966669	0	0	0	Wt1	22431	5.17558	-5.52555	2.65319	-2.0826	0.0372872
ENSMUSG00000045210	43.2709	134.713	189.467	67.3036	37.677	30.2318	Vcpip1	70675	83.7772	-1.43973	0.691958	-2.08067	0.0374643
ENSMUSG00000050796	2.08534	102.413	41.5668	1.31968	7.72861	14.3961	B3galt6	117592	28.2516	-2.64232	1.27046	-2.07982	0.0375423
ENSMUSG00000067722	279.436	329.298	332.534	542.388	398.989	593.118	BC003965	214489	412.627	0.704725	0.339528	2.07561	0.0379305
ENSMUSG00000028207	4.17068	33.0874	8.70002	0	1.93215	0	Asph	65973	7.9817	-4.43191	2.13564	-2.07521	0.0379673
ENSMUSG00000021286	3.12801	6.30235	11.6	52.7871	11.5929	41.7486	Zfyve21	68520	21.1932	2.35055	1.13276	2.07506	0.0379808
ENSMUSG00000026649	39.1002	58.2968	0	0	6.76253	0	Cfap126	75472	17.3599	-3.78633	1.8261	-2.07345	0.03813
ENSMUSG00000029661	40.6642	68.5381	7.73335	0	10.6268	7.19804	Col1a2	12843	22.4601	-2.69961	1.3024	-2.0728	0.0381913
ENSMUSG00000030513	0	0	0	0	0	35.9902	Pcsk6	18553	5.99836	6.4675	3.12181	2.07172	0.038292
ENSMUSG00000020525	81.8497	229.248	93.7669	7.91807	50.236	77.7388	Ppm1d	53892	90.1262	-1.57566	0.760649	-2.07146	0.0383154
ENSMUSG00000035401	11.4694	28.3606	10.6334	0	2.89823	0	Emsy	233545	8.89359	-4.00655	1.94232	-2.06276	0.0391352
ENSMUSG00000109602	0.521336	0	0	26.3936	7.72861	0	Gm31597	NA	5.77392	5.43547	2.63618	2.06187	0.03922
ENSMUSG00000020189	180.382	290.696	189.467	120.091	143.945	46.0674	Osbpl8	237542	161.775	-1.08599	0.527125	-2.0602	0.039379
ENSMUSG00000022435	0	0	0	47.5084	0	59.0239	Upk3a	22270	17.7554	8.03639	3.90986	2.05541	0.039839
ENSMUSG00000021362	0.521336	0	0	25.0739	8.69468	0	Gcm2	107889	5.71498	5.42079	2.63963	2.05362	0.0400129
ENSMUSG00000019256	1.04267	0	0	40.91	1.93215	0	Ahr	11622	7.31414	5.14987	2.51301	2.04929	0.0404341
ENSMUSG00000041453	1819.46	2009.66	2558.77	3449.64	2363.02	3767.45	Rpl21	19933	2661.33	0.584699	0.285485	2.04809	0.0405511
ENSMUSG00000025204	107.395	89.8085	158.534	232.263	178.724	267.767	Ndufb8	67264	172.415	0.932999	0.455753	2.04716	0.0406425
ENSMUSG00000024308	22.9388	4.72676	23.2	0	2.89823	0	Tapbp	21356	8.96063	-4.02057	1.96402	-2.04712	0.0406466
ENSMUSG00000037608	326.356	810.64	300.634	234.903	272.433	267.767	Bclaf1	72567	368.789	-0.890889	0.435454	-2.04588	0.0407678
ENSMUSG00000042638	10.948	8.66574	8.70002	0	0	0	Gucy2c	14917	4.71897	-5.38981	2.63463	-2.04576	0.0407801
ENSMUSG00000032606	6.25603	67.7503	0.966669	0	4.83038	0	Nicn1	66257	13.3006	-3.87648	1.89514	-2.04549	0.0408067
ENSMUSG00000027339	9.90538	25.2094	0	0	0	0	Rassf2	215653	5.85246	-5.70087	2.78791	-2.04485	0.0408694
ENSMUSG00000060002	773.141	1094.25	1012.1	1517.63	1182.48	1639.71	Chpt1	212862	1203.22	0.591891	0.289492	2.04459	0.0408957
ENSMUSG00000039318	1.56401	0	0	0	6.76253	40.309	Rab3gap2	98732	8.10592	4.77779	2.33891	2.04274	0.0410778
ENSMUSG00000031325	0	0	0	17.1558	3.8643	2.87921	4930519F16Rik	75106	3.98322	5.87953	2.87874	2.04239	0.0411124
ENSMUSG00000026641	29.7161	71.6893	39.6334	1.31968	11.5929	18.7149	Usf1	22278	28.7777	-2.15877	1.05721	-2.04195	0.0411562
ENSMUSG00000040234	6.77736	54.3578	7.73335	3.95903	2.89823	0	Tm7sf3	67623	12.621	-3.30686	1.62022	-2.041	0.0412506
ENSMUSG00000028890	38.0575	141.015	9.66669	0	13.5251	21.5941	Mtf1	17764	37.3098	-2.42808	1.19051	-2.03952	0.0413978
ENSMUSG00000034575	132.419	200.1	152.734	69.9429	106.268	14.3961	Tent4a	210106	112.643	-1.33995	0.657524	-2.03787	0.0415632
ENSMUSG00000026305	106.352	175.678	91.8335	40.91	84.0486	18.7149	Lrrfip1	16978	86.2563	-1.36971	0.673298	-2.03433	0.0419185
ENSMUSG00000090223	8.34137	45.6921	0	0	1.93215	0	Pcp4	18546	9.3276	-4.67955	2.30652	-2.02883	0.0424753
ENSMUSG00000109714	0	0	0	6.59839	21.2537	0	Gm35021	NA	4.64201	6.10693	3.01009	2.02882	0.0424769
ENSMUSG00000107284	0	44.1165	0	0	0	0	Gm43280	NA	7.35274	-6.02835	2.97272	-2.02789	0.0425715
ENSMUSG00000045322	0	0	0	0	0	34.5506	Tlr9	81897	5.75843	6.40856	3.16242	2.02647	0.0427163
ENSMUSG00000003644	17.2041	75.6282	14.5	0	11.5929	4.31882	Rps6ka1	20111	20.5407	-2.72531	1.34529	-2.02582	0.0427833
ENSMUSG00000032366	58.9109	148.105	0	1.31968	22.2197	8.63764	Tpm1	22003	39.8655	-2.67273	1.32305	-2.02013	0.0433701
ENSMUSG00000037466	42.2282	70.1137	83.1335	17.1558	32.8466	12.9565	Tedc1	104732	43.0724	-1.62056	0.802498	-2.0194	0.0434457
ENSMUSG00000024867	15.1187	18.9071	0	0	0	0	Pip5k1b	18719	5.67097	-5.65661	2.80648	-2.01555	0.0438469
ENSMUSG00000028788	198.108	348.993	157.567	149.124	131.386	61.9031	Ptp4a2	19244	174.513	-1.03906	0.51562	-2.01516	0.0438875
ENSMUSG00000036112	1322.63	1837.92	1389.1	2267.21	2022	2307.69	Metap2	56307	1857.76	0.536002	0.266666	2.01001	0.0444298
ENSMUSG00000034850	24.5028	47.2676	20.3	0	10.6268	0	Tmem127	69470	17.1162	-3.05608	1.52185	-2.00814	0.0446288
ENSMUSG00000030967	7.2987	47.2676	24.1667	5.27871	4.83038	0	Zranb1	360216	14.807	-2.93665	1.46247	-2.008	0.0446433
ENSMUSG00000020526	2532.13	1624.43	3143.61	4471.07	3608.29	3063.48	Znhit3	448850	3073.84	0.61026	0.305085	2.00029	0.0454687
ENSMUSG00000053208	0	0	0.966669	22.4345	9.66076	0	Kat2b-ps	NA	5.51033	5.34111	2.6707	1.99989	0.0455122
ENSMUSG00000032667	31.2801	11.0291	4.83334	0	0	2.87921	Pon2	330260	8.33697	-4.12539	2.06576	-1.99703	0.0458219
ENSMUSG00000041886	5.73469	28.3606	0	0	0	0	Macc1	238455	5.68255	-5.65755	2.83489	-1.99569	0.045968
ENSMUSG00000028874	1.56401	0	0	1.31968	7.72861	30.2318	Fgr	14191	6.80734	4.50929	2.2604	1.9949	0.0460533
ENSMUSG00000033902	75.0723	170.164	13.5334	26.3936	36.7109	2.87921	Mapkbp1	26390	54.1255	-1.96218	0.98379	-1.99451	0.0460966
ENSMUSG00000029998	25.0241	8.66574	0	0	0	0	Pcyox1	66881	5.61497	-5.64439	2.83012	-1.9944	0.0461087
ENSMUSG00000004359	3301.62	1614.98	3770.97	6198.53	4625.57	3239.12	Spic	20728	3791.8	0.694972	0.34876	1.99269	0.0462949
ENSMUSG00000006276	14.5974	123.684	29.0001	6.59839	18.3554	15.8357	Eps15l1	13859	34.6784	-2.02985	1.01875	-1.99249	0.0463168
ENSMUSG00000026721	13.0334	58.2968	2.90001	3.95903	2.89823	2.87921	Rabgap1l	29809	13.9944	-2.93318	1.47447	-1.98931	0.0466673
ENSMUSG00000053754	71.9443	137.864	45.4334	11.8771	42.5073	33.111	Chd8	67772	57.1229	-1.53973	0.77454	-1.98793	0.0468195
ENSMUSG00000034087	5.73469	18.1193	3.86667	0	0	0	Nlrp4b	210045	4.62011	-5.35857	2.69651	-1.98722	0.0468975
ENSMUSG00000025036	17.7254	89.8085	3.86667	0	12.559	1.43961	Sfxn2	94279	20.8999	-2.95253	1.48611	-1.98676	0.0469492
ENSMUSG00000036863	4.17068	29.9362	0	0	0	0	Syde2	214804	5.68448	-5.65772	2.84862	-1.98613	0.0470192
ENSMUSG00000062604	82.371	81.9306	134.367	6.59839	65.6932	27.3525	Srpk2	20817	66.3854	-1.57116	0.793375	-1.98035	0.0476643
ENSMUSG00000117679	0	0	0	32.992	0	0	Apbb3	225372	5.49866	6.34434	3.20589	1.97896	0.04782
ENSMUSG00000041583	769.491	144.954	1015.97	1708.98	1243.34	881.04	Obox6	252830	960.629	0.989969	0.501314	1.97475	0.0482967
ENSMUSG00000072244	248.156	278.091	174	159.681	135.251	59.0239	Trim6	94088	175.701	-0.982543	0.497975	-1.97308	0.0484867
ENSMUSG00000039887	57.8683	58.2968	138.234	216.427	167.131	146.84	Alg14	66789	130.799	1.06531	0.539987	1.97285	0.0485129
ENSMUSG00000032745	225.217	245.004	235.867	138.566	132.352	133.883	Gpbp1	73274	185.148	-0.802593	0.407055	-1.97171	0.0486432
ENSMUSG00000012405	1706.33	1589.77	2043.54	2495.51	2217.14	2935.36	Rpl15	66480	2164.61	0.518304	0.263252	1.96885	0.0489699
ENSMUSG00000035274	11.4694	21.2704	0	0	0	0	Tpbg	21983	5.45664	-5.60036	2.84727	-1.96692	0.049192
ENSMUSG00000026353	131.377	254.457	152.734	63.3445	107.234	96.4537	Ubxn4	67812	134.267	-1.0097	0.513872	-1.96489	0.0494268
ENSMUSG00000047084	57.8683	167.8	40.6001	7.91807	58.9306	8.63764	Ngrn	83485	56.9591	-1.80189	0.917115	-1.96474	0.0494443
ENSMUSG00000048497	27.1095	78.7794	31.9001	7.91807	19.3215	0	Mmgt2	216829	27.5048	-2.31255	1.17777	-1.9635	0.0495883
ENSMUSG00000029076	99.5751	223.734	97.6335	43.5494	65.6932	79.1784	Sdf4	20318	101.561	-1.15975	0.590839	-1.96289	0.0496594
ENSMUSG00000030753	81.3284	232.399	18.3667	11.8771	59.8967	28.7921	Thap12	72981	72.11	-1.7166	0.874938	-1.96196	0.0497669
ENSMUSG00000039735	77.679	100.05	67.6668	26.3936	47.3377	20.1545	Fnbp1l	214459	56.5469	-1.37713	0.701957	-1.96185	0.0497801
ENSMUSG00000056608	4.69202	54.3578	25.1334	0	8.69468	1.43961	Chd9	109151	15.7196	-3.00528	1.53232	-1.96126	0.0498484
ENSMUSG00000070733	13.0334	45.6921	0.966669	0	3.8643	0	Fryl	72313	10.5927	-3.86051	1.9711	-1.95856	0.0501643
ENSMUSG00000026594	190.287	274.152	225.234	60.7052	202.876	59.0239	Ralgps2	78255	168.713	-1.08851	0.556136	-1.95728	0.0503149
ENSMUSG00000020883	59.4323	55.1456	75.4002	172.878	70.5235	171.313	Fbxl20	72194	100.782	1.12489	0.574959	1.95647	0.0504094
ENSMUSG00000015882	22.9388	26.785	20.3	7.91807	0.966076	0	Lcorl	209707	13.1513	-2.99037	1.53078	-1.95349	0.0507618
ENSMUSG00000015882	22.9388	26.785	20.3	7.91807	0.966076	0	Lcorl	100041576	13.1513	-2.99037	1.53078	-1.95349	0.0507618
ENSMUSG00000004591	98.5324	40.9653	200.1	254.698	266.637	198.666	Pkn2	109333	176.6	1.08795	0.556988	1.95328	0.0507864
ENSMUSG00000070583	7.2987	0	3.86667	73.902	8.69468	5.75843	Fv1	14349	16.5867	2.96396	1.51928	1.9509	0.0510688
ENSMUSG00000039756	301.332	144.954	369.267	584.617	598.001	292.24	Dnttip2	99480	381.735	0.856046	0.439424	1.94811	0.0514018
ENSMUSG00000029004	19.8108	35.4507	4.83334	0	4.83038	0	Kmt2e	69188	10.8209	-3.55382	1.82425	-1.9481	0.0514035
ENSMUSG00000033501	62.5603	13.3925	31.9001	141.206	54.1003	100.773	Crygs	12970	67.3219	1.44764	0.743408	1.94731	0.0514981
ENSMUSG00000053226	0	0	0	26.3936	0.966076	0	Dand5	23863	4.55994	6.07416	3.121	1.94622	0.0516282
ENSMUSG00000053977	39.1002	28.3606	20.3	0	9.66076	4.31882	Cd8a	12525	16.9567	-2.62426	1.3491	-1.94519	0.0517516
ENSMUSG00000020246	6.77736	33.0874	0	1.31968	0	0	Hcfc2	67933	6.86407	-4.92138	2.531	-1.94444	0.0518422
ENSMUSG00000110329	2.60668	32.2996	0.966669	1.31968	0	0	Gm45304	102641740	6.19876	-4.76815	2.45792	-1.93991	0.0523902
ENSMUSG00000073910	0.521336	0	0	31.6723	0.966076	0	Mob3b	214944	5.52661	5.36939	2.77395	1.93565	0.052911
ENSMUSG00000084992	0	0	0	31.6723	0	0	Gm13842	NA	5.27871	6.28543	3.24879	1.9347	0.0530271
ENSMUSG00000041731	11.4694	32.2996	8.70002	0	3.8643	0	Pgm5	226041	9.38888	-3.66775	1.89675	-1.9337	0.0531498
ENSMUSG00000086154	8.34137	23.6338	0	0	0	0	Gm16196	NA	5.3292	-5.56561	2.8788	-1.93331	0.053198
ENSMUSG00000004849	4.17068	0	1.93334	0	11.5929	60.4635	Ap1s1	11769	13.0267	3.53123	1.82805	1.93169	0.0533973
ENSMUSG00000062753	58.9109	0	30.9334	120.091	85.9808	128.125	AI413582	106672	70.6735	1.88874	0.978014	1.9312	0.0534583
ENSMUSG00000062376	62.5603	66.1747	62.8335	129.328	106.268	152.598	Borcs7	66439	96.6273	1.01744	0.527316	1.92946	0.0536737
ENSMUSG00000079525	0	0	0	0	1.93215	24.4733	Cldn34d	74987	4.40091	6.02027	3.12315	1.92763	0.0539015
ENSMUSG00000067931	128.77	77.9916	124.7	124.05	215.435	308.076	Zfp948	381066	163.17	0.965013	0.501066	1.92592	0.0541143
ENSMUSG00000021277	7.82003	18.9071	30.9334	0	4.83038	0	Traf3	22031	10.4151	-3.48852	1.81427	-1.92283	0.0545018
ENSMUSG00000039929	80.807	125.259	132.434	44.8691	66.6592	41.7486	Urb1	207932	81.9628	-1.13645	0.591769	-1.92042	0.0548048
ENSMUSG00000024907	0	0	0	0	2.89823	23.0337	Gal	14419	4.32199	5.99458	3.12218	1.92	0.0548584
ENSMUSG00000022108	68.8163	75.6282	17.4	6.59839	27.0501	0	Itm2b	16432	32.5822	-2.24262	1.17066	-1.91568	0.0554059
ENSMUSG00000038914	0	1.57559	0	0	0	50.3863	Dido1	23856	8.66031	5.01508	2.61991	1.91422	0.0555927
ENSMUSG00000034800	0	48.8432	0	0	0.966076	0	Zfp661	72180	8.30155	-5.21335	2.72539	-1.91288	0.0557628
ENSMUSG00000059991	19.8108	65.3869	58.0001	0	21.2537	8.63764	Nptx2	53324	28.8482	-2.23895	1.17373	-1.90756	0.0564484
ENSMUSG00000018446	454.083	204.826	346.067	593.855	502.36	554.249	C1qbp	12261	442.573	0.714166	0.374545	1.90676	0.0565519
ENSMUSG00000046242	4.17068	27.5728	0	0	0	0	Nme9	69797	5.29058	-5.55418	2.91336	-1.90645	0.0565914
ENSMUSG00000074340	934.755	731.073	30.9334	100.296	192.249	66.2219	Ovgp1	12659	342.588	-2.24087	1.17557	-1.90621	0.0566234
ENSMUSG00000052031	28.1521	58.2968	11.6	0	12.559	0	Tagap1	380608	18.4346	-2.91508	1.5296	-1.90578	0.0566784
ENSMUSG00000010136	26.5881	20.4826	0	0	1.93215	0	Pifo	100503311	8.16715	-4.48671	2.35427	-1.90577	0.0566795
ENSMUSG00000026574	6.77736	24.4216	0	0	0	0	Dpt	56429	5.19983	-5.52984	2.90937	-1.9007	0.0573413
ENSMUSG00000035227	198.108	103.989	207.834	420.977	203.842	303.757	Spcs2	66624	239.751	0.86338	0.454316	1.9004	0.0573813
ENSMUSG00000058230	41.7068	112.655	70.5668	29.0329	33.8127	21.5941	Arhgap35	232906	51.5613	-1.40752	0.74094	-1.89964	0.0574809
ENSMUSG00000032495	27.1095	19.6949	52.2001	125.369	76.32	53.2655	Lrrc2	74249	58.9932	1.37061	0.721858	1.89872	0.0576007
ENSMUSG00000025439	1020.78	770.463	1382.34	1423.93	1462.64	1854.21	Clns1a	12729	1319.06	0.579237	0.306478	1.88998	0.0587608
ENSMUSG00000112991	0	0	0	30.3526	0	0	Gm36635	NA	5.05877	6.22401	3.29468	1.88911	0.058877
ENSMUSG00000036432	166.827	149.681	195.267	67.3036	131.386	14.3961	Siah2	20439	120.81	-1.25558	0.665127	-1.88773	0.0590617
ENSMUSG00000021806	5.73469	25.2094	0	0	0	0	Nid2	18074	5.15735	-5.51777	2.92365	-1.88729	0.0591214
ENSMUSG00000034379	20.3321	3.15118	7.73335	1.31968	0	0	Wdr5b	69544	5.42272	-4.57236	2.42417	-1.88616	0.059274
ENSMUSG00000030917	41.1855	96.1109	62.8335	149.124	97.5737	174.193	Tmem159	233806	103.503	1.07334	0.570005	1.88304	0.0596945
ENSMUSG00000026427	1.04267	0	0	25.0739	9.66076	0	Eif2d	16865	5.96289	4.85331	2.5802	1.88098	0.0599749
ENSMUSG00000027305	416.026	102.413	460.134	859.11	574.815	420.365	Ndufaf1	69702	472.144	0.922173	0.490459	1.88022	0.0600777
ENSMUSG00000019951	102.703	154.408	164.334	59.3855	91.7772	56.1447	Uhrf1bp1l	75089	104.792	-1.01741	0.541364	-1.87935	0.0601974
ENSMUSG00000086549	0	37.0263	10.6334	0	1.93215	0	Gm13648	100415901	8.26531	-4.50204	2.40136	-1.87478	0.0608224
ENSMUSG00000059842	0	0	0	9.23775	3.8643	7.19804	Zfp341	228807	3.38335	5.6433	3.01441	1.87211	0.0611917
ENSMUSG00000093847	55.2616	33.0874	8.70002	13.1968	0.966076	4.31882	Eif1ad15	NA	19.2551	-2.41348	1.29279	-1.86687	0.0619196
ENSMUSG00000025236	91.2337	90.5963	43.5001	225.665	123.658	116.608	Adpgk	72141	115.21	1.04377	0.559473	1.86563	0.0620937
ENSMUSG00000026535	2.60668	28.3606	0	0	0	0	Ifi202b	26388	5.16121	-5.51813	2.95787	-1.86558	0.0621003
ENSMUSG00000098015	23.9814	12.6047	0	0	0.966076	0	Gm44527	625558	6.2587	-4.8016	2.57425	-1.86524	0.0621475
ENSMUSG00000057963	7.82003	56.7212	11.6	5.27871	4.83038	2.87921	Itpk1	217837	14.8549	-2.54401	1.36447	-1.86447	0.0622561
ENSMUSG00000116056	0	0	0	0	9.66076	14.3961	Gm4544	NA	4.00947	5.89006	3.16088	1.86343	0.0624021
ENSMUSG00000021639	184.553	43.3287	173.034	314.083	296.585	195.787	Gtf2h2	23894	201.228	1.00804	0.541939	1.86006	0.0628777
ENSMUSG00000032527	88.6271	96.8987	139.2	211.148	227.994	151.159	Pccb	66904	152.505	0.866351	0.466709	1.8563	0.0634112
ENSMUSG00000028796	76.115	168.588	75.4002	58.0658	36.7109	0	Phc2	54383	69.1466	-1.75171	0.945116	-1.85343	0.0638211
ENSMUSG00000040123	2.60668	0	0	7.91807	22.2197	10.0773	Zmym5	219105	7.13696	3.84591	2.07559	1.85292	0.0638934
ENSMUSG00000060985	11.4694	18.1193	0	0	0	0	Tdrd5	214575	4.93144	-5.45466	2.94496	-1.8522	0.0639968
ENSMUSG00000047248	58.3896	51.9944	25.1334	0	10.6268	20.1545	C2cd3	277939	27.7165	-2.14477	1.15889	-1.85072	0.0642104
ENSMUSG00000096727	28.6735	72.4771	0	0	0	0	Psmb9	16912	16.8584	-7.22612	3.90876	-1.8487	0.0645014
ENSMUSG00000108379	3.64935	5.51456	0	58.0658	23.1858	0	A730082K24Rik	101786	15.0693	3.13288	1.69703	1.8461	0.0648779
ENSMUSG00000103839	27.6308	14.1803	0.966669	1.31968	0.966076	1.43961	Gm37607	NA	7.75052	-3.54037	1.91821	-1.84567	0.0649407
ENSMUSG00000056592	0	37.0263	0	0	0	0	Zfp658	210104	6.17105	-5.77555	3.13092	-1.84468	0.0650844
ENSMUSG00000063450	37.5362	76.416	17.4	0	22.2197	2.87921	Syne2	319565	26.0752	-2.35824	1.27884	-1.84405	0.0651765
ENSMUSG00000042207	109.48	53.57	91.8335	124.05	146.844	231.777	Kdm5b	75605	126.259	0.97673	0.530169	1.8423	0.0654315
ENSMUSG00000043155	8.34137	0	21.2667	0	0	0	Hpdl	242642	4.93468	-5.45132	2.96269	-1.83999	0.06577
ENSMUSG00000055044	86.5417	75.6282	107.3	18.4755	32.8466	60.4635	Pdlim1	54132	63.5426	-1.27286	0.692333	-1.83851	0.0659866
ENSMUSG00000028992	2.60668	27.5728	0	0	0	0	Nmnat1	66454	5.02991	-5.48097	2.98206	-1.83798	0.0660653
ENSMUSG00000024174	127.727	31.5118	104.4	314.083	145.877	116.608	Pot1b	72836	140.035	1.12679	0.613191	1.83759	0.066123
ENSMUSG00000019768	26.0668	0	3.86667	0	0	0	Esr1	13982	4.98891	-5.47409	2.984	-1.83448	0.0665828
ENSMUSG00000017493	18.2467	0	17.4	0	0.966076	0	Igfbp4	16010	6.10214	-4.7602	2.59891	-1.83161	0.0670094
ENSMUSG00000034278	241.378	223.734	261.001	201.911	121.726	67.6616	Dnajc17	69408	186.235	-0.891047	0.48657	-1.83128	0.0670585
ENSMUSG00000033454	0	0	0	0	0	28.7921	Zbtb1	268564	4.79869	6.14534	3.35689	1.83066	0.0671509
ENSMUSG00000057058	5.73469	23.6338	0	0	0	0	Skap1	78473	4.89475	-5.44246	2.97387	-1.83009	0.0672364
ENSMUSG00000022849	250.241	220.582	187.534	108.214	162.301	103.652	Hspbap1	66667	172.087	-0.812823	0.444731	-1.82767	0.0675984
ENSMUSG00000017776	410.291	513.642	572.268	443.412	269.535	200.105	Crk	12928	401.542	-0.711875	0.389701	-1.82672	0.0677416
ENSMUSG00000023170	8.86271	6.30235	14.5	22.4345	29.9484	56.1447	Gps2	56310	23.0321	1.87578	1.02706	1.82636	0.0677966
ENSMUSG00000030652	132.419	66.9625	177.867	275.813	195.147	226.018	Coq7	12850	179.038	0.886271	0.485466	1.82561	0.0679089
ENSMUSG00000111432	0	36.2385	0	0	0	0	Gm47993	NA	6.03975	-5.74452	3.15162	-1.82272	0.0683456
ENSMUSG00000063550	367.542	115.806	317.067	517.314	422.175	453.476	Nup98	269966	365.563	0.79824	0.438151	1.82184	0.06848
ENSMUSG00000040152	4.17068	17.3315	2.90001	0	0	0	Thbs1	21825	4.06703	-5.1744	2.84249	-1.82037	0.068702
ENSMUSG00000030691	73.5083	126.835	116	69.9429	36.7109	37.4298	Fchsd2	207278	76.7378	-1.13494	0.623861	-1.81922	0.0688772
ENSMUSG00000040321	17.7254	43.3287	20.3	0	10.6268	0	Zfp770	228491	15.3302	-2.88104	1.58515	-1.81752	0.0691378
ENSMUSG00000035726	44.3135	33.0874	34.8001	112.173	79.2182	63.3427	Supt16	114741	61.1558	1.18044	0.651841	1.81092	0.0701525
ENSMUSG00000046846	1.04267	29.1484	0	0	0	0	Spesp1	66712	5.03184	-5.48117	3.02697	-1.81078	0.0701749
ENSMUSG00000025220	26.5881	6.30235	35.7667	125.369	41.5413	40.309	Oga	76055	45.9795	1.59456	0.880684	1.81059	0.070204
ENSMUSG00000016018	114.694	174.89	114.067	62.0249	95.6415	34.5506	Mtrex	72198	99.3113	-1.06346	0.587483	-1.8102	0.0702653
ENSMUSG00000053774	0	0	0	14.5165	0	8.63764	Ubxn7	224111	3.85902	5.83158	3.22238	1.80971	0.0703402
ENSMUSG00000028291	111.044	234.763	124.7	55.4265	80.1843	100.773	Akirin2	433693	117.815	-0.993211	0.549058	-1.80893	0.0704612
ENSMUSG00000011254	52.1336	10.2413	50.2668	174.198	54.1003	70.5408	Thg1l	66628	68.58	1.40489	0.777913	1.80597	0.0709227
ENSMUSG00000018830	7.2987	21.2704	0	0	0	0	Myh11	17880	4.76152	-5.4031	2.99235	-1.80563	0.0709755
ENSMUSG00000062006	721.007	919.356	1144.54	1310.44	1176.68	1547.58	Rpl34	619547	1136.6	0.535314	0.296492	1.80549	0.0709977
ENSMUSG00000062006	721.007	919.356	1144.54	1310.44	1176.68	1547.58	Rpl34	68436	1136.6	0.535314	0.296492	1.80549	0.0709977
ENSMUSG00000087260	405.078	205.614	525.868	687.552	537.138	620.471	Lamtor5	68576	496.954	0.699334	0.387492	1.80477	0.0711109
ENSMUSG00000024477	34.4081	146.53	66.7001	34.3116	43.4734	5.75843	Pggt1b	225467	55.1969	-1.55722	0.864926	-1.80041	0.0717962
ENSMUSG00000022114	229.388	171.739	263.901	494.879	287.891	310.955	Spry2	24064	293.125	0.717568	0.398634	1.80007	0.0718497
ENSMUSG00000114237	0	0	0	27.7132	0	0	Gm48694	NA	4.61887	6.09273	3.39687	1.79363	0.0728724
ENSMUSG00000078998	44.3135	5.51456	0	0	0	2.87921	Bpifa6	545477	8.78455	-4.18845	2.33566	-1.79326	0.0729308
ENSMUSG00000000278	229.909	394.685	299.667	252.059	566.121	764.432	Scpep1	74617	417.812	0.776476	0.433349	1.7918	0.0731645
ENSMUSG00000066031	108.959	256.821	156.6	40.91	145.877	57.5843	Pramel25	194227	127.792	-1.0883	0.60738	-1.7918	0.0731654
ENSMUSG00000027907	67.2523	24.4216	17.4	6.59839	7.72861	14.3961	S100a11	20195	22.9662	-1.93759	1.0817	-1.79124	0.0732545
ENSMUSG00000034107	24.5028	3.93897	0	0	0	0	Ano7	404545	4.74029	-5.40099	3.02225	-1.78707	0.0739259
ENSMUSG00000056698	0	29.1484	0.966669	0	0	0	Elmod3	232089	5.01918	-5.47718	3.06782	-1.78537	0.074202
ENSMUSG00000028646	23.9814	36.2385	37.7001	0	3.8643	15.8357	Rragc	54170	19.6033	-2.32989	1.30608	-1.78388	0.0744435
ENSMUSG00000027933	31.8015	97.6865	26.1001	10.5574	10.6268	27.3525	Ints3	229543	34.0208	-1.68935	0.949029	-1.78008	0.0750625
ENSMUSG00000036054	0	34.6629	0	0	0	0	Sugp2	234373	5.77716	-5.68038	3.19527	-1.77775	0.0754454
ENSMUSG00000025094	44.3135	14.1803	11.6	1.31968	5.79646	5.75843	Slc18a2	214084	13.8281	-2.44361	1.37582	-1.77611	0.0757146
ENSMUSG00000000276	393.087	431.711	187.534	249.419	146.844	192.907	Dgke	56077	266.917	-0.783683	0.442969	-1.76916	0.0768671
ENSMUSG00000021963	0	0	0	2.63936	0	20.1545	Sap18	20220	3.79898	5.80734	3.28411	1.76832	0.0770076
ENSMUSG00000045968	3.12801	6.30235	0.966669	42.2297	31.8805	0	Teddm2	240817	14.0845	2.82897	1.60027	1.76781	0.0770927
ENSMUSG00000040483	33.8868	0	0	0	0	0	Xaf1	327959	5.6478	-5.65299	3.20048	-1.7663	0.0773459
ENSMUSG00000010392	84.9777	21.2704	93.7669	241.501	101.438	105.091	Gosr1	53334	108.008	1.16263	0.658805	1.76475	0.077605
ENSMUSG00000021481	16.1614	70.1137	6.76668	0	0	12.9565	Zfp346	26919	17.6664	-2.87754	1.63367	-1.7614	0.0781712
ENSMUSG00000028756	39.1002	38.6019	39.6334	0	19.3215	7.19804	Pink1	68943	23.9758	-2.12389	1.20586	-1.7613	0.078187
ENSMUSG00000024786	24.5028	0	0	77.861	20.2876	46.0674	Majin	622554	28.1198	2.52879	1.43583	1.7612	0.0782045
ENSMUSG00000002635	287.256	127.623	119.867	291.649	257.942	391.573	Pdcd2l	68079	245.985	0.810764	0.460725	1.75976	0.0784492
ENSMUSG00000026589	0	0	0.966669	0	0	31.6714	Sec16b	89867	5.43967	5.31568	3.02622	1.75654	0.0789962
ENSMUSG00000002342	0	0	0	17.1558	4.83038	0	Tmem161a	234371	3.66437	5.76041	3.28051	1.75595	0.079097
ENSMUSG00000043230	0	0	0	17.1558	4.83038	0	Fam124b	241128	3.66437	5.76041	3.28051	1.75595	0.079097
ENSMUSG00000030671	2.08534	0	0.966669	0	8.69468	34.5506	Pde3b	18576	7.71621	3.7837	2.15485	1.7559	0.079106
ENSMUSG00000027076	524.464	674.352	900.935	1075.54	890.722	1102.74	Timm10	30059	861.458	0.548338	0.312628	1.75396	0.0794368
ENSMUSG00000020946	27.1095	31.5118	57.0335	113.492	55.0663	95.0141	Gosr2	56494	63.2046	1.19216	0.679825	1.75363	0.0794942
ENSMUSG00000066463	2039.99	1959.24	3030.51	2070.57	1568.91	1179.04	Omt2a	18379	1974.71	-0.544521	0.310753	-1.75226	0.0797288
ENSMUSG00000029757	33.3655	0	0	0	0	0	Dync1i1	13426	5.56091	-5.63065	3.21625	-1.75069	0.0800001
ENSMUSG00000035674	143.889	116.594	104.4	175.517	175.826	283.603	Ndufa3	66091	166.638	0.795697	0.454694	1.74996	0.0801246
ENSMUSG00000044452	0	11.0291	16.4334	0	0	0	Zfp507	668501	4.57708	-5.34129	3.05242	-1.74985	0.0801434
ENSMUSG00000100627	5.21336	0	0	31.6723	31.8805	0	A830008E24Rik	NA	11.461	3.55025	2.02905	1.74972	0.0801674
ENSMUSG00000028971	17.7254	22.0582	76.3668	13.1968	12.559	5.75843	Cort	12854	24.6108	-1.8704	1.07027	-1.74759	0.0805348
ENSMUSG00000030704	139.718	173.315	174.967	80.5004	127.522	41.7486	Rab6a	19346	122.962	-0.959144	0.549385	-1.74585	0.0808372
ENSMUSG00000034120	17.2041	39.3897	23.2	55.4265	52.1681	92.1349	Srsf2	20382	46.5872	1.32471	0.759084	1.74514	0.0809606
ENSMUSG00000022389	27.6308	33.0874	10.6334	0	8.69468	2.87921	Tef	21685	13.8209	-2.5923	1.48558	-1.74498	0.0809884
ENSMUSG00000108757	0	0	0	11.8771	9.66076	0	Gm45202	NA	3.58964	5.73305	3.28684	1.74425	0.0811162
ENSMUSG00000018211	27.1095	37.0263	1.93334	0	4.83038	4.31882	Wfdc15b	192201	12.5364	-2.84283	1.63018	-1.74388	0.0811803
ENSMUSG00000045414	229.909	309.603	187.534	134.607	185.487	20.1545	Dipk2a	68861	177.882	-1.09087	0.625794	-1.74318	0.0813024
ENSMUSG00000029501	122.514	51.2066	175.934	46.1887	59.8967	56.1447	Ankle2	71782	85.3141	-1.10575	0.634749	-1.74203	0.0815037
ENSMUSG00000032673	459.818	219.795	577.101	841.955	690.744	502.423	Prorsd1	67939	548.639	0.6961	0.399704	1.74154	0.0815888
ENSMUSG00000035439	53.6976	10.2413	25.1334	105.574	83.0825	46.0674	Haus8	76478	53.9661	1.39038	0.798487	1.74127	0.081636
ENSMUSG00000052926	166.306	44.1165	29.0001	149.124	151.674	227.458	Rnaseh2a	69724	127.946	1.13304	0.650802	1.74099	0.0816847
ENSMUSG00000032525	80.2857	99.2621	131.467	44.8691	48.3038	59.0239	Nktr	18087	77.2019	-1.03031	0.592252	-1.73964	0.0819219
ENSMUSG00000028186	12.5121	14.1803	0	0	0	0	Uox	22262	4.44872	-5.30669	3.05062	-1.73955	0.0819388
ENSMUSG00000018567	0.521336	0	0	0	1.93215	24.4733	Gabarap	56486	4.4878	5.06051	2.91158	1.73807	0.0821992
ENSMUSG00000093862	250.241	687.744	224.267	46.1887	159.403	351.264	Gm5117	NA	286.518	-1.06295	0.612405	-1.73569	0.082618
ENSMUSG00000013928	51.0909	14.9681	46.4001	5.27871	10.6268	15.8357	1700020L13Rik	NA	24.0334	-1.82891	1.05509	-1.73343	0.08302
ENSMUSG00000032855	2.08534	15.7559	4.83334	0	0	0	Pkd1	18763	3.77909	-5.06707	2.92357	-1.73318	0.0830633
ENSMUSG00000047583	14.0761	0	20.3	96.3365	28.9823	21.5941	Tyw3	209584	30.2148	2.09761	1.21048	1.73288	0.0831179
ENSMUSG00000031068	14.0761	10.2413	8.70002	0	1.93215	0	Glrx3	30926	5.82493	-3.96901	2.29123	-1.73226	0.0832272
ENSMUSG00000064194	277.872	271.001	540.368	640.044	584.476	485.148	Zfp936	668620	466.485	0.652552	0.377157	1.73019	0.0835965
ENSMUSG00000044968	8.34137	33.0874	23.2	101.615	22.2197	63.3427	Napepld	242864	41.9677	1.53797	0.88928	1.72946	0.0837266
ENSMUSG00000078429	13.5547	26.785	5.80001	0	0.966076	4.31882	Ctdsp2	52468	8.57077	-3.16122	1.82931	-1.72809	0.0839715
ENSMUSG00000028385	13.0334	14.9681	8.70002	0	0	2.87921	Snx30	209131	6.59679	-3.75265	2.17616	-1.72443	0.0846298
ENSMUSG00000068264	40.1428	53.57	61.8668	0	30.9144	0	Ap5s1	69596	31.0823	-2.30227	1.33516	-1.72435	0.0846453
ENSMUSG00000027317	21.8961	10.2413	0	0	0.966076	0	Ppp1r14d	72112	5.51725	-4.61492	2.67644	-1.72427	0.0846583
ENSMUSG00000031807	28.1521	59.8724	14.5	0	5.79646	15.8357	Pgls	66171	20.6928	-2.2562	1.30851	-1.72425	0.0846635
ENSMUSG00000022498	8.86271	23.6338	9.66669	2.63936	1.93215	0	Txndc11	106200	7.78912	-3.18148	1.84532	-1.72408	0.0846943
ENSMUSG00000055128	38.5788	28.3606	0	0	5.79646	0	Cgrrf1	68755	12.1226	-3.47136	2.01427	-1.72338	0.084819
ENSMUSG00000041608	2.08534	0	15.4667	0	15.4572	106.531	Entpd3	215446	23.2567	2.81406	1.63387	1.72233	0.0850093
ENSMUSG00000032415	28.1521	20.4826	67.6668	2.63936	21.2537	0	Ube2cbp	70348	23.3658	-2.24863	1.30558	-1.72233	0.0850106
ENSMUSG00000020612	13.0334	21.2704	4.83334	0	2.89823	0	Prkar1a	19084	7.0059	-3.65663	2.12472	-1.721	0.0852511
ENSMUSG00000060938	1943.54	2282.24	2556.84	3749.21	2444.17	3206.01	Rpl26	19941	2697	0.470735	0.273737	1.71966	0.0854937
ENSMUSG00000111089	0	0	0	9.23775	2.89823	5.75843	Gm49427	NA	2.9824	5.46108	3.17568	1.71965	0.0854955
ENSMUSG00000045679	0	0	0	0	15.4572	5.75843	Pqlc3	217430	3.53594	5.71321	3.32247	1.71957	0.0855107
ENSMUSG00000020801	490.577	400.987	676.668	966.004	666.592	703.968	Med31	67279	650.799	0.575733	0.334894	1.71915	0.0855874
ENSMUSG00000030104	22.9388	114.23	45.4334	7.91807	34.7787	17.2753	Edem1	192193	40.4291	-1.59433	0.927882	-1.71825	0.0857508
ENSMUSG00000029190	16.6827	9.45353	0	0	0	0	D5Ertd579e	320661	4.35604	-5.27759	3.07763	-1.71482	0.0863783
ENSMUSG00000038095	159.007	208.765	174	114.812	100.472	100.773	Sbno1	243272	142.972	-0.777378	0.454619	-1.70996	0.0872741
ENSMUSG00000027679	63.6029	53.57	108.267	162.32	112.065	152.598	Dnajc19	67713	108.737	0.9237	0.540864	1.70782	0.087669
ENSMUSG00000058402	0	32.2996	0	0	0	0	Zfp420	233058	5.38326	-5.57849	3.26714	-1.70745	0.087738
ENSMUSG00000041278	300.811	206.402	272.601	406.461	336.194	454.916	Ttc1	66827	329.564	0.617322	0.361644	1.70699	0.0878241
ENSMUSG00000029191	70.9016	52.7822	48.3334	83.1397	94.6754	168.434	Rfc1	19687	86.3778	1.00422	0.588729	1.70574	0.0880572
ENSMUSG00000017264	160.571	242.641	90.8669	52.7871	85.9808	115.169	Exosc10	50912	124.669	-0.962116	0.564537	-1.70426	0.088333
ENSMUSG00000104986	11.4694	0	14.5	0	0	0	1600023N17Rik	69788	4.32824	-5.26408	3.09102	-1.70303	0.0885634
ENSMUSG00000018143	25.5454	0	21.2667	0	0.966076	2.87921	Mafk	17135	8.44291	-3.63062	2.13252	-1.70251	0.0886606
ENSMUSG00000037553	16.1614	111.867	33.8334	35.6313	4.83038	2.87921	Zdhhc18	503610	34.2004	-1.90486	1.12011	-1.70059	0.0890193
ENSMUSG00000066306	11.9907	51.9944	18.3667	1.31968	12.559	0	Numa1	101706	16.0384	-2.52491	1.48579	-1.69938	0.0892482
ENSMUSG00000057322	858.118	1303.01	1211.24	1764.41	1207.6	1844.14	Rpl38	67671	1364.75	0.514138	0.302753	1.69821	0.0894677
ENSMUSG00000032724	9.90538	15.7559	0	0	0	0	Abtb2	99382	4.27688	-5.24924	3.0961	-1.69544	0.0899922
ENSMUSG00000019794	487.449	397.048	360.567	270.534	327.5	215.941	Katna1	23924	343.173	-0.612223	0.361297	-1.69451	0.0901678
ENSMUSG00000030706	327.92	212.704	192.367	460.568	387.396	309.516	Mrpl48	52443	315.079	0.657059	0.387949	1.69368	0.0903269
ENSMUSG00000030726	264.317	377.353	362.501	515.994	422.175	560.007	Pold3	67967	417.058	0.577629	0.341278	1.69255	0.0905418
ENSMUSG00000068180	0	0	0	25.0739	0	0	AY512915	414067	4.17898	5.9483	3.51601	1.69177	0.0906891
ENSMUSG00000030609	27.1095	22.0582	21.2667	0	2.89823	10.0773	Aen	68048	13.9016	-2.46003	1.45585	-1.68975	0.0910748
ENSMUSG00000073705	739.775	902.024	1387.17	865.709	610.56	552.809	Cenps	69928	843.008	-0.577322	0.341968	-1.68824	0.0913659
ENSMUSG00000035765	13.0334	69.3259	12.5667	6.59839	12.559	2.87921	Dym	69190	19.4938	-2.08825	1.23735	-1.68768	0.0914728
ENSMUSG00000028944	1.04267	25.2094	19.3334	3.95903	0	0	Prkag2	108099	8.25742	-3.54815	2.10296	-1.68721	0.0915625
ENSMUSG00000114521	31.2801	0	0	0	0	0	Gm48050	NA	5.21336	-5.53761	3.28358	-1.68646	0.0917075
ENSMUSG00000037062	2.60668	14.9681	8.70002	0	0.966076	0	Sh3glb1	54673	4.54014	-4.31675	2.56075	-1.68574	0.0918462
ENSMUSG00000039997	0	31.5118	0	0	0	0	Ifi203	15950	5.25196	-5.54286	3.29302	-1.68321	0.0923337
ENSMUSG00000004994	22.4174	87.4451	39.6334	15.8361	23.1858	0	Ccdc130	67736	31.4197	-1.92177	1.14275	-1.68171	0.0926245
ENSMUSG00000037754	80.2857	86.6574	34.8001	14.5165	43.4734	0	Ppp1r16b	228852	43.2888	-1.78342	1.06187	-1.67951	0.0930535
ENSMUSG00000056076	133.983	300.937	140.167	67.3036	127.522	115.169	Eif3b	27979	147.514	-0.889547	0.529817	-1.67897	0.0931578
ENSMUSG00000029337	3.64935	22.0582	0	0	0	0	Fgf5	14176	4.2846	-5.24999	3.12739	-1.67871	0.0932081
ENSMUSG00000114777	24.5028	0	11.6	76.5413	44.4395	24.4733	Gm46427	NA	30.2595	1.99979	1.19164	1.67818	0.0933115
ENSMUSG00000038763	0	0	0	14.5165	1.93215	1.43961	Alpk3	116904	2.98137	5.46104	3.25541	1.67753	0.0934392
ENSMUSG00000024953	79.243	70.9015	52.2001	13.1968	29.9484	40.309	Prdx5	54683	47.6331	-1.28028	0.763744	-1.67633	0.0936743
ENSMUSG00000027714	125.642	8.66574	182.7	220.386	324.602	181.391	Exosc9	50911	173.898	1.19799	0.715888	1.67343	0.0942432
ENSMUSG00000021669	64.1243	171.739	98.6002	26.3936	95.6415	11.5169	Cert1	68018	78.0026	-1.3118	0.784086	-1.67304	0.0943203
ENSMUSG00000048758	199.15	168.588	194.3	398.543	244.417	251.931	Rpl29	19944	242.822	0.670179	0.401345	1.66983	0.0949523
ENSMUSG00000061544	37.5362	24.4216	40.6001	6.59839	18.3554	1.43961	Zfp229	381067	21.4919	-1.93262	1.15771	-1.66935	0.0950478
ENSMUSG00000026355	366.499	768.887	346.067	267.895	223.164	416.047	Mcm6	17219	398.093	-0.709223	0.425196	-1.66799	0.0953176
ENSMUSG00000117905	7.82003	0	17.4	0	0	0	Gm50230	NA	4.20335	-5.22018	3.1302	-1.66768	0.0953783
ENSMUSG00000026087	300.289	257.609	414.701	558.224	389.329	522.578	Mrpl30	107734	407.121	0.596284	0.3577	1.66699	0.0955158
ENSMUSG00000030313	29.7161	162.286	63.8001	38.2707	22.2197	43.1882	Dennd5b	320560	59.9134	-1.30602	0.783824	-1.66621	0.0956714
ENSMUSG00000022487	1.56401	0	0	26.3936	6.76253	0	Gtsf1	74174	5.78668	4.29419	2.57769	1.66591	0.0957312
ENSMUSG00000039720	0	0	0	0	0	24.4733	Got1l1	76615	4.07889	5.91071	3.54946	1.66524	0.0958641
ENSMUSG00000103558	0	0	0	0	0	24.4733	Gm38220	NA	4.07889	5.91071	3.54946	1.66524	0.0958641
ENSMUSG00000028914	36.4935	0	15.4667	0	3.8643	0	Casp9	12371	9.30408	-3.67802	2.21186	-1.66286	0.0963397
ENSMUSG00000053080	0	0	0	14.5165	0	5.75843	2700081O15Rik	108899	3.37915	5.64025	3.39197	1.66282	0.0963478
ENSMUSG00000001052	0.521336	0	0	0	10.6268	12.9565	Sec24b	99683	4.01744	4.90319	2.9498	1.66221	0.0964699
ENSMUSG00000029381	10.4267	11.8169	11.6	2.63936	0	0	Shroom3	27428	6.0805	-3.71475	2.23624	-1.66116	0.0966809
ENSMUSG00000027810	140.761	34.6629	150.8	192.673	281.128	158.357	Eif2a	229317	159.73	0.955648	0.575352	1.66098	0.0967176
ENSMUSG00000024067	2.08534	10.2413	8.70002	0	0	0	Dpy30	66310	3.50445	-4.9569	2.98538	-1.66039	0.0968359
ENSMUSG00000028687	0	14.9681	0.966669	29.0329	14.4911	46.0674	Mutyh	70603	17.5877	2.49572	1.50343	1.66002	0.0969109
ENSMUSG00000086753	0	30.724	0	0	0	0	Gm15751	NA	5.12066	-5.50633	3.31997	-1.65855	0.0972067
ENSMUSG00000107476	0	30.724	0	0	0	0	Zfp862-ps	58894	5.12066	-5.50633	3.31997	-1.65855	0.0972067
ENSMUSG00000025068	151.187	89.8085	58.0001	67.3036	19.3215	47.507	Gsto1	14873	72.188	-1.16564	0.703518	-1.65687	0.0975459
ENSMUSG00000090031	11.4694	0	40.6001	0	3.8643	0	4732440D04Rik	NA	9.3223	-3.67582	2.22117	-1.65491	0.0979435
ENSMUSG00000047617	2.08534	18.9071	0.966669	0	0	0	Paxx	227622	3.65984	-5.02197	3.03788	-1.65311	0.0983075
ENSMUSG00000007035	25.5454	43.3287	0	0	6.76253	0	Msh5	17687	12.6061	-3.29548	1.99415	-1.65257	0.0984183
ENSMUSG00000005621	80.2857	32.2996	51.2334	0	34.7787	0	Zfp592	233410	33.0996	-2.21156	1.33827	-1.65256	0.0984211
ENSMUSG00000013997	2.60668	1.57559	3.86667	13.1968	5.79646	28.7921	Nit1	27045	9.30572	2.57185	1.55641	1.65243	0.0984476
ENSMUSG00000036892	14.0761	30.724	29.9667	63.3445	26.0841	102.212	Prodh2	56189	44.4012	1.35955	0.824702	1.64853	0.0992435
ENSMUSG00000035842	9.90538	6.30235	0	14.5165	24.1519	41.7486	Ddx11	320209	16.1041	2.28516	1.38763	1.6468	0.0995982
ENSMUSG00000024052	23.4601	63.0235	14.5	0	18.3554	1.43961	Lpin2	64898	20.1298	-2.31699	1.4093	-1.64407	0.100162
ENSMUSG00000030494	49.5269	116.594	51.2334	7.91807	51.202	23.0337	Rhpn2	52428	49.9179	-1.39248	0.847412	-1.64322	0.100338
ENSMUSG00000020514	379.532	177.254	463.034	661.159	492.699	463.554	Mrpl22	216767	439.539	0.665665	0.405213	1.64276	0.100434
ENSMUSG00000068922	0	0	0.966669	0	8.69468	14.3961	Msto1	229524	4.00957	4.86405	2.96113	1.64263	0.100459
ENSMUSG00000060073	1120.87	705.864	1188.04	1699.75	1224.98	1357.55	Psma3	19167	1216.18	0.506124	0.308184	1.64228	0.100532
ENSMUSG00000080990	8.86271	28.3606	0	0	1.93215	0	Olfr118	404308	6.52591	-4.15544	2.53092	-1.64187	0.100617
ENSMUSG00000025130	354.508	619.994	249.401	146.484	322.669	262.009	P4hb	18453	325.844	-0.742095	0.452081	-1.64151	0.100691
ENSMUSG00000011263	237.208	393.897	233.934	183.435	190.317	168.434	Exoc3l2	74463	234.537	-0.673198	0.410353	-1.64053	0.100894
ENSMUSG00000097383	51.6122	0.787794	30.9334	39.5903	71.4896	146.84	1500026H17Rik	69002	56.8756	1.62372	0.991249	1.63806	0.10141
ENSMUSG00000038046	118.865	51.2066	86.0335	114.812	183.554	172.753	Mrm3	67390	121.204	0.877247	0.535933	1.63686	0.101659
ENSMUSG00000035521	58.9109	89.8085	50.2668	106.894	107.234	161.236	Gnptg	214505	95.7251	0.913762	0.558544	1.63597	0.101846
ENSMUSG00000111088	23.9814	20.4826	23.2	10.5574	1.93215	0	9430081H08Rik	NA	13.359	-2.44312	1.49355	-1.63578	0.101886
ENSMUSG00000094649	5.21336	24.4216	0	0	0	1.43961	Gm7102	633057	5.1791	-4.49366	2.74968	-1.63425	0.102207
ENSMUSG00000020844	0	0	0	10.5574	4.83038	1.43961	Nxn	18230	2.80457	5.37513	3.29111	1.63323	0.102421
ENSMUSG00000028862	0.521336	1.57559	47.3668	0	3.8643	0	Map3k6	53608	8.888	-3.598	2.20364	-1.63276	0.10252
ENSMUSG00000028568	5.73469	29.1484	17.4	0	5.79646	1.43961	Btf3l4	70533	9.91986	-2.80531	1.71861	-1.63231	0.102614
ENSMUSG00000015757	356.594	285.969	249.401	106.894	292.721	118.048	Ppil4	67418	234.938	-0.781058	0.478739	-1.63149	0.102787
ENSMUSG00000033863	272.659	252.882	234.901	172.878	182.588	123.806	Klf9	16601	206.619	-0.664618	0.40764	-1.6304	0.103017
ENSMUSG00000034621	7.2987	0	29.9667	0	1.93215	0	Gpatch8	237943	6.53293	-4.15327	2.54863	-1.62961	0.103184
ENSMUSG00000057895	0	0	29.9667	0	0	0	Zfp105	22646	4.99446	-5.4667	3.35528	-1.62929	0.103252
ENSMUSG00000090744	1060.92	306.452	1037.24	1773.65	1435.59	747.156	Gm6871	102642386	1060.17	0.718458	0.441094	1.62881	0.103353
ENSMUSG00000037674	13.5547	62.2357	34.8001	0	20.2876	0	Rfx7	319758	21.813	-2.41069	1.48301	-1.62554	0.104048
ENSMUSG00000028633	74.0297	189.858	63.8001	60.7052	51.202	46.0674	Ctps	51797	80.9438	-1.0523	0.648469	-1.62274	0.104644
ENSMUSG00000033400	16.1614	68.5381	28.0334	10.5574	8.69468	15.8357	Agl	77559	24.6368	-1.68871	1.04077	-1.62256	0.104683
ENSMUSG00000002031	0	0	0.966669	0	15.4572	7.19804	Ift46	76568	3.93699	4.84156	2.98469	1.62213	0.104775
ENSMUSG00000022983	65.6883	98.4743	47.3668	5.27871	28.0162	47.507	Scaf4	224432	48.7219	-1.39139	0.85778	-1.62208	0.104786
ENSMUSG00000090641	9.90538	0.787794	4.83334	0	23.1858	66.2219	Zfp712	78251	17.489	2.51011	1.54986	1.61957	0.105324
ENSMUSG00000026404	2.08534	21.2704	13.5334	0	2.89823	0	Ddx59	67997	6.63123	-3.57256	2.20806	-1.61796	0.105671
ENSMUSG00000021260	2.08534	0	0	30.3526	5.79646	0	Hhipl1	214305	6.3724	4.0217	2.48749	1.61677	0.105928
ENSMUSG00000040688	214.79	352.932	183.667	133.287	186.453	135.323	Tbl3	213773	201.075	-0.721576	0.44687	-1.61473	0.106368
ENSMUSG00000029072	3.64935	20.4826	0	0	0	0	Tas1r3	83771	4.022	-5.15882	3.19541	-1.61444	0.106431
ENSMUSG00000005043	0	1.57559	0	0	0.966076	31.6714	Sgsh	27029	5.70217	4.38577	2.71997	1.61243	0.106868
ENSMUSG00000023852	139.718	224.521	250.367	117.451	126.556	125.246	Chd1	12648	163.977	-0.732837	0.454979	-1.6107	0.107244
ENSMUSG00000085079	106.352	267.062	207.834	88.4184	148.776	86.3764	Khdc1b	98582	150.803	-0.839825	0.522363	-1.60774	0.107891
ENSMUSG00000024940	1.56401	22.846	0	0	0	0	Ltbp3	16998	4.06834	-5.1747	3.22051	-1.60679	0.108099
ENSMUSG00000041881	938.925	761.797	931.869	1303.84	1029.84	1259.66	Ndufa7	66416	1037.65	0.448366	0.279082	1.60658	0.108147
ENSMUSG00000000275	81.8497	152.044	79.2668	55.4265	43.4734	60.4635	Trim25	217069	78.754	-0.976998	0.608179	-1.60643	0.108179
ENSMUSG00000051041	0	0	0	0	0	23.0337	Olfml1	244198	3.83895	5.82319	3.62624	1.60585	0.108307
ENSMUSG00000074361	0	0	0	0	0	23.0337	C5ar2	319430	3.83895	5.82319	3.62624	1.60585	0.108307
ENSMUSG00000106813	0	0	0	0	0	23.0337	Gm7181	NA	3.83895	5.82319	3.62624	1.60585	0.108307
ENSMUSG00000002343	0	0	0	9.23775	9.66076	0	Armc6	76813	3.14975	5.54514	3.45416	1.60535	0.108417
ENSMUSG00000028080	0	18.9071	17.4	0	1.93215	0	Lrba	80877	6.37321	-4.11661	2.56479	-1.60505	0.108484
ENSMUSG00000069539	63.0816	165.437	134.367	80.5004	62.7949	38.8694	Scyl2	213326	90.8417	-0.990528	0.61714	-1.60503	0.108487
ENSMUSG00000033209	7.82003	15.7559	0	0	0	0	Ttc28	209683	3.92932	-5.12657	3.19534	-1.60439	0.108628
ENSMUSG00000092517	19.2894	0	16.4334	0	1.93215	0	Art2a	NA	6.27582	-4.09728	2.55518	-1.60352	0.10882
ENSMUSG00000033285	31.8015	18.9071	22.2334	2.63936	11.5929	0	Wdr3	269470	14.529	-2.32057	1.44733	-1.60335	0.108858
ENSMUSG00000110144	17.2041	11.8169	41.5668	5.27871	2.89823	8.63764	Gm45564	NA	14.5671	-2.08171	1.29841	-1.60328	0.108872
ENSMUSG00000026601	0	0.787794	0	0	13.5251	8.63764	Axdnd1	77352	3.82508	4.80868	3.00185	1.6019	0.109177
ENSMUSG00000028766	28.6735	0	0	0	0	0	Alpl	11647	4.77891	-5.41218	3.37868	-1.60187	0.109185
ENSMUSG00000020463	120.429	87.4451	87.9669	23.7542	69.5575	50.3863	Ppp4r3b	104570	73.2564	-1.03809	0.648608	-1.60049	0.109489
ENSMUSG00000009927	1867.42	1963.97	2894.21	3460.2	2451.9	3332.69	Rps25	75617	2661.73	0.459111	0.287248	1.59831	0.109975
ENSMUSG00000027330	7.2987	1.57559	0	25.0739	0.966076	35.9902	Cdc25b	12531	11.8174	2.76044	1.72768	1.59777	0.110094
ENSMUSG00000021177	0	0	0	18.4755	0.966076	0	Tdp1	104884	3.24026	5.58125	3.50392	1.59286	0.111192
ENSMUSG00000032353	29.1948	62.2357	1.93334	0	14.4911	0	Tmed3	66111	17.9758	-2.65092	1.66446	-1.59266	0.111237
ENSMUSG00000001739	18.7681	3.93897	1.93334	0	0.966076	0	Cldn15	60363	4.26774	-4.23357	2.65837	-1.59254	0.111262
ENSMUSG00000055833	67.2523	11.8169	110.2	3.95903	47.3377	4.31882	1700034H15Rik	98736	40.8142	-1.74745	1.0974	-1.59236	0.111304
ENSMUSG00000021509	18.7681	25.9972	10.6334	0	3.8643	5.75843	Slc25a48	328258	10.8369	-2.52783	1.58802	-1.59181	0.111427
ENSMUSG00000059669	76.6363	69.3259	73.4668	145.165	118.827	122.367	Taf1b	21340	100.965	0.815337	0.512417	1.59116	0.111574
ENSMUSG00000050777	0	0	0	0	5.79646	12.9565	Tmem37	170706	3.12549	5.52942	3.47621	1.59064	0.11169
ENSMUSG00000003423	11.9907	0	11.6	29.0329	36.7109	31.6714	Pih1d1	68845	20.1677	2.04356	1.2868	1.5881	0.112264
ENSMUSG00000058291	77.1577	89.8085	78.3002	6.59839	51.202	44.6278	Zfp68	24135	57.9491	-1.25532	0.790721	-1.58756	0.112385
ENSMUSG00000066613	62.0389	9.45353	94.7335	257.337	90.8111	51.8259	Zfp932	69504	94.3667	1.26821	0.798917	1.58741	0.11242
ENSMUSG00000025795	31.8015	139.44	85.0668	30.3526	48.3038	34.5506	Rassf3	192678	61.5858	-1.17298	0.738965	-1.58733	0.112438
ENSMUSG00000048550	0	0	0	7.91807	10.6268	0	Thnsl1	208967	3.09082	5.51855	3.48059	1.58552	0.112848
ENSMUSG00000025921	232.516	274.94	170.134	200.591	82.1165	115.169	Rdh10	98711	179.244	-0.771262	0.486832	-1.58425	0.113138
ENSMUSG00000112102	0.521336	0	24.1667	0	0	0	Gm32105	NA	4.11468	-5.18621	3.27382	-1.58415	0.11316
ENSMUSG00000023048	112.087	29.9362	164.334	241.501	195.147	151.159	Prr13	66151	149.027	0.941888	0.594807	1.58352	0.113303
ENSMUSG00000032021	0	28.3606	0	0	0	0	Crtam	54698	4.72676	-5.39083	3.40796	-1.58184	0.113687
ENSMUSG00000105957	0	28.3606	0	0	0	0	Gm43254	NA	4.72676	-5.39083	3.40796	-1.58184	0.113687
ENSMUSG00000093930	197.586	419.106	156.6	171.558	190.317	66.2219	Hmgcs1	208715	200.232	-0.850242	0.537778	-1.58103	0.113872
ENSMUSG00000110924	0	0	0	0	22.2197	0	Gm40518	NA	3.70329	5.78178	3.65734	1.58087	0.113908
ENSMUSG00000038352	89.6697	188.283	251.334	399.862	212.537	279.284	Arl5c	217151	236.828	0.755003	0.477777	1.58024	0.114051
ENSMUSG00000020649	853.426	816.155	776.235	1315.72	1488.72	706.847	Rrm2	20135	992.851	0.522277	0.330522	1.58016	0.114071
ENSMUSG00000042712	43.2709	55.9334	6.76668	0	19.3215	0	Tceal9	22381	20.8821	-2.42322	1.53409	-1.57958	0.114204
ENSMUSG00000028576	68.295	92.1719	100.534	32.992	56.9985	0	Ift74	67694	58.4985	-1.52536	0.965883	-1.57924	0.114282
ENSMUSG00000052593	154.837	325.359	309.334	150.443	196.113	133.883	Adam17	11491	211.662	-0.712847	0.451556	-1.57865	0.114417
ENSMUSG00000032604	88.6271	108.716	46.4001	25.0739	55.0663	31.6714	Qars	97541	59.2591	-1.11952	0.709777	-1.57729	0.11473
ENSMUSG00000027488	41.1855	47.2676	9.66669	0	15.4572	7.19804	Snta1	20648	20.1292	-2.09934	1.3338	-1.57396	0.115496
ENSMUSG00000053347	4.17068	39.3897	31.9001	0	11.5929	0	Zfp943	74670	14.5089	-2.65439	1.68911	-1.57147	0.116073
ENSMUSG00000021615	27.1095	48.8432	29.9667	113.492	31.8805	92.1349	Xrcc4	108138	57.2379	1.16264	0.740141	1.57084	0.116221
ENSMUSG00000034345	1268.93	1191.93	1586.3	2015.15	1476.16	1986.66	Gtf2h5	66467	1587.52	0.436662	0.278077	1.57029	0.116347
ENSMUSG00000045409	0.521336	0	0	15.8361	5.79646	0	Trim39	79263	3.69232	4.7787	3.04415	1.5698	0.116462
ENSMUSG00000086740	3.64935	12.6047	5.80001	15.8361	21.2537	43.1882	Gm17029	NA	17.0554	1.86765	1.19069	1.56854	0.116754
ENSMUSG00000019814	125.642	59.0846	122.767	250.739	186.453	110.85	Ltv1	353258	142.589	0.833837	0.531613	1.5685	0.116763
ENSMUSG00000030486	41.7068	0	1.93334	0	2.89823	0	Zfp108	54678	7.7564	-3.83878	2.44793	-1.56817	0.116841
ENSMUSG00000032023	0	0	0	14.5165	3.8643	0	Jhy	70989	3.06346	5.5019	3.51048	1.56728	0.11705
ENSMUSG00000025612	101.66	55.9334	40.6001	121.41	118.827	132.444	Bach1	12013	95.1459	0.904244	0.577013	1.56711	0.117088
ENSMUSG00000033967	9.38404	0	18.3667	0	0.966076	0	Rnf225	381845	4.78614	-4.39643	2.80669	-1.56641	0.117253
ENSMUSG00000045636	201.236	320.632	127.6	105.574	192.249	53.2655	Mtus1	102103	166.759	-0.882797	0.563847	-1.56567	0.117427
ENSMUSG00000059552	16.1614	12.6047	28.0334	14.5165	37.677	106.531	Trp53	22059	35.9206	1.48422	0.949159	1.56372	0.117884
ENSMUSG00000035798	0	33.8751	0	0	0.966076	0	Zdhhc17	320150	5.80687	-4.68532	2.99892	-1.56233	0.118209
ENSMUSG00000005802	3.64935	3.93897	2.90001	31.6723	28.9823	0	Slc30a4	22785	11.8571	2.5325	1.62234	1.56102	0.118519
ENSMUSG00000114335	9.90538	2.36338	6.76668	0	0	0	Gm8456	NA	3.17257	-4.81802	3.09635	-1.55603	0.1197
ENSMUSG00000020021	11.9907	0.787794	6.76668	0	0	0	Fgd6	13998	3.25753	-4.85703	3.12561	-1.55395	0.120197
ENSMUSG00000026470	13.0334	28.3606	25.1334	1.31968	5.79646	8.63764	Stx6	58244	13.7135	-2.07821	1.33958	-1.55139	0.120809
ENSMUSG00000020897	97.4898	87.4451	65.7335	182.116	109.167	145.4	Aurkb	20877	114.558	0.796765	0.513595	1.55135	0.120818
ENSMUSG00000066647	2.60668	0.787794	16.4334	0	0	0	Gm5113	330503	3.30464	-4.87005	3.14214	-1.54992	0.121162
ENSMUSG00000005836	23.9814	51.9944	29.0001	84.4594	58.9306	79.1784	Gata6	14465	54.5907	1.08482	0.700126	1.54947	0.121269
ENSMUSG00000027323	53.6976	126.047	69.6001	44.8691	44.4395	30.2318	Rad51	19361	61.4808	-1.05704	0.68256	-1.54864	0.121467
ENSMUSG00000004891	0	41.7531	0	0	1.93215	0	Nes	18008	7.28087	-4.33151	2.79775	-1.54821	0.121571
ENSMUSG00000053398	42.2282	40.1775	46.4001	15.8361	107.234	175.632	Phgdh	236539	71.2514	1.21328	0.783929	1.5477	0.121695
ENSMUSG00000104046	22.9388	37.0263	5.80001	7.91807	4.83038	0	Gm37567	NA	13.0856	-2.35875	1.52427	-1.54747	0.121751
ENSMUSG00000041235	8.86271	13.3925	0	0	0	0	Chd7	320790	3.7092	-5.04393	3.25957	-1.54742	0.121761
ENSMUSG00000022677	158.486	96.8987	226.2	341.797	279.196	175.632	Cep20	66086	213.035	0.728198	0.470957	1.54621	0.122054
ENSMUSG00000019732	43.2709	36.2385	9.66669	0	4.83038	15.8357	Calr3	73316	18.307	-2.12515	1.37499	-1.54557	0.122209
ENSMUSG00000109771	0	0	0	0	0	21.5941	Gm35315	102638847	3.59902	5.73002	3.71107	1.54404	0.122579
ENSMUSG00000018765	35.4508	44.9043	18.3667	11.8771	7.72861	12.9565	Fxr2	23879	21.8807	-1.60894	1.04216	-1.54386	0.122623
ENSMUSG00000020758	6.77736	33.8751	0	0	2.89823	0	Itgb4	192897	7.25846	-3.72935	2.41575	-1.54377	0.122645
ENSMUSG00000024695	98.5324	257.609	58.9668	68.6233	69.5575	73.42	Zfp91	109910	104.451	-0.972674	0.631829	-1.53946	0.123693
ENSMUSG00000110605	0	0	0	0	4.83038	12.9565	Gm32856	102635552	2.96447	5.45257	3.5509	1.53555	0.12465
ENSMUSG00000058407	1665.67	1034.37	1859.87	2437.45	1966.93	1875.81	Txndc9	98258	1806.68	0.46184	0.300962	1.53454	0.124896
ENSMUSG00000003814	65.1669	38.6019	26.1001	9.23775	14.4911	24.4733	Calr	12317	29.6785	-1.43803	0.937851	-1.53332	0.125197
ENSMUSG00000037982	0	0	0	7.91807	9.66076	0	Gm9725	NA	2.9298	5.44114	3.5524	1.53168	0.125602
ENSMUSG00000038930	6.77736	1.57559	1.93334	0	32.8466	28.7921	Rccd1	269955	11.9875	2.56268	1.67356	1.53127	0.125702
ENSMUSG00000018474	24.5028	0	2.90001	0	0.966076	0	Chd3	216848	4.72814	-4.38615	2.86447	-1.53123	0.125713
ENSMUSG00000022261	0	40.9653	0	0	1.93215	0	Sdc2	15529	7.14957	-4.30456	2.81161	-1.53099	0.125771
ENSMUSG00000029174	0	0	4.83334	6.59839	14.4911	20.1545	Tbc1d1	57915	7.67956	3.15294	2.05988	1.53064	0.125858
ENSMUSG00000031913	26.0668	50.4188	15.4667	5.27871	6.76253	15.8357	Vps4a	116733	19.9715	-1.73229	1.13248	-1.52964	0.126105
ENSMUSG00000075256	0	26.785	0	0	0	0	Cerkl	228094	4.46417	-5.30836	3.47348	-1.52826	0.126449
ENSMUSG00000024068	147.538	63.8113	189.467	65.9839	97.5737	46.0674	Spast	50850	101.74	-0.929929	0.608829	-1.52741	0.12666
ENSMUSG00000001998	8.86271	24.4216	35.7667	76.5413	24.1519	73.42	Ap4e1	108011	40.5274	1.34059	0.877754	1.5273	0.126687
ENSMUSG00000090553	750.723	906.751	1169.67	1495.2	1013.41	1394.98	Snrpe	20643	1121.79	0.465719	0.305023	1.52683	0.126802
ENSMUSG00000080944	34.4081	31.5118	62.8335	9.23775	25.118	12.9565	Gm12967	NA	29.3443	-1.43117	0.938114	-1.52558	0.127115
ENSMUSG00000026553	51.6122	94.5353	43.5001	6.59839	36.7109	33.111	Copa	12847	44.3446	-1.30716	0.85692	-1.52542	0.127155
ENSMUSG00000048626	423.325	1072.19	247.467	273.173	417.345	362.781	Klf17	75753	466.046	-0.726268	0.476141	-1.52532	0.127179
ENSMUSG00000036580	0	0	0	17.1558	0.966076	0	Spg20	229285	3.02032	5.47985	3.59298	1.52515	0.127221
ENSMUSG00000052962	877.929	276.516	1506.07	1764.41	1294.54	1229.42	Mrpl35	66223	1158.15	0.689158	0.451974	1.52477	0.127315
ENSMUSG00000020541	9.90538	0	16.4334	1.31968	0	0	Tom1l1	71943	4.60974	-4.32162	2.83774	-1.52291	0.127782
ENSMUSG00000014426	5.73469	58.2968	1.93334	0	3.8643	7.19804	Map3k4	26407	12.8379	-2.5811	1.69581	-1.52204	0.127999
ENSMUSG00000112117	0.521336	25.9972	3.86667	0	1.93215	0	Rmst	110333	5.38623	-3.85993	2.5361	-1.522	0.12801
ENSMUSG00000062014	284.128	119.745	524.901	617.609	286.925	666.538	Gmfb	63985	416.641	0.758627	0.499165	1.51979	0.128563
ENSMUSG00000028850	60.4749	153.62	41.5668	15.8361	48.3038	48.9467	Gpatch3	242691	61.458	-1.1751	0.773567	-1.51907	0.128745
ENSMUSG00000029009	33.3655	107.14	38.6667	5.27871	38.643	23.0337	Mthfr	17769	41.0213	-1.41074	0.928979	-1.5186	0.128864
ENSMUSG00000025779	3.64935	0	0	35.6313	7.72861	0	Ly96	17087	7.83488	3.50496	2.31089	1.51671	0.129339
ENSMUSG00000029528	16.1614	70.9015	16.4334	6.59839	16.4233	8.63764	Pxn	19303	22.5259	-1.69755	1.11936	-1.51653	0.129387
ENSMUSG00000005947	138.154	54.3578	218.467	426.256	102.404	240.414	Itgae	16407	196.676	0.903968	0.596915	1.5144	0.129925
ENSMUSG00000109873	0	40.1775	0	0	1.93215	0	Gm45407	NA	7.01828	-4.27709	2.82589	-1.51354	0.130143
ENSMUSG00000067288	461.903	676.715	662.168	993.718	627.949	912.711	Rps28	54127	722.527	0.493097	0.325907	1.513	0.130281
ENSMUSG00000037514	23.4601	68.5381	58.0001	31.6723	12.559	14.3961	Pank2	74450	34.7709	-1.35632	0.897638	-1.51099	0.130791
ENSMUSG00000028974	20.8534	2.36338	75.4002	2.63936	17.3894	0	Dffa	13347	19.7743	-2.26819	1.50214	-1.50997	0.13105
ENSMUSG00000028923	47.4415	103.989	18.3667	9.23775	36.7109	17.2753	Necap2	66147	38.8368	-1.41645	0.938322	-1.50956	0.131155
ENSMUSG00000047945	109.48	31.5118	37.7001	142.525	88.879	123.806	Marcksl1	17357	88.9838	0.982347	0.651083	1.50879	0.131352
ENSMUSG00000052688	1.56401	20.4826	0	0	0	0	Rab7b	226421	3.67444	-5.02783	3.33364	-1.50821	0.131501
ENSMUSG00000026596	149.102	229.248	136.3	31.6723	122.692	123.806	Abl2	11352	132.137	-0.8861	0.588187	-1.50649	0.131941
ENSMUSG00000040044	28.6735	75.6282	33.8334	102.935	84.0486	87.8161	Orc3	50793	68.8224	0.993726	0.659779	1.50615	0.132029
ENSMUSG00000022883	9.90538	59.8724	0	6.59839	3.8643	1.43961	Robo1	19876	13.6133	-2.54823	1.69228	-1.50579	0.13212
ENSMUSG00000020777	13.0334	16.5437	23.2	7.91807	0	0	Acox1	11430	10.1159	-2.75267	1.82898	-1.50503	0.132317
ENSMUSG00000036291	47.9629	3.15118	24.1667	98.9759	51.202	48.9467	Ap5m1	74385	45.7342	1.39505	0.927301	1.50442	0.132473
ENSMUSG00000021189	63.6029	17.3315	15.4667	105.574	78.2522	41.7486	Atxn3	110616	53.6627	1.21635	0.809841	1.50196	0.133107
ENSMUSG00000098318	46.9202	61.4479	80.2335	55.4265	6.76253	1.43961	Lockd	NA	42.0384	-1.57016	1.04644	-1.50048	0.13349
ENSMUSG00000067399	1278.31	1291.19	1780.6	1643	2023.93	2139.26	Trim43c	666731	1692.72	0.416985	0.277916	1.5004	0.13351
ENSMUSG00000014850	50.5696	0	2.90001	17.1558	110.133	71.9804	Msh3	17686	42.1231	1.88451	1.25673	1.49954	0.133733
ENSMUSG00000021589	0	0	3.86667	0	51.202	0	Rhobtb3	73296	9.17812	3.78248	2.52378	1.49874	0.133942
ENSMUSG00000036299	121.471	44.9043	142.1	233.583	222.197	100.773	BC031181	407819	144.171	0.853116	0.570664	1.49495	0.134927
ENSMUSG00000055341	0	0	0	0	20.2876	0	Zfp457	431706	3.38127	5.65064	3.78001	1.49487	0.134947
ENSMUSG00000104710	0	0	0	13.1968	3.8643	0	Gm31243	NA	2.84351	5.39458	3.6105	1.49413	0.13514
ENSMUSG00000022701	4.69202	6.30235	6.76668	0	0	0	Ccdc191	212153	2.96018	-4.71524	3.1561	-1.49401	0.135174
ENSMUSG00000025041	17.7254	25.9972	0	0	3.8643	0	Nt5c2	76952	7.93115	-3.43317	2.29997	-1.49271	0.135514
ENSMUSG00000032386	10.4267	46.4799	0	0	1.93215	5.75843	Trip4	56404	10.7662	-2.90302	1.94793	-1.49031	0.136143
ENSMUSG00000040620	23.4601	3.93897	9.66669	83.1397	33.8127	5.75843	Dhx33	216877	26.6294	1.71645	1.15188	1.49013	0.13619
ENSMUSG00000029592	18.7681	0	6.76668	1.31968	0	0	Usp30	102637926	4.47574	-4.28229	2.87557	-1.4892	0.136436
ENSMUSG00000029592	18.7681	0	6.76668	1.31968	0	0	Usp30	100756	4.47574	-4.28229	2.87557	-1.4892	0.136436
ENSMUSG00000029071	13.0334	61.4479	25.1334	17.1558	8.69468	0	Dvl1	13542	20.9109	-1.93947	1.30319	-1.48826	0.136683
ENSMUSG00000022178	31.2801	35.4507	16.4334	13.1968	7.72861	0	Ajuba	16475	17.3483	-1.9844	1.33347	-1.48815	0.136712
ENSMUSG00000034751	28.6735	4.72676	0.966669	0	2.89823	0	Mast4	328329	6.21085	-3.48935	2.34521	-1.48786	0.136788
ENSMUSG00000054134	113.13	14.1803	156.6	228.304	205.774	136.763	Umodl1	52020	142.459	1.00911	0.678266	1.48778	0.13681
ENSMUSG00000055723	36.4935	99.2621	47.3668	29.0329	22.2197	30.2318	Rras2	66922	44.1011	-1.16997	0.786558	-1.48746	0.136894
ENSMUSG00000022312	236.165	497.098	275.501	244.14	177.758	231.777	Eif3h	68135	277.073	-0.626648	0.421664	-1.48613	0.137245
ENSMUSG00000021981	1.56401	0	0	19.7952	7.72861	0	Cab39l	69008	4.84796	4.03594	2.72189	1.48277	0.138134
ENSMUSG00000030650	35.4508	28.3606	0	0	7.72861	0	Tmc5	74424	11.9233	-3.00136	2.02446	-1.48255	0.138195
ENSMUSG00000032812	7.2987	66.1747	7.73335	0	12.559	4.31882	Arap1	69710	16.3474	-2.24312	1.51344	-1.48213	0.138305
ENSMUSG00000024515	44.8349	55.1456	111.167	3.95903	17.3894	60.4635	Smad4	17128	48.8265	-1.37321	0.927244	-1.48096	0.138618
ENSMUSG00000046794	13.0334	79.5672	33.8334	17.1558	6.76253	20.1545	Ppp1r3b	244416	28.4178	-1.52789	1.0318	-1.4808	0.138661
ENSMUSG00000078584	51.0909	50.4188	126.634	5.27871	56.9985	30.2318	AU022252	230696	53.442	-1.29143	0.872347	-1.48041	0.138763
ENSMUSG00000013707	34.9295	54.3578	10.6334	2.63936	21.2537	0	Tnfaip8l2	69769	20.6356	-2.03627	1.37555	-1.48034	0.138783
ENSMUSG00000053040	2.60668	0	0	42.2297	0	0	Aph1c	68318	7.47273	3.94827	2.66801	1.47986	0.138912
ENSMUSG00000042567	0	38.6019	0	0	1.93215	0	Nek10	674895	6.75568	-4.22047	2.85538	-1.47808	0.139387
ENSMUSG00000028865	65.6883	20.4826	24.1667	7.91807	13.5251	17.2753	Cd164l2	69655	24.8427	-1.51677	1.02618	-1.47808	0.139387
ENSMUSG00000005202	5.21336	24.4216	7.73335	0	0	4.31882	Shbg	20415	6.94786	-3.16832	2.14397	-1.47778	0.139467
ENSMUSG00000023904	34.9295	84.294	11.6	15.8361	21.2537	8.63764	Hcfc1r1	353502	29.4252	-1.50998	1.02191	-1.47761	0.139513
ENSMUSG00000027472	313.323	189.858	205.9	219.067	364.211	519.698	Pdrg1	68559	302.01	0.635181	0.430093	1.47684	0.139717
ENSMUSG00000046337	38.0575	12.6047	6.76668	0	8.69468	0	Fam178b	381337	11.0206	-2.67611	1.81216	-1.47676	0.139741
ENSMUSG00000042050	22.4174	4.72676	0.966669	0	1.93215	0	Dync2i1	217935	5.00717	-3.75704	2.54631	-1.47549	0.140081
ENSMUSG00000034773	46.3989	59.0846	29.9667	5.27871	27.0501	18.7149	Hrob	217216	31.0823	-1.40081	0.949441	-1.47541	0.140103
ENSMUSG00000026568	2307.43	1826.11	2747.27	3193.62	2711.78	3125.39	Mpc2	70456	2651.93	0.392287	0.266303	1.47309	0.140728
ENSMUSG00000046101	0	25.2094	0	0	0	0	Mcmdc2	240697	4.20157	-5.22089	3.54548	-1.47255	0.140874
ENSMUSG00000059482	0	25.2094	0	0	0	0	2610301B20Rik	67157	4.20157	-5.22089	3.54548	-1.47255	0.140874
ENSMUSG00000036712	16.6827	53.57	0	9.23775	1.93215	1.43961	Cyld	74256	13.8104	-2.48536	1.68842	-1.47201	0.141019
ENSMUSG00000028191	37.0148	14.1803	43.5001	9.23775	16.4233	4.31882	Bcl10	12042	20.7792	-1.64403	1.11747	-1.47122	0.141233
ENSMUSG00000024456	16.1614	45.6921	15.4667	6.59839	7.72861	8.63764	Diaph1	13367	16.7141	-1.75151	1.19099	-1.47064	0.141389
ENSMUSG00000116792	6.25603	0	14.5	0	0	0	D16Ertd519e	52645	3.45934	-4.93896	3.36015	-1.46986	0.141599
ENSMUSG00000055991	22.4174	21.2704	16.4334	3.95903	8.69468	0	Zkscan5	22757	12.1292	-2.21804	1.50941	-1.46948	0.141703
ENSMUSG00000027004	2.08534	18.9071	0	0	0	0	Frzb	20378	3.49873	-4.95734	3.37788	-1.46759	0.142215
ENSMUSG00000107582	56.3042	4.72676	5.80001	3.95903	8.69468	0	Gm44133	NA	13.2475	-2.38013	1.62255	-1.4669	0.142402
ENSMUSG00000001999	19.2894	0	6.76668	44.8691	26.0841	28.7921	Blvra	109778	20.9669	1.9199	1.30899	1.4667	0.142458
ENSMUSG00000108963	0.521336	0	26.1001	0	0	1.43961	Gm16478	NA	4.67683	-4.33227	2.95514	-1.46601	0.142645
ENSMUSG00000027430	25.5454	7.09015	58.0001	5.27871	32.8466	227.458	Dtd1	66044	59.3698	1.55224	1.05894	1.46585	0.14269
ENSMUSG00000002395	278.393	261.548	159.5	168.919	165.199	109.41	Use1	67023	190.495	-0.657141	0.448432	-1.46542	0.142807
ENSMUSG00000007107	0	0	0	19.7952	0	0	Atp1a4	27222	3.2992	5.60717	3.82671	1.46527	0.142847
ENSMUSG00000034480	0	0	0	19.7952	0	0	Diaph2	54004	3.2992	5.60717	3.82671	1.46527	0.142847
ENSMUSG00000107767	0	0	0	19.7952	0	0	Gm44448	NA	3.2992	5.60717	3.82671	1.46527	0.142847
ENSMUSG00000096992	0	6.30235	0.966669	11.8771	6.76253	27.3525	Gm26788	108167617	8.87687	2.67131	1.82379	1.46471	0.143001
ENSMUSG00000022235	9.90538	33.0874	0	0	3.8643	0	Cmbl	69574	7.80951	-3.40898	2.32907	-1.46366	0.143286
ENSMUSG00000034075	3.12801	5.51456	12.5667	0	0.966076	0	Zdhhc5	228136	3.69589	-4.00609	2.73816	-1.46306	0.143452
ENSMUSG00000023861	889.92	285.969	1129.07	1426.57	1097.46	1004.85	Mpc1	55951	972.306	0.614655	0.420178	1.46284	0.14351
ENSMUSG00000027490	51.0909	248.155	61.8668	46.1887	28.9823	95.0141	E2f1	13555	88.5497	-1.08996	0.745794	-1.46148	0.143884
ENSMUSG00000033885	59.9536	14.1803	78.3002	105.574	66.6592	142.521	Pxk	218699	77.8648	1.04509	0.716008	1.45961	0.144396
ENSMUSG00000028953	404.556	477.403	197.2	114.812	292.721	260.569	Abcf2	27407	291.21	-0.69151	0.473978	-1.45895	0.144579
ENSMUSG00000048707	7.82003	0	0	17.1558	22.2197	12.9565	Tprn	97031	10.0253	2.69461	1.84725	1.45872	0.144643
ENSMUSG00000036989	0.521336	0	0	0	13.5251	5.75843	Trim3	55992	3.3008	4.6171	3.16787	1.45748	0.144984
ENSMUSG00000045176	25.5454	70.1137	18.3667	3.95903	26.0841	0	Borcs6	71923	24.0115	-1.89884	1.30286	-1.45744	0.144994
ENSMUSG00000034845	31.2801	13.3925	17.4	9.23775	4.83038	1.43961	Plvap	84094	12.9301	-2.00023	1.3725	-1.45736	0.145016
ENSMUSG00000026950	0	66.1747	5.80001	0	8.69468	0	Neb	17996	13.4449	-3.0075	2.06422	-1.45697	0.145125
ENSMUSG00000118236	0	0	0	0	4.83038	11.5169	Gm34922	NA	2.72454	5.33112	3.66594	1.45423	0.145882
ENSMUSG00000028278	24.5028	0	4.83334	15.8361	19.3215	80.618	Rragd	52187	24.1853	1.95964	1.34896	1.4527	0.146307
ENSMUSG00000025986	146.495	189.858	169.167	80.5004	144.911	80.618	Slc39a10	227059	135.258	-0.718956	0.49518	-1.45191	0.146527
ENSMUSG00000099481	19.2894	40.1775	23.2	6.59839	12.559	7.19804	Xndc1	102443350	18.1704	-1.63835	1.12957	-1.45042	0.146942
ENSMUSG00000029576	0	0	0	0	19.3215	0	Radil	231858	3.22025	5.58029	3.85033	1.4493	0.147253
ENSMUSG00000043807	0	0	0	0	19.3215	0	Ly6g5b	266614	3.22025	5.58029	3.85033	1.4493	0.147253
ENSMUSG00000026956	6.25603	54.3578	5.80001	0	10.6268	0	Uap1l1	227620	12.8401	-2.59919	1.79521	-1.44785	0.14766
ENSMUSG00000115049	17.2041	3.15118	0	0	0	0	Gm49172	NA	3.39254	-4.91859	3.39943	-1.44688	0.147929
ENSMUSG00000026483	19.2894	0	0.966669	46.1887	18.3554	25.9129	Niban1	63913	18.4522	2.12931	1.47343	1.44514	0.148419
ENSMUSG00000024059	0	12.6047	7.73335	0	0	0	Clip4	78785	3.38968	-4.90893	3.39954	-1.444	0.14874
ENSMUSG00000061086	0	24.4216	0	0	0	0	Myl4	17896	4.07027	-5.17508	3.58426	-1.44384	0.148785
ENSMUSG00000023224	41.7068	0.787794	18.3667	0	8.69468	1.43961	Serping1	12258	11.8326	-2.55353	1.76894	-1.44354	0.14887
ENSMUSG00000021814	32.3228	44.9043	30.9334	0	26.0841	1.43961	Anxa7	11750	22.614	-1.94605	1.34828	-1.44335	0.148921
ENSMUSG00000000094	3.12801	20.4826	25.1334	0	6.76253	0	Tbx4	21387	9.2511	-2.78802	1.93218	-1.44294	0.149038
ENSMUSG00000041346	62.5603	219.795	9.66669	44.8691	29.9484	46.0674	Wrap53	216853	68.8177	-1.27528	0.884	-1.44262	0.149127
ENSMUSG00000050410	9.38404	31.5118	3.86667	0	5.79646	0	Tcf19	106795	8.42649	-2.88728	2.00142	-1.44262	0.149128
ENSMUSG00000032513	72.987	179.617	28.0334	35.6313	46.3716	50.3863	Gorasp1	74498	68.8378	-1.08473	0.751933	-1.44259	0.149136
ENSMUSG00000064138	1.04267	0	0	10.5574	0.966076	8.63764	Fam172a	68675	3.53397	4.07492	2.82577	1.44206	0.149287
ENSMUSG00000097048	71.423	59.0846	105.367	48.8281	42.5073	28.7921	1600020E01Rik	72012	59.3337	-0.96984	0.672609	-1.44191	0.149328
ENSMUSG00000029613	87.5844	145.742	79.2668	77.861	50.236	41.7486	Eif2ak1	15467	80.4064	-0.880343	0.611469	-1.43972	0.149947
ENSMUSG00000021461	0	0	0	9.23775	6.76253	0	Fancc	14088	2.66671	5.30407	3.68708	1.43855	0.150277
ENSMUSG00000028678	256.497	258.396	237.801	138.566	166.165	200.105	Kif2c	73804	209.588	-0.577152	0.401332	-1.43809	0.150408
ENSMUSG00000027905	161.614	148.105	175.934	108.214	110.133	86.3764	Ddx20	53975	131.729	-0.670721	0.467428	-1.43492	0.151311
ENSMUSG00000073421	27.1095	65.3869	0	0	14.4911	0	H2-Ab1	14961	17.8313	-2.6438	1.84468	-1.4332	0.1518
ENSMUSG00000020358	47.4415	111.079	52.2001	34.3116	30.9144	37.4298	Hnrnpab	15384	52.2294	-1.03838	0.724775	-1.43269	0.151947
ENSMUSG00000032624	86.0204	85.0818	36.7334	1.31968	32.8466	46.0674	Eml4	78798	48.0115	-1.37485	0.960622	-1.4312	0.152372
ENSMUSG00000055670	48.4842	51.9944	27.0667	5.27871	26.0841	17.2753	Zzef1	195018	29.3639	-1.38381	0.967455	-1.43036	0.152613
ENSMUSG00000064090	17.2041	0.787794	14.5	0	0.966076	2.87921	Vrk2	69922	6.0562	-3.10348	2.1698	-1.43031	0.152629
ENSMUSG00000004341	0	0	24.1667	0	0	0	Gpx6	75512	4.02779	-5.15613	3.60521	-1.43019	0.152664
ENSMUSG00000044348	0	0	24.1667	0	0	0	Slc25a53	67062	4.02779	-5.15613	3.60521	-1.43019	0.152664
ENSMUSG00000061520	0	0	24.1667	0	0	0	Olfr153	110511	4.02779	-5.15613	3.60521	-1.43019	0.152664
ENSMUSG00000021180	11.9907	8.66574	37.7001	0	9.66076	1.43961	Rps6ka5	73086	11.5762	-2.35154	1.64461	-1.42985	0.152759
ENSMUSG00000032582	38.5788	89.8085	57.0335	39.5903	31.8805	10.0773	Rbm6	19654	44.4948	-1.17892	0.824586	-1.42971	0.1528
ENSMUSG00000018217	14.0761	2.36338	0.966669	0	0	0	Pmp22	18858	2.90102	-4.69355	3.28422	-1.42912	0.152969
ENSMUSG00000078958	5.21336	16.5437	45.4334	0	11.5929	0	Atp6ap1l	435376	13.1306	-2.48795	1.74104	-1.429	0.153004
ENSMUSG00000026234	269.009	188.283	178.834	204.55	375.804	381.496	Ncl	17975	266.329	0.595155	0.417195	1.42656	0.153706
ENSMUSG00000020413	27.1095	7.87794	29.0001	0	11.5929	1.43961	Hus1	15574	12.8367	-2.25817	1.5835	-1.42607	0.153849
ENSMUSG00000110992	11.9907	19.6949	40.6001	0	13.5251	2.87921	Gm35371	NA	14.7817	-2.10617	1.47772	-1.42528	0.154075
ENSMUSG00000071267	68.8163	126.835	111.167	92.3775	39.6091	5.75843	Zfp942	73233	74.0938	-1.15315	0.809122	-1.42518	0.154105
ENSMUSG00000018995	4.17068	54.3578	22.2334	13.1968	5.79646	2.87921	Nars2	244141	17.1057	-1.88177	1.32156	-1.4239	0.154475
ENSMUSG00000063406	1091.68	1133.64	1183.2	762.774	1177.65	470.752	Tmed5	73130	969.948	-0.497876	0.349772	-1.42343	0.154612
ENSMUSG00000032329	6.25603	4.72676	24.1667	0	3.8643	0	Hmg20a	66867	6.5023	-3.10508	2.18192	-1.42309	0.154709
ENSMUSG00000006586	1.04267	0	19.3334	0	0	0	Runx1t1	12395	3.39601	-4.90928	3.45359	-1.4215	0.155172
ENSMUSG00000029403	40.6642	132.349	58.9668	35.6313	56.9985	7.19804	Cdkl2	53886	55.3014	-1.2061	0.848542	-1.42138	0.155205
ENSMUSG00000023826	1.56401	0	23.2	0	0.966076	0	Prkn	50873	4.28836	-4.22822	2.97505	-1.42123	0.155251
ENSMUSG00000024309	746.031	829.547	813.935	943.57	1013.41	1180.48	Pfdn6	14976	921.163	0.392891	0.276565	1.42061	0.15543
ENSMUSG00000024317	0.521336	0	0	15.8361	2.89823	0	Rnf138	56515	3.20928	4.56984	3.21826	1.41997	0.155615
ENSMUSG00000090121	3.64935	0	0	0	0	47.507	Abhd12b	100504285	8.52607	3.64448	2.5672	1.41963	0.155715
ENSMUSG00000036403	47.4415	14.1803	20.3	14.5165	6.76253	0	Cep135	381644	17.2001	-1.94342	1.36908	-1.4195	0.155752
ENSMUSG00000063870	21.3748	36.2385	0.966669	1.31968	3.8643	7.19804	Chd4	107932	11.827	-2.25156	1.58761	-1.41821	0.15613
ENSMUSG00000037921	1.56401	0	0	0	5.79646	20.1545	Ddx60	234311	4.58583	3.95121	2.78725	1.4176	0.156307
ENSMUSG00000026960	125.642	170.164	145	76.5413	101.438	93.5745	Arl6ip6	65103	118.727	-0.697034	0.491834	-1.41722	0.15642
ENSMUSG00000091337	37.5362	40.9653	30.9334	0	13.5251	20.1545	Eid1	58521	23.8524	-1.70136	1.20134	-1.41621	0.156714
ENSMUSG00000051726	0	0	2.90001	29.0329	0.966076	1.43961	Kcnf1	382571	5.7231	3.50508	2.47634	1.41542	0.156944
ENSMUSG00000020633	16.6827	0.787794	8.70002	0	1.93215	0	Dcdc2c	68511	4.68378	-3.652	2.58365	-1.41351	0.157507
ENSMUSG00000027420	21.8961	263.123	77.3335	11.8771	73.4218	70.5408	Bfsp1	12075	86.3654	-1.21436	0.859399	-1.41304	0.157645
ENSMUSG00000085292	0	0	0	0	0	18.7149	Gm12853	NA	3.11915	5.52344	3.91081	1.41235	0.157846
ENSMUSG00000109656	0	0	0	0	0	18.7149	Gm45548	NA	3.11915	5.52344	3.91081	1.41235	0.157846
ENSMUSG00000022404	194.98	169.376	133.4	106.894	131.386	66.2219	Slc25a17	20524	133.71	-0.706577	0.500417	-1.41198	0.157957
ENSMUSG00000108446	22.4174	20.4826	36.7334	52.7871	88.879	31.6714	Gm44997	NA	42.1618	1.13084	0.801067	1.41167	0.158048
ENSMUSG00000030256	62.5603	51.9944	17.4	14.5165	10.6268	27.3525	Bhlhe41	79362	30.7418	-1.34207	0.950737	-1.41162	0.158063
ENSMUSG00000037938	90.1911	80.355	168.2	178.157	172.928	194.347	Chchd5	66170	147.363	0.690286	0.489333	1.41067	0.158343
ENSMUSG00000042216	4.69202	39.3897	4.83334	0	0	7.19804	Sgsm1	52850	9.35218	-2.80396	1.98883	-1.40986	0.158581
ENSMUSG00000079426	1.04267	0	0	9.23775	3.8643	5.75843	Arpc4	68089	3.31719	3.98162	2.82656	1.40865	0.15894
ENSMUSG00000042705	159.007	12.6047	113.1	197.952	178.724	179.951	Commd10	69456	140.223	0.964941	0.685249	1.40816	0.159084
ENSMUSG00000035354	7.82003	49.631	4.83334	10.5574	0	1.43961	Uvrag	78610	12.3802	-2.39163	1.69924	-1.40747	0.159288
ENSMUSG00000003721	2.60668	0	1.93334	0	0	46.0674	Insig2	72999	8.43458	3.32688	2.36385	1.4074	0.159309
ENSMUSG00000090000	2.08534	35.4507	32.8667	0	6.76253	8.63764	Ier3ip1	66191	14.3005	-2.18694	1.55494	-1.40645	0.159591
ENSMUSG00000107460	30.2375	23.6338	45.4334	6.59839	75.3539	159.796	Gm44186	NA	56.8422	1.28432	0.91346	1.40599	0.159726
ENSMUSG00000049553	73.5083	140.227	167.234	25.0739	96.6076	80.618	Polr1a	20019	97.2115	-0.907957	0.645813	-1.40591	0.15975
ENSMUSG00000046152	17.2041	2.36338	0	0	0	0	Fut10	171167	3.26124	-4.86189	3.45986	-1.40523	0.159953
ENSMUSG00000055707	0.521336	19.6949	0	0	0	0	Klhl26	234378	3.36936	-4.90245	3.49052	-1.40451	0.160168
ENSMUSG00000098198	6.77736	0	12.5667	0	0	0	Gm9169	NA	3.22401	-4.83793	3.44595	-1.40395	0.160335
ENSMUSG00000034799	0	5.51456	0	25.0739	5.79646	10.0773	Unc13a	382018	7.74369	2.89884	2.06509	1.40374	0.160396
ENSMUSG00000113816	175.169	229.248	438.868	537.109	216.401	578.722	Gm47003	NA	362.586	0.660431	0.470512	1.40364	0.160425
ENSMUSG00000027088	60.9963	172.527	63.8001	7.91807	71.4896	56.1447	Phospho2	73373	72.1459	-1.12877	0.804409	-1.40323	0.160547
ENSMUSG00000029223	18.2467	52.7822	18.3667	13.1968	12.559	2.87921	Uchl1	22223	19.6718	-1.63232	1.16387	-1.40249	0.16077
ENSMUSG00000024556	106.352	116.594	119.867	95.0168	66.6592	17.2753	Me2	107029	86.9607	-0.934391	0.666464	-1.40201	0.160911
ENSMUSG00000085939	22.4174	26.785	18.3667	39.5903	45.4056	63.3427	Cd63-ps	NA	35.9846	1.13176	0.807366	1.40179	0.160978
ENSMUSG00000072980	133.462	67.7503	207.834	259.977	188.385	215.941	Oip5	70645	178.891	0.700906	0.500337	1.40087	0.161253
ENSMUSG00000014907	229.909	356.083	254.234	228.304	206.74	115.169	Naf1	234344	231.74	-0.608686	0.434683	-1.4003	0.161423
ENSMUSG00000032290	4.17068	25.2094	0	0	1.93215	0	Ptpn9	56294	5.21871	-3.82262	2.73309	-1.39865	0.161919
ENSMUSG00000021840	100.096	79.5672	40.6001	3.95903	48.3038	41.7486	Mapk1ip1l	218975	52.3792	-1.22632	0.877648	-1.39728	0.16233
ENSMUSG00000031642	0	12.6047	6.76668	0	0	0	Sh3rf1	59009	3.22856	-4.83881	3.46317	-1.39722	0.162347
ENSMUSG00000020458	359.722	434.075	417.601	319.362	336.194	184.27	Rtn4	68585	341.871	-0.526236	0.376765	-1.39672	0.162498
ENSMUSG00000087135	9.38404	0	25.1334	80.5004	22.2197	17.2753	Gm16096	NA	25.7521	1.80557	1.29286	1.39657	0.162543
ENSMUSG00000026249	0	0.787794	0	0	21.2537	0	Serpine2	20720	3.67358	4.75208	3.40297	1.39645	0.162578
ENSMUSG00000010796	21.3748	7.87794	10.6334	26.3936	22.2197	59.0239	Asz1	74068	24.5872	1.41884	1.01667	1.39558	0.16284
ENSMUSG00000021326	133.462	149.681	152.734	63.3445	122.692	77.7388	Trim27	19720	116.609	-0.719761	0.515953	-1.39501	0.163012
ENSMUSG00000074506	34.4081	17.3315	42.5334	80.5004	55.0663	57.5843	Gm10705	NA	47.904	1.03547	0.74252	1.39453	0.163158
ENSMUSG00000026999	600.057	514.43	380.867	654.56	655	725.562	Nup35	69482	588.413	0.443148	0.317778	1.39452	0.16316
ENSMUSG00000056436	0	0	0	0	3.8643	11.5169	Cyct	13067	2.56353	5.24259	3.76043	1.39415	0.163273
ENSMUSG00000026000	2.08534	32.2996	23.2	0	5.79646	5.75843	Lancl1	14768	11.5233	-2.30604	1.65482	-1.39352	0.163461
ENSMUSG00000037259	9.38404	7.87794	20.3	0	4.83038	0	Dzank1	241688	7.0654	-2.88816	2.0741	-1.39249	0.163774
ENSMUSG00000038301	2.60668	20.4826	1.93334	0	0.966076	1.43961	Snx10	71982	4.57139	-3.37945	2.42713	-1.39236	0.163812
ENSMUSG00000046585	5.73469	29.1484	0	0	2.89823	0	Cfap58	381229	6.29688	-3.5143	2.52523	-1.39168	0.16402
ENSMUSG00000029005	11.9907	1.57559	16.4334	0	2.89823	0	Draxin	70433	5.48298	-3.28648	2.36284	-1.39091	0.164254
ENSMUSG00000032216	25.0241	50.4188	32.8667	0	6.76253	25.9129	Nedd4	17999	23.4975	-1.73938	1.25173	-1.38958	0.164657
ENSMUSG00000116606	0	0	28.0334	0	0.966076	0	Gm10479	NA	4.83324	-4.4078	3.17317	-1.38909	0.164806
ENSMUSG00000014503	18.2467	14.1803	14.5	44.8691	92.7433	1.43961	Pkd2l2	53871	30.9965	1.57056	1.13093	1.38874	0.164911
ENSMUSG00000033029	10.4267	0	12.5667	0	0.966076	0	1700088E04Rik	27660	3.99325	-4.12681	2.97254	-1.38831	0.165043
ENSMUSG00000027238	0	13.3925	5.80001	0	0	0	Frmd5	228564	3.19875	-4.82568	3.47873	-1.38719	0.165383
ENSMUSG00000018428	215.833	311.179	196.234	143.845	199.012	133.883	Akap1	11640	199.998	-0.598956	0.431805	-1.3871	0.165412
ENSMUSG00000024213	34.4081	66.1747	23.2	9.23775	10.6268	28.7921	Nudt3	56409	28.7399	-1.3566	0.97904	-1.38565	0.165855
ENSMUSG00000054277	0	22.846	0	0	0	0	Arfgap3	66251	3.80767	-5.07885	3.66814	-1.38459	0.166179
ENSMUSG00000113402	0	0	0	6.59839	0	8.63764	Zfp996	NA	2.53934	5.22686	3.77606	1.38421	0.166294
ENSMUSG00000024807	7.82003	14.9681	0	0	0.966076	0	Syvn1	74126	3.95903	-4.11624	2.97583	-1.38322	0.166597
ENSMUSG00000070639	67.2523	73.2649	35.7667	23.7542	30.9144	30.2318	Lrrc8b	433926	43.5307	-1.05526	0.76299	-1.38306	0.166648
ENSMUSG00000006289	59.9536	148.893	63.8001	179.476	113.997	171.313	Osgep	66246	122.906	0.768973	0.556085	1.38283	0.166716
ENSMUSG00000030102	57.8683	14.9681	51.2334	6.59839	22.2197	18.7149	Itpr1	16438	28.6005	-1.38026	0.99856	-1.38225	0.166895
ENSMUSG00000036591	91.2337	152.044	62.8335	56.7462	78.2522	25.9129	Arhgap21	71435	77.8371	-0.922304	0.668322	-1.38003	0.167577
ENSMUSG00000091013	0	0	0	9.23775	5.79646	0	Vmn1r1	625823	2.5057	5.21383	3.78064	1.37909	0.167868
ENSMUSG00000030214	273.18	183.556	207.834	366.87	360.346	240.414	Plbd1	66857	272.033	0.541562	0.392797	1.37873	0.167977
ENSMUSG00000049562	1.56401	16.5437	1.93334	1.31968	0	0	Ap5b1	381201	3.56012	-3.92759	2.85014	-1.37804	0.168192
ENSMUSG00000074715	6.25603	0	12.5667	0	0	0	Ccl28	56838	3.13712	-4.79828	3.48263	-1.37777	0.168273
ENSMUSG00000027446	0	0	0	0	0	17.2753	Cstdc2	77705	2.87921	5.40763	3.92591	1.37742	0.168383
ENSMUSG00000067336	0	0	0	0	0	17.2753	Bmpr2	12168	2.87921	5.40763	3.92591	1.37742	0.168383
ENSMUSG00000103591	0	0	0	0	0	17.2753	Gm38365	NA	2.87921	5.40763	3.92591	1.37742	0.168383
ENSMUSG00000027167	3.12801	0	0	19.7952	14.4911	0	Elp4	77766	6.23572	3.38952	2.46102	1.37728	0.168425
ENSMUSG00000047921	0	14.1803	4.83334	0	0	0	Trappc9	76510	3.16894	-4.81242	3.49597	-1.37656	0.168647
ENSMUSG00000022419	50.0482	22.0582	61.8668	100.296	50.236	109.41	Deptor	97998	65.6525	0.954423	0.693683	1.37588	0.168859
ENSMUSG00000019944	0	0	0	17.1558	0	0	Rhobtb1	69288	2.8593	5.40055	3.92601	1.37558	0.16895
ENSMUSG00000030276	0	0	0	17.1558	0	0	Ttll3	101100	2.8593	5.40055	3.92601	1.37558	0.16895
ENSMUSG00000106268	0	0	0	17.1558	0	0	Gm18492	NA	2.8593	5.40055	3.92601	1.37558	0.16895
ENSMUSG00000031862	36.4935	132.349	14.5	10.5574	31.8805	31.6714	Atp13a1	170759	42.9087	-1.30511	0.9498	-1.37409	0.169415
ENSMUSG00000020444	153.794	237.914	205.9	237.542	341.991	292.24	Guk1	14923	244.897	0.547071	0.398766	1.37191	0.170091
ENSMUSG00000031691	23.9814	86.6574	11.6	0	28.0162	7.19804	Tnpo2	212999	26.2422	-1.7783	1.2989	-1.36909	0.170972
ENSMUSG00000026238	1.04267	0	0.966669	6.59839	6.76253	7.19804	Ptma	19231	3.76138	3.34221	2.44192	1.36868	0.171099
ENSMUSG00000105565	4.17068	11.0291	0.966669	0	0	0	Gm43566	NA	2.69441	-4.58164	3.34924	-1.36797	0.171323
ENSMUSG00000050623	0	0	0	0	4.83038	10.0773	Catsperz	67077	2.48461	5.19851	3.80045	1.36787	0.171353
ENSMUSG00000018750	2.60668	14.9681	1.93334	1.31968	0	0	Zbtb4	75580	3.4713	-3.88933	2.8482	-1.36554	0.172084
ENSMUSG00000023923	8.34137	25.2094	0	0	2.89823	0	Tbc1d5	72238	6.07483	-3.45943	2.53717	-1.3635	0.172725
ENSMUSG00000084902	32.8441	0	9.66669	21.1148	52.1681	63.3427	Gm281	238939	29.8561	1.67181	1.22692	1.36261	0.173006
ENSMUSG00000018040	17.2041	89.0207	29.0001	9.23775	25.118	18.7149	Rrp7a	74778	31.3826	-1.34238	0.985179	-1.36258	0.173016
ENSMUSG00000030754	80.807	48.0554	89.9002	6.59839	63.761	27.3525	Copb1	70349	52.7458	-1.15263	0.846371	-1.36185	0.173246
ENSMUSG00000033099	517.686	426.197	582.901	640.044	590.272	830.654	Nol12	97961	597.959	0.432384	0.317501	1.36183	0.17325
ENSMUSG00000043207	292.991	324.571	254.234	428.895	446.327	335.429	Zmpste24	230709	347.074	0.474044	0.348101	1.3618	0.17326
ENSMUSG00000114203	0	0	0	0	16.4233	0	Gm35279	102638802	2.73722	5.34661	3.92674	1.36159	0.173327
ENSMUSG00000001025	32.8441	70.9015	0.966669	11.8771	14.4911	0	S100a6	20200	21.8468	-1.97908	1.45438	-1.36077	0.173587
ENSMUSG00000017188	254.412	174.89	282.267	302.206	258.908	486.587	Coa3	52469	293.212	0.556811	0.409572	1.3595	0.173989
ENSMUSG00000048874	105.31	181.193	80.2335	91.0578	62.7949	59.0239	Phf3	213109	96.6021	-0.785705	0.578388	-1.35844	0.174324
ENSMUSG00000079173	12.5121	14.1803	8.70002	31.6723	22.2197	38.8694	Zan	22635	21.359	1.384	1.01952	1.3575	0.174622
ENSMUSG00000056492	0	0	22.2334	0	0	0	Adgrf5	224792	3.70556	-5.03575	3.71113	-1.35693	0.174803
ENSMUSG00000113370	0	0	0	11.8771	2.89823	0	Gm46348	NA	2.46256	5.18672	3.82539	1.35587	0.175141
ENSMUSG00000026051	56.8256	98.4743	0	0	7.72861	0	Ecrg4	78896	27.1714	-4.30864	3.17801	-1.35576	0.175174
ENSMUSG00000021792	41.7068	59.0846	10.6334	30.3526	1.93215	1.43961	Prxl2a	70564	24.1915	-1.73288	1.27838	-1.35552	0.175251
ENSMUSG00000024993	212.705	44.1165	272.601	529.191	245.383	159.796	Dennd10	67894	243.965	0.819912	0.605009	1.35521	0.175352
ENSMUSG00000031557	21.8961	0	0	0	0	0	Plekha2	83436	3.64935	-5.02344	3.70734	-1.355	0.175418
ENSMUSG00000032333	0	22.0582	0	0	0	0	Stoml1	69106	3.67637	-5.02822	3.71363	-1.35399	0.17574
ENSMUSG00000118354	0	22.0582	0	0	0	0	Gm19437	NA	3.67637	-5.02822	3.71363	-1.35399	0.17574
ENSMUSG00000020571	172.041	85.8696	18.3667	18.4755	53.1342	56.1447	Pdia6	71853	67.3386	-1.11566	0.824513	-1.35312	0.176018
ENSMUSG00000048856	0	18.1193	0.966669	0	0	0	Slc25a47	104910	3.18099	-4.819	3.56154	-1.35307	0.176035
ENSMUSG00000065990	286.735	267.85	430.168	483.002	432.802	452.037	Aurkaip1	66077	392.099	0.475339	0.351323	1.353	0.176057
ENSMUSG00000045036	16.6827	0	1.93334	0	0	0	Tmem232	381107	3.10268	-4.78958	3.54139	-1.35246	0.17623
ENSMUSG00000031174	9.38404	17.3315	20.3	0	7.72861	0	Rpgr	19893	9.12403	-2.5491	1.88501	-1.3523	0.176279
ENSMUSG00000044906	4.17068	31.5118	33.8334	0	13.5251	0	4930503L19Rik	269033	13.8402	-2.3204	1.7195	-1.34946	0.177189
ENSMUSG00000021974	3.12801	11.8169	0.966669	0	0	0	Fgf9	14180	2.65193	-4.55809	3.37819	-1.34927	0.17725
ENSMUSG00000029153	5.73469	13.3925	8.70002	0	2.89823	0	Ociad2	433904	5.12091	-3.17696	2.35466	-1.34922	0.177266
ENSMUSG00000090693	1422.2	1357.37	1812.5	1781.57	2501.17	1703.06	Trim43a	547109	1762.98	0.38312	0.28401	1.34897	0.177348
ENSMUSG00000020493	142.846	199.312	153.7	134.607	111.099	63.3427	Prr11	270906	134.151	-0.679872	0.504438	-1.34778	0.177729
ENSMUSG00000007783	0	0	0	11.8771	0	2.87921	Cpt1c	78070	2.45939	5.18207	3.84525	1.34766	0.177769
ENSMUSG00000047040	7.82003	25.2094	0	0	2.89823	0	Prr15l	217138	5.98795	-3.43741	2.55081	-1.34758	0.177794
ENSMUSG00000027239	7.82003	10.2413	0	0	0	0	Mdk	17242	3.01023	-4.74303	3.52459	-1.3457	0.1784
ENSMUSG00000029507	0	0	0	15.8361	0	0	Pus1	56361	2.63936	5.28492	3.92761	1.34558	0.178438
ENSMUSG00000031351	0	0	0	15.8361	0	0	Zfp185	22673	2.63936	5.28492	3.92761	1.34558	0.178438
ENSMUSG00000099432	0	0	0	15.8361	0	0	Gm18849	NA	2.63936	5.28492	3.92761	1.34558	0.178438
ENSMUSG00000024921	30.7588	33.8751	15.4667	13.1968	9.66076	0	Smarca2	67155	17.1597	-1.80102	1.33899	-1.34506	0.178607
ENSMUSG00000032402	0	0	0	0	0	15.8357	Smad3	17127	2.63928	5.28167	3.92766	1.34474	0.17871
ENSMUSG00000075254	0	0	0	0	0	15.8357	Heg1	77446	2.63928	5.28167	3.92766	1.34474	0.17871
ENSMUSG00000109243	0	0	0	0	0	15.8357	Gm45867	NA	2.63928	5.28167	3.92766	1.34474	0.17871
ENSMUSG00000116961	0	0	0	0	0	15.8357	Gm49662	NA	2.63928	5.28167	3.92766	1.34474	0.17871
ENSMUSG00000058099	2.60668	0	0	13.1968	1.93215	11.5169	Nfam1	74039	4.87541	3.26876	2.43187	1.34413	0.178905
ENSMUSG00000043881	56.8256	191.434	48.3334	64.6642	55.0663	31.6714	Kbtbd7	211255	74.6658	-0.967889	0.720692	-1.343	0.179272
ENSMUSG00000020566	5.21336	0	0	0	15.4572	28.7921	Atp6v1c2	68775	8.24379	3.03516	2.26	1.34299	0.179274
ENSMUSG00000027536	0.521336	0	33.8334	48.8281	34.7787	41.7486	Chmp4c	66371	26.6184	1.88477	1.4072	1.33938	0.180448
ENSMUSG00000045314	0	0	0	0	15.4572	0	Sowahb	78088	2.5762	5.25958	3.92798	1.339	0.18057
ENSMUSG00000072492	0	0	0	0	15.4572	0	Gm10364	100151693	2.5762	5.25958	3.92798	1.339	0.18057
ENSMUSG00000020290	0	0	0	10.5574	3.8643	0	Xpo1	103573	2.40362	5.15255	3.8524	1.33749	0.181062
ENSMUSG00000032418	2.60668	0	0	7.91807	22.2197	0	Me1	17436	5.45742	3.46529	2.5916	1.33712	0.181182
ENSMUSG00000051853	0.521336	0	4.83334	22.4345	0	17.2753	Arf3	11842	7.51075	2.9241	2.18737	1.33681	0.181285
ENSMUSG00000019894	3.64935	40.1775	7.73335	0	81.1504	87.8161	Slc6a15	103098	36.7544	1.71574	1.28503	1.33517	0.181822
ENSMUSG00000015090	21.3748	0	0	0	0	0	Ptgds	19215	3.56246	-4.9887	3.73936	-1.3341	0.18217
ENSMUSG00000108482	75.0723	24.4216	81.2002	137.247	70.5235	122.367	Gm45078	NA	85.1385	0.867356	0.650518	1.33333	0.182423
ENSMUSG00000021192	111.044	163.073	61.8668	34.3116	59.8967	92.1349	Golga5	27277	87.0546	-0.853364	0.64109	-1.33111	0.183151
ENSMUSG00000075307	2.08534	25.2094	1.93334	0	2.89823	0	Klhl41	228003	5.35439	-3.25347	2.44476	-1.33079	0.183257
ENSMUSG00000004473	11.4694	6.30235	0	0	0	0	Clec11a	20256	2.96196	-4.7214	3.55012	-1.32993	0.183542
ENSMUSG00000058076	37.0148	78.7794	135.334	21.1148	73.4218	27.3525	Sdhc	66052	62.1695	-1.03066	0.775113	-1.3297	0.183619
ENSMUSG00000030515	0	0	0.966669	19.7952	0	0	Tarsl2	272396	3.46031	4.63974	3.49185	1.32873	0.183937
ENSMUSG00000001021	3.64935	0	0	0	12.559	23.0337	S100a3	20197	6.54034	3.2252	2.43046	1.32699	0.184512
ENSMUSG00000028150	0	14.1803	3.86667	0	0	0	Rorc	19885	3.00783	-4.73734	3.57045	-1.32682	0.184568
ENSMUSG00000009350	0.521336	18.1193	8.70002	1.31968	0.966076	1.43961	Mpo	17523	5.17766	-2.88127	2.17213	-1.32647	0.184684
ENSMUSG00000028849	7.82003	12.6047	12.5667	3.95903	0	1.43961	Map7d1	245877	6.39835	-2.63947	1.98998	-1.32638	0.184714
ENSMUSG00000020018	128.249	99.2621	136.3	188.714	145.877	218.82	Snrpf	69878	152.87	0.603649	0.455407	1.32552	0.185
ENSMUSG00000021692	222.61	135.501	192.367	424.936	277.264	146.84	Dimt1	66254	233.253	0.624884	0.471669	1.32484	0.185225
ENSMUSG00000030729	123.557	55.1456	46.4001	246.78	120.76	50.3863	Pgm2l1	70974	107.171	0.888233	0.670665	1.32441	0.185368
ENSMUSG00000031833	52.1336	28.3606	73.4668	124.05	48.3038	113.729	Mast3	546071	73.3406	0.892848	0.674452	1.32381	0.185565
ENSMUSG00000026915	37.0148	63.8113	44.4668	17.1558	22.2197	28.7921	Strbp	20744	35.5768	-1.0924	0.825477	-1.32336	0.185717
ENSMUSG00000030519	8.86271	5.51456	0.966669	0	0	0	Apba2	11784	2.55732	-4.50952	3.4082	-1.32314	0.185789
ENSMUSG00000025579	31.8015	59.0846	28.0334	102.935	40.5752	86.3764	Gaa	14387	58.1343	0.947881	0.71654	1.32286	0.185882
ENSMUSG00000035953	88.1057	72.4771	89.9002	68.6233	128.488	227.458	Pip4p1	219024	112.509	0.759753	0.574432	1.32262	0.185963
ENSMUSG00000036158	125.121	202.463	148.867	85.7791	133.318	1.43961	Prickle1	106042	116.165	-1.10585	0.836799	-1.32153	0.186325
ENSMUSG00000047881	8.34137	5.51456	8.70002	0	1.93215	0	Rell1	100532	4.08135	-3.43491	2.6001	-1.32107	0.186479
ENSMUSG00000038286	5.73469	31.5118	10.6334	0	0.966076	8.63764	Bphl	68021	9.58059	-2.34451	1.77732	-1.31912	0.187128
ENSMUSG00000019188	10.948	27.5728	4.83334	26.3936	21.2537	66.2219	H13	14950	26.2039	1.38709	1.0521	1.3184	0.18737
ENSMUSG00000056131	157.965	166.225	290.967	154.402	169.063	41.7486	Pgm3	109785	163.395	-0.747183	0.566885	-1.31805	0.187487
ENSMUSG00000079015	10.4267	7.09015	0	0	0	0	Serpina1c	20702	2.91948	-4.70017	3.56716	-1.31762	0.187629
ENSMUSG00000029535	115.215	51.2066	140.167	147.804	211.571	139.642	Triap1	69076	134.268	0.705116	0.53558	1.31655	0.187991
ENSMUSG00000020491	0	0	0	0	14.4911	0	2810021J22Rik	69944	2.41519	5.16696	3.92938	1.31495	0.188525
ENSMUSG00000020961	0	0	0	0	14.4911	0	Ston2	108800	2.41519	5.16696	3.92938	1.31495	0.188525
ENSMUSG00000041757	8.34137	24.4216	8.70002	5.27871	2.89823	0	Plekha6	240753	8.27332	-2.33172	1.77462	-1.31393	0.18887
ENSMUSG00000007080	0	0	0	14.5165	0	0	Pole	18973	2.41941	5.1592	3.9295	1.31294	0.189203
ENSMUSG00000022802	0	0	0	14.5165	0	0	Lmln	239833	2.41941	5.1592	3.9295	1.31294	0.189203
ENSMUSG00000044288	0	0	0	14.5165	0	0	Cnr1	12801	2.41941	5.1592	3.9295	1.31294	0.189203
ENSMUSG00000115330	0	0	0	14.5165	0	0	Gm49221	NA	2.41941	5.1592	3.9295	1.31294	0.189203
ENSMUSG00000115317	20.8534	0	0	0	0	0	Gm32618	NA	3.47557	-4.9531	3.77265	-1.3129	0.189218
ENSMUSG00000021650	0	16.5437	0	0	33.8127	57.5843	Ptcd2	68927	17.9901	2.46862	1.88081	1.31253	0.189343
ENSMUSG00000097930	2.08534	0	0	7.91807	0	18.7149	C330002G04Rik	NA	4.78638	3.5901	2.73574	1.3123	0.18942
ENSMUSG00000006395	13.5547	3.93897	0	0	0	0	Hyi	NA	2.91562	-4.69965	3.5835	-1.31147	0.189699
ENSMUSG00000005102	0.521336	0	0	0	19.3215	0	Eif2ak4	27103	3.30714	4.62291	3.52821	1.31027	0.190103
ENSMUSG00000040746	56.8256	25.9972	11.6	19.7952	107.234	82.0576	Rnf167	70510	50.585	1.14	0.870684	1.30932	0.190426
ENSMUSG00000032567	58.9109	0	11.6	5.27871	3.8643	7.19804	Aste1	66595	14.4753	-2.12128	1.62041	-1.3091	0.1905
ENSMUSG00000028980	2.60668	14.9681	0	0	0	0	H6pd	100198	2.92913	-4.70136	3.59142	-1.30905	0.190516
ENSMUSG00000037797	0	0	0	0	0	14.3961	Adh4	26876	2.39935	5.14364	3.92975	1.3089	0.190568
ENSMUSG00000061877	0	0	0	0	0	14.3961	BC048679	210321	2.39935	5.14364	3.92975	1.3089	0.190568
ENSMUSG00000031594	0	2.36338	15.4667	0	0	0	Fgl1	234199	2.97168	-4.71654	3.60377	-1.30878	0.190609
ENSMUSG00000015120	8.34137	0	26.1001	18.4755	32.8466	59.0239	Ube2i	22196	24.1312	1.68897	1.29055	1.30871	0.190632
ENSMUSG00000039463	14.5974	0	11.6	0	1.93215	0	Slc9a8	77031	4.68826	-3.6611	2.80209	-1.30656	0.191362
ENSMUSG00000059495	26.5881	123.684	29.0001	23.7542	36.7109	20.1545	Arhgef12	69632	43.3152	-1.14709	0.878095	-1.30634	0.191437
ENSMUSG00000097296	10.948	4.72676	19.3334	0	4.83038	0	Gm26532	NA	6.63976	-2.79057	2.13649	-1.30615	0.191503
ENSMUSG00000107962	10.4267	10.2413	0	1.31968	0	0	Gm43980	NA	3.66462	-3.977	3.0494	-1.30419	0.192168
ENSMUSG00000041733	42.7495	16.5437	29.0001	2.63936	20.2876	7.19804	Coq5	52064	19.7364	-1.53549	1.17762	-1.30389	0.19227
ENSMUSG00000027799	5.73469	0	11.6	0	0	0	Nbea	26422	2.88912	-4.67942	3.59309	-1.30234	0.1928
ENSMUSG00000094204	173.083	232.399	422.434	40.91	193.215	251.931	Gm21915	NA	218.996	-0.766964	0.58899	-1.30217	0.192859
ENSMUSG00000039086	16.1614	0	13.5334	1.31968	1.93215	0	Ss18l1	269397	5.4911	-3.1562	2.42387	-1.30213	0.192871
ENSMUSG00000020527	15.1187	63.8113	15.4667	9.23775	17.3894	7.19804	Myo19	66196	21.3703	-1.46937	1.13019	-1.30012	0.193561
ENSMUSG00000100605	34.9295	53.57	65.7335	72.5823	74.3879	125.246	Gm29243	102636691	71.0748	0.822037	0.632512	1.29964	0.193725
ENSMUSG00000052566	18.7681	25.2094	16.4334	1.31968	12.559	2.87921	Hook2	170833	12.8615	-1.82206	1.40255	-1.2991	0.193908
ENSMUSG00000032599	5.73469	19.6949	0	0	0.966076	1.43961	Ip6k2	76500	4.6392	-3.40466	2.6212	-1.29889	0.193981
ENSMUSG00000039367	3.12801	14.1803	0	0	0	0	Sec24c	218811	2.88472	-4.67957	3.60428	-1.29834	0.194171
ENSMUSG00000025935	14.5974	0.787794	1.93334	9.23775	47.3377	10.0773	Tram1	72265	13.9952	1.92425	1.48321	1.29736	0.194509
ENSMUSG00000028541	0.521336	17.3315	0	0	0	0	B4galt2	53418	2.97547	-4.72309	3.64497	-1.29578	0.19505
ENSMUSG00000032565	1.04267	0.787794	13.5334	0	0	0	Nudt16	75686	2.56064	-4.50097	3.47559	-1.29502	0.195312
ENSMUSG00000096647	55.7829	11.0291	96.6669	134.607	105.302	77.7388	Tmem41b-ps	NA	80.1879	0.96156	0.743389	1.29348	0.195845
ENSMUSG00000003464	125.642	181.193	138.234	47.5084	78.2522	143.961	Pex19	19298	119.132	-0.724862	0.560506	-1.29323	0.195933
ENSMUSG00000053411	9.38404	26.785	32.8667	36.951	32.8466	82.0576	Cbx7	52609	36.8152	1.14264	0.884006	1.29257	0.196159
ENSMUSG00000097322	1.04267	0.787794	0	0	1.93215	20.1545	A530083I20Rik	NA	3.98619	3.54007	2.73932	1.29232	0.196247
ENSMUSG00000115580	20.3321	0	0	0	0	0	Gm41230	105245841	3.38868	-4.9166	3.80638	-1.29167	0.19647
ENSMUSG00000000983	1236.09	511.278	77.3335	39.5903	450.191	79.1784	Wfdc18	14038	398.943	-1.68038	1.30118	-1.29142	0.196557
ENSMUSG00000047260	340.953	368.688	325.767	399.862	444.395	549.93	Emc6	66048	404.933	0.428621	0.331973	1.29113	0.196657
ENSMUSG00000024442	0	20.4826	0	0	0	0	Dele1	66839	3.41377	-4.92129	3.81183	-1.29106	0.196684
ENSMUSG00000041483	0	20.4826	0	0	0	0	Zfp281	226442	3.41377	-4.92129	3.81183	-1.29106	0.196684
ENSMUSG00000115571	0	20.4826	0	0	0	0	Gm6616	NA	3.41377	-4.92129	3.81183	-1.29106	0.196684
ENSMUSG00000024561	2.60668	13.3925	1.93334	1.31968	0	0	Mbd1	17190	3.2087	-3.7679	2.92059	-1.29012	0.19701
ENSMUSG00000079671	7.2987	0	2.90001	15.8361	19.3215	11.5169	2610203C22Rik	72481	9.47887	2.17388	1.68508	1.29007	0.197026
ENSMUSG00000039191	40.6642	2.36338	39.6334	5.27871	16.4233	2.87921	Rbpj	19664	17.8737	-1.73183	1.34244	-1.29006	0.197028
ENSMUSG00000021514	0.521336	28.3606	16.4334	0	6.76253	0	Zfp369	170936	8.67964	-2.69094	2.08655	-1.28966	0.19717
ENSMUSG00000046881	23.4601	21.2704	24.1667	0	15.4572	0	Olfr374	258335	14.0591	-2.1194	1.64368	-1.28942	0.197251
ENSMUSG00000021668	0	0	0	0	13.5251	0	Polk	27015	2.25418	5.06797	3.93098	1.28924	0.197315
ENSMUSG00000085054	0	0	0	0	13.5251	0	Gm15834	NA	2.25418	5.06797	3.93098	1.28924	0.197315
ENSMUSG00000112879	0	0	0	0	13.5251	0	Gm47726	NA	2.25418	5.06797	3.93098	1.28924	0.197315
ENSMUSG00000042377	3.12801	15.7559	7.73335	0	2.89823	0	Fam83g	69640	4.91925	-3.1156	2.41769	-1.28867	0.197513
ENSMUSG00000006057	382.66	234.763	563.568	642.683	445.361	580.162	Atp5g1	11951	474.866	0.498649	0.387206	1.28781	0.197811
ENSMUSG00000006288	35.4508	0.787794	7.73335	25.0739	15.4572	90.6953	Ttc5	219022	29.1997	1.55956	1.21256	1.28618	0.198382
ENSMUSG00000112639	0	2.36338	29.9667	2.63936	0.966076	0	A730063M14Rik	100504703	5.98926	-3.15428	2.45258	-1.28611	0.198405
ENSMUSG00000057135	0.521336	0	21.2667	0	0.966076	0	Scimp	327957	3.79235	-4.04295	3.14494	-1.28554	0.198604
ENSMUSG00000055065	10.4267	0.787794	6.76668	35.6313	15.4572	11.5169	Ddx17	67040	13.4311	1.78917	1.39213	1.28521	0.198719
ENSMUSG00000027284	81.3284	242.641	110.2	64.6642	117.861	73.42	Cdan1	68968	115.019	-0.758051	0.589992	-1.28485	0.198845
ENSMUSG00000031586	302.896	560.909	179.8	184.755	265.671	243.294	Rbpms	19663	289.554	-0.588992	0.459257	-1.28249	0.199672
ENSMUSG00000027365	98.5324	40.1775	63.8001	155.722	91.7772	97.8933	Trpm7	58800	91.3171	0.765676	0.597501	1.28146	0.200031
ENSMUSG00000020817	204.364	224.521	89.9002	81.82	110.133	133.883	Rabep1	54189	140.77	-0.673382	0.525779	-1.28073	0.200287
ENSMUSG00000058618	77.1577	89.0207	141.134	166.279	127.522	184.27	Defa39	382000	130.897	0.63951	0.499475	1.28036	0.200417
ENSMUSG00000083147	0	0	20.3	0	0	0	Olfr1103-ps1	NA	3.38334	-4.90441	3.83193	-1.27988	0.200588
ENSMUSG00000055320	0	16.5437	0.966669	0	0	0	Tead1	21676	2.91839	-4.69465	3.67113	-1.2788	0.200966
ENSMUSG00000084850	28.1521	3.93897	0	6.59839	25.118	80.618	Gm12092	NA	24.0709	1.78613	1.39741	1.27817	0.20119
ENSMUSG00000037935	119.907	89.0207	82.1668	191.353	143.945	118.048	Smarce1	57376	124.074	0.636781	0.498233	1.27808	0.201222
ENSMUSG00000055184	84.9777	70.9015	64.7668	22.4345	11.5929	74.8596	Fam72a	108900	54.9222	-1.03007	0.80639	-1.27739	0.201465
ENSMUSG00000071337	14.0761	0	2.90001	0	0	0	Tia1	21841	2.82934	-4.65581	3.64497	-1.27732	0.201488
ENSMUSG00000028264	0	0	0	13.1968	0	0	Spaca1	67652	2.19946	5.02147	3.93177	1.27715	0.201548
ENSMUSG00000085824	0	0	0	13.1968	0	0	Platr9	73696	2.19946	5.02147	3.93177	1.27715	0.201548
ENSMUSG00000086631	0	0	0	13.1968	0	0	Gm12784	NA	2.19946	5.02147	3.93177	1.27715	0.201548
ENSMUSG00000112410	0	0	0	13.1968	0	0	B230217J21Rik	NA	2.19946	5.02147	3.93177	1.27715	0.201548
ENSMUSG00000026082	9.90538	0	0.966669	30.3526	28.9823	0	Rev1	56210	11.7012	2.42204	1.89816	1.27599	0.201958
ENSMUSG00000060036	448.87	418.319	331.567	522.593	515.885	552.809	Rpl3	27367	465.007	0.407437	0.319511	1.27519	0.202242
ENSMUSG00000031596	15.6401	20.4826	0	0	0	4.31882	Slc7a2	11988	6.74026	-3.11099	2.43963	-1.27519	0.202242
ENSMUSG00000038598	11.9907	0	4.83334	0	0	0	Shoc1	100155	2.80401	-4.64135	3.64036	-1.27497	0.20232
ENSMUSG00000105868	0	14.1803	2.90001	0	0	0	Gm43766	NA	2.84672	-4.65814	3.65368	-1.27492	0.202338
ENSMUSG00000104509	15.6401	15.7559	2.90001	0	4.83038	0	Gm33994	NA	6.52106	-2.76774	2.17111	-1.2748	0.202379
ENSMUSG00000025702	3.12801	20.4826	14.5	0	5.79646	0	Marchf8	71779	7.31786	-2.65595	2.08382	-1.27456	0.202466
ENSMUSG00000020015	3.64935	3.15118	8.70002	0	42.5073	20.1545	Cdk17	237459	13.0271	2.03004	1.59356	1.2739	0.202699
ENSMUSG00000055531	50.5696	61.4479	51.2334	30.3526	38.643	7.19804	Cpsf6	432508	39.9074	-1.08987	0.855849	-1.27344	0.202864
ENSMUSG00000020799	13.5547	3.93897	12.5667	0	3.8643	0	Tekt1	21689	5.65412	-2.88924	2.26928	-1.27319	0.202949
ENSMUSG00000090115	1.04267	14.9681	13.5334	1.31968	2.89823	0	Usp49	224836	5.627	-2.75987	2.17167	-1.27085	0.203781
ENSMUSG00000039745	3.12801	0	0	0	13.5251	17.2753	Htatip2	53415	5.65473	3.23699	2.54937	1.26972	0.204183
ENSMUSG00000055480	19.8108	0	0	0	0	0	Zfp458	238690	3.30179	-4.87915	3.84278	-1.26969	0.204194
ENSMUSG00000092008	19.8108	0	0	0	0	0	Cyp2c69	100043108	3.30179	-4.87915	3.84278	-1.26969	0.204194
ENSMUSG00000035161	1.04267	0	0	5.27871	13.5251	0	Ints6	18130	3.30774	3.99827	3.14963	1.26944	0.204284
ENSMUSG00000086666	4.17068	25.9972	6.76668	3.95903	2.89823	0	Gm12249	NA	7.29864	-2.41217	1.90146	-1.26859	0.204588
ENSMUSG00000020687	264.317	210.341	308.367	176.837	190.317	185.709	Cdc27	217232	222.648	-0.501412	0.395307	-1.26841	0.204652
ENSMUSG00000009549	1683.39	950.867	1738.07	1852.83	2110.88	1749.12	Srp14	20813	1680.86	0.38595	0.304391	1.26794	0.204819
ENSMUSG00000069601	0	0	0	11.8771	0.966076	0	Ank3	11735	2.14053	4.9831	3.93244	1.26718	0.205092
ENSMUSG00000078932	0	0	0	11.8771	0.966076	0	CN725425	545126	2.14053	4.9831	3.93244	1.26718	0.205092
ENSMUSG00000027331	172.562	206.402	134.367	51.4674	126.556	143.961	Knstrn	51944	139.219	-0.672959	0.531862	-1.26529	0.205768
ENSMUSG00000034757	0	0	0	3.95903	8.69468	0	Tmub2	72053	2.10895	4.96883	3.9327	1.26347	0.206422
ENSMUSG00000056682	0.521336	21.2704	22.2334	0	6.76253	0	4930465K10Rik	67640	8.46461	-2.64882	2.09747	-1.26287	0.206636
ENSMUSG00000102252	46.3989	33.8751	43.5001	19.7952	26.0841	10.0773	Snrpn	20646	29.9551	-1.13756	0.901297	-1.26213	0.206901
ENSMUSG00000044881	163.178	28.3606	341.234	380.067	261.807	277.844	Coa4	68185	242.082	0.789234	0.625375	1.26202	0.206942
ENSMUSG00000030291	387.352	441.952	488.168	443.412	283.06	218.82	Med21	108098	377.127	-0.478387	0.379111	-1.26187	0.206997
ENSMUSG00000025377	9.90538	22.0582	8.70002	0	0	7.19804	Tepsin	78777	7.97694	-2.53728	2.01085	-1.26179	0.207023
ENSMUSG00000054135	0	0	0	0	12.559	0	A430110L20Rik	NA	2.09316	4.96169	3.93282	1.26161	0.207089
ENSMUSG00000086161	0	0	0	0	12.559	0	Gm15389	102635334	2.09316	4.96169	3.93282	1.26161	0.207089
ENSMUSG00000074825	7.82003	0	8.70002	0	0	0	Itpripl1	73338	2.75334	-4.61187	3.6557	-1.26156	0.207108
ENSMUSG00000027230	4.69202	11.8169	0	0	0	0	Creb3l1	26427	2.75149	-4.6122	3.65657	-1.26135	0.207184
ENSMUSG00000031661	1.56401	18.9071	0	0	0.966076	0	Nkd1	93960	3.57286	-3.95905	3.13897	-1.26126	0.207217
ENSMUSG00000038119	3.12801	0	13.5334	0	0	0	Cdon	57810	2.7769	-4.62036	3.6643	-1.26091	0.207341
ENSMUSG00000022433	108.438	106.352	111.167	54.1068	68.5914	79.1784	Csnk1e	27373	87.9723	-0.691555	0.548793	-1.26014	0.207619
ENSMUSG00000050490	2.08534	0	0.966669	3.95903	7.72861	11.5169	Psma5-ps	NA	4.37609	2.89176	2.29525	1.25989	0.207708
ENSMUSG00000001383	125.642	189.071	90.8669	98.9759	89.8451	63.3427	Zmat2	66492	109.624	-0.684881	0.543854	-1.25931	0.207919
ENSMUSG00000027424	159.007	169.376	178.834	199.271	293.687	228.898	Mgme1	74528	204.845	0.511149	0.406258	1.25819	0.208323
ENSMUSG00000026384	0	19.6949	0	0	0	0	Ptpn4	19258	3.28248	-4.8647	3.8678	-1.25774	0.208485
ENSMUSG00000104682	0	19.6949	0	0	0	0	Gm42636	NA	3.28248	-4.8647	3.8678	-1.25774	0.208485
ENSMUSG00000034255	0.521336	16.5437	0	0	0	0	Arhgap27	544817	2.84417	-4.65799	3.70393	-1.25758	0.208544
ENSMUSG00000114569	0.521336	16.5437	0	0	0	0	Gm35215	102638721	2.84417	-4.65799	3.70393	-1.25758	0.208544
ENSMUSG00000032872	79.243	89.8085	54.1334	153.083	164.233	57.5843	Cyb5r4	266690	99.6808	0.74925	0.595896	1.25735	0.208626
ENSMUSG00000081348	0	0	0	10.5574	1.93215	0	Gm13878	NA	2.0816	4.94373	3.93315	1.25694	0.208776
ENSMUSG00000006941	38.0575	91.3841	63.8001	30.3526	39.6091	31.6714	Eif1b	68969	49.1458	-0.922473	0.734699	-1.25558	0.209268
ENSMUSG00000031711	209.056	70.1137	44.4668	106.894	128.488	336.868	Zfp330	30932	149.314	0.815366	0.649484	1.25541	0.209332
ENSMUSG00000017718	0	0	0	6.59839	5.79646	0	Afmid	71562	2.06581	4.9365	3.93328	1.25506	0.209457
ENSMUSG00000020802	59.4323	119.745	43.5001	68.6233	24.1519	20.1545	Ube2o	217342	55.9345	-0.981901	0.782814	-1.25432	0.209725
ENSMUSG00000022336	1421.68	1005.23	1663.64	2465.16	1733.14	1242.38	Eif3e	16341	1588.54	0.411696	0.328469	1.25338	0.210068
ENSMUSG00000067219	405.078	326.147	515.234	768.053	406.718	536.974	Nipal1	70701	493.034	0.457397	0.365022	1.25307	0.210181
ENSMUSG00000049517	53.1762	97.6865	68.6335	113.492	114.963	123.806	Rps23	66475	95.293	0.684114	0.54614	1.25263	0.210339
ENSMUSG00000048755	10.948	33.0874	33.8334	7.91807	10.6268	10.0773	Mcat	223722	17.7485	-1.43785	1.14828	-1.25217	0.210507
ENSMUSG00000059423	67.7736	20.4826	37.7001	0	19.3215	25.9129	Zfp933	242747	28.5318	-1.47907	1.18132	-1.25205	0.21055
ENSMUSG00000036737	12.5121	7.87794	8.70002	0	3.8643	0	Oxsr1	108737	5.49239	-2.84268	2.27072	-1.25188	0.210612
ENSMUSG00000071691	42.7495	49.631	34.8001	25.0739	19.3215	15.8357	Gm960	381196	31.2353	-1.07857	0.862061	-1.25115	0.21088
ENSMUSG00000020698	8.34137	51.2066	4.83334	5.27871	6.76253	7.19804	Cct6b	12467	13.9368	-1.74185	1.39263	-1.25077	0.211019
ENSMUSG00000029020	42.2282	280.455	21.2667	44.8691	70.5235	51.8259	Mfn2	170731	85.1947	-1.0385	0.831017	-1.24968	0.211417
ENSMUSG00000042590	25.5454	11.0291	35.7667	25.0739	42.5073	87.8161	Ipo11	76582	37.9564	1.10306	0.883255	1.24886	0.211716
ENSMUSG00000032570	47.9629	70.1137	42.5334	52.7871	12.559	5.75843	Atp2c1	235574	38.6191	-1.17811	0.943463	-1.2487	0.211774
ENSMUSG00000022204	313.323	322.996	470.768	428.895	400.922	695.33	Ngdn	68966	438.706	0.462228	0.370261	1.24839	0.21189
ENSMUSG00000053716	53.1762	45.6921	47.3668	10.5574	42.5073	14.3961	Dusp7	235584	35.616	-1.10364	0.885232	-1.24672	0.2125
ENSMUSG00000066026	4.69202	0.787794	8.70002	0	0	0	Dhrs3	20148	2.36331	-4.38949	3.52176	-1.24639	0.212621
ENSMUSG00000074582	0.521336	10.2413	6.76668	0	0.966076	0	Arfgef2	99371	3.08257	-3.7315	2.99568	-1.24563	0.212901
ENSMUSG00000021483	60.4749	62.2357	3.86667	0	21.2537	20.1545	Cdk20	105278	27.9976	-1.61085	1.29433	-1.24454	0.213301
ENSMUSG00000028873	288.82	296.211	177.867	200.591	184.521	145.4	Cdca8	52276	215.568	-0.524684	0.42161	-1.24448	0.213324
ENSMUSG00000018362	1043.19	774.402	1046.9	1214.1	1222.09	1202.07	Kpna2	16647	1083.79	0.344926	0.277198	1.24433	0.213377
ENSMUSG00000097893	0.521336	35.4507	0	2.63936	1.93215	0	1700034P13Rik	NA	6.75726	-2.96048	2.38363	-1.242	0.214236
ENSMUSG00000059839	3.12801	8.66574	0.966669	15.8361	8.69468	23.0337	Zfp874b	408067	10.0542	1.89016	1.52205	1.24185	0.214291
ENSMUSG00000026516	80.807	85.8696	101.5	129.328	165.199	116.608	Nvl	67459	113.219	0.619694	0.499396	1.24089	0.214647
ENSMUSG00000001089	63.6029	200.887	133.4	32.992	90.8111	105.091	Luzp1	269593	104.464	-0.795453	0.641295	-1.24039	0.214833
ENSMUSG00000046876	18.7681	25.9972	0.966669	0	7.72861	0	Atxn1	20238	8.91009	-2.52069	2.03338	-1.23965	0.215104
ENSMUSG00000043510	125.642	81.1428	156.6	77.861	43.4734	99.3329	Hscb	100900	97.3421	-0.723837	0.584143	-1.23914	0.215292
ENSMUSG00000021835	2.08534	14.1803	0	0	0	0	Bmp4	12159	2.71094	-4.58952	3.70387	-1.23911	0.215303
ENSMUSG00000037275	265.36	349.781	202.034	420.977	433.768	283.603	Gemin5	216766	325.92	0.478538	0.386364	1.23857	0.215506
ENSMUSG00000078956	0	9.45353	6.76668	0	0	0	Gm14221	NA	2.70337	-4.58223	3.69999	-1.23844	0.215551
ENSMUSG00000032350	6.25603	1.57559	40.6001	0	5.79646	4.31882	Gclc	14629	9.75783	-2.24082	1.81116	-1.23723	0.216001
ENSMUSG00000027378	7.2987	8.66574	0	0	0	0	Nphp1	53885	2.66074	-4.56523	3.69533	-1.23541	0.21668
ENSMUSG00000033773	4.69202	0	13.5334	0	14.4911	64.7823	Rpap2	231571	16.2498	2.12817	1.72319	1.23501	0.216826
ENSMUSG00000052144	200.714	638.901	203	191.353	205.774	285.042	Ppp4r2	232314	287.464	-0.612454	0.496014	-1.23475	0.216923
ENSMUSG00000000359	5.73469	10.2413	0	0	0	0	Rem1	19700	2.66267	-4.56547	3.69762	-1.23471	0.21694
ENSMUSG00000026546	5.73469	10.2413	0	0	0	0	Cfap45	71870	2.66267	-4.56547	3.69762	-1.23471	0.21694
ENSMUSG00000050323	7.82003	0	42.5334	23.7542	53.1342	66.2219	Ndufaf6	76947	32.244	1.51783	1.23034	1.23367	0.217327
ENSMUSG00000051606	0	1.57559	0	15.8361	4.83038	0	2010001K21Rik	NA	3.70702	3.72807	3.02276	1.23333	0.217453
ENSMUSG00000042298	0.521336	0	0	14.5165	0.966076	0	Ttc19	72795	2.66731	4.29371	3.48304	1.23275	0.217669
ENSMUSG00000002105	0	3.15118	16.4334	0	0	1.43961	Slc39a13	68427	3.50403	-3.88911	3.15573	-1.2324	0.2178
ENSMUSG00000019312	4.17068	11.8169	0	0	0	0	Grb7	14786	2.6646	-4.56572	3.70516	-1.23226	0.217852
ENSMUSG00000037531	143.367	173.315	190.434	250.739	209.638	254.811	Mrpl47	74600	203.717	0.496673	0.403091	1.23216	0.217889
ENSMUSG00000023118	0	5.51456	0.966669	2.63936	1.93215	33.111	Sympk	68188	7.36062	2.54568	2.06622	1.23205	0.217931
ENSMUSG00000041058	0	0	0	0	11.5929	0	Wwp1	107568	1.93215	4.84695	3.93497	1.23176	0.218038
ENSMUSG00000079033	0	0	0	0	11.5929	0	Mef2b	105980076	1.93215	4.84695	3.93497	1.23176	0.218038
ENSMUSG00000079033	0	0	0	0	11.5929	0	Mef2b	17259	1.93215	4.84695	3.93497	1.23176	0.218038
ENSMUSG00000083403	0	0	0	0	11.5929	0	Gm13041	NA	1.93215	4.84695	3.93497	1.23176	0.218038
ENSMUSG00000087528	0	0	0	0	11.5929	0	9830144P21Rik	NA	1.93215	4.84695	3.93497	1.23176	0.218038
ENSMUSG00000105708	0	0	0	0	11.5929	0	Gm36070	NA	1.93215	4.84695	3.93497	1.23176	0.218038
ENSMUSG00000005142	3.64935	3.15118	6.76668	21.1148	4.83038	21.5941	Man2b1	17159	10.1844	1.81242	1.47172	1.2315	0.218138
ENSMUSG00000027206	224.174	100.05	272.601	385.346	336.194	178.511	Cops2	12848	249.479	0.594029	0.482367	1.23149	0.21814
ENSMUSG00000061207	12.5121	58.2968	10.6334	51.4674	26.0841	102.212	Stk19	54402	43.5343	1.13961	0.925534	1.23129	0.218213
ENSMUSG00000033054	13.5547	0	5.80001	0	0.966076	0	Npat	244879	3.3868	-3.88221	3.15325	-1.23118	0.218257
ENSMUSG00000036986	7.82003	6.30235	23.2	29.0329	4.83038	67.6616	Pml	18854	23.1412	1.44732	1.17822	1.22839	0.2193
ENSMUSG00000091345	0	18.9071	0	0	0	0	Col6a5	665033	3.15118	-4.8058	3.91743	-1.22677	0.219908
ENSMUSG00000046262	106.352	224.521	67.6668	19.7952	146.844	44.6278	Pramel29	97187	101.635	-0.908724	0.741178	-1.22605	0.220178
ENSMUSG00000026435	0.521336	0	0.966669	1.31968	0	17.2753	Slc45a3	212980	3.34716	3.65577	2.98182	1.22602	0.220191
ENSMUSG00000027820	18.7681	0	0	0	0	0	Mme	17380	3.12801	-4.80121	3.91747	-1.22559	0.220353
ENSMUSG00000059326	18.7681	0	0	0	0	0	Csf2ra	12982	3.12801	-4.80121	3.91747	-1.22559	0.220353
ENSMUSG00000098199	18.7681	0	0	0	0	0	Gm9358	NA	3.12801	-4.80121	3.91747	-1.22559	0.220353
ENSMUSG00000042303	8.34137	85.0818	19.3334	22.4345	14.4911	0	Sgsm3	105835	24.947	-1.60368	1.30881	-1.22529	0.220465
ENSMUSG00000040997	2.60668	16.5437	0	0	0	1.43961	Abhd4	105501	3.43166	-3.8634	3.15583	-1.22421	0.220873
ENSMUSG00000032020	60.9963	42.5409	75.4002	42.2297	27.0501	25.9129	Ubash3b	72828	45.6883	-0.910834	0.744983	-1.22262	0.221472
ENSMUSG00000069300	4.69202	14.1803	5.80001	0	2.89823	0	H2bc11	319183	4.59509	-3.00989	2.46416	-1.22147	0.221909
ENSMUSG00000077167	7.82003	7.87794	0	0	0	0	Gm24119	115487534	2.61633	-4.54128	3.72052	-1.2206	0.222237
ENSMUSG00000033488	0.521336	3.15118	44.4668	0	7.72861	0	Cryzl2	226527	9.31131	-2.58991	2.12186	-1.22058	0.222244
ENSMUSG00000074405	6.25603	9.45353	0	0	0	0	Zfp865	319748	2.61826	-4.54153	3.72112	-1.22047	0.222285
ENSMUSG00000102311	75.0723	40.9653	18.3667	1.31968	6.76253	43.1882	Gm5543	NA	30.9458	-1.40514	1.15155	-1.22022	0.222383
ENSMUSG00000028552	13.0334	0	0.966669	63.3445	6.76253	0	Eps15	13858	14.0179	2.29899	1.88419	1.22015	0.22241
ENSMUSG00000029287	14.0761	18.1193	12.5667	0	8.69468	0	Tgfbr3	21814	8.90945	-2.3165	1.89856	-1.22013	0.222414
ENSMUSG00000058267	1134.43	749.98	1482.87	1891.1	1340.91	1216.47	Mrps14	64659	1302.63	0.401978	0.329571	1.2197	0.222579
ENSMUSG00000106166	1.04267	14.9681	0	0	0	0	Gm43484	NA	2.66846	-4.56623	3.75478	-1.21611	0.223942
ENSMUSG00000074754	18.2467	0	0	0	0	0	Smim26	228715	3.04112	-4.76072	3.91777	-1.21516	0.224305
ENSMUSG00000099732	18.2467	0	0	0	0	0	Gm17752	NA	3.04112	-4.76072	3.91777	-1.21516	0.224305
ENSMUSG00000031119	23.9814	0	3.86667	0	0	2.87921	Gpc4	14735	5.12122	-3.33127	2.74569	-1.21327	0.225026
ENSMUSG00000013465	0	1.57559	0	0	5.79646	14.3961	Nelfb	58202	3.62802	3.69203	3.04321	1.2132	0.225052
ENSMUSG00000004961	0	0	0	5.27871	5.79646	0	Syt5	53420	1.84586	4.77517	3.9364	1.21308	0.225099
ENSMUSG00000033253	0	0	0	5.27871	5.79646	0	Szt2	230676	1.84586	4.77517	3.9364	1.21308	0.225099
ENSMUSG00000107879	0	69.3259	8.70002	14.5165	0	0	9330102E08Rik	330427	15.4237	-2.43325	2.00723	-1.21224	0.22542
ENSMUSG00000032515	35.9722	170.164	28.0334	47.5084	29.9484	40.309	Csrnp1	215418	58.6558	-0.993405	0.820311	-1.21101	0.225891
ENSMUSG00000039410	0	18.1193	0	0	0	0	Prdm16	70673	3.01988	-4.74437	3.9179	-1.21095	0.225916
ENSMUSG00000093962	0	18.1193	0	0	0	0	Gm11756	623281	3.01988	-4.74437	3.9179	-1.21095	0.225916
ENSMUSG00000113126	0	18.1193	0	0	0	0	Gm47588	NA	3.01988	-4.74437	3.9179	-1.21095	0.225916
ENSMUSG00000038056	41.1855	111.867	43.5001	14.5165	50.236	34.5506	Kmt2c	231051	49.3092	-0.979	0.809631	-1.20919	0.226589
ENSMUSG00000021738	105.831	80.355	76.3668	180.796	132.352	95.0141	Atxn7	246103	111.786	0.63482	0.525085	1.20899	0.226668
ENSMUSG00000024902	36.4935	18.9071	27.0667	67.3036	61.8289	31.6714	Mrpl11	66419	40.5452	0.961969	0.795855	1.20872	0.226769
ENSMUSG00000086296	1.56401	14.1803	0	0	0	0	D030055H07Rik	NA	2.62405	-4.54229	3.76079	-1.2078	0.227123
ENSMUSG00000059355	84.4564	27.5728	52.2001	106.894	73.4218	103.652	Wdr83os	414077	74.6995	0.784048	0.649606	1.20696	0.227448
ENSMUSG00000022948	14.0761	32.2996	12.5667	7.91807	8.69468	0	Setd4	224440	12.5925	-1.81077	1.50087	-1.20648	0.227631
ENSMUSG00000027569	2.08534	0	0	19.7952	3.8643	0	Mrgbp	73247	4.2908	3.42914	2.84483	1.20539	0.228052
ENSMUSG00000003269	204.885	163.861	76.3668	84.4594	109.167	89.2557	Cyth2	19158	121.332	-0.655412	0.543915	-1.20499	0.228207
ENSMUSG00000040029	59.9536	51.2066	29.0001	14.5165	38.643	12.9565	Ipo8	320727	34.3794	-1.07508	0.892446	-1.20465	0.228339
ENSMUSG00000097292	17.7254	0	0	0	0	0	A230107N01Rik	320919	2.95424	-4.71906	3.91809	-1.20443	0.228425
ENSMUSG00000002204	9.90538	5.51456	0	0	0	0	Napsa	16541	2.56999	-4.51666	3.75072	-1.20421	0.228507
ENSMUSG00000029359	41.7068	7.09015	68.6335	11.8771	28.0162	0	Tesc	57816	26.2206	-1.54133	1.28151	-1.20274	0.229075
ENSMUSG00000105643	0	17.3315	1.93334	0	0.966076	0	Gm42611	NA	3.37181	-3.87011	3.21938	-1.20213	0.229314
ENSMUSG00000019889	7.82003	0	15.4667	0	1.93215	0	Ptprk	19272	4.20315	-3.49177	2.91033	-1.19979	0.230223
ENSMUSG00000052337	84.4564	235.55	20.3	29.0329	83.0825	63.3427	Immt	76614	85.9608	-0.953963	0.795317	-1.19947	0.230343
ENSMUSG00000024136	0	0	0	0	10.6268	0	Dnase1l2	66705	1.77114	4.72228	3.93751	1.19931	0.230408
ENSMUSG00000027823	0	0	0	0	10.6268	0	Gmps	229363	1.77114	4.72228	3.93751	1.19931	0.230408
ENSMUSG00000056423	0	0	0	0	10.6268	0	Uts2b	224065	1.77114	4.72228	3.93751	1.19931	0.230408
ENSMUSG00000091151	0	0	0	0	10.6268	0	Vmn1r224	665525	1.77114	4.72228	3.93751	1.19931	0.230408
ENSMUSG00000107812	0	0	0	0	10.6268	0	Gm43935	NA	1.77114	4.72228	3.93751	1.19931	0.230408
ENSMUSG00000110618	0	0	0	0	10.6268	0	Gm39822	105244162	1.77114	4.72228	3.93751	1.19931	0.230408
ENSMUSG00000038252	38.0575	41.7531	21.2667	1.31968	28.9823	7.19804	Ncapd2	68298	23.0962	-1.41298	1.17833	-1.19914	0.230475
ENSMUSG00000035642	110.523	76.416	158.534	81.82	88.879	37.4298	Aamdc	66273	92.2669	-0.725876	0.605407	-1.19899	0.230533
ENSMUSG00000038250	555.744	586.119	276.467	337.838	403.82	285.042	Usp38	74841	407.505	-0.466245	0.38928	-1.19771	0.231029
ENSMUSG00000032113	42.7495	47.2676	49.3001	98.9759	76.32	60.4635	Chek1	12649	62.5128	0.760453	0.634991	1.19758	0.23108
ENSMUSG00000022016	46.3989	52.7822	32.8667	17.1558	33.8127	0	Akap11	219181	30.5027	-1.36034	1.13617	-1.19731	0.231188
ENSMUSG00000019809	444.699	217.431	432.101	750.897	539.07	277.844	Pex3	56535	443.674	0.519039	0.433546	1.19719	0.231231
ENSMUSG00000031577	0	4.72676	29.0001	58.0658	47.3377	4.31882	Tti2	234138	23.9082	1.71961	1.43663	1.19697	0.231319
ENSMUSG00000027166	107.395	18.9071	155.634	191.353	133.318	161.236	Dnajc24	99349	127.974	0.786007	0.657065	1.19624	0.231603
ENSMUSG00000028902	0	22.0582	0	0	0.966076	0	Sf3a3	75062	3.83739	-4.0663	3.40168	-1.19538	0.231938
ENSMUSG00000087611	0	22.0582	0	0	0.966076	0	4930458D05Rik	NA	3.83739	-4.0663	3.40168	-1.19538	0.231938
ENSMUSG00000072582	3.64935	35.4507	2.90001	3.95903	4.83038	0	Ptrh2	217057	8.46492	-2.23483	1.86979	-1.19523	0.231996
ENSMUSG00000031532	26.5881	99.2621	84.1002	51.4674	36.7109	21.5941	Saraf	67887	53.2871	-0.930807	0.778777	-1.19522	0.232002
ENSMUSG00000063884	184.031	253.67	338.334	397.223	304.314	365.66	Ptcd3	69956	307.205	0.461245	0.385913	1.1952	0.232007
ENSMUSG00000022420	0	10.2413	0	18.4755	5.79646	25.9129	Dnal4	54152	10.071	2.29461	1.92048	1.19481	0.232161
ENSMUSG00000111465	0	0	17.4	0	0	0	Gm47113	NA	2.90001	-4.68151	3.91839	-1.19475	0.232184
ENSMUSG00000093565	32.3228	44.9043	79.2668	27.7132	28.0162	24.4733	Rab26os	75614	39.4494	-0.95936	0.803092	-1.19458	0.23225
ENSMUSG00000113737	0	17.3315	0	0	0	0	BB123696	NA	2.88858	-4.68021	3.9184	-1.19442	0.232315
ENSMUSG00000116654	0	17.3315	0	0	0	0	Gm10823	100038623	2.88858	-4.68021	3.9184	-1.19442	0.232315
ENSMUSG00000033020	1265.28	1535.41	1336.9	1194.31	1065.58	1063.87	Polr2f	69833	1243.56	-0.315936	0.264554	-1.19422	0.232391
ENSMUSG00000047030	81.3284	125.259	58.0001	15.8361	58.9306	70.5408	Spata2	263876	68.3159	-0.86462	0.724034	-1.19417	0.232411
ENSMUSG00000055022	4.69202	0	10.6334	0	0	0	Cntn1	12805	2.55423	-4.50131	3.77018	-1.19393	0.232507
ENSMUSG00000037649	5.21336	0	2.90001	22.4345	15.4572	1.43961	H2-DMa	14998	7.90745	2.26403	1.89679	1.19361	0.232631
ENSMUSG00000032044	14.5974	51.9944	7.73335	0	2.89823	18.7149	Rpusd4	71989	15.9897	-1.79807	1.50651	-1.19353	0.232662
ENSMUSG00000032349	17.2041	0	0	0	0	0	Elovl5	68801	2.86735	-4.67616	3.91844	-1.19337	0.232723
ENSMUSG00000031967	0.521336	7.09015	5.80001	0	0	0	Afg3l1	114896	2.23525	-4.30735	3.61094	-1.19286	0.232924
ENSMUSG00000074062	25.5454	30.724	26.1001	0	22.2197	0	Fbxw16	320083	17.4315	-1.86134	1.56145	-1.19206	0.233238
ENSMUSG00000047036	15.1187	41.7531	49.3001	17.1558	12.559	17.2753	Zfp445	235682	25.527	-1.17495	0.986186	-1.19141	0.233494
ENSMUSG00000033590	4.17068	11.0291	0	0	0	0	Myo5c	208943	2.5333	-4.49293	3.77754	-1.18938	0.234289
ENSMUSG00000017781	60.4749	20.4826	65.7335	62.0249	126.556	71.9804	Pitpna	18738	67.8754	0.831627	0.699401	1.18906	0.234418
ENSMUSG00000040124	59.9536	3.15118	13.5334	0	10.6268	11.5169	Gorab	98376	16.4636	-1.79295	1.50918	-1.18803	0.234822
ENSMUSG00000037697	47.9629	40.9653	28.0334	0	34.7787	7.19804	Ddhd1	114874	26.4897	-1.46201	1.23084	-1.18782	0.234906
ENSMUSG00000074807	3.64935	0	11.6	0	0	0	Gm10762	NA	2.54156	-4.49324	3.78486	-1.18716	0.235163
ENSMUSG00000023723	65.1669	98.4743	187.534	93.6971	81.1504	5.75843	Mrps23	64656	88.6302	-0.953424	0.80394	-1.18594	0.235647
ENSMUSG00000036983	0	0	0.966669	9.23775	4.83038	0	Tfb1m	224481	2.5058	4.15088	3.5002	1.1859	0.235663
ENSMUSG00000034573	29.7161	28.3606	44.4668	47.5084	56.0324	82.0576	Ptpn13	19249	48.0237	0.857746	0.723297	1.18588	0.235668
ENSMUSG00000017286	7.2987	63.0235	0.966669	10.5574	7.72861	0	Glod4	67201	14.9292	-1.95459	1.64856	-1.18564	0.235766
ENSMUSG00000087179	2.60668	12.6047	0	0	0	0	5730471H19Rik	NA	2.53523	-4.49319	3.79099	-1.18523	0.235927
ENSMUSG00000040225	132.941	288.333	142.1	138.566	157.47	66.2219	Prrc2c	226562	154.272	-0.633558	0.534901	-1.18444	0.236239
ENSMUSG00000001240	5.21336	0	11.6	31.6723	6.76253	21.5941	Ramp2	54409	12.807	1.8426	1.55578	1.18436	0.236271
ENSMUSG00000019297	26.0668	45.6921	8.70002	9.23775	16.4233	0	Nop9	67842	17.6866	-1.63288	1.37881	-1.18426	0.236308
ENSMUSG00000005886	34.4081	37.0263	44.4668	0	21.2537	23.0337	Ncoa2	17978	26.6981	-1.38427	1.16906	-1.18408	0.236381
ENSMUSG00000078566	1155.28	271.789	1276.97	1518.95	1467.47	928.547	Bnip3	12176	1103.17	0.53408	0.451285	1.18346	0.236625
ENSMUSG00000056919	5.21336	3.93897	13.5334	1.31968	1.93215	0	Cep162	382090	4.32292	-2.75968	2.33297	-1.1829	0.236847
ENSMUSG00000031523	44.3135	24.4216	21.2667	9.23775	6.76253	21.5941	Dlc1	50768	21.266	-1.27414	1.0776	-1.18239	0.237052
ENSMUSG00000033938	490.577	420.682	398.268	564.822	335.228	906.953	Ndufb7	66916	519.422	0.462491	0.391205	1.18222	0.237118
ENSMUSG00000030616	16.6827	0	0	0	0	0	Sytl2	83671	2.78046	-4.63195	3.9188	-1.18198	0.237213
ENSMUSG00000031666	16.6827	0	0	0	0	0	Rbl2	19651	2.78046	-4.63195	3.9188	-1.18198	0.237213
ENSMUSG00000048787	0	0	0	0	8.69468	1.43961	Dcun1d3	233805	1.68905	4.6516	3.93904	1.1809	0.237644
ENSMUSG00000039518	7.2987	7.87794	8.70002	25.0739	10.6268	28.7921	Cdsn	386463	14.7283	1.43096	1.21267	1.18001	0.237997
ENSMUSG00000025195	3.64935	11.0291	16.4334	0	4.83038	0	Dnmbp	71972	5.99037	-2.62251	2.22305	-1.17969	0.238124
ENSMUSG00000025838	52.6549	37.8141	39.6334	64.6642	103.37	56.1447	Pramel6	347711	59.0469	0.785817	0.666206	1.17954	0.238183
ENSMUSG00000023935	2.60668	0	12.5667	0	0	0	Spats1	71020	2.5289	-4.48514	3.80287	-1.17941	0.238236
ENSMUSG00000049299	63.0816	0	25.1334	98.9759	60.8628	54.7051	Trappc1	245828	50.4598	1.27559	1.08172	1.17922	0.238312
ENSMUSG00000027195	13.0334	1.57559	5.80001	27.7132	3.8643	33.111	Hsd17b12	56348	14.1829	1.64509	1.39508	1.17921	0.238315
ENSMUSG00000038838	9.90538	12.6047	0	0	1.93215	0	Vars2	68915	4.07371	-3.44859	2.92628	-1.17849	0.238601
ENSMUSG00000027180	21.3748	0	0	0	0.966076	0	Fbxo3	57443	3.72347	-4.02808	3.41872	-1.17824	0.2387
ENSMUSG00000059674	0.521336	14.9681	0	0	0	0	Cdh24	239096	2.58157	-4.51824	3.83524	-1.17809	0.238763
ENSMUSG00000027361	68.295	38.6019	58.0001	98.9759	90.8111	80.618	Gabpb1	14391	72.5503	0.712014	0.60458	1.1777	0.238916
ENSMUSG00000024843	0	16.5437	0	0	0	0	Chka	12660	2.75728	-4.61306	3.91896	-1.17711	0.23915
ENSMUSG00000040631	0	16.5437	0	0	0	0	Dok4	114255	2.75728	-4.61306	3.91896	-1.17711	0.23915
ENSMUSG00000107576	0	16.5437	0	0	0	0	Gm44093	NA	2.75728	-4.61306	3.91896	-1.17711	0.23915
ENSMUSG00000025326	53.1762	85.0818	52.2001	48.8281	39.6091	10.0773	Ube3a	22215	48.1621	-0.946128	0.803809	-1.17706	0.239174
ENSMUSG00000040771	89.6697	65.3869	122.767	228.304	120.76	89.2557	Oard1	106821	119.357	0.659113	0.559968	1.17705	0.239174
ENSMUSG00000056851	0	0	0	1.31968	8.69468	0	Pcbp2	18521	1.66906	4.63537	3.93941	1.17667	0.239329
ENSMUSG00000097092	0.521336	0	0	0	16.4233	0	Gm26725	NA	2.8241	4.38879	3.73001	1.17662	0.239349
ENSMUSG00000022159	33.8868	6.30235	11.6	27.7132	49.2699	40.309	Rab2b	76338	28.1802	1.16873	0.993492	1.17638	0.239443
ENSMUSG00000025035	111.566	104.777	132.434	104.255	74.3879	37.4298	Arl3	56350	94.1414	-0.688372	0.585677	-1.17534	0.239857
ENSMUSG00000006369	4.69202	13.3925	0	0	0.966076	0	Fbln1	14114	3.1751	-3.78199	3.2187	-1.175	0.239993
ENSMUSG00000040006	36.4935	27.5728	43.5001	3.95903	18.3554	24.4733	Ginm1	215751	25.7257	-1.20053	1.02176	-1.17496	0.240011
ENSMUSG00000024521	0	0	16.4334	0	0	0	Pmaip1	58801	2.73889	-4.59875	3.91908	-1.17343	0.240625
ENSMUSG00000032303	0	0	16.4334	0	0	0	Chrna3	110834	2.73889	-4.59875	3.91908	-1.17343	0.240625
ENSMUSG00000032725	0	0	16.4334	0	0	0	Folr2	14276	2.73889	-4.59875	3.91908	-1.17343	0.240625
ENSMUSG00000022191	55.2616	28.3606	53.1668	14.5165	41.5413	5.75843	Drosha	14000	33.1008	-1.13143	0.964624	-1.17292	0.240826
ENSMUSG00000041570	6.25603	7.09015	15.4667	1.31968	3.8643	0	Camsap2	67886	5.66614	-2.42673	2.07211	-1.17114	0.241542
ENSMUSG00000028838	16.1614	0	0	0	0	0	Extl1	56219	2.69357	-4.58634	3.91918	-1.17023	0.241909
ENSMUSG00000057132	35.9722	0	7.73335	95.0168	19.3215	14.3961	Rpgrip1	77945	28.74	1.54519	1.32189	1.16893	0.242432
ENSMUSG00000036686	0	7.09015	25.1334	0	3.8643	0	Cc2d1a	212139	6.01464	-2.99724	2.5657	-1.16819	0.242728
ENSMUSG00000005510	1.04267	0	0	0	3.8643	12.9565	Ndufs3	68349	2.97724	3.83134	3.28144	1.16758	0.242976
ENSMUSG00000019996	15.6401	8.66574	43.5001	10.5574	6.76253	7.19804	Map7	17761	15.3873	-1.46506	1.25563	-1.16679	0.243296
ENSMUSG00000044934	224.696	107.14	414.701	534.47	281.128	297.999	Zfp367	238673	310.022	0.578067	0.495766	1.16601	0.243611
ENSMUSG00000028010	46.3989	152.832	106.334	102.935	37.677	31.6714	Gar1	68147	79.6413	-0.826227	0.709071	-1.16522	0.243928
ENSMUSG00000052396	10.948	0	3.86667	0	0	0	Mogat2	233549	2.46912	-4.45826	3.82623	-1.16518	0.243944
ENSMUSG00000029198	221.568	139.44	261.001	287.69	273.4	300.878	Grpel1	17713	247.329	0.470919	0.404407	1.16447	0.244235
ENSMUSG00000029229	0	0	0	0	9.66076	0	Chic2	74277	1.61013	4.58582	3.94054	1.16375	0.244524
ENSMUSG00000039048	0	0	0	0	9.66076	0	Foxred1	235169	1.61013	4.58582	3.94054	1.16375	0.244524
ENSMUSG00000073658	0	0	0	0	9.66076	0	Crygb	12965	1.61013	4.58582	3.94054	1.16375	0.244524
ENSMUSG00000115737	0	0	0	0	9.66076	0	Rpl19-ps3	NA	1.61013	4.58582	3.94054	1.16375	0.244524
ENSMUSG00000079657	3.12801	0	0.966669	26.3936	2.89823	0	Rab26	328778	5.56441	2.80557	2.41178	1.16328	0.244716
ENSMUSG00000003038	287.777	201.675	356.701	494.879	289.823	375.738	Hmgn2	15331	334.432	0.455362	0.391857	1.16206	0.245211
ENSMUSG00000022828	1.04267	0	2.90001	0	15.4572	11.5169	Gtf2e1	74197	5.15279	2.79968	2.41189	1.16078	0.24573
ENSMUSG00000032346	35.4508	24.4216	26.1001	102.935	25.118	40.309	Ooep	67968	42.3891	0.964114	0.830746	1.16054	0.245829
ENSMUSG00000042063	49.0055	1.57559	12.5667	23.7542	33.8127	96.4537	Zfp386	56220	36.1947	1.27276	1.09721	1.16	0.24605
ENSMUSG00000006392	219.482	275.728	267.767	314.083	379.668	322.472	Med8	80509	296.533	0.415201	0.357949	1.15995	0.246071
ENSMUSG00000033880	18.7681	0	19.3334	0	0	5.75843	Lgals3bp	19039	7.30998	-2.7616	2.38116	-1.15977	0.246143
ENSMUSG00000022808	35.4508	8.66574	0	40.91	35.7448	43.1882	Snx4	69150	27.3266	1.42492	1.22863	1.15976	0.246148
ENSMUSG00000028494	4.69202	27.5728	0	3.95903	0.966076	0	Plin2	11520	6.19832	-2.71439	2.34147	-1.15927	0.246347
ENSMUSG00000024215	0	15.7559	0	0	0	0	Spdef	30051	2.62598	-4.54263	3.91956	-1.15896	0.246471
ENSMUSG00000081885	7.2987	33.8751	5.80001	0	9.66076	0	Gm13231	NA	9.4391	-2.23926	1.93225	-1.15889	0.246502
ENSMUSG00000068394	4.17068	10.2413	23.2	0	0	7.19804	Cep152	99100	7.46835	-2.41776	2.08741	-1.15826	0.246758
ENSMUSG00000035629	15.6401	0	0	0	0	0	Rubcn	100502698	2.60668	-4.53924	3.9196	-1.15809	0.246828
ENSMUSG00000036721	15.6401	0	0	0	0	0	Zscan12	22758	2.60668	-4.53924	3.9196	-1.15809	0.246828
ENSMUSG00000037736	15.6401	0	0	0	0	0	Limch1	77569	2.60668	-4.53924	3.9196	-1.15809	0.246828
ENSMUSG00000053985	15.6401	0	0	0	0	0	Zfp14	243906	2.60668	-4.53924	3.9196	-1.15809	0.246828
ENSMUSG00000086591	15.6401	0	0	0	0	0	Dnah2os	NA	2.60668	-4.53924	3.9196	-1.15809	0.246828
ENSMUSG00000068040	52.1336	64.5991	69.6001	27.7132	28.0162	48.9467	Tm9sf4	99237	48.5015	-0.834796	0.72118	-1.15754	0.247051
ENSMUSG00000014609	10.948	4.72676	14.5	0	4.83038	0	Chrne	11448	5.8342	-2.58196	2.23126	-1.15718	0.2472
ENSMUSG00000046000	13.5547	3.15118	27.0667	0	8.69468	0	Naa11	97243	8.74455	-2.28544	1.97983	-1.15436	0.248351
ENSMUSG00000027087	1.56401	3.15118	3.86667	19.7952	3.8643	10.0773	Itgav	16410	7.0531	1.98463	1.71937	1.15427	0.248388
ENSMUSG00000047675	2885.07	3998.06	3833.81	5377.69	3671.09	4256.92	Rps8	20116	4003.77	0.312201	0.270491	1.1542	0.248418
ENSMUSG00000047675	2885.07	3998.06	3833.81	5377.69	3671.09	4256.92	Rps8	100040298	4003.77	0.312201	0.270491	1.1542	0.248418
ENSMUSG00000049832	19.2894	14.9681	16.4334	50.1478	20.2876	37.4298	Rbx1-ps	NA	26.426	1.08411	0.939724	1.15365	0.248645
ENSMUSG00000052906	221.046	271.001	232.967	267.895	316.873	390.134	Ubxn8	108159	283.319	0.427093	0.3707	1.15213	0.249269
ENSMUSG00000027324	26.5881	96.1109	5.80001	15.8361	24.1519	14.3961	Rpusd2	271842	30.4805	-1.2368	1.07356	-1.15205	0.249299
ENSMUSG00000042747	86.0204	24.4216	132.434	114.812	100.472	192.907	Krtcap2	66059	108.511	0.749241	0.650557	1.15169	0.249448
ENSMUSG00000036850	831.009	686.169	955.069	1293.28	865.604	987.571	Mrpl41	107733	936.451	0.347756	0.302178	1.15083	0.249801
ENSMUSG00000001773	0	0	15.4667	0	0	0	Folh1	53320	2.57778	-4.51095	3.91985	-1.1508	0.249816
ENSMUSG00000089773	0	0	15.4667	0	0	0	Skint1	639781	2.57778	-4.51095	3.91985	-1.1508	0.249816
ENSMUSG00000005148	261.71	267.85	151.767	246.78	326.534	369.979	Klf5	12224	270.77	0.467487	0.406299	1.1506	0.249898
ENSMUSG00000086993	6.77736	0	7.73335	0	0	0	Rsf1os2	102641859	2.41845	-4.42468	3.8464	-1.15034	0.250002
ENSMUSG00000033671	21.8961	14.1803	3.86667	0	7.72861	0	Cep350	74081	7.94528	-2.32627	2.02308	-1.14987	0.250199
ENSMUSG00000057409	28.6735	0	21.2667	0	8.69468	0	Zfp53	24132	9.77248	-2.48572	2.16297	-1.14922	0.250466
ENSMUSG00000047539	6.77736	40.1775	22.2334	0	8.69468	12.9565	Fbxo28	67948	15.1399	-1.67427	1.45722	-1.14895	0.250578
ENSMUSG00000026131	38.5788	66.9625	50.2668	59.3855	75.3539	125.246	Dst	13518	69.2989	0.738792	0.643543	1.14801	0.250965
ENSMUSG00000021670	27.1095	35.4507	33.8334	22.4345	13.5251	0	Hmgcr	15357	22.0589	-1.41609	1.2339	-1.14766	0.251109
ENSMUSG00000032640	11.4694	18.1193	4.83334	2.63936	4.83038	0	Chsy1	269941	6.98195	-2.17547	1.89574	-1.14756	0.251152
ENSMUSG00000045624	392.566	478.191	566.468	698.11	553.562	598.877	Esf1	66580	547.962	0.365431	0.318518	1.14728	0.251265
ENSMUSG00000032583	25.5454	13.3925	4.83334	5.27871	5.79646	0	Mon1a	72825	9.14108	-1.96975	1.71789	-1.14661	0.251542
ENSMUSG00000071262	20.8534	15.7559	15.4667	5.27871	9.66076	0	Zfp957	105590	11.1692	-1.77937	1.55316	-1.14564	0.251944
ENSMUSG00000027375	15.1187	0	0	0	0	0	Mal	17153	2.51979	-4.49054	3.92003	-1.14554	0.251987
ENSMUSG00000094443	15.1187	0	0	0	0	0	Sgo2b	244495	2.51979	-4.49054	3.92003	-1.14554	0.251987
ENSMUSG00000099689	15.1187	0	0	0	0	0	Zfp383	73729	2.51979	-4.49054	3.92003	-1.14554	0.251987
ENSMUSG00000033186	211.141	62.2357	206.867	193.993	251.18	276.405	Mzt1	76789	200.303	0.58683	0.512279	1.14553	0.251991
ENSMUSG00000040599	82.8924	48.0554	50.2668	18.4755	34.7787	46.0674	Mis12	67139	46.756	-0.871005	0.761147	-1.14433	0.252486
ENSMUSG00000071252	63.6029	40.1775	143.067	146.484	124.624	123.806	2210408I21Rik	72371	106.96	0.68214	0.59671	1.14317	0.252968
ENSMUSG00000112728	0	0	2.90001	3.95903	21.2537	0	Gm48903	NA	4.68545	3.18218	2.78494	1.14264	0.253188
ENSMUSG00000027803	52.6549	60.6601	92.8002	34.3116	47.3377	37.4298	Wwtr1	97064	54.1991	-0.786277	0.688206	-1.1425	0.253245
ENSMUSG00000116125	4.17068	2.36338	5.80001	0	0	0	Gm41361	NA	2.05568	-4.1893	3.66867	-1.14191	0.253491
ENSMUSG00000021597	42.2282	37.8141	81.2002	14.5165	26.0841	43.1882	Slf1	105377	40.8385	-0.944609	0.827437	-1.14161	0.253617
ENSMUSG00000048096	5.21336	85.8696	16.4334	0	8.69468	27.3525	Lmod1	93689	23.9273	-1.58231	1.387	-1.14082	0.253947
ENSMUSG00000028468	6.77736	0	0	38.2707	4.83038	0	Rgp1	242406	8.31307	2.6306	2.3061	1.14072	0.253988
ENSMUSG00000070394	0	14.9681	0	0	0	0	Tmem256	69186	2.49468	-4.46859	3.92024	-1.13988	0.254337
ENSMUSG00000113959	0	14.9681	0	0	0	0	Gm46339	NA	2.49468	-4.46859	3.92024	-1.13988	0.254337
ENSMUSG00000051727	63.6029	170.164	0	0	0.966076	25.9129	Kctd14	233529	43.4409	-3.12595	2.74469	-1.13891	0.254741
ENSMUSG00000075511	21.3748	0	20.3	0	3.8643	4.31882	1700001L05Rik	NA	8.30965	-2.34472	2.05893	-1.13881	0.254784
ENSMUSG00000099576	4.69202	0	0	9.23775	9.66076	10.0773	Gm29040	NA	5.6113	2.57192	2.25954	1.13825	0.255015
ENSMUSG00000031796	11.4694	0	2.90001	0	0	0	Cfap20	14894	2.3949	-4.41502	3.88081	-1.13765	0.255266
ENSMUSG00000097032	0	0	4.83334	11.8771	6.76253	10.0773	4930539J05Rik	319587	5.59171	2.61793	2.30145	1.13751	0.255323
ENSMUSG00000022300	243.985	132.349	429.201	501.478	336.194	316.714	Dcaf13	223499	326.654	0.520468	0.457565	1.13747	0.25534
ENSMUSG00000024696	0.521336	14.1803	0	0	0	0	Lpxn	107321	2.45027	-4.44294	3.90998	-1.13631	0.255828
ENSMUSG00000024759	2.08534	11.0291	9.66669	0	2.89823	0	Atl3	109168	4.2799	-2.89641	2.54942	-1.13611	0.255912
ENSMUSG00000026578	1.56401	58.2968	0	0	10.6268	0	Ccdc181	74895	11.7479	-2.46238	2.16932	-1.13509	0.256336
ENSMUSG00000024472	153.794	245.792	162.4	171.558	95.6415	119.487	Dcp2	70640	158.112	-0.540849	0.476781	-1.13438	0.256636
ENSMUSG00000044948	28.6735	9.45353	41.5668	0	15.4572	11.5169	Cfap43	100048534	17.778	-1.55329	1.36948	-1.13421	0.256705
ENSMUSG00000115381	0.521336	0.787794	14.5	1.31968	0	0	Gm49266	NA	2.85481	-3.57843	3.15791	-1.13316	0.257146
ENSMUSG00000023572	245.549	296.211	234.901	149.124	162.301	250.492	Ccndbp1	17151	223.096	-0.468767	0.413808	-1.13281	0.257293
ENSMUSG00000007655	14.5974	0	0	0	0	0	Cav1	12389	2.4329	-4.44015	3.9205	-1.13255	0.257405
ENSMUSG00000085196	15.1187	18.9071	0	0	4.83038	0	Gm14963	105246847	6.47603	-2.76804	2.44632	-1.13151	0.257839
ENSMUSG00000028986	81.3284	64.5991	62.8335	34.3116	46.3716	43.1882	Klhl7	52323	55.4387	-0.753029	0.66601	-1.13066	0.258199
ENSMUSG00000086598	73.5083	212.704	58.0001	81.82	71.4896	53.2655	Btbd18	100270744	91.798	-0.735606	0.650848	-1.13023	0.25838
ENSMUSG00000052752	24.5028	82.7184	45.4334	46.1887	20.2876	5.75843	Traf7	224619	37.4816	-1.07673	0.953166	-1.12963	0.25863
ENSMUSG00000029415	202.8	540.427	222.334	178.157	225.096	267.767	Sdad1	231452	272.763	-0.524875	0.464772	-1.12932	0.258765
ENSMUSG00000038525	15.6401	55.9334	25.1334	17.1558	18.3554	0	Armc10	67211	22.0363	-1.43348	1.2694	-1.12926	0.258788
ENSMUSG00000023110	117.822	236.338	197.2	97.6562	154.572	123.806	Prmt5	27374	154.566	-0.548542	0.485757	-1.12925	0.258791
ENSMUSG00000078954	29.1948	0	0.966669	31.6723	13.5251	51.8259	Arhgap8	73167	21.1974	1.66299	1.47272	1.12919	0.258816
ENSMUSG00000045232	8.34137	0	5.80001	0	0	0	Rln3	212108	2.3569	-4.38916	3.88753	-1.12904	0.258883
ENSMUSG00000027637	117.822	85.8696	121.8	179.476	153.606	138.202	Rab5if	67388	132.796	0.534056	0.47303	1.12901	0.258893
ENSMUSG00000022682	245.028	640.477	262.934	226.985	320.737	262.009	Rrn3	106298	326.361	-0.502932	0.445582	-1.12871	0.259021
ENSMUSG00000028919	20.3321	8.66574	6.76668	0	0.966076	7.19804	Arhgef19	213649	7.32144	-2.16259	1.91618	-1.1286	0.259068
ENSMUSG00000108509	0.521336	17.3315	21.2667	3.95903	2.89823	2.87921	Gm44780	NA	8.14267	-2.00146	1.77371	-1.1284	0.25915
ENSMUSG00000078577	4.17068	0	17.4	0	1.93215	0	Tmco2	69469	3.91715	-3.38204	2.99822	-1.12801	0.259314
ENSMUSG00000016940	7.82003	0	13.5334	0	1.93215	0	Kctd2	70382	3.88092	-3.36982	2.98809	-1.12775	0.259425
ENSMUSG00000000308	89.1484	48.0554	21.2667	92.3775	95.6415	83.4972	Ckmt1	12716	71.6645	0.769483	0.682902	1.12678	0.259833
ENSMUSG00000036306	0	0	14.5	0	0	0	Lzts1	211134	2.41667	-4.41746	3.92072	-1.1267	0.259871
ENSMUSG00000108372	0	0	14.5	0	0	0	Gm45124	NA	2.41667	-4.41746	3.92072	-1.1267	0.259871
ENSMUSG00000006463	7.82003	6.30235	11.6	0	3.8643	0	Zdhhc24	70605	4.93112	-2.66729	2.368	-1.12639	0.26
ENSMUSG00000028854	47.9629	29.9362	9.66669	0	26.0841	1.43961	Slc9a1	20544	19.1816	-1.6486	1.46394	-1.12613	0.260109
ENSMUSG00000085818	2.60668	0	11.6	0	0	0	Gm13267	NA	2.36778	-4.39028	3.89873	-1.12608	0.260131
ENSMUSG00000022781	40.1428	1.57559	44.4668	87.0988	47.3377	50.3863	Pak2	224105	45.168	1.09969	0.976788	1.12583	0.260239
ENSMUSG00000032602	11.4694	0	4.83334	17.1558	6.76253	33.111	Slc25a20	57279	12.222	1.78696	1.5878	1.12543	0.260408
ENSMUSG00000032850	0	13.3925	0.966669	0	0	0	Rnft2	269695	2.39319	-4.40828	3.92081	-1.12433	0.260873
ENSMUSG00000046671	40.1428	142.591	29.9667	9.23775	50.236	47.507	Mtfr1l	76824	53.2802	-0.988782	0.879714	-1.12398	0.261021
ENSMUSG00000025949	174.126	164.649	338.334	406.461	320.737	224.579	Pikfyve	18711	271.481	0.493958	0.439696	1.12341	0.261264
ENSMUSG00000018923	182.467	168.588	151.767	147.804	258.908	300.878	Med11	66172	201.735	0.492053	0.438451	1.12225	0.261755
ENSMUSG00000060475	177.254	34.6629	146.934	289.009	202.876	92.1349	Wtap	60532	157.145	0.702056	0.625785	1.12188	0.261913
ENSMUSG00000027086	41.1855	43.3287	6.76668	100.296	39.6091	41.7486	Fastkd1	320720	45.489	0.985033	0.878593	1.12115	0.262225
ENSMUSG00000034973	24.5028	16.5437	10.6334	60.7052	57.9646	2.87921	Dop1a	320615	28.8715	1.23173	1.09872	1.12106	0.262261
ENSMUSG00000038002	22.4174	24.4216	40.6001	104.255	29.9484	33.111	Cramp1l	57354	42.4588	0.938503	0.837615	1.12045	0.262524
ENSMUSG00000003948	0	14.1803	0	0	0	0	Mmd	67468	2.36338	-4.39054	3.92098	-1.11976	0.262818
ENSMUSG00000005986	0	14.1803	0	0	0	0	Ankrd13d	68423	2.36338	-4.39054	3.92098	-1.11976	0.262818
ENSMUSG00000023051	0	14.1803	0	0	0	0	Tarbp2	21357	2.36338	-4.39054	3.92098	-1.11976	0.262818
ENSMUSG00000023495	0	14.1803	0	0	0	0	Pcbp4	59092	2.36338	-4.39054	3.92098	-1.11976	0.262818
ENSMUSG00000026107	0	14.1803	0	0	0	0	Nabp1	109019	2.36338	-4.39054	3.92098	-1.11976	0.262818
ENSMUSG00000028327	0	14.1803	0	0	0	0	Stra6l	74152	2.36338	-4.39054	3.92098	-1.11976	0.262818
ENSMUSG00000032011	0	14.1803	0	0	0	0	Thy1	21838	2.36338	-4.39054	3.92098	-1.11976	0.262818
ENSMUSG00000055385	0	14.1803	0	0	0	0	Rnf212	671564	2.36338	-4.39054	3.92098	-1.11976	0.262818
ENSMUSG00000028851	154.837	307.24	106.334	178.157	129.454	56.1447	Nudc	18221	155.361	-0.642835	0.575052	-1.11787	0.263622
ENSMUSG00000028284	119.386	209.553	46.4001	48.8281	114.963	60.4635	Map3k7	26409	99.9323	-0.740011	0.662269	-1.11739	0.263829
ENSMUSG00000099552	5.73469	3.15118	3.86667	6.59839	17.3894	17.2753	9830004L10Rik	NA	9.0026	1.68807	1.51192	1.1165	0.264208
ENSMUSG00000025417	11.4694	10.2413	1.93334	2.63936	0	1.43961	Pip4k2c	117150	4.6205	-2.57182	2.3046	-1.11595	0.264444
ENSMUSG00000066030	81.3284	16.5437	11.6	112.173	26.0841	82.0576	Oog2	381570	54.9644	0.996016	0.893226	1.11508	0.264817
ENSMUSG00000057469	45.8775	70.9015	48.3334	34.3116	37.677	18.7149	E2f6	50496	42.636	-0.858961	0.770854	-1.1143	0.265152
ENSMUSG00000109244	11.4694	8.66574	53.1668	9.23775	0	14.3961	Gm44751	NA	16.156	-1.64569	1.4785	-1.11308	0.265675
ENSMUSG00000048617	0.521336	0	0	0	8.69468	4.31882	Rtbdn	234542	2.25581	4.04967	3.64032	1.11245	0.265945
ENSMUSG00000015889	29.7161	7.87794	0	0	2.89823	4.31882	Lta4h	16993	7.46852	-2.38873	2.14898	-1.11157	0.266325
ENSMUSG00000036197	56.8256	119.745	19.3334	23.7542	51.202	27.3525	Gxylt1	223827	49.7021	-0.933088	0.839485	-1.1115	0.266353
ENSMUSG00000031834	10.4267	26.785	2.90001	3.95903	5.79646	0	Pik3r2	18709	8.3112	-2.0183	1.81689	-1.11086	0.266631
ENSMUSG00000067365	110.002	11.0291	121.8	161.001	139.115	120.927	Tmem128	66309	110.646	0.79403	0.714888	1.11071	0.266695
ENSMUSG00000022680	6.77736	130.774	6.76668	0	19.3215	31.6714	Pdxdc1	94184	32.5518	-1.50141	1.35218	-1.11036	0.266843
ENSMUSG00000029104	4.17068	0	9.66669	0	0	0	Htt	15194	2.30623	-4.35386	3.92135	-1.1103	0.266872
ENSMUSG00000037523	4.69202	25.2094	5.80001	6.59839	0	1.43961	Mavs	228607	7.28991	-2.16905	1.95499	-1.10949	0.267218
ENSMUSG00000041429	5.73469	14.9681	22.2334	9.23775	1.93215	0	Nthl1	18207	9.01768	-1.94153	1.75023	-1.1093	0.267301
ENSMUSG00000029821	0	36.2385	25.1334	133.287	30.9144	4.31882	Gsdme	54722	38.3154	1.46274	1.31863	1.10929	0.267306
ENSMUSG00000117423	1792.35	1566.13	1914.97	2012.51	2437.41	1979.46	Gm33508	NA	1950.47	0.286261	0.258089	1.10916	0.267361
ENSMUSG00000015291	8.86271	0	4.83334	0	0	0	Gdi1	14567	2.28267	-4.34381	3.92145	-1.1077	0.267989
ENSMUSG00000033379	139.718	107.928	174.967	137.247	183.554	287.921	Atp6v0b	114143	171.889	0.526178	0.47516	1.10737	0.268134
ENSMUSG00000028480	94.8831	16.5437	58.0001	0	57.9646	0	Glipr2	384009	37.8986	-1.53407	1.38618	-1.10669	0.26843
ENSMUSG00000027286	65.1669	7.87794	68.6335	87.0988	136.217	41.7486	Lrrc57	66606	67.7904	0.906133	0.819195	1.10613	0.268672
ENSMUSG00000020629	375.883	384.444	226.2	320.682	203.842	197.226	Adi1	104923	284.713	-0.452547	0.409231	-1.10585	0.268793
ENSMUSG00000042680	6.77736	11.0291	10.6334	0	4.83038	0	Garem1	381126	5.54504	-2.49709	2.25853	-1.10563	0.268888
ENSMUSG00000041193	2.60668	11.0291	0	0	0	0	Pla2g5	18784	2.27263	-4.33562	3.92153	-1.10559	0.268903
ENSMUSG00000028798	238.25	275.728	222.334	319.362	260.841	401.65	Eif3i	54709	286.361	0.413577	0.374231	1.10514	0.269099
ENSMUSG00000019055	13.5547	0	0	0	0	0	Plod1	18822	2.25912	-4.33376	3.92155	-1.10511	0.26911
ENSMUSG00000039342	13.5547	0	0	0	0	0	Ankar	319695	2.25912	-4.33376	3.92155	-1.10511	0.26911
ENSMUSG00000040035	13.5547	0	0	0	0	0	Disp2	214240	2.25912	-4.33376	3.92155	-1.10511	0.26911
ENSMUSG00000084866	13.5547	0	0	0	0	0	A930006K02Rik	100503120	2.25912	-4.33376	3.92155	-1.10511	0.26911
ENSMUSG00000104736	13.5547	0	0	0	0	0	Gm33609	NA	2.25912	-4.33376	3.92155	-1.10511	0.26911
ENSMUSG00000026341	84.9777	132.349	47.3668	36.951	87.9129	27.3525	Actr3	74117	69.4851	-0.791431	0.717149	-1.10358	0.269775
ENSMUSG00000025666	0	12.6047	0.966669	0	0	0	Tmem47	192216	2.2619	-4.32679	3.92162	-1.10331	0.269891
ENSMUSG00000028637	5.73469	0	8.70002	0	26.0841	31.6714	Ccdc30	73332	12.0317	2.00464	1.81751	1.10296	0.270044
ENSMUSG00000022744	4.17068	0	0	18.4755	11.5929	0	Cldnd1	224250	5.70651	2.80294	2.54191	1.10269	0.270162
ENSMUSG00000020519	59.9536	92.1719	47.3668	18.4755	28.0162	64.7823	Sap30l	50724	51.7944	-0.847875	0.769095	-1.10243	0.270274
ENSMUSG00000062203	5.73469	2.36338	0	0	8.69468	31.6714	Gspt1	14852	8.07735	2.28801	2.07638	1.10192	0.270495
ENSMUSG00000028423	5.21336	18.9071	7.73335	0	5.79646	0	Nfx1	74164	6.27504	-2.40342	2.1813	-1.10183	0.270536
ENSMUSG00000024436	0	0	13.5334	0	0	0	Mrps18b	66973	2.25556	-4.3175	3.92172	-1.10092	0.270932
ENSMUSG00000026259	0	0	13.5334	0	0	0	Ngef	53972	2.25556	-4.3175	3.92172	-1.10092	0.270932
ENSMUSG00000036469	0	0	13.5334	0	0	0	Marchf1	72925	2.25556	-4.3175	3.92172	-1.10092	0.270932
ENSMUSG00000104497	0	0	13.5334	0	0	0	Gm10555	NA	2.25556	-4.3175	3.92172	-1.10092	0.270932
ENSMUSG00000114421	0	0	13.5334	0	0	0	Gm48526	NA	2.25556	-4.3175	3.92172	-1.10092	0.270932
ENSMUSG00000117011	0	0	13.5334	0	0	0	E130008D07Rik	545207	2.25556	-4.3175	3.92172	-1.10092	0.270932
ENSMUSG00000022708	2.08534	19.6949	3.86667	3.95903	0	0	Zbtb20	56490	4.93432	-2.71336	2.4647	-1.10089	0.270944
ENSMUSG00000036046	75.5937	279.667	56.0668	79.1807	49.2699	116.608	5031439G07Rik	223739	109.398	-0.750335	0.682109	-1.10002	0.271323
ENSMUSG00000020610	18.7681	25.9972	0	3.95903	5.79646	0	Amz2	13929	9.0868	-2.18179	1.9848	-1.09925	0.271659
ENSMUSG00000053483	4.17068	49.631	8.70002	0	15.4572	0	Usp21	30941	12.9932	-1.98363	1.80535	-1.09875	0.271876
ENSMUSG00000100865	0	4.72676	8.70002	0	0	0	Gm9320	NA	2.2378	-4.30805	3.92182	-1.09848	0.271994
ENSMUSG00000018451	0	13.3925	0	0	0	0	6330403K07Rik	103712	2.23208	-4.30803	3.92182	-1.09848	0.271996
ENSMUSG00000028636	0	13.3925	0	0	0	0	Ppcs	106564	2.23208	-4.30803	3.92182	-1.09848	0.271996
ENSMUSG00000038065	0	13.3925	0	0	0	0	Mturn	68235	2.23208	-4.30803	3.92182	-1.09848	0.271996
ENSMUSG00000102774	0	13.3925	0	0	0	0	Gm9748	102633266	2.23208	-4.30803	3.92182	-1.09848	0.271996
ENSMUSG00000008301	3.12801	10.2413	0	0	0	0	Phax	56698	2.22822	-4.30752	3.92182	-1.09835	0.272053
ENSMUSG00000031381	12.5121	41.7531	39.6334	18.4755	5.79646	17.2753	Piga	18700	22.5743	-1.18195	1.077	-1.09745	0.272447
ENSMUSG00000003778	8.34137	12.6047	1.93334	7.91807	46.3716	10.0773	Brd8	78656	14.5411	1.49313	1.36108	1.09702	0.272634
ENSMUSG00000054091	197.586	134.713	141.134	131.968	96.6076	100.773	1810037I17Rik	67704	133.797	-0.526023	0.479766	-1.09642	0.272897
ENSMUSG00000015085	0	0	2.90001	11.8771	7.72861	1.43961	Entpd2	12496	3.99089	2.92141	2.66479	1.0963	0.272948
ENSMUSG00000037447	0	9.45353	3.86667	0	0	0	Arid5a	214855	2.22003	-4.29856	3.92192	-1.09604	0.273063
ENSMUSG00000085198	3.64935	0	9.66669	0	0	0	4933416E03Rik	71081	2.21934	-4.29797	3.92192	-1.09588	0.273129
ENSMUSG00000022867	9.38404	0	3.86667	0	0	0	Usp25	30940	2.20845	-4.29707	3.92193	-1.09565	0.273231
ENSMUSG00000015804	235.122	141.015	316.101	377.428	261.807	313.834	Med28	66999	274.218	0.461581	0.421345	1.09549	0.2733
ENSMUSG00000058818	12.5121	0	3.86667	54.1068	3.8643	2.87921	Pirb	18733	12.8715	1.87519	1.71409	1.09399	0.273961
ENSMUSG00000030203	52.6549	85.0818	53.1668	0	56.9985	28.7921	Dusp16	70686	46.1157	-1.14648	1.04841	-1.09355	0.274154
ENSMUSG00000037533	13.0334	27.5728	12.5667	54.1068	25.118	30.2318	Rapgef6	192786	27.1049	1.04061	0.951742	1.09337	0.274231
ENSMUSG00000071550	1.04267	56.7212	0	0	10.6268	0	Cfap44	212517	11.3984	-2.41185	2.20643	-1.0931	0.274348
ENSMUSG00000041959	69.3376	159.134	42.5334	18.4755	23.1858	105.091	S100a10	20194	69.6264	-0.89185	0.816133	-1.09278	0.274492
ENSMUSG00000061024	177.775	195.373	159.5	138.566	89.8451	148.28	Rrs1	59014	151.557	-0.503167	0.460689	-1.09221	0.274743
ENSMUSG00000028431	26.5881	38.6019	58.9668	13.1968	36.7109	10.0773	Elp1	230233	30.6903	-1.03355	0.94677	-1.09166	0.274981
ENSMUSG00000029338	8.34137	4.72676	0	0	0	0	Antxr2	71914	2.17802	-4.27818	3.92213	-1.09078	0.275371
ENSMUSG00000017774	13.0334	0	0	0	0	0	Myo1c	17913	2.17223	-4.27747	3.92214	-1.0906	0.275451
ENSMUSG00000027793	13.0334	0	0	0	0	0	Ccna1	12427	2.17223	-4.27747	3.92214	-1.0906	0.275451
ENSMUSG00000032062	13.0334	0	0	0	0	0	2310030G06Rik	66952	2.17223	-4.27747	3.92214	-1.0906	0.275451
ENSMUSG00000097744	1.04267	0	3.86667	26.3936	2.89823	0	D030040B21Rik	329101	5.70019	2.59887	2.38434	1.08997	0.275725
ENSMUSG00000020359	9.38404	25.9972	16.4334	1.31968	2.89823	12.9565	Phykpl	72947	11.4982	-1.60773	1.47567	-1.08949	0.275939
ENSMUSG00000071984	11.9907	0	0.966669	0	0	0	Fndc1	68655	2.15956	-4.268	3.92224	-1.08815	0.276528
ENSMUSG00000044573	121.471	53.57	57.0335	72.5823	124.624	169.874	Acp1	11431	99.8591	0.656194	0.603289	1.08769	0.276731
ENSMUSG00000020184	45.3562	77.9916	42.5334	51.4674	22.2197	15.8357	Mdm2	17246	42.5674	-0.89086	0.819087	-1.08763	0.27676
ENSMUSG00000085843	42.7495	28.3606	19.3334	0	28.0162	4.31882	Kank4os	399570	20.4631	-1.46536	1.34808	-1.087	0.277036
ENSMUSG00000031478	28.1521	15.7559	14.5	0	0	15.8357	Nek3	23954	12.374	-1.90875	1.75655	-1.08665	0.277193
ENSMUSG00000103957	1.56401	7.09015	10.6334	22.4345	12.559	18.7149	Gm10766	NA	12.166	1.49283	1.37394	1.08653	0.277243
ENSMUSG00000022019	26.5881	24.4216	0	9.23775	2.89823	0	Tdrd3	219249	10.5243	-2.07454	1.90945	-1.08646	0.277276
ENSMUSG00000074655	7.2987	0	8.70002	0	0	1.43961	Gm1527	385263	2.90639	-3.60357	3.31804	-1.08606	0.277454
ENSMUSG00000054302	304.981	235.55	350.901	479.043	354.55	338.308	Eapp	66266	343.889	0.394862	0.363961	1.0849	0.277965
ENSMUSG00000028354	29.1948	43.3287	21.2667	1.31968	19.3215	18.7149	Fmn2	54418	22.191	-1.24909	1.15148	-1.08477	0.278025
ENSMUSG00000052852	54.2189	9.45353	48.3334	55.4265	91.7772	57.5843	Reep1	52250	52.799	0.870767	0.802846	1.0846	0.278099
ENSMUSG00000052296	8.86271	0.787794	0	19.7952	20.2876	1.43961	Ppp6r1	243819	8.52881	2.07415	1.91407	1.08363	0.278527
ENSMUSG00000031849	2.60668	10.2413	0	0	0	0	Comp	12845	2.14133	-4.24991	3.92244	-1.08349	0.278592
ENSMUSG00000031556	37.0148	17.3315	11.6	42.2297	36.7109	50.3863	Tm2d2	69742	32.5455	0.960005	0.886108	1.0834	0.278633
ENSMUSG00000006313	7.2987	5.51456	0	0	0	0	Upk1a	109637	2.13554	-4.24924	3.92244	-1.08332	0.278668
ENSMUSG00000034880	50.5696	55.1456	67.6668	76.5413	84.0486	109.41	Mrpl34	94065	73.897	0.64008	0.591511	1.08211	0.279204
ENSMUSG00000002222	479.629	775.977	356.701	377.428	394.159	449.158	Rmnd5a	68477	472.175	-0.401923	0.371831	-1.08093	0.279729
ENSMUSG00000022339	39.1002	25.9972	22.2334	0	27.0501	0	Ebag9	55960	19.0635	-1.66771	1.54363	-1.08038	0.279971
ENSMUSG00000020656	0.521336	0	0	0	14.4911	0	Grhl1	195733	2.50208	4.20848	3.89811	1.07962	0.280312
ENSMUSG00000107070	0.521336	0	0	0	14.4911	0	Gm35191	102638690	2.50208	4.20848	3.89811	1.07962	0.280312
ENSMUSG00000063935	5.21336	6.30235	26.1001	0	7.72861	0	Zar1	317755	7.5574	-2.23294	2.06872	-1.07938	0.280418
ENSMUSG00000039701	34.4081	55.9334	30.9334	13.1968	30.9144	17.2753	Usp53	99526	30.4436	-0.97459	0.903125	-1.07913	0.280529
ENSMUSG00000030254	2.08534	10.2413	0	43.5494	8.69468	0	Rad18	58186	10.7618	2.0811	1.92965	1.07848	0.280818
ENSMUSG00000032932	1.04267	1.57559	5.80001	17.1558	18.3554	0	Hspa13	110920	7.32159	2.10357	1.95178	1.07777	0.281135
ENSMUSG00000040649	31.2801	87.4451	41.5668	9.23775	15.4572	56.1447	Rimklb	108653	40.1886	-0.994494	0.922803	-1.07769	0.281173
ENSMUSG00000024712	433.751	239.489	348.967	559.543	302.382	508.181	Rfk	54391	398.719	0.420435	0.390249	1.07735	0.281324
ENSMUSG00000041870	7.2987	0	0	7.91807	10.6268	17.2753	Ankrd13a	68420	7.18648	2.25188	2.09034	1.07728	0.281356
ENSMUSG00000032652	18.7681	13.3925	15.4667	23.7542	27.0501	47.507	Crebl2	232430	24.3231	1.04062	0.966031	1.07721	0.281387
ENSMUSG00000004264	3.12801	0	0	0	7.72861	17.2753	Phb2	12034	4.68865	2.94136	2.73054	1.07721	0.281388
ENSMUSG00000038696	37.0148	97.6865	20.3	5.27871	30.9144	38.8694	Mapkap1	227743	38.344	-1.04604	0.971342	-1.0769	0.281525
ENSMUSG00000045411	0	16.5437	3.86667	0	1.93215	0	2410002F23Rik	668661	3.72375	-3.30669	3.07203	-1.07639	0.281755
ENSMUSG00000075269	365.456	500.249	260.034	245.46	254.078	342.627	Bex6	328660	327.984	-0.420185	0.390496	-1.07603	0.281914
ENSMUSG00000038055	0	12.6047	0	0	0	0	Dexi	58239	2.10078	-4.22051	3.92276	-1.0759	0.28197
ENSMUSG00000043664	0	12.6047	0	0	0	0	Tmem221	434325	2.10078	-4.22051	3.92276	-1.0759	0.28197
ENSMUSG00000053768	0	12.6047	0	0	0	0	Chchd3	66075	2.10078	-4.22051	3.92276	-1.0759	0.28197
ENSMUSG00000081675	0	12.6047	0	0	0	0	Gm12712	108167910	2.10078	-4.22051	3.92276	-1.0759	0.28197
ENSMUSG00000084108	0	12.6047	0	0	0	0	Gm15794	NA	2.10078	-4.22051	3.92276	-1.0759	0.28197
ENSMUSG00000000959	24.5028	0	34.8001	38.2707	50.236	51.8259	Oxa1l	69089	33.2726	1.24457	1.157	1.07569	0.282066
ENSMUSG00000029414	6.77736	0	5.80001	0	0	0	Kntc1	208628	2.09623	-4.21948	3.92277	-1.07564	0.282089
ENSMUSG00000020642	12.5121	0	0	0	0	0	Rnf144a	108089	2.08534	-4.21889	3.92278	-1.07549	0.282158
ENSMUSG00000058715	12.5121	0	0	0	0	0	Fcer1g	14127	2.08534	-4.21889	3.92278	-1.07549	0.282158
ENSMUSG00000087013	12.5121	0	0	0	0	0	2610027K06Rik	NA	2.08534	-4.21889	3.92278	-1.07549	0.282158
ENSMUSG00000027770	148.059	121.32	106.334	44.8691	79.2182	122.367	Dhx36	72162	103.695	-0.611321	0.569143	-1.07411	0.282775
ENSMUSG00000039831	206.97	107.928	327.701	149.124	181.622	107.971	Arhgap29	214137	180.219	-0.547342	0.509596	-1.07407	0.282791
ENSMUSG00000019790	0	0	12.5667	0	0	0	Stxbp5	78808	2.09445	-4.21008	3.92287	-1.07321	0.283175
ENSMUSG00000024534	0	0	12.5667	0	0	0	Sncaip	67847	2.09445	-4.21008	3.92287	-1.07321	0.283175
ENSMUSG00000074758	0	0	12.5667	0	0	0	Gm5535	433481	2.09445	-4.21008	3.92287	-1.07321	0.283175
ENSMUSG00000079038	0	0	12.5667	0	0	0	D130040H23Rik	211135	2.09445	-4.21008	3.92287	-1.07321	0.283175
ENSMUSG00000079547	0	0	12.5667	0	0	0	H2-DMb1	14999	2.09445	-4.21008	3.92287	-1.07321	0.283175
ENSMUSG00000083085	0	0	12.5667	0	0	0	Gm12765	NA	2.09445	-4.21008	3.92287	-1.07321	0.283175
ENSMUSG00000102989	0	0	12.5667	0	0	0	Gm38318	NA	2.09445	-4.21008	3.92287	-1.07321	0.283175
ENSMUSG00000048038	10.4267	1.57559	1.93334	1.31968	0	0	Ccdc187	329366	2.54255	-3.41163	3.18115	-1.07245	0.283517
ENSMUSG00000114771	823.189	1077.7	505.568	665.118	442.463	731.321	Gm49064	NA	707.56	-0.389529	0.363255	-1.07233	0.283571
ENSMUSG00000106683	18.2467	32.2996	6.76668	47.5084	13.5251	60.4635	Gm43263	NA	29.8017	1.07562	1.00414	1.07119	0.284085
ENSMUSG00000052512	3.12801	6.30235	1.93334	0	0	0	Nav2	78286	1.89395	-4.07254	3.80397	-1.0706	0.284349
ENSMUSG00000051257	23.4601	0	0	15.8361	11.5929	54.7051	Trap1a	22037	17.599	1.78362	1.66614	1.07051	0.284389
ENSMUSG00000003037	30.7588	0.787794	53.1668	84.4594	52.1681	44.6278	Rab8a	17274	44.3281	1.10013	1.02804	1.07012	0.284563
ENSMUSG00000029246	135.026	56.7212	137.267	161.001	169.063	152.598	Ppat	231327	135.279	0.552837	0.5167	1.06994	0.284647
ENSMUSG00000027993	4.17068	15.7559	0	0	1.93215	0	Trim2	80890	3.64312	-3.27494	3.0609	-1.06993	0.284652
ENSMUSG00000086396	14.0761	0	5.80001	0	1.93215	0	4930555B11Rik	75279	3.6347	-3.27434	3.06322	-1.06892	0.285106
ENSMUSG00000038267	2.60668	3.15118	19.3334	0	3.8643	0	Slc22a23	73102	4.82592	-2.63101	2.46213	-1.06859	0.285253
ENSMUSG00000028229	20.8534	0.787794	16.4334	13.1968	34.7787	46.0674	Rmdn1	66302	22.0196	1.29997	1.21661	1.06851	0.285289
ENSMUSG00000031696	292.991	503.4	520.068	233.583	468.547	269.207	Vps35	65114	381.299	-0.435295	0.407527	-1.06814	0.285458
ENSMUSG00000036800	0.521336	11.8169	0	0	0	0	Fam135b	70363	2.05637	-4.19005	3.9231	-1.06805	0.285499
ENSMUSG00000052912	5.21336	7.09015	0	0	0	0	Smarca5-ps	NA	2.05058	-4.1895	3.9231	-1.06791	0.285563
ENSMUSG00000028718	12.5121	22.846	10.6334	11.8771	0.966076	0	Stil	20460	9.80577	-1.84851	1.7315	-1.06758	0.285712
ENSMUSG00000021557	1.56401	0	3.86667	30.3526	0.966076	0	Agtpbp1	319469	6.12489	2.54033	2.38035	1.06721	0.285879
ENSMUSG00000021557	1.56401	0	3.86667	30.3526	0.966076	0	Agtpbp1	67269	6.12489	2.54033	2.38035	1.06721	0.285879
ENSMUSG00000028960	83.4137	81.9306	44.4668	31.6723	56.0324	37.4298	Ube4b	63958	55.8243	-0.743638	0.696833	-1.06717	0.285896
ENSMUSG00000028878	137.633	52.7822	106.334	104.255	137.183	207.303	Fam76a	230789	124.248	0.593552	0.55621	1.06714	0.28591
ENSMUSG00000011096	4.69202	0.787794	0	0	1.93215	30.2318	Akt1s1	67605	6.27395	2.51034	2.35286	1.06693	0.286003
ENSMUSG00000027387	135.547	225.309	221.367	168.919	167.131	56.1447	Zc3h8	57432	162.403	-0.565721	0.530981	-1.06543	0.286683
ENSMUSG00000024735	13.0334	25.9972	20.3	14.5165	3.8643	4.31882	Prpf19	28000	13.6717	-1.39036	1.30566	-1.06486	0.286937
ENSMUSG00000026584	6.77736	48.0554	15.4667	0	2.89823	20.1545	Scyl3	240880	15.5587	-1.62203	1.52447	-1.064	0.287328
ENSMUSG00000027639	57.8683	3.15118	11.6	32.992	41.5413	82.0576	Samhd1	56045	38.2017	1.09494	1.0295	1.06356	0.287528
ENSMUSG00000044145	40.1428	29.1484	47.3668	58.0658	45.4056	93.5745	1810024B03Rik	329509	52.284	0.754005	0.70927	1.06307	0.287749
ENSMUSG00000028434	39.1002	63.8113	4.83334	58.0658	28.9823	125.246	Epb41l4b	54357	53.3398	0.971125	0.914762	1.06161	0.288411
ENSMUSG00000009828	0	0	2.90001	3.95903	5.79646	10.0773	Cilk1	56542	3.78879	2.8322	2.66918	1.06107	0.288656
ENSMUSG00000019988	283.085	235.55	183.667	384.026	215.435	348.385	Nedd1	17997	275.025	0.429303	0.404733	1.06071	0.288823
ENSMUSG00000051154	38.0575	32.2996	4.83334	40.91	21.2537	92.1349	Commd3	12238	38.2482	1.02493	0.9669	1.06002	0.289137
ENSMUSG00000025839	2254.26	2268.06	2437.94	3160.63	2794.86	2411.34	Pramel7	347712	2554.51	0.265682	0.250641	1.06001	0.289139
ENSMUSG00000032220	11.9907	0	0	0	0	0	Myo1e	71602	1.99845	-4.15783	3.92347	-1.05973	0.289266
ENSMUSG00000036249	11.9907	0	0	0	0	0	Rbm43	71684	1.99845	-4.15783	3.92347	-1.05973	0.289266
ENSMUSG00000039236	11.9907	0	0	0	0	0	Isg20	57444	1.99845	-4.15783	3.92347	-1.05973	0.289266
ENSMUSG00000068874	11.9907	0	0	0	0	0	Selenbp1	20341	1.99845	-4.15783	3.92347	-1.05973	0.289266
ENSMUSG00000100650	11.9907	0	0	0	0	0	Gm28807	NA	1.99845	-4.15783	3.92347	-1.05973	0.289266
ENSMUSG00000024426	0	11.0291	4.83334	0	0.966076	0	Atat1	73242	2.80476	-3.58826	3.38776	-1.05919	0.289515
ENSMUSG00000098212	0	6.30235	0	0	42.5073	0	Gm53052	NA	8.13495	2.764	2.61064	1.05874	0.289717
ENSMUSG00000061536	3.64935	36.2385	5.80001	0	6.76253	5.75843	Sec22c	215474	9.70148	-1.85728	1.75442	-1.05863	0.289768
ENSMUSG00000021967	94.3617	120.532	165.3	163.64	147.81	226.018	Mrpl57	67840	152.944	0.50079	0.473241	1.05821	0.289958
ENSMUSG00000030759	25.5454	5.51456	59.9335	104.255	68.5914	12.9565	Far1	67420	46.1326	1.03637	0.979391	1.05817	0.289976
ENSMUSG00000044447	14.0761	4.72676	14.5	0	6.76253	0	Dock5	68813	6.67756	-2.2515	2.12809	-1.05799	0.29006
ENSMUSG00000109511	19.8108	24.4216	12.5667	0	15.4572	0	Nup62	18226	12.0427	-1.84556	1.74507	-1.05758	0.290245
ENSMUSG00000024378	13.5547	5.51456	39.6334	0	15.4572	0	Stard4	170459	12.36	-1.89076	1.78795	-1.0575	0.290284
ENSMUSG00000038816	1.04267	14.9681	0	0	0.966076	0	Ctnnal1	54366	2.82947	-3.60437	3.40877	-1.05738	0.290337
ENSMUSG00000032299	1.56401	0	1.93334	3.95903	8.69468	7.19804	Commd4	66199	3.89152	2.50852	2.37271	1.05724	0.290403
ENSMUSG00000056429	247.634	425.409	313.201	153.083	251.18	319.593	Tgoln1	22134	285.017	-0.445946	0.422013	-1.05671	0.290643
ENSMUSG00000059439	17.7254	10.2413	35.7667	43.5494	46.3716	33.111	Bcas3	192197	31.1276	0.956618	0.905601	1.05633	0.290816
ENSMUSG00000038503	87.063	7.87794	30.9334	27.7132	72.4557	142.521	Mesd	67943	61.4274	0.939115	0.889614	1.05564	0.291131
ENSMUSG00000055639	25.0241	0	13.5334	0	6.76253	0	Dach1	13134	7.55333	-2.47293	2.34266	-1.05561	0.291148
ENSMUSG00000023345	27.1095	98.4743	0	17.1558	14.4911	17.2753	Poc1a	70235	29.0843	-1.36202	1.29251	-1.05378	0.291984
ENSMUSG00000062627	314.887	350.568	404.068	492.24	579.646	318.153	Mysm1	320713	409.927	0.380343	0.360989	1.05361	0.29206
ENSMUSG00000031397	0	0	3.86667	0	13.5251	12.9565	Tktl1	83553	5.05803	2.822	2.68156	1.05237	0.292629
ENSMUSG00000003662	78.2003	48.0554	89.9002	23.7542	68.5914	34.5506	Ciao1	26371	57.1754	-0.760912	0.723274	-1.05204	0.292782
ENSMUSG00000013033	0	11.8169	0	0	0	0	Adgrl1	330814	1.96949	-4.12733	3.92382	-1.05187	0.292861
ENSMUSG00000040264	0	11.8169	0	0	0	0	Gbp2b	14468	1.96949	-4.12733	3.92382	-1.05187	0.292861
ENSMUSG00000053007	0	11.8169	0	0	0	0	Creb5	231991	1.96949	-4.12733	3.92382	-1.05187	0.292861
ENSMUSG00000067338	0	11.8169	0	0	0	0	Tuba3b	22147	1.96949	-4.12733	3.92382	-1.05187	0.292861
ENSMUSG00000068917	0	11.8169	0	0	0	0	Clk2	12748	1.96949	-4.12733	3.92382	-1.05187	0.292861
ENSMUSG00000097725	0	11.8169	0	0	0	0	4930593A02Rik	71301	1.96949	-4.12733	3.92382	-1.05187	0.292861
ENSMUSG00000116121	1.56401	10.2413	0	0	0	0	Gm49486	NA	1.96756	-4.1272	3.92382	-1.05183	0.292877
ENSMUSG00000046447	4.69202	7.09015	0	0	0	0	Camk2n1	66259	1.96369	-4.12692	3.92383	-1.05176	0.29291
ENSMUSG00000032496	7.82003	3.93897	0	0	0	0	Ltf	17002	1.95983	-4.12664	3.92383	-1.05169	0.292943
ENSMUSG00000046997	3.12801	0	8.70002	0	0	0	Spsb4	211949	1.97134	-4.12653	3.92383	-1.05166	0.292956
ENSMUSG00000028991	12.5121	0	15.4667	5.27871	27.0501	47.507	Mtor	56717	17.9691	1.51243	1.43842	1.05145	0.293051
ENSMUSG00000022052	3.12801	22.846	17.4	0	7.72861	4.31882	Ppp2r2a	71978	9.23692	-1.82758	1.74259	-1.04878	0.294282
ENSMUSG00000024767	47.4415	45.6921	70.5668	83.1397	66.6592	106.531	Otub1	107260	70.0051	0.647535	0.617594	1.04848	0.294417
ENSMUSG00000033222	3.64935	11.8169	0	0	0.966076	0	Ttf2	74044	2.73872	-3.55617	3.39626	-1.04708	0.295061
ENSMUSG00000024335	5.21336	8.66574	25.1334	0	8.69468	0	Brd2	14312	7.95119	-2.11884	2.02456	-1.04657	0.295298
ENSMUSG00000079741	0.521336	0	0	0	13.5251	0	Nlrp4g	NA	2.34107	4.10936	3.93051	1.0455	0.29579
ENSMUSG00000029361	0	3.93897	0	0	0	31.6714	Nos1	18125	5.93506	3.00846	2.88025	1.04451	0.296249
ENSMUSG00000020740	35.4508	56.7212	57.0335	18.4755	26.0841	38.8694	Gga3	260302	38.7724	-0.838949	0.803528	-1.04408	0.296447
ENSMUSG00000045667	15.6401	16.5437	27.0667	6.59839	1.93215	14.3961	Smtnl2	276829	13.6962	-1.38525	1.32742	-1.04357	0.296686
ENSMUSG00000027562	0	32.2996	0	0	3.8643	0	Car2	12349	6.02731	-3.0162	2.89082	-1.04337	0.296776
ENSMUSG00000027288	13.5547	0	12.5667	18.4755	15.4572	38.8694	Zfp106	20402	16.4873	1.47317	1.41202	1.04331	0.296803
ENSMUSG00000071178	11.4694	0	0	0	0	0	Serpina1b	20701	1.91156	-4.09407	3.92422	-1.04328	0.296817
ENSMUSG00000018068	0	0	11.6	0	0	0	Ints2	70422	1.93334	-4.09402	3.92422	-1.04327	0.296823
ENSMUSG00000075415	0	0	11.6	0	0	0	Fnbp1	14269	1.93334	-4.09402	3.92422	-1.04327	0.296823
ENSMUSG00000086007	0	0	11.6	0	0	0	1700057H21Rik	73375	1.93334	-4.09402	3.92422	-1.04327	0.296823
ENSMUSG00000062963	223.132	161.498	300.634	285.05	286.925	341.187	Ufc1	66155	266.404	0.414886	0.397894	1.04271	0.297085
ENSMUSG00000055817	165.785	227.672	168.2	125.369	91.7772	182.83	Mta3	116871	160.272	-0.492997	0.472874	-1.04255	0.297155
ENSMUSG00000031329	10.948	39.3897	21.2667	19.7952	5.79646	0	Tsx	22127	16.1993	-1.48247	1.42235	-1.04227	0.297285
[truncated: 3,718 more rows]
